# Supplementary material for: Reciprocal Effect of Copper and Iron Regulation on the Proteome of Synechocystis sp. PCC 6803
Source: Front Bioeng Biotechnol. 2021 May 10;9:673402. doi: 10.3389/fbioe.2021.673402 (PMC8141849; doi:10.3389/fbioe.2021.673402)
Supplement: Supplementary file 1 [file Data_Sheet_1.XLSX]

## Sheet: raw data
0h	1	2	3	4	5	6	7	8	9	average	Deducting the blank		STEDV
C1F1	0.073	0.075	0.074	0.073	0.073	0.074	0.082	0.089	0.077	0.0766667	0.0466667		0.00545436																-0.03
C2F1	0.073	0.077	0.075	0.08	0.079	0.079	0.079	0.059	0.078	0.0754444	0.0454444		0.00655956
C3F1	0.079	0.077	0.077	0.078	0.078	0.078	0.08	0.08	0.079	0.0784444	0.0484444		0.00113039
C4F1	0.075	0.073	0.074	0.073	0.072	0.07	0.072	0.071	0.07	0.0722222	0.0422222		0.00171594
C5F1	0.076	0.073	0.073	0.074	0.072	0.073	0.073	0.074	0.075	0.0736667	0.0436667		0.00122474
C1F2	0.068	0.068	0.069	0.069	0.066	0.066	0.066	0.064	0.068	0.0671111	0.0371111		0.00169148
C2F2	0.071	0.066	0.064	0.072	0.066	0.068	0.068	0.067	0.067	0.0676667	0.0376667		0.0025
C3F2	0.075	0.075	0.075	0.074	0.073	0.072	0.07	0.071	0.07	0.0727778	0.0427778		0.00210819
C4F2	0.073	0.073	0.071	0.07	0.071	0.071	0.073	0.071	0.073	0.0717778	0.0417778		0.00120185
C5F2	0.074	0.073	0.073	0.072	0.072	0.074	0.074	0.075	0.074	0.0734444	0.0434444		0.00101379
C1F3	0.061	0.062	0.061	0.06	0.06	0.062	0.061	0.062	0.061	0.0611111	0.0311111		0.000781736
C2F3	0.066	0.065	0.069	0.067	0.067	0.067	0.066	0.067	0.064	0.0664444	0.0364444		0.001424
C3F3	0.069	0.071	0.07	0.071	0.073	0.072	0.07	0.071	0.069	0.0706667	0.0406667		0.00132288
C4F3	0.071	0.072	0.069	0.069	0.07	0.069	0.071	0.07	0.069	0.07	0.04		0.00111803
C5F3	0.074	0.075	0.074	0.075	0.075	0.079	0.073	0.074	0.07	0.0743333	0.0443333		0.00234521
C1F4	0.068	0.069	0.068	0.071	0.069	0.072	0.071	0.072	0.071	0.0701111	0.0401111		0.00161589
C2F4	0.068	0.066	0.065	0.067	0.065	0.064	0.066	0.067	0.067	0.0661111	0.0361111		0.0012693
C3F4	0.07	0.067	0.066	0.067	0.066	0.065	0.067	0.066	0.068	0.0668889	0.0368889		0.00145297
C4F4	0.079	0.082	0.081	0.074	0.073	0.079	0.078	0.08	0.079	0.0783333	0.0483333		0.003
C5F4	0.077	0.078	0.078	0.075	0.075	0.075	0.081	0.084	0.074	0.0774444	0.0474444		0.00328295
C1F5	0.081	0.077	0.077	0.077	0.075	0.075	0.073	0.072	0.077	0.076	0.046		0.00264575
C2F5	0.075	0.067	0.067	0.069	0.067	0.068	0.071	0.068	0.07	0.0691111	0.0391111		0.00261937
C3F5	0.08	0.074	0.07	0.076	0.076	0.077	0.072	0.07	0.071	0.074	0.044		0.0035
C4F5	0.074	0.075	0.073	0.073	0.075	0.076	0.073	0.071	0.072	0.0735556	0.0435556		0.0015899
C5F5	0.072	0.068		0.072	0.068		0.071	0.07		0.0701667	0.0401667		0.00183485
24h	1	2	3	4	5	6	7	8	9
C1F1	0.0715	0.0715	0.0735	0.0719	0.0721	0.0703	0.0764	0.0789	0.0783	0.0738222	0.0438222		0.00321005
C2F1	0.0751	0.0788	0.0805	0.0771	0.0781	0.0781	0.0774	0.0758	0.0784	0.0777	0.0477		0.00160779
C3F1	0.0753	0.0735	0.0689	0.0804	0.089	0.0811	0.0822	0.0838	0.0823	0.0796111	0.0496111		0.00605319
C4F1	0.0735	0.0763	0.0768	0.0734	0.074	0.0716	0.0754	0.0737	0.0738	0.0742778	0.0442778		0.00161615
C5F1	0.0794	0.085	0.0799	0.0817	0.0813	0.0801	0.0877	0.0855	0.0829	0.0826111	0.0526111		0.0028842
C1F2	0.0922	0.0924	0.0912	0.0948	0.098	0.096	0.0998	0.1	0.1025	0.0963222	0.0663222		0.0039943
C2F2	0.1044	0.1029	0.1101	0.1064	0.104	0.1037	0.0932	0.0943	0.0964	0.101711	0.0717111		0.00576378
C3F2	0.1156	0.1085	0.1138	0.1097	0.1085	0.1088	0.1131	0.1157	0.1107	0.1116	0.0816		0.00298706
C4F2	0.1246	0.1219	0.124	0.1086	0.1113	0.118	0.1162	0.1128	0.1308	0.118689	0.0886889		0.00722728
C5F2	0.117	0.113	0.1111	0.1078	0.1082	0.1068	0.1041	0.1014	0.1036	0.108111	0.0781111		0.00493899
C1F3	0.0913	0.0947	0.097	0.0835	0.0857	0.0839	0.0952	0.0968	0.0931	0.0912444	0.0612444		0.0054736
C2F3	0.077	0.1079	0.1077	0.1051	0.1022	0.1017	0.0967	0.0994	0.0983	0.0995556	0.0695556		0.00933275
C3F3	0.1148	0.11	0.1061	0.108	0.1064	0.1084	0.107	0.1098	0.1058	0.108478	0.0784778		0.00281948
C4F3	0.1145	0.1077	0.1013	0.1086	0.1106	0.1079	0.1098	0.1029	0.1103	0.108178	0.0781778		0.00400961
C5F3	0.1073	0.1099	0.1147	0.1085	0.1075	0.1054	0.1062	0.1059	0.1071	0.108056	0.0780556		0.00284346
C1F4	0.102	0.10214	0.1022	0.10196	0.10142	0.1015	0.10198	0.10129	0.1052	0.102188	0.0721878		0.00117658
C2F4	0.101	0.1053	0.1008	0.0966	0.0955	0.0972	0.1065	0.1088	0.1095	0.102356	0.0723556		0.0053547
C3F4	0.122	0.1212	0.111	0.1119	0.1116	0.1171	0.11997	0.1128	0.1136	0.115686	0.0856856		0.00442
C4F4	0.1085	0.1107	0.1102	0.1024	0.0971	0.1037	0.1005	0.1046	0.1115	0.105467	0.0754667		0.00504158
C5F4	0.1173	0.1135	0.1168	0.1173	0.1086	0.1033	0.115	0.1185	0.1151	0.113933	0.0839333		0.00494899
C1F5	0.0966	0.1163	0.111	0.1139	0.1186	0.1101	0.1024	0.1066	0.1027	0.108689	0.0786889		0.00721603
C2F5	0.0908	0.0891	0.0829	0.093	0.0929	0.0907	0.0984	0.099	0.1028	0.0932889	0.0632889		0.00599801
C3F5	0.1138	0.115	0.114	0.1108	0.1138	0.1114	0.1094	0.1089	0.1087	0.111756	0.0817556		0.00244955
C4F5	0.1028	0.1048	0.1043	0.1147	0.1129	0.1111	0.1153	0.1156	0.1296	0.112344	0.0823444		0.00819468
C5F5	0.1092	0.1078	0.1117	0.1052	0.1084	0.1074	0.0955	0.0969	0.0974	0.104389	0.0743889		0.00610316
48h	1	2	3	4	5	6	7	8	9
C1F1	0.0954	0.0938	0.0938	0.0914	0.0926	0.0918	0.0924	0.0954	0.0977	0.0938111	0.0638111		0.002046
C2F1	0.0914	0.0912	0.0899	0.0942	0.0939	0.0923	0.094	0.0934	0.0968	0.0930111	0.0630111		0.00205393
C3F1	0.0913	0.0876	0.0911	0.0923	0.0905	0.0902	0.0909	0.0923	0.0868	0.0903333	0.0603333		0.00192289
C4F1	0.0908	0.0902	0.0913	0.0872	0.0906	0.0865	0.0855	0.0852	0.0875	0.0883111	0.0583111		0.0024158
C5F1	0.0924	0.0947	0.0854	0.0869	0.0949	0.0849	0.0942	0.0847	0.086	0.0893444	0.0593444		0.0045621
C1F2	0.1291	0.1335	0.1283	0.1395	0.1472	0.1516	0.17	0.1703	0.1692	0.148744	0.118744		0.0175611
C2F2	0.1601	0.1581	0.1592	0.1666	0.1663	0.1647	0.1701	0.1645	0.1694	0.164333	0.134333		0.0043477
C3F2	0.167	0.1639	0.1573	0.1714	0.1592	0.1649	0.1796	0.1635	0.1755	0.166922	0.136922		0.00734435
C4F2	0.1512	0.1705	0.1615	0.1636	0.1656	0.1689	0.1546	0.1543	0.1493	0.159944	0.129944		0.0078229
C5F2	0.1669	0.174	0.1736	0.1592	0.161	0.1633	0.1542	0.1566	0.1526	0.162378	0.132378		0.00782764
C1F3	0.1568	0.1571	0.16	0.149	0.1498	0.1338	0.1547	0.1538	0.1596	0.152733	0.122733		0.0080745
C2F3	0.1478	0.1423	0.1279	0.1385	0.1429	0.126	0.1286	0.1272	0.1247	0.133989	0.103989		0.00881681
C3F3	0.1457	0.1483	0.1479	0.1442	0.1536	0.1617	0.1414	0.1379	0.145	0.1473	0.1173		0.00697352
C4F3	0.161	0.1612	0.1569	0.146	0.1444	0.1527	0.1653	0.1652	0.1485	0.155689	0.125689		0.00809945
C5F3	0.1655	0.1627	0.1628	0.1573	0.1467	0.1611	0.167	0.1545	0.1695	0.160789	0.130789		0.00702379
C1F4	0.1475	0.1469	0.1459	0.14739	0.1487	0.1474	0.1475	0.1477	0.14701	0.147333	0.117333		0.000742647
C2F4	0.1587	0.1588	0.1577	0.1563	0.1561	0.1571	0.148	0.1573	0.159	0.156556	0.126556		0.00337717
C3F4	0.1619	0.1648	0.1629	0.1616	0.1699	0.1682	0.1615	0.1661	0.1691	0.165111	0.135111		0.00335464
C4F4	0.1849	0.1829	0.1776	0.1605	0.1499	0.1435	0.1659	0.162	0.1772	0.167156	0.137156		0.0145882
C5F4	0.1598	0.1714	0.1716	0.159	0.1583	0.1608	0.1119	0.1407	0.1137	0.149689	0.119689		0.0227541
C1F5	0.172	0.1725	0.1716	0.1593	0.1733	0.1699	0.1737	0.1707	0.1684	0.170156	0.140156		0.00439776
C2F5	0.1341	0.1286	0.131	0.1249	0.1218	0.1398	0.15	0.1383	0.154	0.135833	0.105833		0.010884
C3F5	0.1558	0.1683	0.1717	0.1682	0.1674	0.1745	0.1624	0.1709	0.1523	0.165722	0.135722		0.00745684
C4F5	0.1574	0.1589	0.1565	0.1723	0.1741	0.1575	0.1726	0.1757	0.1657	0.165633	0.135633		0.00812942
C5F5	0.1637	0.1641	0.151	0.169	0.1673	0.1526	0.1667	0.1558	0.1504	0.160067	0.130067		0.00754321
72h	1	2	3	4	5	6	7	8	9
C1F1	0.1077	0.1093	0.1074	0.1128	0.1019	0.1084	0.1194	0.1182	0.1209	0.111778	0.0817778		0.00646641
C2F1	0.1156	0.1193	0.117	0.128	0.1285	0.1273	0.1284	0.1282	0.1168	0.123233	0.0932333		0.0058346
C3F1	0.1076	0.109	0.1095	0.1082	0.1093	0.1088	0.1166	0.1177	0.1197	0.111822	0.0818222		0.00473333
C4F1	0.121	0.1066	0.1133	0.102	0.0996	0.0978	0.1199	0.1075	0.1176	0.109478	0.0794778		0.00883187
C5F1	0.1166	0.1141	0.1129	0.1188	0.1052	0.1274	0.1191	0.1158	0.1195	0.1166	0.0866		0.00598623
C1F2	0.1845	0.1851	0.1668	0.2108	0.2066	0.1968	0.2391	0.2261	0.2248	0.204511	0.174511		0.0233903
C2F2	0.2142	0.2146	0.2116	0.2057	0.2064	0.2047	0.2181	0.2182	0.2182	0.212411	0.182411		0.00557527
C3F2	0.2236	0.2308	0.2337	0.2192	0.2134	0.2218	0.2398	0.2335	0.2334	0.227689	0.197689		0.00856234
C4F2	0.1948	0.1941	0.1887	0.2045	0.2293	0.2086	0.189	0.203	0.19	0.200222	0.170222		0.0130948
C5F2	0.2287	0.2243	0.229	0.229	0.22589	0.2204	0.2271			0.226341	0.196341		0.00316086
C1F3	0.225	0.2266	0.2266	0.2299	0.2186	0.233	0.2201	0.2275	0.2203	0.225289	0.195289		0.00481779
C2F3	0.2384	0.2212	0.2179	0.2054	0.2119	0.1959	0.2033	0.2074	0.213	0.212711	0.182711		0.012311
C3F3	0.2214	0.213	0.2175	0.207	0.2072	0.2021	0.2042	0.2008	0.211	0.209356	0.179356		0.00698214
C4F3	0.2219	0.206	0.2059	0.2252	0.227	0.2238	0.2214	0.2239	0.2253	0.220044	0.190044		0.00817116
C5F3	0.2292	0.2239	0.2132	0.2188	0.2315	0.2218	0.2224	0.2168	0.2283	0.222878	0.192878		0.00605574
C1F4	0.2163	0.2239	0.2223	0.1987	0.2003	0.2072	0.1968	0.1919	0.1884	0.205089	0.175089		0.0130631
C2F4	0.2477	0.2346	0.2562	0.2058	0.2277	0.2342	0.2125	0.2155	0.2142	0.2276	0.1976		0.0171164
C3F4	0.2377	0.2346	0.2288	0.2355	0.234	0.2372	0.2233	0.2236	0.2204	0.230567	0.200567		0.00666239
C4F4	0.2952	0.2791	0.2894	0.234	0.2324	0.2339	0.2689	0.267	0.2628	0.262522	0.232522		0.0241505
C5F4	0.2504	0.2463	0.2327	0.2378	0.239	0.2325	0.2161	0.2092	0.2112	0.230578	0.200578		0.0150562
C1F5	0.2359	0.2416	0.2359	0.2349	0.23	0.2196	0.2347	0.2356	0.2336	0.233533	0.203533		0.00602495
C2F5	0.2238	0.219	0.2135	0.2084	0.2102	0.2069	0.2156	0.2193	0.216	0.214744	0.184744		0.00555835
C3F5	0.2457	0.2469	0.2357	0.2674	0.2661	0.2604	0.2459	0.2467	0.2487	0.2515	0.2215		0.0106763
C4F5	0.2435	0.2453	0.2437	0.2692	0.2747	0.2639	0.2411	0.2482	0.2218	0.250156	0.220156		0.0164067
C5F5	0.2363	0.2521	0.2265	0.2297	0.2309	0.2275	0.2168	0.2095	0.2333	0.229178	0.199178		0.0119729
96h	1	2	3	4	5	6	7	8	9
C1F1	0.125	0.142	0.1343	0.1316	0.1312	0.1347	0.1498	0.1455	0.1464	0.137833	0.107833		0.00838585
C2F1	0.1408	0.1434	0.1428	0.1397	0.1322	0.1405	0.1464	0.1379	0.1471	0.1412	0.1112		0.00452824
C3F1	0.128	0.1306	0.1332	0.1308	0.1367	0.1354	0.1331	0.1376	0.1338	0.133244	0.103244		0.00308954
C4F1	0.1471	0.1359	0.137	0.1338	0.1305	0.1201	0.1429	0.1421	0.1448	0.137133	0.107133		0.00838764
C5F1	0.1427	0.1432	0.1283	0.1519	0.1465	0.1431	0.1515	0.1405	0.1453	0.143667	0.113667		0.00695953
C1F2	0.2398	0.2398	0.2407	0.261	0.2598	0.2525	0.2758	0.2642	0.2759	0.256611	0.226611		0.0144161
C2F2	0.2657	0.2681	0.2689	0.2687	0.2693	0.2598	0.2785	0.2807	0.2813	0.271222	0.241222		0.00733583
C3F2	0.3045	0.3006	0.2987	0.2766	0.2751	0.283	0.2985	0.2864	0.2975	0.291211	0.261211		0.0110517
C4F2	0.2462	0.2493	0.256	0.2694	0.2645	0.2721	0.2492	0.2484	0.25	0.256122	0.226122		0.00994872
C5F2	0.2598	0.2509	0.2569	0.2394	0.2443	0.2292	0.2431	0.2489	0.2406	0.2459	0.2159		0.00940638
C1F3	0.2724	0.2666	0.2601	0.2583	0.2531	0.2528	0.2683	0.2565	0.2519	0.26	0.23		0.00747011
C2F3	0.2859	0.2914	0.2828	0.2929	0.293	0.2802	0.2859	0.2914	0.2918	0.288367	0.258367		0.00477048
C3F3	0.3025	0.285	0.295	0.298	0.2957	0.3016	0.3082	0.3037	0.3027	0.299156	0.269156		0.00673705
C4F3	0.2722	0.2688	0.2744	0.2632	0.2684	0.266	0.2838	0.2797	0.2845	0.273444	0.243444		0.00773339
C5F3	0.2771	0.2671	0.2669	0.2834	0.2807	0.2843	0.2923	0.2828	0.2852	0.279978	0.249978		0.00838999
C1F4	0.2902	0.2886	0.2887	0.2689	0.2712	0.2683	0.2892	0.2908	0.2793	0.281689	0.251689		0.00979368
C2F4	0.2994	0.2903	0.2956	0.2776	0.2775	0.2774	0.2896	0.2827	0.2985	0.287622	0.257622		0.00910629
C3F4	0.2711	0.2761	0.2704	0.2869	0.2929	0.2906	0.2808	0.2817	0.2847	0.281689	0.251689		0.0080071
C4F4	0.3231	0.3307	0.3437	0.3026	0.2885	0.2892	0.3261	0.3268	0.3238	0.317167	0.287167		0.0192194
C5F4	0.3095	0.306	0.3058	0.3093	0.3014	0.2914	0.2923	0.2928	0.2767	0.298356	0.268356		0.0109086
C1F5	0.2948	0.2898	0.2962	0.288	0.2894	0.2933	0.2755	0.2913	0.2795	0.288644	0.258644		0.00691396
C2F5	0.2558	0.2563	0.2472	0.2785	0.2787	0.283	0.3149	0.3163	0.3155	0.282911	0.252911		0.027285
C3F5	0.3209	0.2962	0.3314	0.3029	0.2999	0.3148	0.2993	0.2833	0.2959	0.304956	0.274956		0.0147472
C4F5	0.2796	0.2963	0.2817	0.324	0.305	0.3123	0.2916	0.3057	0.2867	0.2981	0.2681		0.0148513
C5F5	0.3151	0.3095	0.2871	0.3076	0.3	0.2796	0.2636	0.2722	0.2675	0.289133	0.259133		0.0195252
120h	1	2	3	4	5	6	7	8	9
C1F1	0.1672	0.1687	0.1673	0.1677	0.1649	0.1597	0.1685	0.1699	0.1779	0.167978	0.137978		0.00477069
C2F1	0.17	0.1649	0.1634	0.1641	0.1658	0.1593	0.1688	0.1689	0.1656	0.165644	0.135644		0.00331252
C3F1	0.1613	0.1629	0.16416	0.1666	0.16087	0.1616	0.1592	0.1673	0.1629	0.162981	0.132981		0.00266081
C4F1	0.172	0.1719	0.1712	0.1705	0.1709	0.1704	0.1722	0.1674	0.17001	0.170723	0.140723		0.00146463
C5F1	0.1604	0.1592	0.1604	0.1643	0.1618	0.1624	0.1589	0.1606	0.1599	0.160878	0.130878		0.0016991
C1F2	0.3099	0.3125	0.3168	0.3179	0.3206	0.3195	0.3589	0.3513	0.347	0.328267	0.298267		0.0186426
C2F2	0.3209	0.3274	0.3144	0.3319	0.3422	0.3427	0.3298	0.3372	0.3363	0.331422	0.301422		0.00948707
C3F2	0.3546	0.3487	0.3568	0.3517	0.3563	0.3515	0.3916	0.3618	0.3552	0.358689	0.328689		0.0129
C4F2	0.2939	0.2884	0.291	0.3318	0.3382	0.3241	0.2864	0.288	0.2781	0.302211	0.272211		0.0225517
C5F2	0.2897	0.294	0.2975	0.2875	0.2941	0.2916	0.3056	0.2967	0.2943	0.294556	0.264556		0.00521922
C1F3	0.3321	0.3312	0.3251	0.2994	0.345	0.3439	0.3524	0.3799	0.3592	0.340911	0.310911		0.0227963
C2F3	0.3695	0.376	0.3878	0.3771	0.3756	0.3778	0.3689	0.3721	0.3745	0.375478	0.345478		0.00560709
C3F3		0.3634	0.3536	0.3495	0.3529	0.3613	0.3507	0.361	0.3621	0.356812	0.326812		0.00567562
C4F3	0.3629	0.3546	0.3633	0.3739	0.3727	0.3511	0.3617	0.365	0.3946	0.366644	0.336644		0.0127959
C5F3	0.3384	0.3341	0.3385	0.3517	0.3627	0.3428	0.3488	0.3446	0.3468	0.345378	0.315378		0.00854543
C1F4	0.3279	0.3368	0.3449	0.3526	0.33714	0.348	0.3298	0.3299		0.33838	0.30838		0.00923235
C2F4	0.3637	0.368	0.3715	0.3735	0.3914	0.3731	0.3832	0.3875	0.3884	0.377811	0.347811		0.00997302
C3F4	0.388	0.389	0.3913	0.3902	0.3888	0.3911	0.379	0.3769	0.3765	0.385644	0.355644		0.00626001
C4F4	0.4038	0.41	0.4076	0.4138	0.4098	0.4007	0.4128	0.4243	0.4138	0.410733	0.380733		0.00677403
C5F4	0.4192	0.3857	0.4012	0.3701	0.4142	0.4069	0.3782	0.3882	0.368	0.392411	0.362411		0.0188348
C1F5		0.3739	0.3857	0.3672	0.3728	0.3692	0.3798	0.3915	0.3643	0.37555	0.34555		0.00942929
C2F5	0.3294	0.3251	0.3186	0.3809	0.344	0.3581	0.4648	0.4122	0.4158	0.3721	0.3421		0.0500857
C3F5	0.387	0.3709	0.3754	0.4021	0.4071	0.4004	0.4072	0.4	0.3898	0.393322	0.363322		0.0133721
C4F5		0.3784	0.3713	0.3716	0.3832	0.3964	0.4002	0.3784	0.3959	0.384425	0.354425		0.0115559
C5F5	0.3708	0.3727	0.3705	0.3751	0.3808	0.3801	0.3657	0.371	0.3678	0.372722	0.342722		0.00512927
148h	1	2	3	4	5	6	7	8	9
C1F1	0.1612	0.1661	0.1883	0.1704	0.1822	0.1741	0.1867	0.1855	0.195	0.178833	0.148833		0.0113756
C2F1	0.1701	0.1672	0.1699	0.1829	0.1834	0.1826	0.1874	0.2007	0.1902	0.1816	0.1516		0.010925
C3F1	0.1908	0.1806	0.2055	0.1825	0.1887	0.1756	0.1717	0.1819	0.1851	0.184711	0.154711		0.00979355
C4F1	0.1902	0.2093	0.1922	0.1917	0.1842	0.1721	0.1751	0.1807	0.1856	0.186789	0.156789		0.0110078
C5F1	0.1765	0.1865	0.1799	0.1915	0.1884	0.1781	0.1675	0.1722	0.1815	0.180233	0.150233		0.00774419
C1F2	0.3407	0.3429	0.3305	0.3593	0.3535	0.3406	0.3765	0.3911	0.3828	0.357544	0.327544		0.0213872
C2F2	0.3769	0.3596	0.3536	0.3921	0.3876	0.3922	0.3678	0.3766	0.3748	0.375689	0.345689		0.0136744
C3F2	0.4237	0.4125	0.4129	0.4154	0.4188	0.4335	0.4237	0.4118	0.4202	0.419167	0.389167		0.00707036
C4F2	0.3374	0.3459	0.3413	0.3657	0.3905	0.3786	0.3428	0.3468	0.336	0.353889	0.323889		0.0196148
C5F2	0.3598	0.3703	0.3843	0.3736	0.3447	0.338	0.3459	0.3511	0.3534	0.3579	0.3279		0.0153361
C1F3	0.4026	0.3946	0.3965	0.413	0.4154	0.4134	0.4423	0.4147	0.4363	0.414311	0.384311		0.0162546
C2F3	0.4417	0.452	0.4525	0.4648	0.4638	0.4498	0.4138	0.4237	0.4337	0.443978	0.413978		0.0174287
C3F3	0.4361	0.4365	0.4632	0.4115	0.4112	0.4171	0.4421	0.4472	0.452	0.435211	0.405211		0.0184582
C4F3	0.4251	0.4324	0.4239	0.3988	0.3932	0.3975	0.4089	0.4094	0.4065	0.410633	0.380633		0.0136799
C5F3	0.409	0.4254	0.4255	0.4439	0.4429	0.4718	0.4199	0.4152	0.4161	0.429967	0.399967		0.0196962
C1F4	0.4189	0.4146	0.4152	0.3747	0.3756	0.3702	0.3682	0.368	0.371	0.386267	0.356267		0.0226487											0.461411
C2F4	0.4492	0.4433	0.4496	0.4531	0.4436	0.4499	0.4416	0.4422	0.4308	0.444811	0.414811		0.00665196
C3F4	0.4456	0.4506	0.4755	0.4955	0.4659	0.464	0.461	0.4457	0.4489	0.461411	0.431411		0.0164233
C4F4	0.5088	0.5045	0.5123	0.488	0.4735	0.4887	0.4725	0.4772	0.4793	0.489422	0.459422		0.0154939
C5F4	0.4708	0.4703	0.4704	0.4847	0.4834	0.4868	0.4712	0.4673	0.4647	0.4744	0.4444		0.00822618
C1F5	0.4725	0.4708	0.4879	0.4495	0.4465	0.4503	0.4127	0.4181	0.4212	0.447722	0.417722		0.0264091
C2F5	0.3654	0.3739	0.372	0.4524	0.4426	0.4402	0.4687	0.4813	0.4795	0.430667	0.400667		0.0474665
C3F5	0.4783	0.4837	0.4802	0.4773	0.4855	0.484	0.4724	0.4826	0.4791	0.480344	0.450344		0.00409912
C4F5	0.4494	0.4476	0.4511	0.4596	0.4596	0.4682	0.4651	0.4583	0.4604	0.4577	0.4277		0.00702086
C5F5	0.4787	0.4523	0.4483	0.4077	0.3981	0.3936	0.407	0.4026	0.385	0.419256	0.389256		0.0322287
