# Supplementary material for: Reciprocal Effect of Copper and Iron Regulation on the Proteome of Synechocystis sp. PCC 6803
Source: Front Bioeng Biotechnol. 2021 May 10;9:673402. doi: 10.3389/fbioe.2021.673402 (PMC8141849; doi:10.3389/fbioe.2021.673402)
Supplement: Supplementary file 2 [file Data_Sheet_2.XLSX]

## Sheet: raw data
rETR	F1C1	F2C1	F3C1	F4C1	F5C1	F1C2	F2C2	F3C2	F4C2	F5C2	F1C3	F2C3	F3C3	F4C3	F5C3	F1C4	F2C4	F3C4	F4C4	F5C4	F1C5	F2C5	F3C5	F4C5	F5C5
1	4.4	15.9	16.7	16.9	17.5	5	16.2	16.1	16.6	17.9	5.7	17	16.9	17.2	18.2	3.1	16.6	17.8	18.3	18.2	4.1	15.4	17.3	18	17.6
2	4.7	16	16.8	17.1	17.4	4.5	16.4	16.2	16.5	17.8	5.4	16.9	16.9	17.1	18.2	2.9	16.7	17.9	18.5	18.4	4.4	15.5	17.3	18.1	17.7
3	4.9	15.9	16.8	16.9	17.5	4.7	16.1	16.2	16.6	17.9	5.2	16.8	16.9	17.1	18.1	3.6	16.7	18	18.5	18.2	3.7	15.6	17.1	17.8	17.7
AVE	4.66667	15.9333	16.7667	16.9667	17.4667	4.73333	16.2333	16.1667	16.5667	17.8667	5.43333	16.9	16.9	17.1333	18.1667	3.2	16.6667	17.9	18.4333	18.2667	4.06667	15.5	17.2333	17.9667	17.6667
STE	0.1453	0.0333	0.0333	0.0667	0.0333	0.1453	0.0882	0.0333	0.0333	0.0333	0.1453	0.0577	0	0.0333	0.0333	0.2082	0.0333	0.0577	0.0667	0.0667	0.2028	0.0577	0.0667	0.0882	0.0333
Fv/Fm	F1C1	F2C1	F3C1	F4C1	F5C1	F1C2	F2C2	F3C2	F4C2	F5C2	F1C3	F2C3	F3C3	F4C3	F5C3	F1C4	F2C4	F3C4	F4C4	F5C4	F1C5	F2C5	F3C5	F4C5	F5C5
1	0.158	0.437	0.442	0.444	0.45	0.163	0.426	0.43	0.439	0.461	0.169	0.439	0.461	0.466	0.496	0.102	0.445	0.478	0.465	0.481	0.128	0.412	0.444	0.441	0.448
2	0.138	0.445	0.452	0.448	0.458	0.146	0.435	0.442	0.448	0.449	0.166	0.45	0.457	0.472	0.482	0.101	0.456	0.476	0.465	0.479	0.101	0.422	0.428	0.457	0.456
3	0.144	0.441	0.446	0.447	0.455	0.152	0.432	0.439	0.445	0.456	0.167	0.448	0.459	0.47	0.489	0.1	0.454	0.476	0.471	0.478	0.11	0.42	0.437	0.455	0.451
AVE	0.146667	0.441	0.446667	0.446333	0.454333	0.153667	0.431	0.437	0.444	0.455333	0.167333	0.445667	0.459	0.469333	0.489	0.101	0.451667	0.476667	0.467	0.479333	0.113	0.418	0.436333	0.451	0.451667
STE	0.00593	0.00231	0.00291	0.0012	0.00233	0.00498	0.00265	0.00361	0.00265	0.00348	0.000881917	0.00338	0.001155	0.00176	0.00404	0.00057735	0.00338	0.000666667	0.002	0.000881917	0.00794	0.00306	0.00463	0.00503	0.00233
YII	F1C1	F2C1	F3C1	F4C1	F5C1	F1C2	F2C2	F3C2	F4C2	F5C2	F1C3	F2C3	F3C3	F4C3	F5C3	F1C4	F2C4	F3C4	F4C4	F5C4	F1C5	F2C5	F3C5	F4C5	F5C5
1	0.101	0.364	0.383	0.386	0.407	0.091	0.372	0.394	0.381	0.409	0.111	0.396	0.404	0.393	0.416	0.065	0.379	0.417	0.42	0.42	0.074	0.353	0.377	0.407	0.41
2	0.108	0.366	0.385	0.392	0.408	0.096	0.375	0.394	0.378	0.407	0.097	0.394	0.402	0.392	0.416	0.066	0.382	0.418	0.424	0.415	0.072	0.355	0.381	0.406	0.415
3	0.113	0.364	0.384	0.387	0.407	0.089	0.369	0.395	0.379	0.409	0.1	0.391	0.396	0.392	0.415	0.06	0.382	0.416	0.424	0.413	0.07	0.358	0.382	0.405	0.409
AVE	0.107333	0.364667	0.384	0.388333	0.407333	0.092	0.372	0.394333	0.379333	0.408333	0.102667	0.393667	0.400667	0.392333	0.415667	0.0636667	0.381	0.417	0.422667	0.416	0.072	0.355333	0.38	0.406	0.411333
STE	0.006028	0.001155	0.001	0.003215	0.000577	0.003606	0.003	0.000577	0.001528	0.001155	0.007371	0.002517	0.004163	0.000577	0.000577	0.003215	0.001732	0.001	0.002309	0.003606	0.002	0.002517	0.002646	0.001	0.003215
