# Supplementary material for: Reciprocal Effect of Copper and Iron Regulation on the Proteome of Synechocystis sp. PCC 6803
Source: Front Bioeng Biotechnol. 2021 May 10;9:673402. doi: 10.3389/fbioe.2021.673402 (PMC8141849; doi:10.3389/fbioe.2021.673402)
Supplement: Supplementary file 5 [file Data_Sheet_5.XLSX]

## Sheet: lack-Fe-_vs_control显著性差异分析
Accession	Protein Name	Gene Name	Description	Coverage	Unique Peptides	Peptides	PSMs	AAs	MW [kDa]	calc. pI	lack-Fe--1/REF	lack-Fe--2/REF	lack-Fe--3/REF	average lack-Fe-	control-1/REF	control-2/REF	control-3/REF	average control	lack-Fe-/control	t test p value
P73002	Cobyrinate a,c-diamide synthase	cbiA	Cobyrinate a,c-diamide synthase OS=Synechocystis sp. (strain PCC 6803 / Kazusa) OX=1111708 GN=cbiA PE=3 SV=1 - [CBIA_SYNY3]	1.24	1	1	6	482	53.8196	7.41553	2.46189	2.04198	2.76166	2.42184	0.24655		0.231671	0.23911	10.1285	0.00393415
P74656	Sll1549 protein	sll1549	Sll1549 protein OS=Synechocystis sp. (strain PCC 6803 / Kazusa) OX=1111708 GN=sll1549 PE=4 SV=1 - [P74656_SYNY3]	48.32	15	15	381	238	26.6073	4.99561	1.33956	1.4694	1.82716	1.54537	0.218008	0.232955	0.173849	0.208271	7.42	0.000807393
P72606	Slr1485 protein	slr1485	Slr1485 protein OS=Synechocystis sp. (strain PCC 6803 / Kazusa) OX=1111708 GN=slr1485 PE=4 SV=1 - [P72606_SYNY3]	61.03	16	16	177	349	37.5634	4.729	1.39934	1.56565	1.89082	1.6186	0.208034	0.242646	0.212592	0.221091	7.32098	0.000643563
P72599	Ferrichrome-iron receptor	fhuA	Ferrichrome-iron receptor OS=Synechocystis sp. (strain PCC 6803 / Kazusa) OX=1111708 GN=fhuA PE=3 SV=1 - [P72599_SYNY3]	39.4	24	24	152	863	94.9691	4.52588	1.23683	1.38759	1.63435	1.41959	0.252707	0.23248	0.24107	0.242086	5.864	0.000530507
P72602	Ferrichrome-iron receptor	fhuA	Ferrichrome-iron receptor OS=Synechocystis sp. (strain PCC 6803 / Kazusa) OX=1111708 GN=fhuA PE=3 SV=1 - [P72602_SYNY3]	53.62	31	31	627	828	91.3648	4.42432	1.45874	1.61357	1.82991	1.63407	0.304159	0.286441	0.259434	0.283345	5.76709	0.00023873
P74485	Sll1863 protein	sll1863	Sll1863 protein OS=Synechocystis sp. (strain PCC 6803 / Kazusa) OX=1111708 GN=sll1863 PE=4 SV=1 - [P74485_SYNY3]	65.42	6	6	113	107	12.3461	5.2876	2.30304	2.10166	2.81166	2.40545	0.377576	0.576866	0.343346	0.432596	5.56051	0.000908353
P73066	Ycf23 protein	ycf23	Ycf23 protein OS=Synechocystis sp. (strain PCC 6803 / Kazusa) OX=1111708 GN=ycf23 PE=4 SV=1 - [P73066_SYNY3]	36.69	7	7	29	248	25.3505	5.32568	1.575	1.65877	1.5379	1.59055	0.229056	0.289976	0.359726	0.292919	5.43001	1.52969e-05
P72609	Ferrichrome-iron receptor	fhuA	Ferrichrome-iron receptor OS=Synechocystis sp. (strain PCC 6803 / Kazusa) OX=1111708 GN=fhuA PE=3 SV=1 - [P72609_SYNY3]	42.32	28	28	158	853	94.1137	4.61475	1.34808	1.61278	1.78504	1.58197	0.319322	0.314862	0.274927	0.303037	5.22038	0.000561395
P74133	Heme oxygenase 2	pbsA2	Heme oxygenase 2 OS=Synechocystis sp. (strain PCC 6803 / Kazusa) OX=1111708 GN=pbsA2 PE=1 SV=1 - [HO2_SYNY3]	2	1	1	2	250	28.5225	5.49072	2.05457	2.15165		2.10311	0.405923	0.45849		0.432207	4.86599	0.00108957
P73947	Slr1507 protein	slr1507	Slr1507 protein OS=Synechocystis sp. (strain PCC 6803 / Kazusa) OX=1111708 GN=slr1507 PE=4 SV=1 - [P73947_SYNY3]	1.67	1	1	4	360	40.6643	7.89893	1.98811	2.1576	2.21201	2.11924	0.514818	0.400493	0.464623	0.459978	4.60726	2.48406e-05
P72594	Ferric aerobactin receptor	iutA	Ferric aerobactin receptor OS=Synechocystis sp. (strain PCC 6803 / Kazusa) OX=1111708 GN=iutA PE=3 SV=1 - [P72594_SYNY3]	31.73	20	20	79	851	91.6014	4.64014	1.38903	1.60289	1.75781	1.58324	0.37068	0.312102	0.352508	0.345097	4.58782	0.000334024
P73055	Uncharacterized protein ssr3122	ssr3122	Uncharacterized protein ssr3122 OS=Synechocystis sp. (strain PCC 6803 / Kazusa) OX=1111708 GN=ssr3122 PE=3 SV=1 - [Y3122_SYNY3]	50.59	4	4	46	85	9.03965	5.70654	1.38202	1.07057	1.84894	1.43384	0.315118	0.418228	0.226647	0.319998	4.48078	0.00875434
Q55274	Iron stress-induced chlorophyll-binding protein	isiA	Iron stress-induced chlorophyll-binding protein OS=Synechocystis sp. (strain PCC 6803 / Kazusa) OX=1111708 GN=isiA PE=1 SV=2 - [ISIA_SYNY3]	18.13	6	6	30	342	37.1973	6.68311	1.53409	1.71618	1.01986	1.42338	0.235469	0.379494	0.352684	0.322549	4.4129	0.00667499
P27319	Flavodoxin	isiB	Flavodoxin OS=Synechocystis sp. (strain PCC 6803 / Kazusa) OX=1111708 GN=isiB PE=1 SV=2 - [FLAV_SYNY3]	72.35	8	8	563	170	18.81	4.29736	1.15793	0.958665	1.29239	1.13633	0.229833	0.292172	0.271984	0.264663	4.29349	0.000906135
P74100	Slr1962 protein	slr1962	Slr1962 protein OS=Synechocystis sp. (strain PCC 6803 / Kazusa) OX=1111708 GN=slr1962 PE=3 SV=1 - [P74100_SYNY3]	15.14	5	5	32	370	40.3164	6.27783	1.7234	1.6688	2.33302	1.9084	0.465074	0.579776	0.30455	0.4498	4.24279	0.003034
Q55834	Putative biopolymer transport protein ExbB-like 1	sll0477	Putative biopolymer transport protein ExbB-like 1 OS=Synechocystis sp. (strain PCC 6803 / Kazusa) OX=1111708 GN=sll0477 PE=3 SV=1 - [EXBL1_SYNY3]	4.72	1	1	4	254	28.162	6.93213	1.45128	1.43142	1.39204	1.42491		0.390107	0.324053	0.35708	3.99046	6.68335e-05
P74329	Slr0957 protein	slr0957	Slr0957 protein OS=Synechocystis sp. (strain PCC 6803 / Kazusa) OX=1111708 GN=slr0957 PE=4 SV=1 - [P74329_SYNY3]	9.71	1	1	5	103	11.5479	8.00146	1.59042	1.96444	2.10912	1.88799	0.61304	0.392888	0.442804	0.482911	3.90961	0.00112512
Q6ZED2	Uncharacterized protein	sll7066	Uncharacterized protein OS=Synechocystis sp. (strain PCC 6803 / Kazusa) OX=1111708 GN=sll7066 PE=4 SV=1 - [Q6ZED2_SYNY3]	0.88	1	1	4	791	87.3975	8.73389	1.47437	1.50166	1.5977	1.52458	0.46797	0.339555	0.36757	0.391699	3.89222	3.05612e-05
P72995	Ssl2920 protein	ssl2920	Ssl2920 protein OS=Synechocystis sp. (strain PCC 6803 / Kazusa) OX=1111708 GN=ssl2920 PE=4 SV=1 - [P72995_SYNY3]	47.22	3	3	8	72	8.47045	4.75439	1.5779	2.33787	2.07731	1.99769	0.584235	0.513883	0.447602	0.51524	3.8772	0.00281362
Q55835	Iron uptake protein A2	futA2	Iron uptake protein A2 OS=Synechocystis sp. (strain PCC 6803 / Kazusa) OX=1111708 GN=futA2 PE=1 SV=1 - [FUTA2_SYNY3]	69.36	19	19	475	346	38.1324	6.17627	1.23788	1.35388	1.66866	1.42014	0.395978	0.383346	0.337843	0.372389	3.81359	0.00128319
P72605	Slr1484 protein	slr1484	Slr1484 protein OS=Synechocystis sp. (strain PCC 6803 / Kazusa) OX=1111708 GN=slr1484 PE=4 SV=1 - [P72605_SYNY3]	9.02	4	4	11	532	55.4365	6.41748	1.01195	1.24563	1.36524	1.2076	0.372069	0.38093	0.233378	0.328792	3.67285	0.0015349
P72827	Iron uptake protein A1	futA1	Iron uptake protein A1 OS=Synechocystis sp. (strain PCC 6803 / Kazusa) OX=1111708 GN=futA1 PE=1 SV=1 - [FUTA1_SYNY3]	69.17	19	19	214	360	39.346	4.93213	1.19751	1.29304	1.27554	1.25536	0.366165	0.362114	0.350373	0.359551	3.49148	7.23782e-06
P72684	Slr0740 protein	slr0740	Slr0740 protein OS=Synechocystis sp. (strain PCC 6803 / Kazusa) OX=1111708 GN=slr0740 PE=4 SV=1 - [P72684_SYNY3]	61.83	6	6	39	131	14.4859	6.94678	1.48939	1.31686	1.73046	1.51223	0.48543	0.403438	0.425921	0.438263	3.45052	0.000930562
Q55414	Slr0829 protein	slr0829	Slr0829 protein OS=Synechocystis sp. (strain PCC 6803 / Kazusa) OX=1111708 GN=slr0829 PE=4 SV=1 - [Q55414_SYNY3]	1.81	2	2	5	829	94.0483	5.5542	1.42091	1.16471	1.85059	1.47874	0.399794	0.637758	0.307702	0.448418	3.29768	0.00987181
P73607	Anti-sigma factor antagonist	slr1856	Anti-sigma factor antagonist OS=Synechocystis sp. (strain PCC 6803 / Kazusa) OX=1111708 GN=slr1856 PE=3 SV=1 - [P73607_SYNY3]	12.84	1	1	18	109	11.8792	4.41162	1.18501	1.02368	1.4343	1.21433	0.39602	0.408348	0.303772	0.36938	3.28749	0.00241789
Q55590	Slr0376 protein	slr0376	Slr0376 protein OS=Synechocystis sp. (strain PCC 6803 / Kazusa) OX=1111708 GN=slr0376 PE=4 SV=1 - [Q55590_SYNY3]	74.14	7	7	68	116	12.8497	7.50342	1.67739	1.57381	1.96548	1.7389	0.54905	0.556294	0.488908	0.531417	3.27218	0.000532896
P74679	Sll0449 protein	sll0449	Sll0449 protein OS=Synechocystis sp. (strain PCC 6803 / Kazusa) OX=1111708 GN=sll0449 PE=4 SV=1 - [P74679_SYNY3]	1.61	1	1	4	372	42.6343	8.17725	1.47536	1.5612	1.84478	1.62711	0.475678	0.519766	0.505453	0.500299	3.25228	0.00055605
P72786	Sll1675 protein	sll1675	Sll1675 protein OS=Synechocystis sp. (strain PCC 6803 / Kazusa) OX=1111708 GN=sll1675 PE=4 SV=1 - [P72786_SYNY3]	12.67	2	2	3	150	16.3443	5.66846	1.57503		1.67879	1.62691	0.546797		0.454777	0.500787	3.2487	0.00377018
P73071	Glutamate 5-kinase	proB	Glutamate 5-kinase OS=Synechocystis sp. (strain PCC 6803 / Kazusa) OX=1111708 GN=proB PE=3 SV=1 - [PROB_SYNY3]	1.87	1	1	4	375	40.1353	6.56592	1.78831	1.83661	2.05874	1.89455	0.507081	0.700832	0.55811	0.588674	3.21834	0.000210168
P74288	Hybrid sensory kinase	sll1555	Hybrid sensory kinase OS=Synechocystis sp. (strain PCC 6803 / Kazusa) OX=1111708 GN=sll1555 PE=4 SV=1 - [P74288_SYNY3]	7.07	2	2	2	368	41.4465	5.22412	1.36115	1.45132		1.40624	0.536573	0.381349		0.458961	3.06396	0.00885854
P72603	Sll1405 protein	sll1405	Sll1405 protein OS=Synechocystis sp. (strain PCC 6803 / Kazusa) OX=1111708 GN=sll1405 PE=3 SV=1 - [P72603_SYNY3]	31.69	4	4	14	142	15.5524	9.0415	1.14521	1.01211	1.38117	1.1795	0.438755	0.494263	0.240164	0.391061	3.01614	0.0040177
P73362	CobN protein	cobN	CobN protein OS=Synechocystis sp. (strain PCC 6803 / Kazusa) OX=1111708 GN=cobN PE=4 SV=1 - [P73362_SYNY3]	0.82	1	1	11	1092	123.034	5.23682	1.72899	1.81318	2.03109	1.85776	0.69761	0.61374	0.541321	0.617557	3.00823	0.000249762
P73492	Probable glutaredoxin ssr2061	ssr2061	Probable glutaredoxin ssr2061 OS=Synechocystis sp. (strain PCC 6803 / Kazusa) OX=1111708 GN=ssr2061 PE=1 SV=1 - [GLRX2_SYNY3]	39.77	4	4	14	88	9.72877	5.41455	1.67966	1.68529	1.80953	1.72483	0.56513	0.584943	0.570902	0.573659	3.00671	1.13485e-05
P72604	Putative biopolymer transport protein ExbB-like 3	sll1404	Putative biopolymer transport protein ExbB-like 3 OS=Synechocystis sp. (strain PCC 6803 / Kazusa) OX=1111708 GN=sll1404 PE=3 SV=1 - [EXBL3_SYNY3]	26.67	5	5	21	210	22.9474	9.14404	1.07766	1.15755	1.02957	1.08826	0.552508	0.269224	0.26481	0.362181	3.00475	0.00207579
P74558	NifU protein	ssl2667	NifU protein OS=Synechocystis sp. (strain PCC 6803 / Kazusa) OX=1111708 GN=ssl2667 PE=4 SV=1 - [P74558_SYNY3]	38.16	2	2	42	76	8.36827	4.48779	1.50595	1.15345	1.91918	1.52619	0.570683	0.443996	0.516138	0.510272	2.99094	0.0105831
P73489	Ssl2245 protein	ssl2245	Ssl2245 protein OS=Synechocystis sp. (strain PCC 6803 / Kazusa) OX=1111708 GN=ssl2245 PE=4 SV=1 - [P73489_SYNY3]	50	4	4	27	88	9.20049	4.34814	1.46209	1.13841	1.57943	1.39331	0.466436	0.509174	0.422336	0.465982	2.99005	0.00230316
P54123	Ribonuclease J	rnj	Ribonuclease J OS=Synechocystis sp. (strain PCC 6803 / Kazusa) OX=1111708 GN=rnj PE=3 SV=1 - [RNJ_SYNY3]	5	4	4	8	640	70.3828	7.73779	1.5917	1.68275	1.04793	1.44079	0.416968	0.560841	0.476604	0.484804	2.97191	0.00917016
P73043	Glutamate decarboxylase	gad	Glutamate decarboxylase OS=Synechocystis sp. (strain PCC 6803 / Kazusa) OX=1111708 GN=gad PE=3 SV=1 - [P73043_SYNY3]	2.57	1	1	7	467	53.0075	5.41455	1.88243	1.17223	1.13785	1.3975	0.473389	0.465984	0.51833	0.485901	2.8761	0.0199796
Q55199	Phosphate-binding protein	pstS	Phosphate-binding protein OS=Synechocystis sp. (strain PCC 6803 / Kazusa) OX=1111708 GN=pstS PE=3 SV=1 - [Q55199_SYNY3]	12.01	3	3	4	383	39.998	4.69092	1.59511	1.28792	2.08291	1.65531	0.404325	0.72582	0.619186	0.583111	2.83876	0.0127626
P74146	Ssl2717 protein	ssl2717	Ssl2717 protein OS=Synechocystis sp. (strain PCC 6803 / Kazusa) OX=1111708 GN=ssl2717 PE=4 SV=1 - [P74146_SYNY3]	48.57	3	3	48	70	7.91576	4.50049	1.25056	1.22878	1.72016	1.39983	0.577401	0.562787	0.346393	0.495527	2.82494	0.00691554
P74201	Ssr2130 protein	ssr2130	Ssr2130 protein OS=Synechocystis sp. (strain PCC 6803 / Kazusa) OX=1111708 GN=ssr2130 PE=4 SV=1 - [P74201_SYNY3]	19.35	1	1	2	62	7.01163	4.50049	1.4181	1.45635		1.43722	0.487781	0.579702		0.533742	2.69273	0.00302228
Q55981	Ycf35	ycf35	Ycf35 OS=Synechocystis sp. (strain PCC 6803 / Kazusa) OX=1111708 GN=ycf35 PE=4 SV=1 - [Q55981_SYNY3]	39.84	5	5	45	128	14.4343	5.21143	1.046	0.963807	1.16647	1.05876	0.367381	0.43968	0.398061	0.401707	2.63565	0.000462067
P73343	Slr1195 protein	slr1195	Slr1195 protein OS=Synechocystis sp. (strain PCC 6803 / Kazusa) OX=1111708 GN=slr1195 PE=4 SV=1 - [P73343_SYNY3]	18.83	3	3	8	154	18.0864	4.15771	1.17724	0.662156	1.08864	0.976012	0.238528	0.416093	0.461381	0.372001	2.62368	0.0250597
Q55943	Sll0788 protein	sll0788	Sll0788 protein OS=Synechocystis sp. (strain PCC 6803 / Kazusa) OX=1111708 GN=sll0788 PE=4 SV=1 - [Q55943_SYNY3]	20.41	5	5	57	196	22.8629	6.96143	1.36187	1.29273	1.68167	1.44543	0.697814	0.570581	0.384874	0.55109	2.62285	0.00400811
P73328	Slr1900 protein	slr1900	Slr1900 protein OS=Synechocystis sp. (strain PCC 6803 / Kazusa) OX=1111708 GN=slr1900 PE=4 SV=1 - [P73328_SYNY3]	46.56	11	11	53	247	27.3893	4.86865	1.23089	1.08034	1.20987	1.1737	0.423181	0.451064	0.496079	0.456775	2.56954	0.000156099
P74571	Oligopeptidase A	prlC	Oligopeptidase A OS=Synechocystis sp. (strain PCC 6803 / Kazusa) OX=1111708 GN=prlC PE=3 SV=1 - [P74571_SYNY3]	10.66	5	7	15	713	80.247	5.10986	1.4398	1.34748	1.10235	1.29655	0.54739	0.658255	0.373492	0.526379	2.46314	0.00411373
P73316	30S ribosomal protein S19	rpsS	30S ribosomal protein S19 OS=Synechocystis sp. (strain PCC 6803 / Kazusa) OX=1111708 GN=rpsS PE=3 SV=1 - [RS19_SYNY3]	36.96	4	4	29	92	10.2836	11.1362	0.94187	0.752454	1.37396	1.02276	0.537308	0.459951	0.265703	0.420987	2.42944	0.0401113
Q55660	Slr0001 protein	slr0001	Slr0001 protein OS=Synechocystis sp. (strain PCC 6803 / Kazusa) OX=1111708 GN=slr0001 PE=4 SV=1 - [Q55660_SYNY3]	39.38	6	6	23	160	17.4397	5.14795	1.49134	1.33994	1.36367	1.39832	0.364213	0.79664	0.566032	0.575629	2.4292	0.00351734
P73810	DNA topoisomerase 1	topA	DNA topoisomerase 1 OS=Synechocystis sp. (strain PCC 6803 / Kazusa) OX=1111708 GN=topA PE=3 SV=1 - [TOP1_SYNY3]	3.56	4	4	6	898	99.2793	8.82178	1.72136	1.35273	1.99067	1.68825	0.730252	0.774989	0.585715	0.696985	2.42222	0.00687531
P52208	6-phosphogluconate dehydrogenase, decarboxylating	gnd	6-phosphogluconate dehydrogenase, decarboxylating OS=Synechocystis sp. (strain PCC 6803 / Kazusa) OX=1111708 GN=gnd PE=3 SV=1 - [6PGD_SYNY3]	38.59	15	15	55	482	52.8399	5.22412	1.31176	1.41898	1.13227	1.28767	0.491383	0.540562	0.563037	0.531661	2.42198	0.000934841
P73997	3-dehydroquinate synthase	aroB	3-dehydroquinate synthase OS=Synechocystis sp. (strain PCC 6803 / Kazusa) OX=1111708 GN=aroB PE=3 SV=1 - [AROB_SYNY3]	7.76	3	3	4	361	38.8305	5.79541	1.52749	1.32915	1.03542	1.29735	0.483278	0.580554	0.574316	0.54605	2.37589	0.00682194
P74060	Putative sulfur carrier protein slr0821	slr0821	Putative sulfur carrier protein slr0821 OS=Synechocystis sp. (strain PCC 6803 / Kazusa) OX=1111708 GN=slr0821 PE=3 SV=1 - [Y821_SYNY3]	77.06	5	5	100	109	11.687	4.66553	1.36061	1.21236	1.75626	1.44308	0.607851	0.656231	0.578328	0.614137	2.34977	0.00719524
P74344	Molybdopterin biosynthesis MoeB protein	moeB	Molybdopterin biosynthesis MoeB protein OS=Synechocystis sp. (strain PCC 6803 / Kazusa) OX=1111708 GN=moeB PE=4 SV=1 - [P74344_SYNY3]	33.93	10	10	20	392	42.7322	5.04639	1.68701	1.45845	1.18941	1.44496	0.559568	0.730229	0.579247	0.623015	2.31929	0.00587763
P73152	Uncharacterized thylakoid-associated protein sll0982	sll0982	Uncharacterized thylakoid-associated protein sll0982 OS=Synechocystis sp. (strain PCC 6803 / Kazusa) OX=1111708 GN=sll0982 PE=4 SV=1 - [Y982_SYNY3]	95.31	11	11	148	128	14.2742	4.91943	1.55617	1.47848	1.97786	1.67083	0.757987	0.739649	0.665957	0.721198	2.31675	0.00382847
P74434	Ssr0657 protein	ssr0657	Ssr0657 protein OS=Synechocystis sp. (strain PCC 6803 / Kazusa) OX=1111708 GN=ssr0657 PE=4 SV=1 - [P74434_SYNY3]	60.82	4	4	13	97	10.5394	6.93213	1.20172	1.22965	1.56537	1.33225	0.601621	0.698958	0.425905	0.575495	2.31496	0.00590048
P74250	Hydroperoxy fatty acid reductase gpx1	gpx1	Hydroperoxy fatty acid reductase gpx1 OS=Synechocystis sp. (strain PCC 6803 / Kazusa) OX=1111708 GN=gpx1 PE=1 SV=1 - [GPX1_SYNY3]	37.28	4	4	19	169	18.4403	7.09326	1.15542	1.03233	1.34789	1.17855	0.52188	0.512972	0.509189	0.514681	2.28986	0.001948
Q55894	Phosphomethylpyrimidine synthase	thiC	Phosphomethylpyrimidine synthase OS=Synechocystis sp. (strain PCC 6803 / Kazusa) OX=1111708 GN=thiC PE=3 SV=1 - [THIC_SYNY3]	22.22	10	10	26	459	51.1047	5.74463	1.45296	1.58583	1.17829	1.40569	0.847302	0.533349	0.467258	0.61597	2.28208	0.00925618
Q55450	Glutamyl-tRNA(Gln) amidotransferase subunit C	gatC	Glutamyl-tRNA(Gln) amidotransferase subunit C OS=Synechocystis sp. (strain PCC 6803 / Kazusa) OX=1111708 GN=gatC PE=3 SV=1 - [GATC_SYNY3]	57.69	6	6	66	104	11.6087	4.32275	1.24948	1.19074	1.69424	1.37815	0.551008	0.737341	0.529387	0.605912	2.27451	0.0109323
P73628	Probable thylakoid lumen protein sll1769	sll1769	Probable thylakoid lumen protein sll1769 OS=Synechocystis sp. (strain PCC 6803 / Kazusa) OX=1111708 GN=sll1769 PE=3 SV=1 - [Y1769_SYNY3]	85.71	8	8	128	105	11.5508	4.55127	1.50995	1.42747	1.93906	1.62549	0.74754	0.743028	0.675325	0.721965	2.25148	0.00487538
P72914	Ssr1766 protein	ssr1766	Ssr1766 protein OS=Synechocystis sp. (strain PCC 6803 / Kazusa) OX=1111708 GN=ssr1766 PE=4 SV=1 - [P72914_SYNY3]	59.21	6	6	15	76	8.66475	9.99365	1.37718	1.28148	1.71625	1.4583	0.592113	0.9914	0.362979	0.648831	2.24759	0.0231572
P74607	Putative regulatory protein ssl2874	ssl2874	Putative regulatory protein ssl2874 OS=Synechocystis sp. (strain PCC 6803 / Kazusa) OX=1111708 GN=ssl2874 PE=3 SV=1 - [Y2874_SYNY3]	58.43	4	4	15	89	9.86335	9.59814	1.28915	1.37627	1.41759	1.361	0.622049	0.573316	0.621271	0.605545	2.24756	5.17619e-05
P74216	Penicillin-binding protein 1B	mrcA	Penicillin-binding protein 1B OS=Synechocystis sp. (strain PCC 6803 / Kazusa) OX=1111708 GN=mrcA PE=4 SV=1 - [P74216_SYNY3]	1.08	1	1	2	650	70.2314	9.51025	1.56406	1.79611		1.68009	0.844328	0.653318		0.748823	2.24363	0.025064
P74102	Orange carotenoid-binding protein	slr1963	Orange carotenoid-binding protein OS=Synechocystis sp. (strain PCC 6803 / Kazusa) OX=1111708 GN=slr1963 PE=1 SV=1 - [OCP_SYNY3]	58.68	15	15	102	317	34.6368	5.04639	1.4483	1.52159	1.41836	1.46275	0.662322	0.668289	0.63928	0.65663	2.22766	1.45836e-05
P74470	Ssl0242 protein	ssl0242	Ssl0242 protein OS=Synechocystis sp. (strain PCC 6803 / Kazusa) OX=1111708 GN=ssl0242 PE=4 SV=1 - [P74470_SYNY3]	39.74	3	3	40	78	8.97102	3.97998	1.30126	1.20774	1.65149	1.38683	0.593533	0.627253	0.671686	0.630824	2.19844	0.00525615
Q55486	Arginine--tRNA ligase	argS	Arginine--tRNA ligase OS=Synechocystis sp. (strain PCC 6803 / Kazusa) OX=1111708 GN=argS PE=3 SV=1 - [SYR_SYNY3]	6.68	3	3	4	584	65.1717	5.0083		1.06403	1.24509	1.15456		0.51399	0.547987	0.530989	2.17436	0.0211325
P74453	Sll0148 protein	sll0148	Sll0148 protein OS=Synechocystis sp. (strain PCC 6803 / Kazusa) OX=1111708 GN=sll0148 PE=4 SV=1 - [P74453_SYNY3]	3.27	3	3	3	735	78.4524	5.90967		1.67784	1.32888	1.50336		0.642362	0.743142	0.692752	2.17013	0.046708
P74659	Slr1658 protein	slr1658	Slr1658 protein OS=Synechocystis sp. (strain PCC 6803 / Kazusa) OX=1111708 GN=slr1658 PE=4 SV=1 - [P74659_SYNY3]	32.16	4	4	34	199	22.6422	4.55127	1.303	1.17567	1.34473	1.27447	0.581913	0.633319	0.553402	0.589545	2.16178	0.000255924
P73244	Slr2025 protein	slr2025	Slr2025 protein OS=Synechocystis sp. (strain PCC 6803 / Kazusa) OX=1111708 GN=slr2025 PE=4 SV=1 - [P73244_SYNY3]	39.87	5	5	55	153	16.8771	4.43701	1.20171	1.08999	1.46014	1.25061	0.611868	0.550672	0.592035	0.584858	2.13832	0.00389908
P74728	Slr0590 protein	slr0590	Slr0590 protein OS=Synechocystis sp. (strain PCC 6803 / Kazusa) OX=1111708 GN=slr0590 PE=4 SV=1 - [P74728_SYNY3]	2.52	1	1	6	238	26.3344	6.13818	1.50752	1.90225	1.72579	1.71185	0.931865	0.573352	0.935839	0.813685	2.10383	0.00562198
P74663	Exopolyphosphatase	ppx	Exopolyphosphatase OS=Synechocystis sp. (strain PCC 6803 / Kazusa) OX=1111708 GN=ppx PE=4 SV=1 - [P74663_SYNY3]	1.11	1	1	2	540	60.8477	6.84424		1.11631	1.25634	1.18633		0.555981	0.57678	0.56638	2.09457	0.012786
P74527	Aminopeptidase	ape2	Aminopeptidase OS=Synechocystis sp. (strain PCC 6803 / Kazusa) OX=1111708 GN=ape2 PE=4 SV=1 - [P74527_SYNY3]	8.63	7	7	11	869	97.9191	5.77002	1.33073	1.32523	1.31426	1.32341	0.645851	0.678857	0.573329	0.632679	2.09175	2.5729e-05
P73918	Acetolactate synthase	ilvB	Acetolactate synthase OS=Synechocystis sp. (strain PCC 6803 / Kazusa) OX=1111708 GN=ilvB PE=3 SV=1 - [P73918_SYNY3]	8.91	5	5	15	550	60.1354	5.41455	1.41619	1.60332	1.37276	1.46409	0.73917	0.765782	0.596476	0.700476	2.09014	0.000976114
Q55136	Carbonic anhydrase	icfA	Carbonic anhydrase OS=Synechocystis sp. (strain PCC 6803 / Kazusa) OX=1111708 GN=icfA PE=4 SV=1 - [Q55136_SYNY3]	55.89	9	9	92	263	27.8724	5.37646	1.44562	1.32503	1.66903	1.4799	0.710428	0.670486	0.745123	0.708679	2.08825	0.00170486
Q04737	TPR repeat-containing protein slr0751	slr0751	TPR repeat-containing protein slr0751 OS=Synechocystis sp. (strain PCC 6803 / Kazusa) OX=1111708 GN=slr0751 PE=4 SV=1 - [Y751_SYNY3]	12.9	3	3	13	248	27.736	5.87158	2.11853	1.28098	1.61413	1.67121	0.722741	0.747212	0.93181	0.800588	2.08748	0.0260187
P52276	Asparagine--tRNA ligase	asnS	Asparagine--tRNA ligase OS=Synechocystis sp. (strain PCC 6803 / Kazusa) OX=1111708 GN=asnS PE=3 SV=2 - [SYN_SYNY3]	4.76	2	2	8	462	52.6657	5.42725	1.72543	1.69389	1.31563	1.57832	0.867065	0.72988	0.679621	0.758856	2.07986	0.00460115
P73735	Demethylphylloquinone reductase NdbB	ndbB	Demethylphylloquinone reductase NdbB OS=Synechocystis sp. (strain PCC 6803 / Kazusa) OX=1111708 GN=ndbB PE=1 SV=1 - [NDBB_SYNY3]	6.68	3	3	4	404	44.4613	5.30029	1.24962	1.8	1.2359	1.42851	0.919988	0.526661	0.636759	0.694469	2.05697	0.0287831
P74002	Metalloprotease slr1322	slr1322	Metalloprotease slr1322 OS=Synechocystis sp. (strain PCC 6803 / Kazusa) OX=1111708 GN=slr1322 PE=3 SV=1 - [Y1322_SYNY3]	5.93	2	2	6	489	53.0963	5.64307	1.24765	1.24253		1.24509	0.565645	0.649071		0.607358	2.05001	0.00426681
Q55194	Sll0685 protein	sll0685	Sll0685 protein OS=Synechocystis sp. (strain PCC 6803 / Kazusa) OX=1111708 GN=sll0685 PE=4 SV=1 - [Q55194_SYNY3]	37.65	5	5	16	162	17.176	9.71533	0.991299	1.10197	1.18177	1.09168	0.592496	0.466421	0.543467	0.534128	2.04385	0.00109463
P74162	Sll1380 protein	sll1380	Sll1380 protein OS=Synechocystis sp. (strain PCC 6803 / Kazusa) OX=1111708 GN=sll1380 PE=4 SV=1 - [P74162_SYNY3]	67.29	12	12	109	214	23.8693	8.90967	1.33662	1.2846	1.55059	1.3906	0.736652	0.683075	0.627218	0.682315	2.03807	0.00125533
Q55770	Sll0185 protein	sll0185	Sll0185 protein OS=Synechocystis sp. (strain PCC 6803 / Kazusa) OX=1111708 GN=sll0185 PE=4 SV=1 - [Q55770_SYNY3]	27.68	12	12	36	419	46.9644	5.12256	1.38216	1.47132	1.31781	1.39043	0.691821	0.724539	0.639359	0.68524	2.02912	0.000158004
P73911	Catalase-peroxidase	katG	Catalase-peroxidase OS=Synechocystis sp. (strain PCC 6803 / Kazusa) OX=1111708 GN=katG PE=1 SV=1 - [KATG_SYNY3]	11.94	9	9	21	754	84.3927	5.74463	1.49581	1.68164	1.20774	1.46173	0.819967	0.600951	0.743972	0.72163	2.02559	0.00823972
P74809	Ssl1263 protein	ssl1263	Ssl1263 protein OS=Synechocystis sp. (strain PCC 6803 / Kazusa) OX=1111708 GN=ssl1263 PE=4 SV=1 - [P74809_SYNY3]	11.25	1	1	4	80	8.51425	4.22119	1.11071	1.24858	1.29005	1.21645	0.706546	0.432741	0.664435	0.601241	2.02323	0.00366245
P72923	Slr1087 protein	slr1087	Slr1087 protein OS=Synechocystis sp. (strain PCC 6803 / Kazusa) OX=1111708 GN=slr1087 PE=4 SV=1 - [P72923_SYNY3]	33.8	10	10	24	361	39.3712	4.57666	1.50983	1.51169	1.80049	1.60734	0.901107	0.759803	0.735934	0.798948	2.01182	0.00179297
P73288	Aklaviketone reductase	sll1825	Aklaviketone reductase OS=Synechocystis sp. (strain PCC 6803 / Kazusa) OX=1111708 GN=sll1825 PE=4 SV=1 - [P73288_SYNY3]	11.9	3	3	7	210	21.9625	5.84619	1.56109	1.13675	1.36581	1.35455	0.550745	0.793893	0.701046	0.681895	1.98645	0.00897199
P74114	Slr1971 protein	slr1971	Slr1971 protein OS=Synechocystis sp. (strain PCC 6803 / Kazusa) OX=1111708 GN=slr1971 PE=3 SV=1 - [P74114_SYNY3]	23.67	6	6	15	283	31.4561	9.61279	1.2997	1.37505	1.65034	1.4417	0.716962	0.774043	0.687343	0.726116	1.98549	0.00283882
Q55764	Slr0192 protein	slr0192	Slr0192 protein OS=Synechocystis sp. (strain PCC 6803 / Kazusa) OX=1111708 GN=slr0192 PE=4 SV=1 - [Q55764_SYNY3]	45.61	5	5	18	114	12.7583	5.04639	1.07165	0.896861	1.37135	1.11329	0.543453	0.55797	0.587776	0.563066	1.97719	0.0167637
P73448	Nitrate reductase	narB	Nitrate reductase OS=Synechocystis sp. (strain PCC 6803 / Kazusa) OX=1111708 GN=narB PE=3 SV=1 - [NARB_SYNY3]	0.98	1	1	5	714	79.5807	7.2251	1.43622	1.20535	1.47022	1.3706	0.630578	0.798029	0.655651	0.694753	1.97278	0.00233529
Q55118	Putative thylakoid lumen peptidyl-prolyl cis-trans isomerase sll0408	sll0408	Putative thylakoid lumen peptidyl-prolyl cis-trans isomerase sll0408 OS=Synechocystis sp. (strain PCC 6803 / Kazusa) OX=1111708 GN=sll0408 PE=3 SV=2 - [PPI3_SYNY3]	43.8	14	14	88	379	41.3596	4.84326	1.09003	1.1684	1.33713	1.19852	0.609469	0.645373	0.568858	0.6079	1.97158	0.00149149
P72801	Ssr3000 protein	ssr3000	Ssr3000 protein OS=Synechocystis sp. (strain PCC 6803 / Kazusa) OX=1111708 GN=ssr3000 PE=4 SV=1 - [P72801_SYNY3]	33.68	2	2	9	95	10.8206	4.56396	1.44427	1.68666	1.43442	1.52178	0.944691	0.822052	0.559036	0.775259	1.96294	0.00603538
P58235	Antitoxin YefM	yefM	Antitoxin YefM OS=Synechocystis sp. (strain PCC 6803 / Kazusa) OX=1111708 GN=yefM PE=3 SV=1 - [YEFM_SYNY3]	29.89	4	4	13	87	9.68201	4.56396	1.233	1.21301	1.94624	1.46408	0.683232	0.726176	0.836368	0.748592	1.95579	0.0434446
P72699	UPF0045 protein sll0230	sll0230	UPF0045 protein sll0230 OS=Synechocystis sp. (strain PCC 6803 / Kazusa) OX=1111708 GN=sll0230 PE=3 SV=1 - [Y230_SYNY3]	56.2	6	6	48	121	13.2967	7.43018	1.21035	0.95572	1.46265	1.20957	0.554235	0.728393	0.584914	0.622514	1.94305	0.0196676
Q55408	Slr0581 protein	slr0581	Slr0581 protein OS=Synechocystis sp. (strain PCC 6803 / Kazusa) OX=1111708 GN=slr0581 PE=4 SV=1 - [Q55408_SYNY3]	43.64	4	4	46	110	11.7741	7.94287	1.28622	1.16512	1.65803	1.36979	0.732002	0.736952	0.650095	0.70635	1.93925	0.0117363
P74690	Probable phosphoketolase	slr0453	Probable phosphoketolase OS=Synechocystis sp. (strain PCC 6803 / Kazusa) OX=1111708 GN=slr0453 PE=3 SV=2 - [PHK_SYNY3]	5.34	6	6	8	805	90.8209	6.21436	1.26317	1.31089	1.05835	1.2108	0.59573	0.784698	0.495716	0.625381	1.9361	0.00698507
Q79F24	Sll0614 protein	sll0614	Sll0614 protein OS=Synechocystis sp. (strain PCC 6803 / Kazusa) OX=1111708 GN=sll0614 PE=4 SV=1 - [Q79F24_SYNY3]	14.39	2	2	15	132	14.9072	3.76416	1.42231	1.48766	1.91485	1.60827	0.883344	0.790957	0.8233	0.832534	1.93178	0.0077754
Q55149	Slr0058 protein	slr0058	Slr0058 protein OS=Synechocystis sp. (strain PCC 6803 / Kazusa) OX=1111708 GN=slr0058 PE=4 SV=1 - [Q55149_SYNY3]	52.11	6	6	109	142	16.4752	5.07178	1.35254	1.46945	1.80772	1.54324	0.886004	0.715139	0.79606	0.799067	1.9313	0.00684929
P72819	Sll1652 protein	sll1652	Sll1652 protein OS=Synechocystis sp. (strain PCC 6803 / Kazusa) OX=1111708 GN=sll1652 PE=4 SV=1 - [P72819_SYNY3]	29.41	4	4	13	136	15.4462	8.79248	1.33904	1.41516	1.74238	1.49886	0.887595	0.742032	0.713631	0.781086	1.91894	0.00601048
Q55801	Ribonuclease HI	rnhA	Ribonuclease HI OS=Synechocystis sp. (strain PCC 6803 / Kazusa) OX=1111708 GN=rnhA PE=3 SV=1 - [RNH_SYNY3]	34.38	5	5	18	160	17.8447	8.25049	1.10744	0.998038	0.996314	1.03393	0.339262	0.64651	0.648264	0.544679	1.89824	0.0109487
P74009	Ssr2201 protein	ssr2201	Ssr2201 protein OS=Synechocystis sp. (strain PCC 6803 / Kazusa) OX=1111708 GN=ssr2201 PE=4 SV=1 - [P74009_SYNY3]	68.06	5	5	28	72	8.39522	4.58936	1.49487	1.43039	1.88179	1.60235	0.842482	0.837542	0.852433	0.844152	1.89817	0.00578217
Q55178	Slr0487 protein	slr0487	Slr0487 protein OS=Synechocystis sp. (strain PCC 6803 / Kazusa) OX=1111708 GN=slr0487 PE=4 SV=1 - [Q55178_SYNY3]	12.27	2	2	4	163	18.5898	5.36377	0.984986	1.21066	1.2653	1.15365	0.763295	0.569323	0.496969	0.609862	1.89165	0.00966935
Q55867	Slr0624 protein	slr0624	Slr0624 protein OS=Synechocystis sp. (strain PCC 6803 / Kazusa) OX=1111708 GN=slr0624 PE=3 SV=1 - [Q55867_SYNY3]	6.2	3	3	8	371	40.6181	5.38916	1.10104	1.50752	1.44038	1.34965	0.742163	0.698828	0.701228	0.714073	1.89007	0.00738114
P48958	50S ribosomal protein L33	rpmG	50S ribosomal protein L33 OS=Synechocystis sp. (strain PCC 6803 / Kazusa) OX=1111708 GN=rpmG PE=3 SV=1 - [RL33_SYNY3]	35.38	3	3	22	65	7.54391	10.2427	1.13507	0.975112	1.38351	1.16456	0.577787	0.674716	0.599153	0.617219	1.88679	0.0110586
P73763	Slr0867 protein	slr0867	Slr0867 protein OS=Synechocystis sp. (strain PCC 6803 / Kazusa) OX=1111708 GN=slr0867 PE=4 SV=1 - [P73763_SYNY3]	13.08	3	3	4	214	23.5182	9.45166	1.28271	1.50574	1.59049	1.45965	0.923832	0.744424	0.666477	0.778244	1.87556	0.00464572
Q55836	Slr0514 protein	slr0514	Slr0514 protein OS=Synechocystis sp. (strain PCC 6803 / Kazusa) OX=1111708 GN=slr0514 PE=4 SV=1 - [Q55836_SYNY3]	11.19	4	4	16	295	32.0894	5.17334	1.08839	1.24156	1.38326	1.23774	0.575142	0.591541	0.819597	0.662093	1.86943	0.00771031
P74660	Slr1659 protein	slr1659	Slr1659 protein OS=Synechocystis sp. (strain PCC 6803 / Kazusa) OX=1111708 GN=slr1659 PE=4 SV=1 - [P74660_SYNY3]	38.94	5	5	22	113	13.2987	5.04639	1.31929	1.33935	1.44743	1.36869	0.879335	0.601869	0.725926	0.73571	1.86036	0.00211548
P73077	DNA topoisomerase 4 subunit A	parC	DNA topoisomerase 4 subunit A OS=Synechocystis sp. (strain PCC 6803 / Kazusa) OX=1111708 GN=parC PE=3 SV=2 - [PARC_SYNY3]	0.87	1	1	2	920	101.1	5.50342		1.48664	1.57363	1.53014		0.806318	0.840343	0.823331	1.85847	0.00433788
P72641	Adenylate kinase 2	adk2	Adenylate kinase 2 OS=Synechocystis sp. (strain PCC 6803 / Kazusa) OX=1111708 GN=adk2 PE=3 SV=1 - [KAD2_SYNY3]	49.72	7	7	20	181	20.3276	4.99561	1.04653	1.17842	1.2273	1.15075	0.765795	0.631874	0.460962	0.619544	1.85742	0.00680884
P74108	Slr1968 protein	slr1968	Slr1968 protein OS=Synechocystis sp. (strain PCC 6803 / Kazusa) OX=1111708 GN=slr1968 PE=4 SV=1 - [P74108_SYNY3]	22.06	17	17	58	934	104.248	5.73193	1.31151	1.32813	1.497	1.37888	0.805017	0.773286	0.665791	0.748031	1.84335	0.000970982
Q6ZEA4	Slr7094 protein	slr7094	Slr7094 protein OS=Synechocystis sp. (strain PCC 6803 / Kazusa) OX=1111708 GN=slr7094 PE=4 SV=1 - [Q6ZEA4_SYNY3]	25.58	3	3	22	129	14.485	4.60205	1.53529	1.44952	1.5334	1.50607	0.723405	0.886862	0.841031	0.817099	1.84319	0.000255995
P73807	Histidinol-phosphate aminotransferase	hisC	Histidinol-phosphate aminotransferase OS=Synechocystis sp. (strain PCC 6803 / Kazusa) OX=1111708 GN=hisC PE=3 SV=2 - [HIS8_SYNY3]	13.47	3	3	5	349	38.6779	5.12256	1.34134	1.24116	1.19104	1.25785	0.545282	0.532651	0.979587	0.68584	1.83403	0.0203251
P73546	Alpha-1,4 glucan phosphorylase	glgP	Alpha-1,4 glucan phosphorylase OS=Synechocystis sp. (strain PCC 6803 / Kazusa) OX=1111708 GN=glgP PE=3 SV=1 - [P73546_SYNY3]	11.11	8	9	20	855	98.2431	6.13818	1.2858	1.21663	0.978592	1.16034	0.64307	0.672481	0.591727	0.635759	1.82513	0.00545201
P72925	UPF0367 protein ssl1972	ssl1972	UPF0367 protein ssl1972 OS=Synechocystis sp. (strain PCC 6803 / Kazusa) OX=1111708 GN=ssl1972 PE=3 SV=1 - [Y197A_SYNY3]	92.47	7	7	65	93	9.91714	5.40186	1.36997	1.22676	1.35623	1.31765	0.568373	0.739636	0.857914	0.721974	1.82507	0.00338314
P73272	Slr1143 protein	slr1143	Slr1143 protein OS=Synechocystis sp. (strain PCC 6803 / Kazusa) OX=1111708 GN=slr1143 PE=4 SV=1 - [P73272_SYNY3]	10.79	3	3	6	343	38.737	4.83057	1.67418	1.29796	1.59007	1.52074	0.922599	0.860731	0.724348	0.835893	1.8193	0.00591172
Q55727	Slr0645 protein	slr0645	Slr0645 protein OS=Synechocystis sp. (strain PCC 6803 / Kazusa) OX=1111708 GN=slr0645 PE=4 SV=1 - [Q55727_SYNY3]	54.85	11	11	59	206	22.7714	4.7417	1.30592	1.31194	1.31412	1.31066	0.656862	0.678324	0.827096	0.720761	1.81844	0.000386944
Q55791	Probable ATP-dependent transporter slr0075	slr0075	Probable ATP-dependent transporter slr0075 OS=Synechocystis sp. (strain PCC 6803 / Kazusa) OX=1111708 GN=slr0075 PE=3 SV=1 - [Y075_SYNY3]	17.19	5	5	14	256	28.4018	4.86865	1.3182	1.4071	1.17206	1.29912	0.682252	0.862156	0.599384	0.714597	1.81798	0.0048396
P73860	KaiC-like protein 1	sll1595	KaiC-like protein 1 OS=Synechocystis sp. (strain PCC 6803 / Kazusa) OX=1111708 GN=sll1595 PE=3 SV=1 - [KACL1_SYNY3]	1.06	1	1	7	568	63.9572	5.87158	1.02512	1.09212	1.30048	1.13924	0.664259	0.623135	0.596267	0.627887	1.81441	0.0038838
P73762	Sll0837 protein	sll0837	Sll0837 protein OS=Synechocystis sp. (strain PCC 6803 / Kazusa) OX=1111708 GN=sll0837 PE=4 SV=1 - [P73762_SYNY3]	61.56	16	16	228	294	32.8863	4.80518	1.33588	1.38884	1.64469	1.45647	0.805472	0.804593	0.812889	0.807651	1.80334	0.00244002
P73186	Sll1286 protein	sll1286	Sll1286 protein OS=Synechocystis sp. (strain PCC 6803 / Kazusa) OX=1111708 GN=sll1286 PE=4 SV=1 - [P73186_SYNY3]	2.54	1	1	4	236	26.3675	8.104	0.891681	0.912511	1.08393	0.962707	0.62277	0.532475	0.452674	0.535973	1.79619	0.00549535
Q55497	Ornithine carbamoyltransferase	argF	Ornithine carbamoyltransferase OS=Synechocystis sp. (strain PCC 6803 / Kazusa) OX=1111708 GN=argF PE=3 SV=1 - [OTC_SYNY3]	26.95	7	7	21	308	33.5945	5.64307	1.46311	1.21262	1.18487	1.28687	0.801949	0.802558	0.552032	0.718846	1.79018	0.00950931
P72871	S-adenosylmethionine synthase	metK	S-adenosylmethionine synthase OS=Synechocystis sp. (strain PCC 6803 / Kazusa) OX=1111708 GN=metK PE=3 SV=2 - [METK_SYNY3]	30.28	11	11	27	426	45.8375	5.2876	1.22725	0.969309	0.916655	1.03774	0.556326	0.68474	0.498884	0.579983	1.78926	0.0143821
P74176	HlyB family	hlyB	HlyB family OS=Synechocystis sp. (strain PCC 6803 / Kazusa) OX=1111708 GN=hlyB PE=4 SV=1 - [P74176_SYNY3]	1.38	1	2	2	1011	112.019	5.68115	1.3388		1.45456	1.39668	0.848117		0.715107	0.781612	1.78692	0.0199346
P74523	Uncharacterized SufE-like protein slr1419	slr1419	Uncharacterized SufE-like protein slr1419 OS=Synechocystis sp. (strain PCC 6803 / Kazusa) OX=1111708 GN=slr1419 PE=3 SV=1 - [Y1419_SYNY3]	11.95	2	2	6	159	17.6722	7.18115	1.02193	1.01526	1.18812	1.0751	0.612564	0.624518	0.568353	0.601811	1.78645	0.00131565
Q55561	Sll0167 protein	sll0167	Sll0167 protein OS=Synechocystis sp. (strain PCC 6803 / Kazusa) OX=1111708 GN=sll0167 PE=4 SV=1 - [Q55561_SYNY3]	34.76	3	3	29	164	17.8535	4.14502	1.39279	1.43597	1.80239	1.54372	0.811667	0.89768	0.894633	0.867993	1.77849	0.00706949
Q55701	ATP-dependent proteinase BsgA	sll0195	ATP-dependent proteinase BsgA OS=Synechocystis sp. (strain PCC 6803 / Kazusa) OX=1111708 GN=sll0195 PE=4 SV=1 - [Q55701_SYNY3]	7.01	2	2	2	214	24.5237	4.99561		1.01498	1.03443	1.02471		0.500941	0.655558	0.57825	1.77209	0.0291341
Q55846	Sll0471 protein	sll0471	Sll0471 protein OS=Synechocystis sp. (strain PCC 6803 / Kazusa) OX=1111708 GN=sll0471 PE=4 SV=1 - [Q55846_SYNY3]	43.71	21	21	83	684	76.3511	5.31299	1.26108	1.40405	1.45091	1.37201	0.844919	0.729427	0.753776	0.77604	1.76797	0.000884982
P72697	Bacterioferritin comigratory protein	bcp	Bacterioferritin comigratory protein OS=Synechocystis sp. (strain PCC 6803 / Kazusa) OX=1111708 GN=bcp PE=4 SV=1 - [P72697_SYNY3]	63.75	7	7	28	160	17.5728	5.31299	1.21471	1.22126	1.29651	1.24416	0.722827	0.643867	0.7466	0.704431	1.76619	0.000186037
P72797	Transaldolase	tal	Transaldolase OS=Synechocystis sp. (strain PCC 6803 / Kazusa) OX=1111708 GN=tal PE=3 SV=1 - [TAL_SYNY3]	63.68	20	20	69	391	43.0782	5.05908	1.11146	1.03274	1.1318	1.092	0.631154	0.634581	0.593565	0.619767	1.76195	0.000137537
P73383	Slr1826 protein	slr1826	Slr1826 protein OS=Synechocystis sp. (strain PCC 6803 / Kazusa) OX=1111708 GN=slr1826 PE=4 SV=1 - [P73383_SYNY3]	21.28	3	3	26	141	15.7017	4.86865	1.22387	1.31946	1.61284	1.38539	0.84729	0.850034	0.662403	0.786576	1.76129	0.0106574
P72659	Polyribonucleotide nucleotidyltransferase	pnp	Polyribonucleotide nucleotidyltransferase OS=Synechocystis sp. (strain PCC 6803 / Kazusa) OX=1111708 GN=pnp PE=3 SV=1 - [PNP_SYNY3]	39.55	25	25	73	718	77.7827	5.2749	1.38064	1.30772	0.978229	1.2222	0.674065	0.749426	0.658456	0.693982	1.76113	0.0141294
P73790	Putative pterin-4-alpha-carbinolamine dehydratase	ssl2296	Putative pterin-4-alpha-carbinolamine dehydratase OS=Synechocystis sp. (strain PCC 6803 / Kazusa) OX=1111708 GN=ssl2296 PE=3 SV=1 - [PHS_SYNY3]	63.54	4	4	19	96	10.7274	6.52197	1.15758	0.869154	1.29687	1.10787	0.60972	0.796611	0.502123	0.636151	1.74151	0.0364795
P73217	Sll1570 protein	sll1570	Sll1570 protein OS=Synechocystis sp. (strain PCC 6803 / Kazusa) OX=1111708 GN=sll1570 PE=4 SV=1 - [P73217_SYNY3]	28.4	4	4	30	243	26.6036	4.75439	1.32002	1.34082	1.58201	1.41428	0.752714	0.885077	0.800358	0.812716	1.74019	0.00289118
P74670	Response regulator like protein	sll1544	Response regulator like protein OS=Synechocystis sp. (strain PCC 6803 / Kazusa) OX=1111708 GN=sll1544 PE=4 SV=1 - [P74670_SYNY3]	2.63	1	1	2	228	25.6535	6.22705	1.76558	1.49099		1.62828	0.889285	0.98512		0.937203	1.73739	0.0415363
P72745	Universal stress protein Slr1101	slr1101	Universal stress protein Slr1101 OS=Synechocystis sp. (strain PCC 6803 / Kazusa) OX=1111708 GN=slr1101 PE=3 SV=1 - [Y1101_SYNY3]	30.56	2	2	6	108	12.227	4.98291	1.39272	1.23036	1.30564	1.30957	0.564993	0.841031	0.857369	0.754464	1.73577	0.00631519
P73411	Glucose-6-phosphate 1-dehydrogenase	zwf	Glucose-6-phosphate 1-dehydrogenase OS=Synechocystis sp. (strain PCC 6803 / Kazusa) OX=1111708 GN=zwf PE=3 SV=1 - [G6PD_SYNY3]	17.88	9	9	14	509	57.8495	7.1665	1.3163	1.43635	1.04658	1.26641	0.758169	0.643709	0.788762	0.730213	1.7343	0.012208
Q55160	Biotin carboxylase	accC	Biotin carboxylase OS=Synechocystis sp. (strain PCC 6803 / Kazusa) OX=1111708 GN=accC PE=4 SV=1 - [Q55160_SYNY3]	1.34	1	1	2	448	49.1334	7.28369	1.18554	1.26421		1.22487	0.762805	0.6542		0.708502	1.72882	0.0164475
Q55554	Sll0176 protein	sll0176	Sll0176 protein OS=Synechocystis sp. (strain PCC 6803 / Kazusa) OX=1111708 GN=sll0176 PE=1 SV=1 - [Q55554_SYNY3]	20.36	3	3	26	167	18.9359	9.62744	1.1199	0.950694	1.39589	1.15549	0.658641	0.688306	0.670791	0.67258	1.718	0.0205829
P0DJF8	S-methyl-5'-thioadenosine phosphorylase	mtnP	S-methyl-5'-thioadenosine phosphorylase OS=Synechocystis sp. (strain PCC 6803 / Kazusa) OX=1111708 GN=mtnP PE=3 SV=1 - [MTAP_SYNY3]	6.44	2	2	2	326	35.2962	6.85889	1.15639	1.19219		1.17429	0.668929	0.706297		0.687613	1.70778	0.00281445
P73180	Slr1391 protein	slr1391	Slr1391 protein OS=Synechocystis sp. (strain PCC 6803 / Kazusa) OX=1111708 GN=slr1391 PE=4 SV=1 - [P73180_SYNY3]	22.44	4	4	22	156	16.7953	6.58057	1.27598	1.37496	1.65568	1.43554	0.89709	0.838845	0.7968	0.844245	1.70038	0.00729465
P73056	Uncharacterized monothiol glutaredoxin ycf64-like	slr1846	Uncharacterized monothiol glutaredoxin ycf64-like OS=Synechocystis sp. (strain PCC 6803 / Kazusa) OX=1111708 GN=slr1846 PE=3 SV=1 - [YC64L_SYNY3]	14.02	2	2	19	107	11.932	4.48779	1.07178	1.14018	1.46193	1.22463	0.784136	0.70248	0.675688	0.720768	1.69906	0.0155652
Q55837	Uncharacterized protein slr0516	slr0516	Uncharacterized protein slr0516 OS=Synechocystis sp. (strain PCC 6803 / Kazusa) OX=1111708 GN=slr0516 PE=4 SV=1 - [Y516_SYNY3]	56.02	7	7	49	166	17.856	4.61475	0.977026	0.898042	1.25816	1.04441	0.572784	0.636097	0.635532	0.614804	1.69877	0.0181392
Q55447	CheY subfamily	sll0039	CheY subfamily OS=Synechocystis sp. (strain PCC 6803 / Kazusa) OX=1111708 GN=sll0039 PE=4 SV=1 - [Q55447_SYNY3]	85.71	9	9	61	119	13.1728	4.98291	1.04928	0.914765	1.31164	1.09189	0.707705	0.617906	0.603232	0.642948	1.69826	0.0206606
P74694	Slr0455 protein	slr0455	Slr0455 protein OS=Synechocystis sp. (strain PCC 6803 / Kazusa) OX=1111708 GN=slr0455 PE=4 SV=1 - [P74694_SYNY3]	83.69	12	12	93	141	15.7812	5.09717	1.22323	1.10981	1.62502	1.31935	0.736541	0.849982	0.746008	0.77751	1.6969	0.0278728
P73297	DNA-directed RNA polymerase subunit alpha	rpoA	DNA-directed RNA polymerase subunit alpha OS=Synechocystis sp. (strain PCC 6803 / Kazusa) OX=1111708 GN=rpoA PE=3 SV=1 - [RPOA_SYNY3]	62.74	15	15	53	314	34.9821	4.79248	1.02656	0.919179	0.825364	0.923702	0.499221	0.592491	0.545616	0.545776	1.69246	0.00412965
P74744	Slr0598 protein	slr0598	Slr0598 protein OS=Synechocystis sp. (strain PCC 6803 / Kazusa) OX=1111708 GN=slr0598 PE=4 SV=1 - [P74744_SYNY3]	25.49	3	3	22	102	11.9122	7.25439	1.19338	0.968625	1.36146	1.17449	0.870708	0.602728	0.613782	0.695739	1.68812	0.0289816
Q55233	Protein DrgA	drgA	Protein DrgA OS=Synechocystis sp. (strain PCC 6803 / Kazusa) OX=1111708 GN=drgA PE=1 SV=1 - [DRGA_SYNY3]	35.71	7	7	52	210	23.6883	9.18799	1.21414	1.17106	1.1519	1.17903	0.827499	0.765747	0.521267	0.704837	1.67277	0.00761836
Q55426	Slr0841 protein	slr0841	Slr0841 protein OS=Synechocystis sp. (strain PCC 6803 / Kazusa) OX=1111708 GN=slr0841 PE=4 SV=1 - [Q55426_SYNY3]	32.3	8	8	91	291	31.5465	4.91943	1.18293	1.18272	1.49231	1.28599	0.813074	0.737451	0.763013	0.771179	1.66756	0.00816934
P73480	Protochlorophillide reductase 57 kD subunit	bchB	Protochlorophillide reductase 57 kD subunit OS=Synechocystis sp. (strain PCC 6803 / Kazusa) OX=1111708 GN=bchB PE=4 SV=1 - [P73480_SYNY3]	26.51	2	2	21	83	9.76806	9.86182	1.17633	1.15401	1.50607	1.2788	0.82483	0.663465	0.816406	0.768233	1.6646	0.0151698
P73824	Hydroperoxy fatty acid reductase gpx2	gpx2	Hydroperoxy fatty acid reductase gpx2 OS=Synechocystis sp. (strain PCC 6803 / Kazusa) OX=1111708 GN=gpx2 PE=1 SV=1 - [GPX2_SYNY3]	91.56	12	13	82	154	16.6356	4.80518	1.2102	1.12849	1.31579	1.21816	0.719907	0.697469	0.778536	0.731971	1.66422	0.00121014
Q55744	Sll0381 protein	sll0381	Sll0381 protein OS=Synechocystis sp. (strain PCC 6803 / Kazusa) OX=1111708 GN=sll0381 PE=4 SV=1 - [Q55744_SYNY3]	20.41	7	7	46	294	30.9654	4.85596	1.09663	1.03787	1.28913	1.14121	0.695179	0.669998	0.695496	0.686891	1.66141	0.00400201
Q55589	Cell division cycle protein	slr0374	Cell division cycle protein OS=Synechocystis sp. (strain PCC 6803 / Kazusa) OX=1111708 GN=slr0374 PE=4 SV=1 - [Q55589_SYNY3]	20.56	11	11	23	501	56.4065	6.26514	1.32656	1.38971	1.17074	1.29567	0.852609	0.756861	0.749367	0.786279	1.64785	0.00222598
P74494	Nucleoside diphosphate kinase	ndk	Nucleoside diphosphate kinase OS=Synechocystis sp. (strain PCC 6803 / Kazusa) OX=1111708 GN=ndk PE=1 SV=1 - [NDK_SYNY3]	63.76	8	8	65	149	16.6814	5.5542	0.869985	0.738414	0.916587	0.841662	0.396029	0.572726	0.563701	0.510819	1.64767	0.0134796
P72897	Slr1619 protein	slr1619	Slr1619 protein OS=Synechocystis sp. (strain PCC 6803 / Kazusa) OX=1111708 GN=slr1619 PE=4 SV=1 - [P72897_SYNY3]	31.33	6	6	17	249	27.7351	5.13525	1.3073	1.26099	1.22599	1.26476	0.555276	0.888746	0.858863	0.767628	1.64762	0.0103641
Q55510	ATP-dependent Clp protease ATP-binding subunit ClpX	clpX	ATP-dependent Clp protease ATP-binding subunit ClpX OS=Synechocystis sp. (strain PCC 6803 / Kazusa) OX=1111708 GN=clpX PE=3 SV=1 - [CLPX_SYNY3]	4.27	2	2	12	445	49.2677	5.31299	1.36773	1.42863	1.49034	1.4289	0.887554	0.734732	0.980721	0.867669	1.64683	0.00217035
P73720	Putative OxPP cycle protein OpcA	opcA	Putative OxPP cycle protein OpcA OS=Synechocystis sp. (strain PCC 6803 / Kazusa) OX=1111708 GN=opcA PE=4 SV=1 - [OPCA_SYNY3]	15.58	5	5	8	475	52.0011	5.10986	1.30333	1.27198	1.31326	1.29619	0.68331	0.830197	0.858019	0.790509	1.63969	0.000810818
P72752	Thylakoid membrane protein ssl2009	ssl2009	Thylakoid membrane protein ssl2009 OS=Synechocystis sp. (strain PCC 6803 / Kazusa) OX=1111708 GN=ssl2009 PE=4 SV=1 - [Y2009_SYNY3]	61.62	6	6	35	99	10.7986	4.81787	1.24532	1.16925	1.63057	1.34838	0.946209	0.852461	0.679091	0.82592	1.63258	0.0326293
Q55778	Glutamate--tRNA ligase	gltX	Glutamate--tRNA ligase OS=Synechocystis sp. (strain PCC 6803 / Kazusa) OX=1111708 GN=gltX PE=3 SV=1 - [SYE_SYNY3]	5.18	2	2	7	483	53.9748	5.47803	1.22	1.35826	0.911332	1.1632	0.609108	0.834336	0.695626	0.713023	1.63136	0.0379501
P73178	Sll1289 protein	sll1289	Sll1289 protein OS=Synechocystis sp. (strain PCC 6803 / Kazusa) OX=1111708 GN=sll1289 PE=4 SV=1 - [P73178_SYNY3]	62.37	6	6	25	194	21.2074	4.85596	0.89352	0.716392	1.09272	0.900876	0.661823	0.499032	0.496213	0.552356	1.63097	0.0457589
P74778	Ssl1533 protein	ssl1533	Ssl1533 protein OS=Synechocystis sp. (strain PCC 6803 / Kazusa) OX=1111708 GN=ssl1533 PE=4 SV=1 - [P74778_SYNY3]	38.89	2	2	17	72	7.98295	4.58936	1.37614	1.23896	1.43841	1.35117	0.656433	0.988102	0.852322	0.832286	1.62344	0.0100503
P73534	Pyruvate kinase 2	pyk2	Pyruvate kinase 2 OS=Synechocystis sp. (strain PCC 6803 / Kazusa) OX=1111708 GN=pyk2 PE=3 SV=1 - [KPYK2_SYNY3]	14.04	8	8	17	591	62.9463	6.63916	1.36722	1.24124	1.2071	1.27185	0.735254	0.951883	0.674947	0.787362	1.61533	0.00756306
P74786	UPF0426 protein ssl0294	ssl0294	UPF0426 protein ssl0294 OS=Synechocystis sp. (strain PCC 6803 / Kazusa) OX=1111708 GN=ssl0294 PE=3 SV=1 - [Y294_SYNY3]	91.43	5	5	48	70	7.82804	5.0083	1.36476	1.27122	1.48593	1.37397	0.881217	0.81389	0.861818	0.852308	1.61206	0.00133063
P49057	GMP synthase [glutamine-hydrolyzing]	guaA	GMP synthase [glutamine-hydrolyzing] OS=Synechocystis sp. (strain PCC 6803 / Kazusa) OX=1111708 GN=guaA PE=3 SV=1 - [GUAA_SYNY3]	9.96	5	6	10	542	60.9706	6.23975	1.27531	1.17432	1.36015	1.26993	0.784674	0.932478	0.655493	0.790882	1.60571	0.00764748
P73163	Putative carboxymethylenebutenolidase	sll1298	Putative carboxymethylenebutenolidase OS=Synechocystis sp. (strain PCC 6803 / Kazusa) OX=1111708 GN=sll1298 PE=3 SV=1 - [DLHH_SYNY3]	37.8	6	6	25	246	26.9247	4.95752	1.1769	1.30947	1.41357	1.29998	0.790806	0.835695	0.818027	0.814843	1.59537	0.00224144
P74122	Arginine biosynthesis bifunctional protein ArgJ	argJ	Arginine biosynthesis bifunctional protein ArgJ OS=Synechocystis sp. (strain PCC 6803 / Kazusa) OX=1111708 GN=argJ PE=3 SV=2 - [ARGJ_SYNY3]	15.74	6	6	24	413	43.2929	5.46533	1.11041	0.962927	1.11436	1.06257	0.61743	0.679143	0.712246	0.669606	1.58685	0.00232925
P73238	Slr2018 protein	slr2018	Slr2018 protein OS=Synechocystis sp. (strain PCC 6803 / Kazusa) OX=1111708 GN=slr2018 PE=4 SV=1 - [P73238_SYNY3]	27.66	18	18	123	799	84.802	6.46826	1.38492	1.46457	1.62391	1.49113	0.973836	0.905639	0.94867	0.942715	1.58174	0.00168239
P52232	Thioredoxin-like protein slr0233	slr0233	Thioredoxin-like protein slr0233 OS=Synechocystis sp. (strain PCC 6803 / Kazusa) OX=1111708 GN=slr0233 PE=1 SV=1 - [THIO1_SYNY3]	54.29	4	4	22	105	11.7941	8.49951	1.07091	1.03683	1.4082	1.17198	0.807302	0.748581	0.672336	0.74274	1.57791	0.0263021
Q55828	LL-diaminopimelate aminotransferase	dapL	LL-diaminopimelate aminotransferase OS=Synechocystis sp. (strain PCC 6803 / Kazusa) OX=1111708 GN=dapL PE=1 SV=1 - [DAPAT_SYNY3]	43.2	15	15	34	412	45.0597	5.61768	0.976803	0.859487	0.894069	0.91012	0.533825	0.648956	0.547727	0.576836	1.57778	0.00268655
Q55805	Imidazole glycerol phosphate synthase subunit HisH	hisH	Imidazole glycerol phosphate synthase subunit HisH OS=Synechocystis sp. (strain PCC 6803 / Kazusa) OX=1111708 GN=hisH PE=3 SV=1 - [HIS5_SYNY3]	6.19	2	2	3	210	22.4826	5.89697	1.16156	1.52244	1.04303	1.24234	0.731776	0.930989	0.702235	0.788333	1.57591	0.047894
P73437	ATP-dependent zinc metalloprotease FtsH 4	ftsH4	ATP-dependent zinc metalloprotease FtsH 4 OS=Synechocystis sp. (strain PCC 6803 / Kazusa) OX=1111708 GN=ftsH4 PE=2 SV=1 - [FTSH4_SYNY3]	26.91	13	14	37	628	68.157	5.41455	1.31841	1.32472	1.15056	1.26457	0.727697	0.96001	0.728676	0.805461	1.56999	0.00877353
Q55437	Sll0048 protein	sll0048	Sll0048 protein OS=Synechocystis sp. (strain PCC 6803 / Kazusa) OX=1111708 GN=sll0048 PE=4 SV=1 - [Q55437_SYNY3]	14.74	5	5	8	312	34.8447	5.0083	1.1828	1.18543	1.67652	1.34825	0.896252	0.910208	0.771621	0.85936	1.5689	0.0451617
P74232	Phosphoribosylamine--glycine ligase	purD	Phosphoribosylamine--glycine ligase OS=Synechocystis sp. (strain PCC 6803 / Kazusa) OX=1111708 GN=purD PE=3 SV=1 - [PUR2_SYNY3]	11.46	5	5	11	419	43.9887	5.08447	1.24504	1.31758	1.26621	1.27628	0.811395	0.764878	0.870241	0.815505	1.56501	0.000247445
P73120	Sll1830 protein	sll1830	Sll1830 protein OS=Synechocystis sp. (strain PCC 6803 / Kazusa) OX=1111708 GN=sll1830 PE=4 SV=1 - [P73120_SYNY3]	32.4	10	11	27	358	39.6245	4.86865	1.03781	1.16209	1.08208	1.09399	0.736483	0.686314	0.678719	0.700505	1.56172	0.000636393
P73560	Glycine cleavage system H protein	gcvH	Glycine cleavage system H protein OS=Synechocystis sp. (strain PCC 6803 / Kazusa) OX=1111708 GN=gcvH PE=3 SV=1 - [GCSH_SYNY3]	63.64	6	6	91	132	14.5709	4.04346	1.09511	1.10454	1.40817	1.20261	0.754423	0.835335	0.727789	0.772515	1.55674	0.0162594
P73213	Ssr2857 protein	ssr2857	Ssr2857 protein OS=Synechocystis sp. (strain PCC 6803 / Kazusa) OX=1111708 GN=ssr2857 PE=1 SV=1 - [P73213_SYNY3]	100	6	6	109	64	6.68138	4.51318	1.26008	1.30346	1.55284	1.37213	0.841892	0.852073	0.950941	0.881635	1.55634	0.00736302
Q55498	N5-carboxyaminoimidazole ribonucleotide mutase	purE	N5-carboxyaminoimidazole ribonucleotide mutase OS=Synechocystis sp. (strain PCC 6803 / Kazusa) OX=1111708 GN=purE PE=3 SV=1 - [PURE_SYNY3]	26.7	3	3	10	176	18.5918	6.15088	1.27218	0.953066	1.14675	1.124	0.522934	0.849432	0.794361	0.722242	1.55626	0.0428062
P72704	Probable peptidyl-prolyl cis-trans isomerase sll0227	sll0227	Probable peptidyl-prolyl cis-trans isomerase sll0227 OS=Synechocystis sp. (strain PCC 6803 / Kazusa) OX=1111708 GN=sll0227 PE=3 SV=1 - [PPI1_SYNY3]	34.55	8	8	76	246	26.5633	5.13525	1.15813	1.20302	1.44026	1.26713	0.774529	0.853531	0.820407	0.816155	1.55256	0.00757296
P72629	Slr1116 protein	slr1116	Slr1116 protein OS=Synechocystis sp. (strain PCC 6803 / Kazusa) OX=1111708 GN=slr1116 PE=4 SV=1 - [P72629_SYNY3]	27.17	4	4	12	173	20.09	6.41748	1.19185	1.21714	1.30116	1.23672	0.6925	0.735934	0.973393	0.800609	1.54472	0.00950202
Q55356	Photosystem II reaction center Psb28 protein	psb28	Photosystem II reaction center Psb28 protein OS=Synechocystis sp. (strain PCC 6803 / Kazusa) OX=1111708 GN=psb28 PE=1 SV=3 - [PSB28_SYNY3]	61.61	6	6	58	112	12.5823	4.94482	1.15599	0.89815	0.980508	1.01155	0.663651	0.700588	0.604426	0.656222	1.54147	0.0118254
P73882	Uncharacterized protein ssl0461	ssl0461	Uncharacterized protein ssl0461 OS=Synechocystis sp. (strain PCC 6803 / Kazusa) OX=1111708 GN=ssl0461 PE=4 SV=1 - [Y46S_SYNY3]	67.47	4	4	35	83	9.46559	4.41162	1.27531	1.14434	1.54278	1.32081	0.823098	0.951473	0.797049	0.857207	1.54083	0.0215391
P72719	Bacterioferritin comigratory protein	bcp	Bacterioferritin comigratory protein OS=Synechocystis sp. (strain PCC 6803 / Kazusa) OX=1111708 GN=bcp PE=4 SV=1 - [P72719_SYNY3]	10.33	2	2	9	184	20.3635	4.85596	1.02359	0.942359	1.13969	1.03521	0.6457	0.501108	0.873225	0.673344	1.53742	0.0418133
P73990	D-isomer specific 2-hydroxyacid dehydrogenase family	slr2123	D-isomer specific 2-hydroxyacid dehydrogenase family OS=Synechocystis sp. (strain PCC 6803 / Kazusa) OX=1111708 GN=slr2123 PE=3 SV=1 - [P73990_SYNY3]	16.35	4	4	9	318	34.3069	5.26221	1.3324	1.34813	1.2396	1.30671	0.944909	0.861252	0.755984	0.854048	1.53002	0.00214551
P72799	Slr1794 protein	slr1794	Slr1794 protein OS=Synechocystis sp. (strain PCC 6803 / Kazusa) OX=1111708 GN=slr1794 PE=4 SV=1 - [P72799_SYNY3]	21.27	7	7	8	362	39.1155	6.12549	1.13948	1.22073	1.19535	1.18519	0.963194	0.70534	0.655944	0.774826	1.52962	0.013948
Q55512	Aspartate-semialdehyde dehydrogenase	asd	Aspartate-semialdehyde dehydrogenase OS=Synechocystis sp. (strain PCC 6803 / Kazusa) OX=1111708 GN=asd PE=3 SV=2 - [DHAS_SYNY3]	10.65	3	3	4	338	36.6181	6.03662	1.46543	1.36696	1.07198	1.30146	0.841273	0.800706	0.925756	0.855912	1.52055	0.0227875
P73324	Slr1896 protein	slr1896	Slr1896 protein OS=Synechocystis sp. (strain PCC 6803 / Kazusa) OX=1111708 GN=slr1896 PE=4 SV=1 - [P73324_SYNY3]	12.31	2	2	3	130	15.0608	6.30322		1.19542	1.24814	1.22178		0.778914	0.842342	0.810628	1.5072	0.00990999
Q55513	4-hydroxy-tetrahydrodipicolinate synthase	dapA	4-hydroxy-tetrahydrodipicolinate synthase OS=Synechocystis sp. (strain PCC 6803 / Kazusa) OX=1111708 GN=dapA PE=3 SV=1 - [DAPA_SYNY3]	5.65	2	2	8	301	31.8014	5.08447	1.19896	1.2235	1.04292	1.15513	0.884976	0.779027	0.637878	0.767294	1.50546	0.0131395
P73853	IMP dehydrogenase subunit	guaB	IMP dehydrogenase subunit OS=Synechocystis sp. (strain PCC 6803 / Kazusa) OX=1111708 GN=guaB PE=4 SV=1 - [P73853_SYNY3]	49.87	15	15	42	387	40.209	5.33838	1.21102	1.31001	1.0266	1.18254	0.776641	0.812511	0.771604	0.786919	1.50275	0.00925521
P73930	Signal recognition particle receptor FtsY	ftsY	Signal recognition particle receptor FtsY OS=Synechocystis sp. (strain PCC 6803 / Kazusa) OX=1111708 GN=ftsY PE=3 SV=1 - [FTSY_SYNY3]	15.28	8	8	26	504	53.8366	4.4624	1.14582	0.980819	1.08586	1.07083	0.681933	0.794009	0.662507	0.712816	1.50226	0.0048109
P74426	Sll0359 protein	sll0359	Sll0359 protein OS=Synechocystis sp. (strain PCC 6803 / Kazusa) OX=1111708 GN=sll0359 PE=1 SV=1 - [P74426_SYNY3]	46.45	7	7	47	155	17.2079	9.11475	1.14008	0.976758	0.915235	1.01069	0.646546	0.74116	0.633655	0.673787	1.50002	0.0109701
P72814	Slr1800 protein	slr1800	Slr1800 protein OS=Synechocystis sp. (strain PCC 6803 / Kazusa) OX=1111708 GN=slr1800 PE=4 SV=1 - [P72814_SYNY3]	6.48	3	3	4	355	39.3823	4.84326	0.657167	0.891791	0.89549	0.814816	0.597871	0.483472	0.558895	0.546746	1.4903	0.0352348
Q6ZEK2	Uncharacterized protein	sll5128	Uncharacterized protein OS=Synechocystis sp. (strain PCC 6803 / Kazusa) OX=1111708 GN=sll5128 PE=4 SV=1 - [Q6ZEK2_SYNY3]	5.51	2	2	4	345	39.4293	4.09424	1.12331	1.17406	1.12621	1.14119	0.769127	0.747931	0.783049	0.766703	1.48844	4.21408e-05
P73424	Slr1540 protein	slr1540	Slr1540 protein OS=Synechocystis sp. (strain PCC 6803 / Kazusa) OX=1111708 GN=slr1540 PE=4 SV=1 - [P73424_SYNY3]	14.79	4	4	9	311	35.0707	6.60986	1.05549	1.26927	1.0868	1.13719	0.839619	0.900428	0.557915	0.765987	1.4846	0.0409669
Q6ZE69	Carboxylic ester hydrolase	slr8023	Carboxylic ester hydrolase OS=Synechocystis sp. (strain PCC 6803 / Kazusa) OX=1111708 GN=slr8023 PE=3 SV=1 - [Q6ZE69_SYNY3]	1.35	1	1	2	446	48.0217	5.16064	1.41743		1.38547	1.40145	0.991226		0.897392	0.944309	1.48411	0.0115515
Q55113	Slr0431 protein	slr0431	Slr0431 protein OS=Synechocystis sp. (strain PCC 6803 / Kazusa) OX=1111708 GN=slr0431 PE=4 SV=1 - [Q55113_SYNY3]	42.8	9	9	80	250	26.9952	8.36768	1.4197	1.52988	1.70649	1.55202	1.19101	1.02261	0.924544	1.04605	1.48369	0.0114007
P73344	Slr1196 protein	slr1196	Slr1196 protein OS=Synechocystis sp. (strain PCC 6803 / Kazusa) OX=1111708 GN=slr1196 PE=4 SV=1 - [P73344_SYNY3]	40.79	13	13	87	429	47.9717	5.37646	1.13494	1.2579	1.44599	1.27961	0.862507	0.842778	0.883953	0.863079	1.48261	0.0102916
Q55687	Long-chain acyl-[acyl-carrier-protein] reductase	sll0209	Long-chain acyl-[acyl-carrier-protein] reductase OS=Synechocystis sp. (strain PCC 6803 / Kazusa) OX=1111708 GN=sll0209 PE=3 SV=1 - [AAR_SYNY3]	7.35	3	3	6	340	37.6263	6.04932	1.30426	1.47635	1.13767	1.3061	1.06102	0.903231	0.6871	0.883784	1.47785	0.0444168
P73001	Uncharacterized protein slr1608	slr1608	Uncharacterized protein slr1608 OS=Synechocystis sp. (strain PCC 6803 / Kazusa) OX=1111708 GN=slr1608 PE=3 SV=1 - [Y1608_SYNY3]	15.05	5	5	14	412	45.092	5.46533	1.40303	1.43036	1.7159	1.51643	1.06073	0.998897	1.03752	1.03238	1.46887	0.00889515
P74214	Signal recognition particle protein	ffh	Signal recognition particle protein OS=Synechocystis sp. (strain PCC 6803 / Kazusa) OX=1111708 GN=ffh PE=3 SV=1 - [SRP54_SYNY3]	11.2	5	5	9	482	52.1122	9.08545	1.0509	1.17233	1.12473	1.11599	0.963572	0.686579	0.630536	0.760229	1.46796	0.0308315
P54691	Probable branched-chain-amino-acid aminotransferase	ilvE	Probable branched-chain-amino-acid aminotransferase OS=Synechocystis sp. (strain PCC 6803 / Kazusa) OX=1111708 GN=ilvE PE=3 SV=1 - [ILVE_SYNY3]	36.07	10	10	30	305	33.9296	6.32861	1.1075	1.09631	0.982197	1.062	0.628075	0.793892	0.753597	0.725188	1.46445	0.0062421
P73069	Ycf48-like protein	slr2034	Ycf48-like protein OS=Synechocystis sp. (strain PCC 6803 / Kazusa) OX=1111708 GN=slr2034 PE=3 SV=1 - [YC48L_SYNY3]	18.13	6	6	17	342	37.2677	4.89404	1.04049	0.938028	0.934906	0.971141	0.652834	0.760148	0.586242	0.666408	1.45728	0.00768741
P74361	Chaperone protein ClpB 2	clpB2	Chaperone protein ClpB 2 OS=Synechocystis sp. (strain PCC 6803 / Kazusa) OX=1111708 GN=clpB2 PE=3 SV=1 - [CLPB2_SYNY3]	16.4	11	13	48	872	98.0623	5.26221	1.02445	1.37892	1.23747	1.21361	0.936855	0.755627	0.809916	0.834132	1.45494	0.0308925
Q55501	Slr0929 protein	slr0929	Slr0929 protein OS=Synechocystis sp. (strain PCC 6803 / Kazusa) OX=1111708 GN=slr0929 PE=4 SV=1 - [Q55501_SYNY3]	14.36	3	3	4	195	21.6858	8.88037		1.30453	1.24301	1.27377		0.934217	0.819484	0.876851	1.45267	0.0258559
P74737	Protein RecA	recA	Protein RecA OS=Synechocystis sp. (strain PCC 6803 / Kazusa) OX=1111708 GN=recA PE=2 SV=1 - [RECA_SYNY3]	12.15	4	4	11	354	37.7815	5.22412	1.36619	1.25401	1.15422	1.25814	0.794003	0.824466	0.980222	0.86623	1.45243	0.00959334
P74712	Slr1183 protein	slr1183	Slr1183 protein OS=Synechocystis sp. (strain PCC 6803 / Kazusa) OX=1111708 GN=slr1183 PE=1 SV=1 - [P74712_SYNY3]	13.4	3	3	7	194	21.3019	4.85596	1.2562	1.19824	1.42527	1.29323	0.825979	0.878997	0.97786	0.894278	1.44612	0.00802192
P21697	Plastocyanin	petE	Plastocyanin OS=Synechocystis sp. (strain PCC 6803 / Kazusa) OX=1111708 GN=petE PE=1 SV=1 - [PLAS_SYNY3]	62.7	5	5	155	126	13.1377	6.771	1.60672	1.54687	1.90738	1.68699	0.979826	1.25818	1.27867	1.17223	1.43913	0.0250775
P73705	Sll1693 protein	sll1693	Sll1693 protein OS=Synechocystis sp. (strain PCC 6803 / Kazusa) OX=1111708 GN=sll1693 PE=4 SV=1 - [P73705_SYNY3]	6.82	3	3	5	440	50.6665	4.90674	1.38304	1.34247	1.02615	1.25055	0.875734	0.818683	0.912972	0.86913	1.43886	0.0303463
P72996	Sll1505 protein	sll1505	Sll1505 protein OS=Synechocystis sp. (strain PCC 6803 / Kazusa) OX=1111708 GN=sll1505 PE=4 SV=1 - [P72996_SYNY3]	59.46	6	6	15	111	13.0898	4.76709	1.25331	1.30788	1.36953	1.31024	1.01842	0.90506	0.812119	0.911868	1.43687	0.00434006
P73517	Thylakoid membrane protein ssr2422	ssr2422	Thylakoid membrane protein ssr2422 OS=Synechocystis sp. (strain PCC 6803 / Kazusa) OX=1111708 GN=ssr2422 PE=4 SV=1 - [Y2422_SYNY3]	47.62	4	4	20	84	9.50305	5.05908	1.37454	1.34189	1.5911	1.43584	0.988126	1.01358	0.997623	0.999777	1.43616	0.00515227
P72754	Prohibitin	phb	Prohibitin OS=Synechocystis sp. (strain PCC 6803 / Kazusa) OX=1111708 GN=phb PE=4 SV=1 - [P72754_SYNY3]	32.98	9	9	18	282	30.5501	5.2876	1.21319	1.18546	0.945752	1.1148	0.715378	0.870959	0.743007	0.776448	1.43577	0.0255725
P74423	Alanine--tRNA ligase	alaS	Alanine--tRNA ligase OS=Synechocystis sp. (strain PCC 6803 / Kazusa) OX=1111708 GN=alaS PE=3 SV=1 - [SYA_SYNY3]	1.71	2	2	6	877	96.0819	5.2749	1.28613	1.50854	1.42137	1.40535	1.04995	0.796519	1.09808	0.981515	1.43181	0.020358
Q55852	Sll0596 protein	sll0596	Sll0596 protein OS=Synechocystis sp. (strain PCC 6803 / Kazusa) OX=1111708 GN=sll0596 PE=4 SV=1 - [Q55852_SYNY3]	15.16	4	4	12	244	26.3089	6.1001	1.00245	1.22771	1.0396	1.08992	0.734322	0.699939	0.850175	0.761478	1.43132	0.0168694
P72639	Ssr1853 protein	ssr1853	Ssr1853 protein OS=Synechocystis sp. (strain PCC 6803 / Kazusa) OX=1111708 GN=ssr1853 PE=4 SV=1 - [P72639_SYNY3]	52.63	5	5	43	95	10.8954	4.58936	1.25143	1.29232	1.55966	1.3678	1.02631	0.943017	0.916741	0.962022	1.4218	0.016499
P74641	UPF0150 protein ssr1258	ssr1258	UPF0150 protein ssr1258 OS=Synechocystis sp. (strain PCC 6803 / Kazusa) OX=1111708 GN=ssr1258 PE=3 SV=1 - [Y1258_SYNY3]	33.33	2	2	9	69	8.00698	4.09424	1.24505	1.15074	1.26972	1.22184	0.827283	0.804382	0.964442	0.865369	1.41193	0.0044684
P73321	Uncharacterized protein slr1894	slr1894	Uncharacterized protein slr1894 OS=Synechocystis sp. (strain PCC 6803 / Kazusa) OX=1111708 GN=slr1894 PE=3 SV=1 - [Y1894_SYNY3]	69.23	10	10	162	156	17.744	5.56689	1.12968	1.10524	1.3072	1.18071	0.861062	0.74321	0.917816	0.840696	1.40444	0.0141947
P74769	Ssr1528 protein	ssr1528	Ssr1528 protein OS=Synechocystis sp. (strain PCC 6803 / Kazusa) OX=1111708 GN=ssr1528 PE=4 SV=1 - [P74769_SYNY3]	81.91	8	8	99	94	10.1123	7.41553	1.12002	0.977959	1.32126	1.13975	0.804131	0.838455	0.806745	0.816443	1.39599	0.0320817
P73833	Cyanophycin synthetase	cphA	Cyanophycin synthetase OS=Synechocystis sp. (strain PCC 6803 / Kazusa) OX=1111708 GN=cphA PE=3 SV=1 - [CPHA_SYNY3]	12.83	9	9	18	873	94.6361	5.57959	1.49257	1.2579	1.22824	1.32624	0.931105	1.08584	0.838206	0.951717	1.39352	0.0275326
P74667	Diaminopimelate epimerase	dapF	Diaminopimelate epimerase OS=Synechocystis sp. (strain PCC 6803 / Kazusa) OX=1111708 GN=dapF PE=3 SV=1 - [DAPF_SYNY3]	10.75	3	3	8	279	30.0769	4.90674	1.17069	1.04429	0.985385	1.06679	0.64988	0.913137	0.738452	0.767156	1.39057	0.0340608
P74753	Slr0606 protein	slr0606	Slr0606 protein OS=Synechocystis sp. (strain PCC 6803 / Kazusa) OX=1111708 GN=slr0606 PE=4 SV=1 - [P74753_SYNY3]	11.36	3	3	9	317	34.7445	7.40088	1.172	1.22871	1.06918	1.15663	0.762669	0.997639	0.738623	0.832977	1.38855	0.0270185
Q55641	Ribonuclease D	rnd	Ribonuclease D OS=Synechocystis sp. (strain PCC 6803 / Kazusa) OX=1111708 GN=rnd PE=4 SV=1 - [Q55641_SYNY3]	35.02	7	7	21	217	24.3873	6.21436	0.973775	0.925592	1.02263	0.973999	0.689341	0.754285	0.66392	0.702515	1.38645	0.00220427
P73821	D-3-phosphoglycerate dehydrogenase	serA	D-3-phosphoglycerate dehydrogenase OS=Synechocystis sp. (strain PCC 6803 / Kazusa) OX=1111708 GN=serA PE=3 SV=1 - [SERA_SYNY3]	29.42	14	14	35	554	59.1845	5.69385	1.31258	1.254	1.05981	1.2088	0.902227	0.951403	0.762845	0.872158	1.38599	0.0239325
P73123	Probable RuBisCO transcriptional regulator	rbcR	Probable RuBisCO transcriptional regulator OS=Synechocystis sp. (strain PCC 6803 / Kazusa) OX=1111708 GN=rbcR PE=3 SV=1 - [RBCR_SYNY3]	11.3	4	4	6	345	37.9941	5.75732		1.24656	1.10705	1.17681		0.843464	0.857308	0.850386	1.38385	0.0431548
Q55899	Putative cell division topological specificity factor	minE	Putative cell division topological specificity factor OS=Synechocystis sp. (strain PCC 6803 / Kazusa) OX=1111708 GN=minE PE=3 SV=1 - [MINE_SYNY3]	65.98	7	7	37	97	11.2318	6.82959	0.985059	0.824962	1.08568	0.965232	0.724639	0.700172	0.668179	0.697663	1.38352	0.0261559
P73481	Uncharacterized HIT-like protein slr1234	slr1234	Uncharacterized HIT-like protein slr1234 OS=Synechocystis sp. (strain PCC 6803 / Kazusa) OX=1111708 GN=slr1234 PE=4 SV=1 - [YHIT_SYNY3]	46.49	4	4	41	114	12.4487	6.52197	1.10195	0.943447	1.20079	1.08206	0.843054	0.795732	0.714047	0.784278	1.37969	0.0238041
P54416	ATP-dependent Clp protease proteolytic subunit 1	clpP1	ATP-dependent Clp protease proteolytic subunit 1 OS=Synechocystis sp. (strain PCC 6803 / Kazusa) OX=1111708 GN=clpP1 PE=3 SV=1 - [CLPP1_SYNY3]	50.51	7	9	86	198	21.7271	5.03369	0.973941	0.980722	0.852973	0.935879	0.678749	0.628124	0.735583	0.680819	1.37464	0.00791886
Q55648	Sll0314 protein	sll0314	Sll0314 protein OS=Synechocystis sp. (strain PCC 6803 / Kazusa) OX=1111708 GN=sll0314 PE=4 SV=1 - [Q55648_SYNY3]	55.1	18	18	97	314	35.422	5.97314	1.04041	1.17462	1.35377	1.1896	0.843111	0.860577	0.892697	0.865462	1.37452	0.0243148
P72648	Guanylate kinase	gmk	Guanylate kinase OS=Synechocystis sp. (strain PCC 6803 / Kazusa) OX=1111708 GN=gmk PE=3 SV=1 - [KGUA_SYNY3]	51.83	7	7	18	191	21.4142	4.95752	1.23341	1.0717	1.14308	1.1494	0.872202	0.836001	0.806747	0.838317	1.37108	0.00351796
P74413	Ssl0483 protein	ssl0483	Ssl0483 protein OS=Synechocystis sp. (strain PCC 6803 / Kazusa) OX=1111708 GN=ssl0483 PE=4 SV=1 - [P74413_SYNY3]	48.48	3	3	21	66	7.18556	4.33545	1.07161	1.10884	1.38944	1.18996	0.887402	0.882531	0.846902	0.872278	1.3642	0.0347991
P73488	Sll1130 protein	sll1130	Sll1130 protein OS=Synechocystis sp. (strain PCC 6803 / Kazusa) OX=1111708 GN=sll1130 PE=4 SV=1 - [P73488_SYNY3]	86.09	8	8	35	115	12.9247	8.80713	1.17156	1.24039	1.13901	1.18365	0.930593	0.821077	0.857685	0.869785	1.36086	0.00202881
Q59993	ATP-dependent Clp protease proteolytic subunit 2	clpP2	ATP-dependent Clp protease proteolytic subunit 2 OS=Synechocystis sp. (strain PCC 6803 / Kazusa) OX=1111708 GN=clpP2 PE=3 SV=1 - [CLPP2_SYNY3]	24.34	3	5	50	226	24.8076	4.81787	0.902524	0.985367	0.925125	0.937672	0.699854	0.646381	0.721797	0.689344	1.36024	0.0017394
P72952	Sll0645 protein	sll0645	Sll0645 protein OS=Synechocystis sp. (strain PCC 6803 / Kazusa) OX=1111708 GN=sll0645 PE=4 SV=1 - [P72952_SYNY3]	42.75	9	9	58	255	27.0796	5.07178	0.849618	0.906442	1.11299	0.956351	0.749337	0.635954	0.728135	0.704475	1.35754	0.0447225
P74466	Putative ATP-dependent Clp protease proteolytic subunit-like	clpR	Putative ATP-dependent Clp protease proteolytic subunit-like OS=Synechocystis sp. (strain PCC 6803 / Kazusa) OX=1111708 GN=clpR PE=3 SV=1 - [CLPR_SYNY3]	32.89	6	6	24	225	24.8657	4.99561	1.03156	0.920493	0.968042	0.973365	0.700516	0.786575	0.673255	0.720115	1.35168	0.0057006
Q55514	Slr0552 protein	slr0552	Slr0552 protein OS=Synechocystis sp. (strain PCC 6803 / Kazusa) OX=1111708 GN=slr0552 PE=4 SV=1 - [Q55514_SYNY3]	61.07	12	12	51	244	26.7049	4.98291	1.01937	0.968323	0.921797	0.969829	0.690095	0.736777	0.72993	0.718934	1.34898	0.00138112
P74109	Sll1891 protein	sll1891	Sll1891 protein OS=Synechocystis sp. (strain PCC 6803 / Kazusa) OX=1111708 GN=sll1891 PE=4 SV=1 - [P74109_SYNY3]	19.44	3	3	32	252	26.4193	4.17041	1.22009	1.51965	1.5243	1.42135	1.06831	0.969725	1.13296	1.057	1.34471	0.0306553
P74338	NAD(P)H-quinone oxidoreductase subunit M	ndhM	NAD(P)H-quinone oxidoreductase subunit M OS=Synechocystis sp. (strain PCC 6803 / Kazusa) OX=1111708 GN=ndhM PE=1 SV=1 - [NDHM_SYNY3]	57.02	8	8	44	121	14.0689	4.70361	1.17265	0.988339	1.12384	1.09494	0.843424	0.796743	0.810609	0.816925	1.34032	0.0080967
P72779	Sll1680 protein	sll1680	Sll1680 protein OS=Synechocystis sp. (strain PCC 6803 / Kazusa) OX=1111708 GN=sll1680 PE=4 SV=1 - [P72779_SYNY3]	31.25	6	6	33	176	19.6486	6.88818	1.01455	1.02016	1.03758	1.0241	0.811274	0.713287	0.770765	0.765109	1.3385	0.000899619
P74177	DNA-directed RNA polymerase subunit gamma	rpoC1	DNA-directed RNA polymerase subunit gamma OS=Synechocystis sp. (strain PCC 6803 / Kazusa) OX=1111708 GN=rpoC1 PE=3 SV=1 - [RPOC1_SYNY3]	21.09	14	14	46	626	70.9333	7.48877	1.2795	1.2617	1.1197	1.2203	0.962202	0.90796	0.902261	0.924141	1.32047	0.0054009
P22358	Chaperone protein dnaK2	dnaK2	Chaperone protein dnaK2 OS=Synechocystis sp. (strain PCC 6803 / Kazusa) OX=1111708 GN=dnaK2 PE=2 SV=1 - [DNAK2_SYNY3]	55.5	27	30	165	636	67.5728	4.85596	1.10794	1.09594	0.948728	1.05087	0.783464	0.844453	0.764753	0.797557	1.31761	0.0110024
P74569	Aspartate kinase	lysC	Aspartate kinase OS=Synechocystis sp. (strain PCC 6803 / Kazusa) OX=1111708 GN=lysC PE=1 SV=1 - [P74569_SYNY3]	5.33	3	3	13	600	63.4944	5.37646	1.2694	1.22689	1.26544	1.25391	0.960243	0.934475	0.964787	0.953168	1.31552	5.35475e-05
P72968	Slr1590 protein	slr1590	Slr1590 protein OS=Synechocystis sp. (strain PCC 6803 / Kazusa) OX=1111708 GN=slr1590 PE=4 SV=1 - [P72968_SYNY3]	33.22	10	10	39	295	32.5838	4.99561	0.961494	1	1.05721	1.00623	0.769162	0.763475	0.762287	0.764975	1.31538	0.000981939
P73104	NarL subfamily	slr1909	NarL subfamily OS=Synechocystis sp. (strain PCC 6803 / Kazusa) OX=1111708 GN=slr1909 PE=4 SV=1 - [P73104_SYNY3]	21.13	4	4	22	213	24.0312	5.57959	0.956368	0.935547	1.12511	1.00568	0.689892	0.85135	0.753494	0.764912	1.31476	0.0342043
P74138	CheY subfamily	slr1982	CheY subfamily OS=Synechocystis sp. (strain PCC 6803 / Kazusa) OX=1111708 GN=slr1982 PE=4 SV=1 - [P74138_SYNY3]	27.64	3	3	21	123	13.65	5.2876	1.08962	1.03543	1.06132	1.06212	0.76064	0.82615	0.845278	0.810689	1.31014	0.00111254
P73747	Chromophore lyase CpcS/CpeS 1	cpcS1	Chromophore lyase CpcS/CpeS 1 OS=Synechocystis sp. (strain PCC 6803 / Kazusa) OX=1111708 GN=cpcS1 PE=3 SV=1 - [CPXS1_SYNY3]	23.12	4	4	9	186	21.2005	5.87158	1.03031	0.836708	0.986656	0.951224	0.759696	0.74986	0.674578	0.728045	1.30655	0.0258123
Q55700	ATP-dependent zinc metalloprotease FtsH 2	ftsH2	ATP-dependent zinc metalloprotease FtsH 2 OS=Synechocystis sp. (strain PCC 6803 / Kazusa) OX=1111708 GN=ftsH2 PE=1 SV=1 - [FTSH2_SYNY3]	19.14	11	12	39	627	68.4534	5.41455	1.09546	1.02787	0.870326	0.997887	0.735335	0.854417	0.702511	0.764088	1.30598	0.0448954
P72977	16.6 kDa small heat shock protein, molecular chaperon	hsp17	16.6 kDa small heat shock protein, molecular chaperon OS=Synechocystis sp. (strain PCC 6803 / Kazusa) OX=1111708 GN=hsp17 PE=3 SV=1 - [P72977_SYNY3]	72.6	8	8	75	146	16.5854	5.09717	0.740801	0.665559	0.848881	0.751747	0.571348	0.599455	0.557373	0.576059	1.30498	0.0323912
P72834	UDP-glucose 6-dehydrogenase	slr1299	UDP-glucose 6-dehydrogenase OS=Synechocystis sp. (strain PCC 6803 / Kazusa) OX=1111708 GN=slr1299 PE=3 SV=1 - [P72834_SYNY3]	5.74	2	3	5	453	49.0664	5.41455	1.17076	1.08947	0.923443	1.06123	0.873435	0.762691	0.823878	0.820001	1.29418	0.038639
Q6ZEQ0	Non-heme chloroperoxidase	sll5080	Non-heme chloroperoxidase OS=Synechocystis sp. (strain PCC 6803 / Kazusa) OX=1111708 GN=sll5080 PE=4 SV=1 - [Q6ZEQ0_SYNY3]	30.29	7	7	18	274	30.0588	5.60498	0.993953	1.10833	1.07582	1.05936	0.831176	0.79748	0.828298	0.818985	1.29351	0.00253301
P80507	Inorganic pyrophosphatase	ppa	Inorganic pyrophosphatase OS=Synechocystis sp. (strain PCC 6803 / Kazusa) OX=1111708 GN=ppa PE=1 SV=2 - [IPYR_SYNY3]	49.11	10	10	111	169	19.0756	4.88135	0.878477	1.07609	1.07399	1.00952	0.815401	0.740933	0.790113	0.782149	1.2907	0.0301694
P52983	Glucose-6-phosphate isomerase	pgi	Glucose-6-phosphate isomerase OS=Synechocystis sp. (strain PCC 6803 / Kazusa) OX=1111708 GN=pgi PE=3 SV=1 - [G6PI_SYNY3]	45.01	19	19	38	531	58.32	5.75732	1.02851	0.903209	0.868285	0.933334	0.671309	0.784658	0.717935	0.724634	1.28801	0.0237099
P73253	Sll1911 protein	sll1911	Sll1911 protein OS=Synechocystis sp. (strain PCC 6803 / Kazusa) OX=1111708 GN=sll1911 PE=4 SV=1 - [P73253_SYNY3]	71.88	8	8	69	128	14.1171	9.14404	1.19575	1.19976	1.4442	1.2799	1.0523	0.947895	0.987938	0.996045	1.28498	0.0316692
P74795	Ssl0352 protein	ssl0352	Ssl0352 protein OS=Synechocystis sp. (strain PCC 6803 / Kazusa) OX=1111708 GN=ssl0352 PE=1 SV=1 - [P74795_SYNY3]	82.76	5	5	45	58	6.57342	5.26221	1.15897	1.08282	1.26748	1.16976	0.937299	0.872935	0.927398	0.912544	1.28187	0.0108444
P73018	Slr1053 protein	slr1053	Slr1053 protein OS=Synechocystis sp. (strain PCC 6803 / Kazusa) OX=1111708 GN=slr1053 PE=4 SV=1 - [P73018_SYNY3]	41.2	8	8	52	267	29.8301	5.38916	1.11933	1.28057	1.34038	1.24676	1.00313	0.843666	1.07742	0.97474	1.27907	0.0464158
Q55187	Phenylalanine--tRNA ligase alpha subunit	pheS	Phenylalanine--tRNA ligase alpha subunit OS=Synechocystis sp. (strain PCC 6803 / Kazusa) OX=1111708 GN=pheS PE=3 SV=1 - [SYFA_SYNY3]	6.95	3	3	5	331	37.1009	6.15088	1.04752	1.17646	1.11247	1.11215	0.877224	0.811034	0.948544	0.878934	1.26534	0.0127956
P72622	Peptide methionine sulfoxide reductase MsrA 1	msrA1	Peptide methionine sulfoxide reductase MsrA 1 OS=Synechocystis sp. (strain PCC 6803 / Kazusa) OX=1111708 GN=msrA1 PE=3 SV=1 - [MSRA1_SYNY3]	13.96	3	3	4	222	24.1936	5.26221	0.997238	1.12954	1.13129	1.08603	0.870623	0.770567	0.942443	0.861211	1.26104	0.0280899
Q59992	Tryptophan synthase beta chain	trpB	Tryptophan synthase beta chain OS=Synechocystis sp. (strain PCC 6803 / Kazusa) OX=1111708 GN=trpB PE=3 SV=1 - [TRPB_SYNY3]	18.69	6	6	13	412	45.0419	6.7124	1.19401	1.11853	0.984892	1.09915	0.889746	0.890388	0.838107	0.872747	1.25941	0.0235288
P73158	Slr1378 protein	slr1378	Slr1378 protein OS=Synechocystis sp. (strain PCC 6803 / Kazusa) OX=1111708 GN=slr1378 PE=4 SV=1 - [P73158_SYNY3]	10.13	2	2	2	237	26.9726	4.91943	1.07942		1.12788	1.10365	0.896802		0.857572	0.877187	1.25817	0.0184282
P72768	Slr1773 protein	slr1773	Slr1773 protein OS=Synechocystis sp. (strain PCC 6803 / Kazusa) OX=1111708 GN=slr1773 PE=4 SV=1 - [P72768_SYNY3]	61.24	11	11	66	258	28.8674	4.48779	1.28174	1.38088	1.44565	1.36942	1.07926	1.01178	1.18319	1.09141	1.25473	0.0157233
P74561	1-(5-phosphoribosyl)-5-[(5-phosphoribosylamino)methylideneamino] imidazole-4-carboxamide isomerase	hisA	1-(5-phosphoribosyl)-5-[(5-phosphoribosylamino)methylideneamino] imidazole-4-carboxamide isomerase OS=Synechocystis sp. (strain PCC 6803 / Kazusa) OX=1111708 GN=hisA PE=3 SV=1 - [HIS4_SYNY3]	49.61	10	10	39	256	27.3335	5.021	1.01758	1.05227	1.24215	1.104	0.950631	0.864676	0.825431	0.880246	1.25419	0.0472077
P74572	Pyrroline-5-carboxylate reductase	proC	Pyrroline-5-carboxylate reductase OS=Synechocystis sp. (strain PCC 6803 / Kazusa) OX=1111708 GN=proC PE=3 SV=1 - [P5CR_SYNY3]	28.84	6	6	13	267	27.8661	8.30908	0.983414	0.877292	1.07961	0.980107	0.83405	0.764225	0.759855	0.786043	1.24689	0.0372342
P74295	Activator of photopigment and puc expression	slr1694	Activator of photopigment and puc expression OS=Synechocystis sp. (strain PCC 6803 / Kazusa) OX=1111708 GN=slr1694 PE=1 SV=1 - [P74295_SYNY3]	34.67	4	4	18	150	17.3307	5.10986	1.183	1.08517	1.13125	1.13314	0.839121	0.876002	1.01868	0.911269	1.24347	0.022738
P73789	Peptidyl-prolyl cis-trans isomerase slr1251	slr1251	Peptidyl-prolyl cis-trans isomerase slr1251 OS=Synechocystis sp. (strain PCC 6803 / Kazusa) OX=1111708 GN=slr1251 PE=3 SV=1 - [PPI2_SYNY3]	47.37	8	8	99	171	18.5231	5.5415	0.877836	0.813187	0.894426	0.861817	0.753524	0.72665	0.599051	0.693075	1.24347	0.0347846
P73375	L-threonine dehydratase	ilvA	L-threonine dehydratase OS=Synechocystis sp. (strain PCC 6803 / Kazusa) OX=1111708 GN=ilvA PE=3 SV=1 - [P73375_SYNY3]	1.97	1	1	5	508	56.5101	6.48096	1.12042	1.3316	1.31722	1.25641	1.01868	0.948653	1.06948	1.01227	1.24118	0.0333046
P74298	NarL subfamily	sll0921	NarL subfamily OS=Synechocystis sp. (strain PCC 6803 / Kazusa) OX=1111708 GN=sll0921 PE=4 SV=1 - [P74298_SYNY3]	7.66	2	2	8	222	24.1504	4.91943	1.03095	1.08816	0.970598	1.0299	0.832245	0.769782	0.891646	0.831225	1.23902	0.015297
P73201	Serine--tRNA ligase	serS	Serine--tRNA ligase OS=Synechocystis sp. (strain PCC 6803 / Kazusa) OX=1111708 GN=serS PE=3 SV=1 - [SYS_SYNY3]	18.14	8	8	17	430	48.008	5.59229	1.05526	1.08871	1.00346	1.04914	0.798551	0.904146	0.869851	0.857516	1.22346	0.00853876
P74698	Slr0459 protein	slr0459	Slr0459 protein OS=Synechocystis sp. (strain PCC 6803 / Kazusa) OX=1111708 GN=slr0459 PE=4 SV=1 - [P74698_SYNY3]	19.83	9	9	26	474	52.2752	6.93213	1.22049	1.26936	1.38789	1.29258	1.07117	1.01419	1.08722	1.05753	1.22227	0.0124507
P74148	Universal stress protein Sll1388	sll1388	Universal stress protein Sll1388 OS=Synechocystis sp. (strain PCC 6803 / Kazusa) OX=1111708 GN=sll1388 PE=3 SV=1 - [Y1388_SYNY3]	19.48	3	3	14	154	17.2808	5.021	1.21698	1.17498	1.10763	1.16653	0.883678	1.02916	0.95899	0.957276	1.21859	0.016544
P74341	Sll1537 protein	sll1537	Sll1537 protein OS=Synechocystis sp. (strain PCC 6803 / Kazusa) OX=1111708 GN=sll1537 PE=3 SV=1 - [P74341_SYNY3]	32.37	3	4	7	139	15.9271	4.70361	1.17857	1.14574	1.06927	1.13119	0.89572	0.968025	0.925911	0.929885	1.21648	0.00643474
P73348	Rehydrin	slr1198	Rehydrin OS=Synechocystis sp. (strain PCC 6803 / Kazusa) OX=1111708 GN=slr1198 PE=1 SV=1 - [P73348_SYNY3]	59.24	10	10	63	211	23.545	5.30029	1.15055	1.11269	1.03113	1.09812	0.859346	0.942637	0.907935	0.903306	1.21567	0.0103364
Q55549	Slr0168 protein	slr0168	Slr0168 protein OS=Synechocystis sp. (strain PCC 6803 / Kazusa) OX=1111708 GN=slr0168 PE=4 SV=1 - [Q55549_SYNY3]	31.1	13	13	79	643	68.3278	4.25928	1.10937	1.20273	1.32772	1.21327	1.00083	0.95113	1.04251	0.998156	1.21551	0.0349028
P72941	Putative biopolymer transport protein ExbB-like 2	slr0677	Putative biopolymer transport protein ExbB-like 2 OS=Synechocystis sp. (strain PCC 6803 / Kazusa) OX=1111708 GN=slr0677 PE=3 SV=1 - [EXBL2_SYNY3]	7.49	2	2	6	227	25.0584	5.23682	0.886279	0.928979	0.935017	0.916758	1.17439	1.09355	1.03315	1.10036	0.833143	0.0136751
P72571	Ssl0787 protein	ssl0787	Ssl0787 protein OS=Synechocystis sp. (strain PCC 6803 / Kazusa) OX=1111708 GN=ssl0787 PE=4 SV=1 - [P72571_SYNY3]	8.08	1	1	3	99	10.5772	5.32568	0.648595	0.71029	0.799555	0.71948	0.868851	0.937461	0.81922	0.875177	0.822096	0.0488836
P73581	N-acetylmuramoyl-L-alanine amidase	amiA	N-acetylmuramoyl-L-alanine amidase OS=Synechocystis sp. (strain PCC 6803 / Kazusa) OX=1111708 GN=amiA PE=4 SV=1 - [P73581_SYNY3]	34.69	19	19	120	591	64.3368	6.20166	1.00615	1.11419	1.23404	1.11813	1.39973	1.29029	1.40722	1.36574	0.818693	0.0310009
P73472	Chloroplast import-associated channel IAP75	IAP75	Chloroplast import-associated channel IAP75 OS=Synechocystis sp. (strain PCC 6803 / Kazusa) OX=1111708 GN=IAP75 PE=4 SV=1 - [P73472_SYNY3]	36.7	25	25	299	861	92.2511	4.38623	0.927825	1.01298	1.11528	1.01869	1.26984	1.176	1.31066	1.25217	0.813545	0.025571
P74107	Sll1892 protein	sll1892	Sll1892 protein OS=Synechocystis sp. (strain PCC 6803 / Kazusa) OX=1111708 GN=sll1892 PE=4 SV=1 - [P74107_SYNY3]	22.98	4	4	40	248	25.6524	4.90674	1.00065	0.98495	1.18482	1.05681	1.30242	1.21841	1.38196	1.30093	0.812345	0.0375005
P72777	Ycf54-like protein	slr1780	Ycf54-like protein OS=Synechocystis sp. (strain PCC 6803 / Kazusa) OX=1111708 GN=slr1780 PE=1 SV=1 - [YC54L_SYNY3]	38.35	4	4	36	133	15.446	4.90674	0.885331	0.98622	0.955675	0.942409	1.13166	1.12998	1.23324	1.16496	0.808961	0.00801078
Q55511	Trigger factor	tig	Trigger factor OS=Synechocystis sp. (strain PCC 6803 / Kazusa) OX=1111708 GN=tig PE=3 SV=1 - [TIG_SYNY3]	50.53	21	21	128	471	52.5777	4.41162	0.737458	0.580496	0.718174	0.678709	0.784	0.856506	0.887739	0.842749	0.805352	0.0478859
P52231	Thioredoxin	trxA	Thioredoxin OS=Synechocystis sp. (strain PCC 6803 / Kazusa) OX=1111708 GN=trxA PE=1 SV=3 - [THIO_SYNY3]	88.79	7	7	159	107	11.7409	4.93213	0.928955	0.794659	1.0005	0.908039	1.15479	1.1447	1.09023	1.12991	0.803641	0.0251315
P73243	CheY subfamily	slr2024	CheY subfamily OS=Synechocystis sp. (strain PCC 6803 / Kazusa) OX=1111708 GN=slr2024 PE=4 SV=1 - [P73243_SYNY3]	87.22	13	13	125	180	20.2198	6.81494	1.05026	0.927015	0.971879	0.983051	1.1255	1.26672	1.28055	1.22426	0.802978	0.0169845
P74075	Slr1339 protein	slr1339	Slr1339 protein OS=Synechocystis sp. (strain PCC 6803 / Kazusa) OX=1111708 GN=slr1339 PE=4 SV=1 - [P74075_SYNY3]	26.32	5	5	20	152	17.319	5.5542	0.918197	0.934412	1.13701	0.996541	1.34049	1.20791	1.1937	1.24737	0.798914	0.0412074
P72765	Slr1772 protein	slr1772	Slr1772 protein OS=Synechocystis sp. (strain PCC 6803 / Kazusa) OX=1111708 GN=slr1772 PE=4 SV=1 - [P72765_SYNY3]	48.01	13	13	67	377	41.6383	5.74463	1.06288	0.940229	1.16294	1.05535	1.21716	1.40994	1.35225	1.32645	0.79562	0.0345441
P72807	Sll1663 protein	sll1663	Sll1663 protein OS=Synechocystis sp. (strain PCC 6803 / Kazusa) OX=1111708 GN=sll1663 PE=4 SV=1 - [P72807_SYNY3]	84.55	13	13	114	220	24.0896	4.65283	0.820423	0.768541	0.925016	0.837993	1.05465	1.0334	1.07635	1.0548	0.794458	0.0104236
P74789	Sll0319 protein	sll0319	Sll0319 protein OS=Synechocystis sp. (strain PCC 6803 / Kazusa) OX=1111708 GN=sll0319 PE=4 SV=1 - [P74789_SYNY3]	45.12	8	8	81	297	32.2954	4.93213	0.915701	1.0127	1.08494	1.00445	1.30815	1.16274	1.32245	1.26445	0.794378	0.0213092
P74508	Protein-export membrane protein SecG	ycf47	Protein-export membrane protein SecG OS=Synechocystis sp. (strain PCC 6803 / Kazusa) OX=1111708 GN=ycf47 PE=3 SV=1 - [P74508_SYNY3]	23.38	1	1	6	77	8.12956	9.71533	0.87503	0.88308	0.943719	0.90061	1.17047	1.08377	1.14727	1.13384	0.794303	0.00230948
P74647	Sll0723 protein	sll0723	Sll0723 protein OS=Synechocystis sp. (strain PCC 6803 / Kazusa) OX=1111708 GN=sll0723 PE=4 SV=1 - [P74647_SYNY3]	24.45	36	36	121	1771	192.049	4.56396	0.878223	0.987832	1.057	0.974351	1.22631	1.16122	1.30307	1.2302	0.792026	0.0181215
Q59991	Slr0042 protein	slr0042	Slr0042 protein OS=Synechocystis sp. (strain PCC 6803 / Kazusa) OX=1111708 GN=slr0042 PE=3 SV=1 - [Q59991_SYNY3]	26.91	8	13	1162	576	61.8117	4.66553	1.00392	1.12124	1.16641	1.09719	1.39981	1.34154	1.44006	1.3938	0.787192	0.00619325
P73956	Protein Thf1	thf1	Protein Thf1 OS=Synechocystis sp. (strain PCC 6803 / Kazusa) OX=1111708 GN=thf1 PE=3 SV=1 - [THF1_SYNY3]	35.42	7	8	36	240	27.0579	5.65576	0.89923	0.943949	0.979639	0.94094	1.20484	1.09999	1.28455	1.19646	0.786437	0.0118391
Q55445	Putative methyl-accepting chemotaxis protein sll0041	sll0041	Putative methyl-accepting chemotaxis protein sll0041 OS=Synechocystis sp. (strain PCC 6803 / Kazusa) OX=1111708 GN=sll0041 PE=3 SV=2 - [Y041_SYNY3]	33.5	25	25	103	1000	108.268	4.79248	1.03826	0.925688	0.978025	0.980658	1.31698	1.22369	1.2022	1.24762	0.786021	0.00509655
Q55183	Phosphomannose isomerase	rfbM	Phosphomannose isomerase OS=Synechocystis sp. (strain PCC 6803 / Kazusa) OX=1111708 GN=rfbM PE=4 SV=1 - [Q55183_SYNY3]	11.72	2	2	4	128	14.4183	6.17627	1.07988	0.992439	0.897966	0.990095	1.18494	1.34305	1.25981	1.2626	0.784171	0.0173155
P73049	Slr1768 protein	slr1768	Slr1768 protein OS=Synechocystis sp. (strain PCC 6803 / Kazusa) OX=1111708 GN=slr1768 PE=4 SV=1 - [P73049_SYNY3]	11.41	3	3	5	298	32.8076	5.61768	0.878232	1.00224	1.06527	0.981913	1.31522	1.26314	1.18191	1.25342	0.783387	0.0156418
P73313	50S ribosomal protein L16	rplP	50S ribosomal protein L16 OS=Synechocystis sp. (strain PCC 6803 / Kazusa) OX=1111708 GN=rplP PE=3 SV=1 - [RL16_SYNY3]	43.88	5	5	42	139	16.0245	11.063	0.842145	1.07261	0.823458	0.912738	1.17238	1.18872	1.13785	1.16632	0.782582	0.0358357
P51634	Magnesium-chelatase subunit ChlI	chlI	Magnesium-chelatase subunit ChlI OS=Synechocystis sp. (strain PCC 6803 / Kazusa) OX=1111708 GN=chlI PE=3 SV=2 - [CHLI_SYNY3]	11.76	4	5	10	357	39.4386	5.08447	0.706345	0.792944	0.720812	0.740034	1.04125	0.923317	0.880122	0.948229	0.780438	0.0194604
P74664	Slr1661 protein	slr1661	Slr1661 protein OS=Synechocystis sp. (strain PCC 6803 / Kazusa) OX=1111708 GN=slr1661 PE=4 SV=1 - [P74664_SYNY3]	27.52	15	15	108	654	71.8859	4.77979	1.00048	1.11851	1.25449	1.12449	1.57218	1.31885	1.43457	1.44187	0.779884	0.0376044
P74396	Slr0280 protein	slr0280	Slr0280 protein OS=Synechocystis sp. (strain PCC 6803 / Kazusa) OX=1111708 GN=slr0280 PE=1 SV=1 - [P74396_SYNY3]	41.64	21	21	92	610	65.3656	9.75928	0.959486	1.12255	1.00673	1.02959	1.352	1.22679	1.40639	1.3284	0.775064	0.0142117
P73353	Slr1203 protein	slr1203	Slr1203 protein OS=Synechocystis sp. (strain PCC 6803 / Kazusa) OX=1111708 GN=slr1203 PE=4 SV=1 - [P73353_SYNY3]	26.9	4	4	9	145	17.0557	5.21143	0.908861	0.912515	1.00984	0.943739	1.24874	1.06395	1.34551	1.2194	0.773937	0.0362745
P74511	Thylakoid membrane protein slr1949	slr1949	Thylakoid membrane protein slr1949 OS=Synechocystis sp. (strain PCC 6803 / Kazusa) OX=1111708 GN=slr1949 PE=4 SV=1 - [Y1949_SYNY3]	22.64	6	6	18	212	23.8676	9.12939	0.703039	0.806456	0.676995	0.72883	0.903589	1.02642	0.911792	0.947269	0.769401	0.0175219
Q55531	Sll0301 protein	sll0301	Sll0301 protein OS=Synechocystis sp. (strain PCC 6803 / Kazusa) OX=1111708 GN=sll0301 PE=4 SV=1 - [Q55531_SYNY3]	43.79	6	6	27	169	18.5994	4.90674	0.828688	0.795272	0.884455	0.836138	1.08094	1.09359	1.09374	1.08942	0.767505	0.000655447
P73037	Peptidyl-prolyl cis-trans isomerase	ytfC	Peptidyl-prolyl cis-trans isomerase OS=Synechocystis sp. (strain PCC 6803 / Kazusa) OX=1111708 GN=ytfC PE=3 SV=1 - [P73037_SYNY3]	39.3	7	7	185	201	21.5415	8.93896	0.936322	0.956819	1.04347	0.978869	1.2	1.2266	1.40234	1.27631	0.766951	0.0141234
P74689	Dihydroxy-acid dehydratase	ilvD	Dihydroxy-acid dehydratase OS=Synechocystis sp. (strain PCC 6803 / Kazusa) OX=1111708 GN=ilvD PE=3 SV=1 - [ILVD_SYNY3]	13.01	7	7	18	561	58.6089	5.24951	0.987787	0.918666	0.83261	0.913021	1.27644	1.2023	1.10551	1.19475	0.764193	0.0135117
P72853	Sll0943 protein	sll0943	Sll0943 protein OS=Synechocystis sp. (strain PCC 6803 / Kazusa) OX=1111708 GN=sll0943 PE=4 SV=1 - [P72853_SYNY3]	16.36	4	4	7	220	25.668	8.52881	0.897633	0.968704	0.952953	0.939763	1.33302	1.13019	1.22737	1.23019	0.763915	0.00963372
P74315	Slr0948 protein	slr0948	Slr0948 protein OS=Synechocystis sp. (strain PCC 6803 / Kazusa) OX=1111708 GN=slr0948 PE=4 SV=1 - [P74315_SYNY3]	6.51	1	1	4	215	23.8148	7.28369	0.957325	1.1243	0.992567	1.02473	1.34921	1.20654	1.48352	1.34642	0.761076	0.0273956
P74360	Uncharacterized protein sll1526	sll1526	Uncharacterized protein sll1526 OS=Synechocystis sp. (strain PCC 6803 / Kazusa) OX=1111708 GN=sll1526 PE=4 SV=1 - [Y1526_SYNY3]	13.64	8	8	16	506	57.6908	7.50342	0.932818	0.937881	0.748523	0.873074	1.12834	1.21752	1.108	1.15129	0.758346	0.0171036
P74428	Slr0398 protein	slr0398	Slr0398 protein OS=Synechocystis sp. (strain PCC 6803 / Kazusa) OX=1111708 GN=slr0398 PE=4 SV=1 - [P74428_SYNY3]	14.29	3	3	17	161	18.0679	4.67822	0.917821	0.749864	0.852053	0.839913	1.10825	1.02387	1.19183	1.10798	0.758058	0.0176273
P73943	Slr1505 protein	slr1505	Slr1505 protein OS=Synechocystis sp. (strain PCC 6803 / Kazusa) OX=1111708 GN=slr1505 PE=4 SV=1 - [P73943_SYNY3]	54.04	10	10	30	198	22.5368	8.63135	0.781934	0.956448	0.952551	0.896978	1.25594	1.20434	1.09006	1.18345	0.757936	0.0192625
Q6YRW9	Ssl6035 protein	ssl6035	Ssl6035 protein OS=Synechocystis sp. (strain PCC 6803 / Kazusa) OX=1111708 GN=ssl6035 PE=4 SV=1 - [Q6YRW9_SYNY3]	50.65	5	5	16	77	9.01067	8.96826	0.802963	0.93918	1.13086	0.957667	1.37355	1.22626	1.19799	1.26593	0.756491	0.0481572
P54147	Putative ammonium transporter sll0108	sll0108	Putative ammonium transporter sll0108 OS=Synechocystis sp. (strain PCC 6803 / Kazusa) OX=1111708 GN=sll0108 PE=3 SV=1 - [Y108_SYNY3]	4.73	2	2	9	507	53.5458	6.01123	0.966006	0.915502	0.875224	0.918911	1.25849	1.3636	1.04414	1.22207	0.751928	0.036006
P74456	Ribosome-recycling factor	frr	Ribosome-recycling factor OS=Synechocystis sp. (strain PCC 6803 / Kazusa) OX=1111708 GN=frr PE=3 SV=1 - [RRF_SYNY3]	77.47	16	16	166	182	20.1737	5.80811	0.837401	0.746968	0.976895	0.853755	1.14038	1.12705	1.13896	1.13546	0.7519	0.0136516
Q6ZEC5	Slr7073 protein	slr7073	Slr7073 protein OS=Synechocystis sp. (strain PCC 6803 / Kazusa) OX=1111708 GN=slr7073 PE=4 SV=1 - [Q6ZEC5_SYNY3]	71.05	9	10	70	114	12.4139	5.24951	0.949027	1.0317	1.29023	1.09032	1.58558	1.32436	1.44548	1.45181	0.751009	0.0471003
P73409	Slr1841 protein	slr1841	Slr1841 protein OS=Synechocystis sp. (strain PCC 6803 / Kazusa) OX=1111708 GN=slr1841 PE=3 SV=1 - [P73409_SYNY3]	51.59	13	23	3139	630	67.5594	4.65283	0.969989	1.07517	1.11932	1.05483	1.43925	1.36033	1.44114	1.41358	0.746211	0.00226163
P73736	N-acetylmuramoyl-L-alanine amidase	amiA	N-acetylmuramoyl-L-alanine amidase OS=Synechocystis sp. (strain PCC 6803 / Kazusa) OX=1111708 GN=amiA PE=4 SV=1 - [P73736_SYNY3]	46.38	24	24	174	649	69.9689	9.83252	0.905747	0.985755	1.06038	0.98396	1.36615	1.23466	1.37518	1.32533	0.742427	0.00584414
P73146	Slr1035 protein	slr1035	Slr1035 protein OS=Synechocystis sp. (strain PCC 6803 / Kazusa) OX=1111708 GN=slr1035 PE=4 SV=1 - [P73146_SYNY3]	30.86	5	5	12	175	19.8915	6.53662	0.774319	1.0946	0.833707	0.900875	1.24755	1.11468	1.27877	1.21367	0.742276	0.0472939
P73308	50S ribosomal protein L5	rplE	50S ribosomal protein L5 OS=Synechocystis sp. (strain PCC 6803 / Kazusa) OX=1111708 GN=rplE PE=3 SV=2 - [RL5_SYNY3]	78.89	13	13	140	180	20.2178	9.68604	0.702602	0.755573	0.732592	0.730256	0.97328	0.953968	1.02426	0.983835	0.742254	0.000616893
P73107	Sll1837 protein	sll1837	Sll1837 protein OS=Synechocystis sp. (strain PCC 6803 / Kazusa) OX=1111708 GN=sll1837 PE=4 SV=1 - [P73107_SYNY3]	45.52	7	7	97	145	15.4575	4.71631	0.805887	0.812976	0.911436	0.843433	1.14975	1.05921	1.20953	1.1395	0.74018	0.00591036
P74309	Fructose-bisphosphate aldolase class 1	fda	Fructose-bisphosphate aldolase class 1 OS=Synechocystis sp. (strain PCC 6803 / Kazusa) OX=1111708 GN=fda PE=3 SV=1 - [ALF1_SYNY3]	36.33	9	9	28	300	33.1279	5.8335	0.84503	1.11959	0.896662	0.953761	1.2513	1.16349	1.45507	1.28995	0.739376	0.0494836
P72929	Uncharacterized protein sll1021	sll1021	Uncharacterized protein sll1021 OS=Synechocystis sp. (strain PCC 6803 / Kazusa) OX=1111708 GN=sll1021 PE=4 SV=1 - [Y1021_SYNY3]	25.85	17	17	34	673	74.3783	5.12256	1.08218	0.910674	0.976431	0.98976	1.27684	1.36396	1.3782	1.33967	0.73881	0.00409006
P36237	50S ribosomal protein L11	rplK	50S ribosomal protein L11 OS=Synechocystis sp. (strain PCC 6803 / Kazusa) OX=1111708 GN=rplK PE=3 SV=1 - [RL11_SYNY3]	64.54	9	9	60	141	14.968	9.45166	0.833539	0.803507	0.743182	0.79341	1.03796	1.10464	1.08423	1.07561	0.737638	0.00103724
P26533	ATP synthase epsilon chain	atpC	ATP synthase epsilon chain OS=Synechocystis sp. (strain PCC 6803 / Kazusa) OX=1111708 GN=atpC PE=1 SV=3 - [ATPE_SYNY3]	60.29	7	7	44	136	14.5716	5.26221	0.827276	0.714565	0.75177	0.764537	1.00155	0.997473	1.11633	1.03845	0.736227	0.00586852
Q6YRW7	Arsenate reductase ArsI2	arsI2	Arsenate reductase ArsI2 OS=Synechocystis sp. (strain PCC 6803 / Kazusa) OX=1111708 GN=arsI2 PE=3 SV=1 - [ARSI2_SYNY3]	45.71	4	4	8	140	15.5481	4.97021	0.877311	0.775764	0.93511	0.862728	1.2342	1.05069	1.23087	1.17192	0.736166	0.0155451
Q55841	Arabinofuranosidase	abfB	Arabinofuranosidase OS=Synechocystis sp. (strain PCC 6803 / Kazusa) OX=1111708 GN=abfB PE=4 SV=1 - [Q55841_SYNY3]	23.73	4	4	19	177	20.4724	9.1001	1.02062	1.06998	0.913471	1.00136	1.28434	1.43519	1.37457	1.3647	0.733757	0.00466365
P74233	Slr1160 protein	slr1160	Slr1160 protein OS=Synechocystis sp. (strain PCC 6803 / Kazusa) OX=1111708 GN=slr1160 PE=4 SV=1 - [P74233_SYNY3]	59.31	9	9	122	204	22.2477	5.5542	0.8474	0.93213	1.07969	0.953075	1.41111	1.24654	1.24807	1.3019	0.732062	0.0160691
P73506	Ssr2406 protein	ssr2406	Ssr2406 protein OS=Synechocystis sp. (strain PCC 6803 / Kazusa) OX=1111708 GN=ssr2406 PE=4 SV=1 - [P73506_SYNY3]	37.84	3	3	11	74	8.20947	5.90967	0.778924	1.01627	0.94971	0.914966	1.27337	1.10898	1.36742	1.24992	0.732018	0.0317253
P74154	Slr1470 protein	slr1470	Slr1470 protein OS=Synechocystis sp. (strain PCC 6803 / Kazusa) OX=1111708 GN=slr1470 PE=4 SV=1 - [P74154_SYNY3]	25.95	3	3	12	131	14.8929	9.34912	0.944005	0.873989	0.873977	0.897324	1.18121	1.36085	1.13928	1.22711	0.73125	0.0101083
P74747	Slr0601 protein	slr0601	Slr0601 protein OS=Synechocystis sp. (strain PCC 6803 / Kazusa) OX=1111708 GN=slr0601 PE=4 SV=1 - [P74747_SYNY3]	20.31	2	2	11	128	13.4714	6.50732	0.161732	0.202815	0.177714	0.180754	0.24516	0.258388	0.242378	0.248642	0.726963	0.00630654
P72652	Phycocyanin alpha phycocyanobilin lyase CpcF	cpcF	Phycocyanin alpha phycocyanobilin lyase CpcF OS=Synechocystis sp. (strain PCC 6803 / Kazusa) OX=1111708 GN=cpcF PE=3 SV=1 - [CPCF_SYNY3]	40.19	7	7	21	214	23.1651	4.99561	0.846586	0.780571	0.757816	0.794991	1.11471	1.111	1.06589	1.0972	0.724563	0.000612543
P73722	Transcription regulator LexA	lexA	Transcription regulator LexA OS=Synechocystis sp. (strain PCC 6803 / Kazusa) OX=1111708 GN=lexA PE=1 SV=1 - [LEXA_SYNY3]	69.95	12	12	103	203	22.7299	6.11279	0.787071	0.877494	0.777953	0.814173	1.08437	1.14522	1.14241	1.124	0.724354	0.00116508
P73357	Slr1207 protein	slr1207	Slr1207 protein OS=Synechocystis sp. (strain PCC 6803 / Kazusa) OX=1111708 GN=slr1207 PE=4 SV=1 - [P73357_SYNY3]	3.7	2	2	3	514	55.743	4.95752		0.878669	0.940091	0.90938		1.2383	1.27954	1.25892	0.722349	0.0110143
P73643	Sll1762 protein	sll1762	Sll1762 protein OS=Synechocystis sp. (strain PCC 6803 / Kazusa) OX=1111708 GN=sll1762 PE=4 SV=1 - [P73643_SYNY3]	53.66	18	18	387	382	41.9585	4.94482	0.966539	0.97167	1.05986	0.999355	1.44086	1.30967	1.42243	1.39098	0.718451	0.00154395
P74027	Slr1334 protein	slr1334	Slr1334 protein OS=Synechocystis sp. (strain PCC 6803 / Kazusa) OX=1111708 GN=slr1334 PE=3 SV=1 - [P74027_SYNY3]	5.31	3	3	4	490	52.6461	5.32568	0.825174		0.806951	0.816062	1.11099		1.17297	1.14198	0.714602	0.00968071
Q6ZES9	Uncharacterized protein	slr5051	Uncharacterized protein OS=Synechocystis sp. (strain PCC 6803 / Kazusa) OX=1111708 GN=slr5051 PE=4 SV=1 - [Q6ZES9_SYNY3]	56.15	8	8	56	130	14.2747	5.08447	0.951012	1.06129	1.1871	1.06647	1.66333	1.32455	1.49218	1.49335	0.714144	0.0231611
Q6YRS2	Ssl6023 protein	ssl6023	Ssl6023 protein OS=Synechocystis sp. (strain PCC 6803 / Kazusa) OX=1111708 GN=ssl6023 PE=4 SV=1 - [Q6YRS2_SYNY3]	48.57	4	4	8	70	8.12027	9.5249	0.825339	0.918816	1.21168	0.985279	1.48237	1.32141	1.36281	1.38887	0.709413	0.0327898
P72741	Slr1097 protein	slr1097	Slr1097 protein OS=Synechocystis sp. (strain PCC 6803 / Kazusa) OX=1111708 GN=slr1097 PE=4 SV=1 - [P72741_SYNY3]	70.55	9	9	44	163	18.9908	4.70361	0.830813	1.08993	0.939712	0.953486	1.34424	1.29072	1.40513	1.3467	0.708018	0.00870305
Q55759	GTP cyclohydrolase 1	folE	GTP cyclohydrolase 1 OS=Synechocystis sp. (strain PCC 6803 / Kazusa) OX=1111708 GN=folE PE=3 SV=1 - [GCH1_SYNY3]	38.46	10	10	49	234	26.6224	6.62451	0.808794	0.807761	0.840448	0.819001	1.1164	1.14453	1.2134	1.15811	0.707187	0.000384061
P74379	Slr0443 protein	slr0443	Slr0443 protein OS=Synechocystis sp. (strain PCC 6803 / Kazusa) OX=1111708 GN=slr0443 PE=4 SV=1 - [P74379_SYNY3]	49.6	6	6	35	125	14.5993	4.57666	0.843271	0.821736	1.04917	0.904726	1.26868	1.21465	1.36344	1.28226	0.705573	0.0111074
Q55541	Slr0333 protein	slr0333	Slr0333 protein OS=Synechocystis sp. (strain PCC 6803 / Kazusa) OX=1111708 GN=slr0333 PE=4 SV=1 - [Q55541_SYNY3]	56.6	7	7	36	106	11.399	8.48486	0.950638	0.932781	0.967145	0.950188	1.26392	1.35094	1.42681	1.34723	0.705293	0.00117438
P73596	Sll1307 protein	sll1307	Sll1307 protein OS=Synechocystis sp. (strain PCC 6803 / Kazusa) OX=1111708 GN=sll1307 PE=4 SV=1 - [P73596_SYNY3]	77.14	8	8	131	175	17.8375	6.52197	0.846243	0.881734	0.955402	0.89446	1.17331	1.2763	1.37582	1.27514	0.70146	0.00466458
P74223	Glutamine-binding protein	glnH	Glutamine-binding protein OS=Synechocystis sp. (strain PCC 6803 / Kazusa) OX=1111708 GN=glnH PE=4 SV=1 - [P74223_SYNY3]	23.65	6	6	13	296	32.6411	7.98682	0.749707	1.08344	1.00472	0.945956	1.29672	1.23481	1.53094	1.35416	0.698557	0.0391854
Q55527	CheA like protein	slr0322	CheA like protein OS=Synechocystis sp. (strain PCC 6803 / Kazusa) OX=1111708 GN=slr0322 PE=4 SV=1 - [Q55527_SYNY3]	28.31	26	28	91	1095	120.482	4.76709	1.07396	0.825368	0.885508	0.92828	1.23972	1.31081	1.43732	1.32928	0.69833	0.0132682
P73597	Sll1306 protein	sll1306	Sll1306 protein OS=Synechocystis sp. (strain PCC 6803 / Kazusa) OX=1111708 GN=sll1306 PE=4 SV=1 - [P73597_SYNY3]	64.78	19	19	277	335	38.2463	8.17725	0.843339	0.966361	1.06858	0.959426	1.46036	1.3574	1.32034	1.37937	0.695555	0.00560187
P74322	Sll0909 protein	sll0909	Sll0909 protein OS=Synechocystis sp. (strain PCC 6803 / Kazusa) OX=1111708 GN=sll0909 PE=4 SV=1 - [P74322_SYNY3]	60.09	12	12	52	228	26.3522	4.67822	0.852891	0.863886	0.918424	0.8784	1.13268	1.13971	1.53747	1.26995	0.69168	0.0443842
P73921	Sll1979 protein	sll1979	Sll1979 protein OS=Synechocystis sp. (strain PCC 6803 / Kazusa) OX=1111708 GN=sll1979 PE=4 SV=1 - [P73921_SYNY3]	42.25	5	5	38	142	15.9361	5.05908	0.817274	0.87343	0.928956	0.87322	1.24623	1.16645	1.37803	1.26357	0.691073	0.00496624
P73760	Sll0839 protein	sll0839	Sll0839 protein OS=Synechocystis sp. (strain PCC 6803 / Kazusa) OX=1111708 GN=sll0839 PE=4 SV=1 - [P73760_SYNY3]	13.71	3	3	3	197	21.564	8.49951	0.897927	0.829823		0.863875	1.33323	1.17114		1.25218	0.689895	0.047618
P73210	Sll1573 protein	sll1573	Sll1573 protein OS=Synechocystis sp. (strain PCC 6803 / Kazusa) OX=1111708 GN=sll1573 PE=4 SV=1 - [P73210_SYNY3]	15.38	2	2	2	104	12.0128	8.80713		1.05141	1.04456	1.04798		1.48023	1.56172	1.52097	0.689022	0.00739103
P74384	Adenylosuccinate lyase	purB	Adenylosuccinate lyase OS=Synechocystis sp. (strain PCC 6803 / Kazusa) OX=1111708 GN=purB PE=3 SV=1 - [PUR8_SYNY3]	15.08	6	6	11	431	48.3901	5.92236	0.883201	0.971117	0.686122	0.846813	1.10354	1.2305	1.36142	1.23182	0.687447	0.0266755
P73660	Porphobilinogen deaminase	hemC	Porphobilinogen deaminase OS=Synechocystis sp. (strain PCC 6803 / Kazusa) OX=1111708 GN=hemC PE=3 SV=1 - [HEM3_SYNY3]	55.63	14	14	89	320	34.8723	5.73193	0.769467	0.837345	0.812192	0.806335	1.18124	1.15126	1.1971	1.17653	0.685348	0.000102081
Q55247	Nitrogen regulatory protein P-II	glnB	Nitrogen regulatory protein P-II OS=Synechocystis sp. (strain PCC 6803 / Kazusa) OX=1111708 GN=glnB PE=1 SV=1 - [GLNB_SYNY3]	66.07	7	7	97	112	12.3897	6.81494	0.838252	0.862868	0.860221	0.85378	1.26118	1.1456	1.34871	1.25183	0.682026	0.00256957
P73731	Photosystem II reaction center Psb28 protein	slr1739	Photosystem II reaction center Psb28 protein OS=Synechocystis sp. (strain PCC 6803 / Kazusa) OX=1111708 GN=slr1739 PE=3 SV=1 - [P73731_SYNY3]	36.89	4	4	14	122	14.1038	4.90674	0.74474	0.737854	0.888082	0.790225	1.33454	1.06406	1.0808	1.1598	0.681347	0.0210993
P73589	C4-dicarboxylase binding protein	dctP	C4-dicarboxylase binding protein OS=Synechocystis sp. (strain PCC 6803 / Kazusa) OX=1111708 GN=dctP PE=4 SV=1 - [P73589_SYNY3]	60.7	17	17	148	369	41.1385	7.62061	0.927559	1.11918	1.10893	1.05189	1.63125	1.41811	1.58844	1.54594	0.680424	0.00537825
P74251	Sll1089 protein	sll1089	Sll1089 protein OS=Synechocystis sp. (strain PCC 6803 / Kazusa) OX=1111708 GN=sll1089 PE=4 SV=1 - [P74251_SYNY3]	40.38	6	6	58	213	23.4766	4.97021	0.803675	0.980055	1.01399	0.932572	1.45946	1.2991	1.35797	1.37218	0.679631	0.00541025
P74063	Photosystem I assembly protein Ycf3	ycf3	Photosystem I assembly protein Ycf3 OS=Synechocystis sp. (strain PCC 6803 / Kazusa) OX=1111708 GN=ycf3 PE=3 SV=1 - [YCF3_SYNY3]	61.85	10	10	42	173	19.8657	4.81787	0.672432	0.657376	0.675505	0.668438	0.968754	1.02777	0.954386	0.983638	0.679557	0.000168252
P73301	Translation initiation factor IF-1	infA	Translation initiation factor IF-1 OS=Synechocystis sp. (strain PCC 6803 / Kazusa) OX=1111708 GN=infA PE=3 SV=2 - [IF1_SYNY3]	13.33	1	1	12	75	8.67565	9.75928	0.727186	0.93839	0.95808	0.874552	1.3967	1.17519	1.29326	1.28838	0.678798	0.0133352
Q55436	Slr0848 protein	slr0848	Slr0848 protein OS=Synechocystis sp. (strain PCC 6803 / Kazusa) OX=1111708 GN=slr0848 PE=1 SV=1 - [Q55436_SYNY3]	61.73	18	18	231	277	31.7709	4.89404	0.807718	0.684817	1.01228	0.834938	1.23882	1.29748	1.17123	1.23585	0.6756	0.0172262
P74184	Slr1272 protein	slr1272	Slr1272 protein OS=Synechocystis sp. (strain PCC 6803 / Kazusa) OX=1111708 GN=slr1272 PE=4 SV=1 - [P74184_SYNY3]	57.87	11	11	235	254	28.0117	4.97021	0.788086	0.784978	0.914551	0.829205	1.24783	1.20856	1.22762	1.228	0.675247	0.000833083
P73294	50S ribosomal protein L13	rplM	50S ribosomal protein L13 OS=Synechocystis sp. (strain PCC 6803 / Kazusa) OX=1111708 GN=rplM PE=3 SV=1 - [RL13_SYNY3]	57.62	8	8	60	151	16.9801	9.99365	0.782565	0.901886	0.819359	0.834603	1.32386	1.17925	1.21752	1.24021	0.672955	0.00190541
P74598	Uncharacterized WD repeat-containing protein sll1491	sll1491	Uncharacterized WD repeat-containing protein sll1491 OS=Synechocystis sp. (strain PCC 6803 / Kazusa) OX=1111708 GN=sll1491 PE=4 SV=1 - [Y1491_SYNY3]	69.83	14	14	105	348	37.3241	5.51611	0.932244	0.986341	0.982224	0.966937	1.48705	1.37562	1.46162	1.44143	0.670817	0.000235011
P73638	Phycocyanobilin lyase subunit alpha	cpcE	Phycocyanobilin lyase subunit alpha OS=Synechocystis sp. (strain PCC 6803 / Kazusa) OX=1111708 GN=cpcE PE=3 SV=1 - [CPCE_SYNY3]	24.63	5	6	14	272	29.3743	5.35107	0.594331	0.766602	0.757916	0.706283	0.973669	1.12503	1.06232	1.05367	0.670305	0.00816051
Q55429	NAD(P)H-quinone oxidoreductase chain 5	ndhF	NAD(P)H-quinone oxidoreductase chain 5 OS=Synechocystis sp. (strain PCC 6803 / Kazusa) OX=1111708 GN=ndhF PE=3 SV=1 - [NU5C_SYNY3]	3.08	1	1	3	681	74.351	5.79541	0.902654	0.880975		0.891814	1.38912	1.27734		1.33323	0.668912	0.0162292
P73008	Methyl-accepting chemotaxis protein	mcpA	Methyl-accepting chemotaxis protein OS=Synechocystis sp. (strain PCC 6803 / Kazusa) OX=1111708 GN=mcpA PE=4 SV=1 - [P73008_SYNY3]	17.49	15	15	53	869	93.153	4.39893	0.810683	0.813114	0.873857	0.832551	1.23328	1.21925	1.30134	1.25129	0.665355	0.000214539
P73696	Slr1811 protein	slr1811	Slr1811 protein OS=Synechocystis sp. (strain PCC 6803 / Kazusa) OX=1111708 GN=slr1811 PE=4 SV=1 - [P73696_SYNY3]	13.84	2	2	6	159	19.0117	4.97021	0.775421	0.909134	1.07447	0.919675	1.52183	1.27317	1.35527	1.38342	0.664782	0.0149267
Q55544	Phycobiliprotein ApcE	apcE	Phycobiliprotein ApcE OS=Synechocystis sp. (strain PCC 6803 / Kazusa) OX=1111708 GN=apcE PE=1 SV=1 - [APCE_SYNY3]	53.57	41	41	214	896	100.234	9.23193	0.894447	0.873692	0.665272	0.811137	1.15891	1.4239	1.10055	1.22779	0.660649	0.0279521
P72707	Sll0224 protein	sll0224	Sll0224 protein OS=Synechocystis sp. (strain PCC 6803 / Kazusa) OX=1111708 GN=sll0224 PE=4 SV=1 - [P72707_SYNY3]	69.8	16	16	206	298	32.8094	4.42432	0.870526	0.947086	0.962036	0.926549	1.43629	1.2541	1.51821	1.40287	0.660468	0.00457592
P74629	Sll0736 protein	sll0736	Sll0736 protein OS=Synechocystis sp. (strain PCC 6803 / Kazusa) OX=1111708 GN=sll0736 PE=4 SV=1 - [P74629_SYNY3]	21.32	7	7	24	408	46.7942	6.45557	0.834179	0.941551	1.03688	0.937538	1.40396	1.47811	1.3889	1.42366	0.658541	0.00168101
P27180	ATP synthase subunit delta	atpH	ATP synthase subunit delta OS=Synechocystis sp. (strain PCC 6803 / Kazusa) OX=1111708 GN=atpH PE=3 SV=1 - [ATPD_SYNY3]	77.84	13	13	113	185	20.0809	6.78564	0.68878	0.613671	0.791487	0.69798	1.07867	1.05535	1.05351	1.06251	0.656917	0.00220686
Q55318	Ferredoxin--NADP reductase	petH	Ferredoxin--NADP reductase OS=Synechocystis sp. (strain PCC 6803 / Kazusa) OX=1111708 GN=petH PE=1 SV=2 - [FENR_SYNY3]	60.77	24	24	126	413	46.3301	6.03662	0.849944	0.871057	0.809508	0.843503	1.29579	1.29864	1.27104	1.28849	0.654644	2.45031e-05
P48946	30S ribosomal protein S18	rpsR	30S ribosomal protein S18 OS=Synechocystis sp. (strain PCC 6803 / Kazusa) OX=1111708 GN=rpsR PE=3 SV=1 - [RS18_SYNY3]	52.11	4	4	46	71	8.37575	10.7554	0.692305	0.809367	0.961143	0.820938	1.35112	1.14612	1.26578	1.25434	0.654477	0.0114622
P73311	30S ribosomal protein S17	rpsQ	30S ribosomal protein S17 OS=Synechocystis sp. (strain PCC 6803 / Kazusa) OX=1111708 GN=rpsQ PE=3 SV=1 - [RS17_SYNY3]	32.1	3	3	10	81	9.28296	9.93506	1.03347	0.77024	0.876128	0.893278	1.31051	1.30394	1.50602	1.37349	0.650371	0.00900408
P74411	Slr0287 protein	slr0287	Slr0287 protein OS=Synechocystis sp. (strain PCC 6803 / Kazusa) OX=1111708 GN=slr0287 PE=4 SV=1 - [P74411_SYNY3]	35.59	6	6	11	118	13.6072	10.3013	0.723299	1.00572	0.746593	0.825205	1.31121	1.18273	1.31757	1.2705	0.64951	0.0114553
P74170	Sll1372 protein	sll1372	Sll1372 protein OS=Synechocystis sp. (strain PCC 6803 / Kazusa) OX=1111708 GN=sll1372 PE=4 SV=1 - [P74170_SYNY3]	5.82	2	2	4	275	30.9502	4.93213	0.772817		0.872824	0.822821	1.25751		1.28116	1.26933	0.64823	0.0129849
P73320	50S ribosomal protein L3	rplC	50S ribosomal protein L3 OS=Synechocystis sp. (strain PCC 6803 / Kazusa) OX=1111708 GN=rplC PE=3 SV=1 - [RL3_SYNY3]	45.54	9	9	33	213	22.727	10.1255	0.859719	0.83498	0.712951	0.80255	1.2361	1.12905	1.34925	1.23813	0.648194	0.00506628
Q55116	Putative esterase sll0410	sll0410	Putative esterase sll0410 OS=Synechocystis sp. (strain PCC 6803 / Kazusa) OX=1111708 GN=sll0410 PE=3 SV=1 - [Y410_SYNY3]	6.02	1	1	3	166	18.8609	7.81104	0.869846	0.870252	0.781555	0.840551	1.28522	1.12205	1.49831	1.30186	0.645654	0.0150052
P73319	50S ribosomal protein L4	rplD	50S ribosomal protein L4 OS=Synechocystis sp. (strain PCC 6803 / Kazusa) OX=1111708 GN=rplD PE=3 SV=1 - [RL4_SYNY3]	59.05	11	11	70	210	23.3415	10.1987	0.632419	0.886946	0.685362	0.734909	1.05753	1.19325	1.16576	1.13884	0.645311	0.0100702
P77969	Delta-aminolevulinic acid dehydratase	hemB	Delta-aminolevulinic acid dehydratase OS=Synechocystis sp. (strain PCC 6803 / Kazusa) OX=1111708 GN=hemB PE=3 SV=1 - [HEM2_SYNY3]	33.33	9	9	33	327	36.1403	5.08447	0.641392	0.70196	0.649097	0.66415	1.06398	1.0216	1.00596	1.03051	0.644484	0.000141557
P74300	Slr0935 protein	slr0935	Slr0935 protein OS=Synechocystis sp. (strain PCC 6803 / Kazusa) OX=1111708 GN=slr0935 PE=4 SV=1 - [P74300_SYNY3]	30.26	3	3	4	152	16.4008	6.01123	0.498539	0.868811	0.90697	0.758107	1.17614	1.19891	1.16449	1.17985	0.642546	0.0320295
P23350	50S ribosomal protein L10	rplJ	50S ribosomal protein L10 OS=Synechocystis sp. (strain PCC 6803 / Kazusa) OX=1111708 GN=rplJ PE=3 SV=1 - [RL10_SYNY3]	56.65	8	8	59	173	18.664	8.60205	0.69135	0.594283	0.659418	0.64835	0.859804	1.06622	1.11202	1.01268	0.640232	0.0116245
P74186	Membrane protein	pilM	Membrane protein OS=Synechocystis sp. (strain PCC 6803 / Kazusa) OX=1111708 GN=pilM PE=4 SV=1 - [P74186_SYNY3]	20.44	7	7	13	367	40.8541	4.60205	0.902923	0.678237	0.593223	0.724794	1.02942	1.24493	1.12635	1.13357	0.639393	0.0214252
P73296	50S ribosomal protein L17	rplQ	50S ribosomal protein L17 OS=Synechocystis sp. (strain PCC 6803 / Kazusa) OX=1111708 GN=rplQ PE=3 SV=1 - [RL17_SYNY3]	46.55	8	8	50	116	13.2202	11.063	0.822452	0.903487	0.888623	0.87152	1.43623	1.27153	1.40331	1.37036	0.635981	0.000886608
P72675	Slr0731 protein	slr0731	Slr0731 protein OS=Synechocystis sp. (strain PCC 6803 / Kazusa) OX=1111708 GN=slr0731 PE=4 SV=1 - [P72675_SYNY3]	28.11	11	12	43	402	44.6885	4.50049	0.727379	0.690577	0.808104	0.74202	1.17562	1.13059	1.20332	1.16985	0.634288	0.000461635
Q55579	Slr0362 protein	slr0362	Slr0362 protein OS=Synechocystis sp. (strain PCC 6803 / Kazusa) OX=1111708 GN=slr0362 PE=4 SV=1 - [Q55579_SYNY3]	46.74	7	7	26	184	20.5631	6.17627	0.770158	0.634005	0.681001	0.695055	1.04958	1.10934	1.1479	1.10227	0.630564	0.00115532
P73463	Slr1220 protein	slr1220	Slr1220 protein OS=Synechocystis sp. (strain PCC 6803 / Kazusa) OX=1111708 GN=slr1220 PE=4 SV=1 - [P73463_SYNY3]	24.61	9	9	25	317	35.987	4.32275	0.705243	0.715286	0.649386	0.689972	1.0411	1.13794	1.10502	1.09469	0.630292	0.000321288
P74395	Transcription antitermination protein NusB	nusB	Transcription antitermination protein NusB OS=Synechocystis sp. (strain PCC 6803 / Kazusa) OX=1111708 GN=nusB PE=3 SV=2 - [NUSB_SYNY3]	58.37	11	11	56	221	24.7252	6.02393	0.811202	0.984096	0.845366	0.880222	1.40052	1.32525	1.46586	1.39721	0.629986	0.00149034
Q55715	Slr0637 protein	slr0637	Slr0637 protein OS=Synechocystis sp. (strain PCC 6803 / Kazusa) OX=1111708 GN=slr0637 PE=4 SV=1 - [Q55715_SYNY3]	26.05	7	7	13	261	28.9998	4.83057	0.884917	0.838177	1.02633	0.916475	1.44141	1.36377	1.56041	1.4552	0.629794	0.00258477
Q55877	Slr0106 protein	slr0106	Slr0106 protein OS=Synechocystis sp. (strain PCC 6803 / Kazusa) OX=1111708 GN=slr0106 PE=4 SV=1 - [Q55877_SYNY3]	36.32	8	8	17	234	25.8629	8.48486	0.829163	0.953897	0.821117	0.868059	1.19643	1.54574	1.39571	1.37929	0.629351	0.00965468
P73545	Phasin PhaP	phaP	Phasin PhaP OS=Synechocystis sp. (strain PCC 6803 / Kazusa) OX=1111708 GN=phaP PE=1 SV=1 - [PHAP_SYNY3]	66.29	6	6	29	89	10.6411	4.66553	0.760494	0.721713	1.00922	0.830476	1.41092	1.30484	1.24524	1.32033	0.628989	0.00871391
P73945	Ssl2781 protein	ssl2781	Ssl2781 protein OS=Synechocystis sp. (strain PCC 6803 / Kazusa) OX=1111708 GN=ssl2781 PE=4 SV=1 - [P73945_SYNY3]	35.37	3	3	28	82	9.64889	6.27783	0.851175	0.966787	0.928512	0.915491	1.52475	1.44802	1.39925	1.45734	0.628193	0.000408385
P73298	30S ribosomal protein S11	rpsK	30S ribosomal protein S11 OS=Synechocystis sp. (strain PCC 6803 / Kazusa) OX=1111708 GN=rpsK PE=3 SV=1 - [RS11_SYNY3]	49.23	6	6	46	130	13.7533	11.356	0.757501	0.753421	0.717926	0.74295	1.12254	1.2002	1.23386	1.18553	0.626679	0.000232189
P73306	50S ribosomal protein L6	rplF	50S ribosomal protein L6 OS=Synechocystis sp. (strain PCC 6803 / Kazusa) OX=1111708 GN=rplF PE=3 SV=1 - [RL6_SYNY3]	50.84	9	9	31	179	19.6547	10.1841	0.69507	0.606806	0.627507	0.643128	1.02339	0.928787	1.13137	1.02785	0.625702	0.003924
P17253	ATP synthase gamma chain	atpG	ATP synthase gamma chain OS=Synechocystis sp. (strain PCC 6803 / Kazusa) OX=1111708 GN=atpG PE=3 SV=1 - [ATPG_SYNY3]	40.45	11	11	48	314	34.5844	6.88818	0.645252	0.760985	0.705097	0.703778	1.05508	1.19181	1.12905	1.12531	0.625406	0.00123604
P74226	30S ribosomal protein S10	rpsJ	30S ribosomal protein S10 OS=Synechocystis sp. (strain PCC 6803 / Kazusa) OX=1111708 GN=rpsJ PE=3 SV=1 - [RS10_SYNY3]	75.24	10	10	105	105	12.0295	9.77393	0.676437	0.95334	0.816744	0.815507	1.40728	1.12097	1.38644	1.3049	0.624958	0.0159771
P74145	Sll1390 protein	sll1390	Sll1390 protein OS=Synechocystis sp. (strain PCC 6803 / Kazusa) OX=1111708 GN=sll1390 PE=4 SV=1 - [P74145_SYNY3]	36.55	7	7	31	249	27.3773	4.7417	0.791249	0.867949	0.871411	0.843536	1.40185	1.29856	1.37707	1.35916	0.620631	0.00022282
Q55367	Cyanate hydratase	cynS	Cyanate hydratase OS=Synechocystis sp. (strain PCC 6803 / Kazusa) OX=1111708 GN=cynS PE=1 SV=1 - [CYNS_SYNY3]	64.43	8	8	58	149	16.5216	5.21143	0.658638	0.694327	0.651406	0.668124	1.07889	1.00206	1.1525	1.07782	0.619887	0.000836267
P73286	Ssl3451 protein	ssl3451	Ssl3451 protein OS=Synechocystis sp. (strain PCC 6803 / Kazusa) OX=1111708 GN=ssl3451 PE=4 SV=1 - [P73286_SYNY3]	12.35	1	1	7	81	9.11075	5.10986	0.843859	0.843458	0.794372	0.82723	1.3172	1.28042	1.41367	1.33709	0.618677	0.000289543
P74367	Photosystem II lipoprotein Psb27	psb27	Photosystem II lipoprotein Psb27 OS=Synechocystis sp. (strain PCC 6803 / Kazusa) OX=1111708 GN=psb27 PE=1 SV=2 - [PSB27_SYNY3]	35.82	8	8	51	134	14.7768	9.33447	0.726449	0.684491	0.950261	0.787067	1.31861	1.27057	1.22905	1.27274	0.618403	0.00493545
P72890	Slr1612 protein	slr1612	Slr1612 protein OS=Synechocystis sp. (strain PCC 6803 / Kazusa) OX=1111708 GN=slr1612 PE=4 SV=1 - [P72890_SYNY3]	17.83	5	5	11	286	33.0247	4.77979	0.668619	0.793596	0.978696	0.813637	1.43751	1.22219	1.29173	1.31714	0.617729	0.0102589
P36239	50S ribosomal protein L19	rplS	50S ribosomal protein L19 OS=Synechocystis sp. (strain PCC 6803 / Kazusa) OX=1111708 GN=rplS PE=3 SV=1 - [RL19_SYNY3]	45.08	5	5	20	122	13.7778	10.6382	0.818149	0.780936	0.634414	0.7445	0.940077	1.30141	1.37557	1.20568	0.617492	0.034039
P27182	ATP synthase subunit c	atpE	ATP synthase subunit c OS=Synechocystis sp. (strain PCC 6803 / Kazusa) OX=1111708 GN=atpE PE=3 SV=1 - [ATPL_SYNY3]	8.64	1	1	15	81	7.96334	4.90674	0.765422	0.80906	0.84781	0.807431	1.34748	1.1617	1.4178	1.309	0.616832	0.00330522
P73721	ABC transporter	slr1735	ABC transporter OS=Synechocystis sp. (strain PCC 6803 / Kazusa) OX=1111708 GN=slr1735 PE=4 SV=1 - [P73721_SYNY3]	28.57	7	7	11	252	27.9997	8.5874	0.793625	0.943644	0.767169	0.834813	1.09189	1.38843	1.60772	1.36268	0.612625	0.0295197
P74638	Acetyl-coenzyme A carboxylase carboxyl transferase subunit alpha	accA	Acetyl-coenzyme A carboxylase carboxyl transferase subunit alpha OS=Synechocystis sp. (strain PCC 6803 / Kazusa) OX=1111708 GN=accA PE=3 SV=1 - [ACCA_SYNY3]	22.39	6	6	9	326	36.0199	6.66846	0.842349	0.800203	0.760639	0.801064	1.42139	1.33321	1.17121	1.3086	0.612153	0.00273954
P73600	Sll1785 protein	sll1785	Sll1785 protein OS=Synechocystis sp. (strain PCC 6803 / Kazusa) OX=1111708 GN=sll1785 PE=1 SV=1 - [P73600_SYNY3]	58.96	12	12	205	268	29.9921	5.30029	0.759649	0.882211	0.972133	0.871331	1.48627	1.43732	1.35914	1.42758	0.610356	0.00149966
P72700	Slr0244 protein	slr0244	Slr0244 protein OS=Synechocystis sp. (strain PCC 6803 / Kazusa) OX=1111708 GN=slr0244 PE=4 SV=1 - [P72700_SYNY3]	74.65	17	17	92	284	31.1846	5.24951	0.73015	0.716167	0.727856	0.724724	1.16466	1.19495	1.2103	1.18997	0.609028	5.0164e-06
P26290	Cytochrome b6-f complex iron-sulfur subunit 2	petC2	Cytochrome b6-f complex iron-sulfur subunit 2 OS=Synechocystis sp. (strain PCC 6803 / Kazusa) OX=1111708 GN=petC2 PE=3 SV=2 - [UCRIB_SYNY3]	43.89	7	7	35	180	18.9844	5.10986	0.645685	0.66427	0.819311	0.709755	1.34377	1.0464	1.1105	1.16689	0.608245	0.0124392
P74119	Sll1885 protein	sll1885	Sll1885 protein OS=Synechocystis sp. (strain PCC 6803 / Kazusa) OX=1111708 GN=sll1885 PE=4 SV=1 - [P74119_SYNY3]	22.37	13	13	84	845	91.7783	4.51318	0.842292	0.942554	0.976123	0.920323	1.53108	1.42193	1.58948	1.51416	0.607809	0.000726242
P74229	30S ribosomal protein S7	rpsG	30S ribosomal protein S7 OS=Synechocystis sp. (strain PCC 6803 / Kazusa) OX=1111708 GN=rpsG PE=3 SV=1 - [RS7_SYNY3]	55.77	8	8	84	156	17.3732	10.4478	0.657745	0.795542	0.843151	0.765479	1.20475	1.28116	1.30245	1.26278	0.606183	0.0013939
P72866	30S ribosomal protein S15	rpsO	30S ribosomal protein S15 OS=Synechocystis sp. (strain PCC 6803 / Kazusa) OX=1111708 GN=rpsO PE=3 SV=1 - [RS15_SYNY3]	32.58	4	4	20	89	10.3666	10.9019	0.862543	0.78749	0.774287	0.808107	1.16039	1.38835	1.47329	1.34068	0.60276	0.0054374
P73929	Slr2101 protein	slr2101	Slr2101 protein OS=Synechocystis sp. (strain PCC 6803 / Kazusa) OX=1111708 GN=slr2101 PE=4 SV=1 - [P73929_SYNY3]	20.98	4	4	32	143	15.339	4.90674	0.792143	1.02117	0.902297	0.905204	1.53617	1.39543	1.57596	1.50252	0.602457	0.00224376
P73792	Ssr2087 protein	ssr2087	Ssr2087 protein OS=Synechocystis sp. (strain PCC 6803 / Kazusa) OX=1111708 GN=ssr2087 PE=4 SV=1 - [P73792_SYNY3]	14.29	2	2	6	84	9.91396	7.28369	0.783424	1.05551	0.880419	0.90645	1.6318	1.42064	1.46452	1.50565	0.602031	0.00424871
Q55171	Slr0476 protein	slr0476	Slr0476 protein OS=Synechocystis sp. (strain PCC 6803 / Kazusa) OX=1111708 GN=slr0476 PE=4 SV=1 - [Q55171_SYNY3]	37.5	4	4	56	136	14.3852	7.59131	0.701996	0.756269	0.745584	0.734616	1.32379	1.03991	1.29862	1.22077	0.601763	0.00620731
P74320	Sll0911 protein	sll0911	Sll0911 protein OS=Synechocystis sp. (strain PCC 6803 / Kazusa) OX=1111708 GN=sll0911 PE=4 SV=1 - [P74320_SYNY3]	57.81	5	5	23	128	14.8	9.72998	0.757537	0.781299	0.841308	0.793381	1.37691	1.26319	1.32199	1.3207	0.60073	0.000215306
P74394	Sll0272 protein	sll0272	Sll0272 protein OS=Synechocystis sp. (strain PCC 6803 / Kazusa) OX=1111708 GN=sll0272 PE=4 SV=1 - [P74394_SYNY3]	47.77	5	5	29	157	17.6472	8.77783	0.772624	1.19323	0.848595	0.93815	1.68637	1.39541	1.60792	1.56323	0.600134	0.0159997
Q55622	Transcriptional repressor NrdR	nrdR	Transcriptional repressor NrdR OS=Synechocystis sp. (strain PCC 6803 / Kazusa) OX=1111708 GN=nrdR PE=3 SV=1 - [NRDR_SYNY3]	40.37	6	6	20	161	19.1606	7.43018	0.596861	0.748269	0.688922	0.678017	1.25349	1.08816	1.06238	1.13468	0.597542	0.00355893
P73091	Slr2048 protein	slr2048	Slr2048 protein OS=Synechocystis sp. (strain PCC 6803 / Kazusa) OX=1111708 GN=slr2048 PE=4 SV=1 - [P73091_SYNY3]	45.73	15	15	67	398	44.2294	5.66846	0.777681	0.883324	0.935404	0.86547	1.52958	1.31758	1.50312	1.45009	0.596837	0.0019766
P73732	Extracellular solute-binding protein	slr1740	Extracellular solute-binding protein OS=Synechocystis sp. (strain PCC 6803 / Kazusa) OX=1111708 GN=slr1740 PE=4 SV=1 - [P73732_SYNY3]	18.9	10	10	18	582	63.5674	5.18604	0.792146	0.837919	0.642765	0.75761	1.3421	1.25956	1.21876	1.27347	0.594916	0.00172971
P73019	Iron-regulated protein	frpC	Iron-regulated protein OS=Synechocystis sp. (strain PCC 6803 / Kazusa) OX=1111708 GN=frpC PE=4 SV=1 - [P73019_SYNY3]	24.03	11	11	120	591	60.4475	4.03076	0.733376	0.758251	0.840382	0.777336	1.31449	1.28397	1.32411	1.30752	0.59451	0.000104855
P09193	Photosystem II CP43 reaction center protein	psbC	Photosystem II CP43 reaction center protein OS=Synechocystis sp. (strain PCC 6803 / Kazusa) OX=1111708 GN=psbC PE=1 SV=3 - [PSBC_SYNY3]	16.09	7	7	37	460	50.2707	6.59521	0.926764	0.848734	0.837806	0.871101	1.51637	1.7784	1.1109	1.46855	0.593169	0.038198
P74248	Slr1169 protein	slr1169	Slr1169 protein OS=Synechocystis sp. (strain PCC 6803 / Kazusa) OX=1111708 GN=slr1169 PE=4 SV=1 - [P74248_SYNY3]	6.83	2	2	4	278	30.9476	4.7417	1.01124	0.670938	0.741348	0.807843	1.25158	1.48149	1.35488	1.36265	0.592847	0.0107924
P73287	Bacterioferritin	bfr	Bacterioferritin OS=Synechocystis sp. (strain PCC 6803 / Kazusa) OX=1111708 GN=bfr PE=3 SV=1 - [P73287_SYNY3]	40.91	5	5	89	176	20.213	4.61475	0.928962	0.92883	0.971408	0.943066	1.55857	1.52914	1.68884	1.59218	0.592311	0.000220777
P72849	Heme oxygenase 1	pbsA1	Heme oxygenase 1 OS=Synechocystis sp. (strain PCC 6803 / Kazusa) OX=1111708 GN=pbsA1 PE=1 SV=1 - [HO1_SYNY3]	50	9	9	36	240	27.0335	6.69775	0.490291	0.468458	0.600942	0.519897	0.874593	0.901068	0.860133	0.878598	0.591735	0.00110143
P73593	Slr1407 protein	slr1407	Slr1407 protein OS=Synechocystis sp. (strain PCC 6803 / Kazusa) OX=1111708 GN=slr1407 PE=4 SV=1 - [P73593_SYNY3]	49.48	11	11	70	289	31.998	4.81787	0.850983	0.919696	0.89748	0.889386	1.51489	1.41933	1.57647	1.50356	0.59152	0.000252224
Q55329	Photosystem I reaction center subunit IX	psaJ	Photosystem I reaction center subunit IX OS=Synechocystis sp. (strain PCC 6803 / Kazusa) OX=1111708 GN=psaJ PE=1 SV=1 - [PSAJ_SYNY3]	22.5	1	1	8	40	4.52936	5.71924	0.826344	0.62595	1.04769	0.833327	1.3035	1.37777	1.5519	1.41105	0.590571	0.0153545
Q55862	Sll0588 protein	sll0588	Sll0588 protein OS=Synechocystis sp. (strain PCC 6803 / Kazusa) OX=1111708 GN=sll0588 PE=4 SV=1 - [Q55862_SYNY3]	45.75	5	5	67	153	16.5056	5.45264	0.754391	1.03152	0.972389	0.919435	1.53403	1.27206	1.88614	1.56408	0.587845	0.0306517
P72839	Slr1301 protein	slr1301	Slr1301 protein OS=Synechocystis sp. (strain PCC 6803 / Kazusa) OX=1111708 GN=slr1301 PE=4 SV=1 - [P72839_SYNY3]	39.07	19	19	51	535	61.6547	4.84326	0.701422	0.734888	0.859667	0.765325	1.34027	1.21337	1.37008	1.3079	0.585154	0.00133865
P73198	GumB protein	gumB	GumB protein OS=Synechocystis sp. (strain PCC 6803 / Kazusa) OX=1111708 GN=gumB PE=4 SV=1 - [P73198_SYNY3]	59.72	20	20	159	504	54.0924	5.08447	0.774284	0.862302	0.881889	0.839492	1.41569	1.35216	1.54631	1.43805	0.58377	0.000821212
P74044	Cytochrome c oxidase subunit 2	ctaC	Cytochrome c oxidase subunit 2 OS=Synechocystis sp. (strain PCC 6803 / Kazusa) OX=1111708 GN=ctaC PE=3 SV=1 - [P74044_SYNY3]	26.33	8	8	32	300	33.4495	7.60596	0.770761	0.798974	0.782821	0.784185	1.35646	1.30644	1.40173	1.35488	0.578786	3.77752e-05
P73594	Uncharacterized WD repeat-containing protein slr1409	slr1409	Uncharacterized WD repeat-containing protein slr1409 OS=Synechocystis sp. (strain PCC 6803 / Kazusa) OX=1111708 GN=slr1409 PE=4 SV=1 - [Y1409_SYNY3]	69.94	15	16	68	326	35.7375	5.88428	0.861669	0.992959	0.973867	0.942832	1.75756	1.51589	1.61874	1.63073	0.578165	0.00105998
P74071	30S ribosomal protein S2	rpsB	30S ribosomal protein S2 OS=Synechocystis sp. (strain PCC 6803 / Kazusa) OX=1111708 GN=rpsB PE=3 SV=1 - [RS2_SYNY3]	32.34	11	11	36	269	30.1313	5.2749	0.633368	0.672801	0.662925	0.656365	1.1783	1.12759	1.10424	1.13671	0.577425	4.23159e-05
P72805	Sll1665 protein	sll1665	Sll1665 protein OS=Synechocystis sp. (strain PCC 6803 / Kazusa) OX=1111708 GN=sll1665 PE=4 SV=1 - [P72805_SYNY3]	17.15	6	6	118	589	63.5687	3.57373	0.721759	0.556982	0.937798	0.738846	1.23884	1.3437	1.29029	1.29094	0.572331	0.00847122
P74207	3-isopropylmalate dehydratase small subunit	leuD	3-isopropylmalate dehydratase small subunit OS=Synechocystis sp. (strain PCC 6803 / Kazusa) OX=1111708 GN=leuD PE=3 SV=1 - [LEUD_SYNY3]	14.5	2	2	11	200	21.5738	5.14795	0.924554	0.756499	0.406737	0.69593	1.04867	1.32444	1.27597	1.21636	0.572141	0.0407152
P73312	50S ribosomal protein L29	rpmC	50S ribosomal protein L29 OS=Synechocystis sp. (strain PCC 6803 / Kazusa) OX=1111708 GN=rpmC PE=3 SV=1 - [RL29_SYNY3]	79.45	7	7	76	73	8.54049	7.53271	0.721599	0.685901	0.88849	0.76533	1.34148	1.2953	1.39378	1.34352	0.569644	0.00108576
P73497	Slr1240 protein	slr1240	Slr1240 protein OS=Synechocystis sp. (strain PCC 6803 / Kazusa) OX=1111708 GN=slr1240 PE=4 SV=1 - [P73497_SYNY3]	13.97	3	3	8	179	21.0466	5.51611	0.70057	0.713912	0.665353	0.693278	1.10619	1.27006	1.28531	1.22052	0.56802	0.000874877
P72939	Alkaline phosphatase	sll0654	Alkaline phosphatase OS=Synechocystis sp. (strain PCC 6803 / Kazusa) OX=1111708 GN=sll0654 PE=4 SV=1 - [P72939_SYNY3]	42.23	37	37	471	1409	149.299	4.14502	0.56938	0.589982	0.626205	0.595189	0.99977	1.02033	1.12363	1.04791	0.567978	0.00041104
P74467	Probable ATP-dependent Clp protease proteolytic subunit 3	clpP3	Probable ATP-dependent Clp protease proteolytic subunit 3 OS=Synechocystis sp. (strain PCC 6803 / Kazusa) OX=1111708 GN=clpP3 PE=3 SV=1 - [CLPP3_SYNY3]	54.46	12	12	85	202	22.3825	6.03662	0.677162	0.889537	0.76146	0.776053	1.3563	1.26003	1.49423	1.37018	0.566387	0.00293897
P73885	Ribosome biogenesis GTPase A	slr0267	Ribosome biogenesis GTPase A OS=Synechocystis sp. (strain PCC 6803 / Kazusa) OX=1111708 GN=slr0267 PE=3 SV=1 - [P73885_SYNY3]	16.13	4	4	6	279	31.1818	9.29053	0.824479		0.681376	0.752928	1.33962		1.324	1.33181	0.565342	0.0151102
P73202	Phycobilisome 8.9 kDa linker polypeptide, phycocyanin-associated, rod	cpcD	Phycobilisome 8.9 kDa linker polypeptide, phycocyanin-associated, rod OS=Synechocystis sp. (strain PCC 6803 / Kazusa) OX=1111708 GN=cpcD PE=1 SV=1 - [PYS1_SYNY3]	87.95	6	6	58	83	9.31662	9.40771	0.89336	0.682753	0.741338	0.772484	1.44332	1.20825	1.44908	1.36688	0.565143	0.00419097
P73477	Slr1232 protein	slr1232	Slr1232 protein OS=Synechocystis sp. (strain PCC 6803 / Kazusa) OX=1111708 GN=slr1232 PE=4 SV=1 - [P73477_SYNY3]	20.22	3	3	20	178	19.4306	9.01221	0.813872	0.805599	1.00857	0.876013	1.45201	1.4764	1.72871	1.55237	0.564305	0.00361454
P74410	30S ribosomal protein S16	rpsP	30S ribosomal protein S16 OS=Synechocystis sp. (strain PCC 6803 / Kazusa) OX=1111708 GN=rpsP PE=3 SV=1 - [RS16_SYNY3]	63.41	7	7	68	82	9.55027	10.521	0.750073	0.852577	0.808831	0.803827	1.51819	1.37905	1.38346	1.4269	0.563337	0.000333222
P74551	Allophycocyanin subunit beta-18	apcF	Allophycocyanin subunit beta-18 OS=Synechocystis sp. (strain PCC 6803 / Kazusa) OX=1111708 GN=apcF PE=3 SV=1 - [APCF_SYNY3]	74.56	10	11	438	169	18.8804	5.07178	0.744392	0.600555	0.748563	0.697837	1.10722	1.27728	1.33662	1.24037	0.562602	0.00298825
P36236	50S ribosomal protein L1	rplA	50S ribosomal protein L1 OS=Synechocystis sp. (strain PCC 6803 / Kazusa) OX=1111708 GN=rplA PE=3 SV=1 - [RL1_SYNY3]	71.43	17	17	94	238	25.8355	8.73389	0.597057	0.644946	0.556426	0.599476	1.04799	1.07778	1.08138	1.06905	0.560756	7.084e-05
Q55476	Soluble lytic transglycosylase	slt	Soluble lytic transglycosylase OS=Synechocystis sp. (strain PCC 6803 / Kazusa) OX=1111708 GN=slt PE=4 SV=1 - [Q55476_SYNY3]	8.62	6	6	11	847	95.9214	5.12256	0.760007	0.839903	0.758909	0.786273	1.35395	1.33363	1.52389	1.40382	0.560095	0.000727031
P72947	Transposase	sll0650	Transposase OS=Synechocystis sp. (strain PCC 6803 / Kazusa) OX=1111708 GN=sll0650 PE=4 SV=1 - [P72947_SYNY3]	32.77	6	6	9	119	13.9796	9.92041	0.751248	0.780486	0.656906	0.729547	1.2867	1.27572	1.34803	1.30348	0.559691	0.000191488
Q55617	Sll0761 protein	sll0761	Sll0761 protein OS=Synechocystis sp. (strain PCC 6803 / Kazusa) OX=1111708 GN=sll0761 PE=4 SV=1 - [Q55617_SYNY3]	31.09	3	3	12	119	12.7713	5.99854	0.713711	0.613647	0.863311	0.730223	1.3476	1.3532	1.21349	1.30476	0.55966	0.00257842
P72865	Sll0933 protein	sll0933	Sll0933 protein OS=Synechocystis sp. (strain PCC 6803 / Kazusa) OX=1111708 GN=sll0933 PE=4 SV=1 - [P72865_SYNY3]	6.96	1	1	3	158	17.6363	10.1548	0.687729	0.707151	0.820637	0.738506	1.31656	1.41177	1.23821	1.32218	0.558552	0.000855462
P72931	GTPase Obg	obg	GTPase Obg OS=Synechocystis sp. (strain PCC 6803 / Kazusa) OX=1111708 GN=obg PE=3 SV=1 - [OBG_SYNY3]	2.99	1	1	2	368	39.1821	5.14795	0.72417		0.859655	0.791912	1.39662		1.44263	1.41962	0.557833	0.0127422
P74061	Ribulose-phosphate 3-epimerase	rpe	Ribulose-phosphate 3-epimerase OS=Synechocystis sp. (strain PCC 6803 / Kazusa) OX=1111708 GN=rpe PE=1 SV=3 - [RPE_SYNY3]	29.57	6	6	24	230	24.9551	5.42725	0.722575	0.649298	0.539621	0.637165	1.25869	1.26261	0.912613	1.14464	0.556652	0.016449
P73621	Slr1869 protein	slr1869	Slr1869 protein OS=Synechocystis sp. (strain PCC 6803 / Kazusa) OX=1111708 GN=slr1869 PE=4 SV=1 - [P73621_SYNY3]	5.16	2	2	8	252	27.8755	4.50049	0.719087	0.77895	0.942697	0.813578	1.67833	1.40082	1.30612	1.46175	0.556576	0.00759655
P73418	DNA-binding protein HU	hup	DNA-binding protein HU OS=Synechocystis sp. (strain PCC 6803 / Kazusa) OX=1111708 GN=hup PE=3 SV=2 - [DBH_SYNY3]	76	9	9	211	100	10.8837	8.63135	0.769561	0.639994	0.885424	0.764993	1.42399	1.30537	1.40383	1.37773	0.555257	0.00154681
Q59987	Light-dependent protochlorophyllide reductase	por	Light-dependent protochlorophyllide reductase OS=Synechocystis sp. (strain PCC 6803 / Kazusa) OX=1111708 GN=por PE=3 SV=2 - [POR_SYNY3]	42.86	14	15	41	322	36.0386	8.38232	0.771089	0.842642	0.766482	0.793404	1.41844	1.47362	1.41533	1.4358	0.552587	3.23899e-05
P73636	30S ribosomal protein S6	rpsF	30S ribosomal protein S6 OS=Synechocystis sp. (strain PCC 6803 / Kazusa) OX=1111708 GN=rpsF PE=3 SV=1 - [RS6_SYNY3]	44.25	6	6	27	113	13.2289	8.36768	0.822322	0.779647	0.750495	0.784155	1.45079	1.32868	1.49695	1.42547	0.550101	0.000295369
P74565	RNA polymerase sigma factor SigA	sigA	RNA polymerase sigma factor SigA OS=Synechocystis sp. (strain PCC 6803 / Kazusa) OX=1111708 GN=sigA PE=3 SV=1 - [SIGA_SYNY3]	33.65	12	13	51	425	49.9055	6.26514	0.554533	0.753901	0.686511	0.664981	1.23222	1.13423	1.27448	1.21364	0.547922	0.00157444
P74234	Ribose phosphate isomerase B	rpiB	Ribose phosphate isomerase B OS=Synechocystis sp. (strain PCC 6803 / Kazusa) OX=1111708 GN=rpiB PE=4 SV=1 - [P74234_SYNY3]	8.16	1	1	2	98	10.6885	5.05908	0.635016		0.79469	0.714853	1.37771		1.23546	1.30658	0.547116	0.0311346
P74070	Elongation factor Ts	tsf	Elongation factor Ts OS=Synechocystis sp. (strain PCC 6803 / Kazusa) OX=1111708 GN=tsf PE=1 SV=3 - [EFTS_SYNY3]	71.1	14	14	88	218	24.2156	5.45264	0.681338	0.696279	0.641605	0.673074	1.19234	1.22461	1.28785	1.23493	0.545028	6.52928e-05
Q55667	Slr0006 protein	slr0006	Slr0006 protein OS=Synechocystis sp. (strain PCC 6803 / Kazusa) OX=1111708 GN=slr0006 PE=3 SV=1 - [Q55667_SYNY3]	25.35	6	6	22	217	23.3586	8.45557	0.744791	0.8521	0.595945	0.730945	1.38583	1.41918	1.22371	1.34291	0.544301	0.00307177
Q55489	Sll0499 protein	sll0499	Sll0499 protein OS=Synechocystis sp. (strain PCC 6803 / Kazusa) OX=1111708 GN=sll0499 PE=4 SV=1 - [Q55489_SYNY3]	42.93	29	29	118	948	104.787	4.71631	0.88608	0.918025	0.989597	0.931234	1.68643	1.54113	1.93245	1.72001	0.541413	0.00262378
P09192	Photosystem II D2 protein	psbD	Photosystem II D2 protein OS=Synechocystis sp. (strain PCC 6803 / Kazusa) OX=1111708 GN=psbD PE=1 SV=2 - [PSBD_SYNY3]	13.64	4	4	14	352	39.4668	5.5542	0.816497	0.902042	0.775704	0.831415	1.62321	1.72929	1.26373	1.53874	0.54032	0.00831336
P38382	Protein translocase subunit SecE	secE	Protein translocase subunit SecE OS=Synechocystis sp. (strain PCC 6803 / Kazusa) OX=1111708 GN=secE PE=3 SV=1 - [SECE_SYNY3]	17.28	2	2	8	81	9.12782	5.31299	0.678687	0.819332	0.781902	0.759974	1.55404	1.3936	1.27465	1.40743	0.539974	0.00208117
P72730	MorR protein	morR	MorR protein OS=Synechocystis sp. (strain PCC 6803 / Kazusa) OX=1111708 GN=morR PE=4 SV=1 - [P72730_SYNY3]	11.15	2	2	4	314	35.0697	5.18604	0.992132		0.862502	0.927317	1.57232		1.8893	1.73081	0.535769	0.0425378
Q6ZEB2	Uncharacterized protein	sll7086	Uncharacterized protein OS=Synechocystis sp. (strain PCC 6803 / Kazusa) OX=1111708 GN=sll7086 PE=4 SV=1 - [Q6ZEB2_SYNY3]	34.35	5	5	35	131	14.5404	6.53662	0.692585	0.677457	0.784723	0.718255	1.42786	1.24044	1.35411	1.3408	0.53569	0.000625112
Q55332	Photosystem II 12 kDa extrinsic protein	psbU	Photosystem II 12 kDa extrinsic protein OS=Synechocystis sp. (strain PCC 6803 / Kazusa) OX=1111708 GN=psbU PE=1 SV=2 - [PSBU_SYNY3]	60.31	6	6	550	131	14.2364	4.60205	0.732491	0.769181	0.955714	0.819129	1.54735	1.51968	1.54842	1.53848	0.532426	0.000498567
P72963	Sll0638 protein	sll0638	Sll0638 protein OS=Synechocystis sp. (strain PCC 6803 / Kazusa) OX=1111708 GN=sll0638 PE=4 SV=1 - [P72963_SYNY3]	15.5	6	6	24	458	50.4119	5.17334	0.711129	0.74398	0.794718	0.749942	1.42892	1.35683	1.44898	1.41158	0.53128	5.78946e-05
P73129	Ssr1698 protein	ssr1698	Ssr1698 protein OS=Synechocystis sp. (strain PCC 6803 / Kazusa) OX=1111708 GN=ssr1698 PE=4 SV=1 - [P73129_SYNY3]	19.79	2	2	24	96	10.4231	4.95752	0.669772	0.831564	0.867723	0.789686	1.57131	1.33782	1.56466	1.49126	0.529542	0.00201094
P74187	Slr1275 protein	slr1275	Slr1275 protein OS=Synechocystis sp. (strain PCC 6803 / Kazusa) OX=1111708 GN=slr1275 PE=4 SV=1 - [P74187_SYNY3]	21.83	5	5	19	284	30.0156	4.52588	0.560734	0.777457	0.754094	0.697428	1.27607	1.4085	1.27583	1.32014	0.528301	0.00158825
P72944	Slr0680 protein	slr0680	Slr0680 protein OS=Synechocystis sp. (strain PCC 6803 / Kazusa) OX=1111708 GN=slr0680 PE=4 SV=1 - [P72944_SYNY3]	27.14	2	2	36	140	15.7211	4.83057	0.784682	0.720018	0.872683	0.792461	1.61806	1.38869	1.51808	1.50828	0.525409	0.000854086
P72713	Ssl0410 protein	ssl0410	Ssl0410 protein OS=Synechocystis sp. (strain PCC 6803 / Kazusa) OX=1111708 GN=ssl0410 PE=4 SV=1 - [P72713_SYNY3]	32.22	4	4	17	90	9.86243	5.49072	0.776764	0.849507	0.947397	0.857889	1.78964	1.46687	1.65836	1.63829	0.523649	0.00181042
P74617	Sll1481 protein	sll1481	Sll1481 protein OS=Synechocystis sp. (strain PCC 6803 / Kazusa) OX=1111708 GN=sll1481 PE=4 SV=1 - [P74617_SYNY3]	18.63	7	7	8	451	48.5614	5.08447	0.69924	0.805507	0.719274	0.741341	1.3594	1.42803	1.4994	1.42895	0.518802	0.000187937
P73697	Slr1812 protein	slr1812	Slr1812 protein OS=Synechocystis sp. (strain PCC 6803 / Kazusa) OX=1111708 GN=slr1812 PE=4 SV=1 - [P73697_SYNY3]	8.86	1	1	3	158	19.0549	5.07178	0.777294	0.635271	0.928945	0.780503	1.46192	1.53401	1.51838	1.50477	0.518686	0.00116641
P73111	Sll1835 protein	sll1835	Sll1835 protein OS=Synechocystis sp. (strain PCC 6803 / Kazusa) OX=1111708 GN=sll1835 PE=4 SV=1 - [P73111_SYNY3]	67.92	11	11	125	265	28.8145	4.93213	0.768833	0.817969	0.84307	0.809957	1.53413	1.47922	1.68092	1.56475	0.517626	0.000296395
P73196	DNA ligase	lig	DNA ligase OS=Synechocystis sp. (strain PCC 6803 / Kazusa) OX=1111708 GN=lig PE=4 SV=1 - [P73196_SYNY3]	63.7	28	28	105	562	61.4318	5.08447	0.678093	0.765409	0.845684	0.763062	1.52534	1.45235	1.45853	1.47874	0.516021	0.000183787
P73289	50S ribosomal protein L25	rplY	50S ribosomal protein L25 OS=Synechocystis sp. (strain PCC 6803 / Kazusa) OX=1111708 GN=rplY PE=3 SV=2 - [RL25_SYNY3]	26.53	3	3	20	98	11.1339	8.93896	0.795713	0.837112	0.652382	0.761735	1.41985	1.44055	1.58693	1.48244	0.513838	0.000718263
Q55782	Slr0209 protein	slr0209	Slr0209 protein OS=Synechocystis sp. (strain PCC 6803 / Kazusa) OX=1111708 GN=slr0209 PE=4 SV=1 - [Q55782_SYNY3]	34.77	11	11	21	348	40.7401	5.63037	0.640028	0.832304	0.684958	0.719097	1.42176	1.32483	1.46005	1.40222	0.512829	0.000640106
P15730	Uncharacterized protein sll0772	sll0772	Uncharacterized protein sll0772 OS=Synechocystis sp. (strain PCC 6803 / Kazusa) OX=1111708 GN=sll0772 PE=3 SV=3 - [Y772_SYNY3]	30.77	11	13	251	546	59.1096	5.021	0.914271	0.934684	1.02736	0.958771	1.91917	1.79243	1.90512	1.87224	0.512098	6.69923e-05
P74351	Sll1532 protein	sll1532	Sll1532 protein OS=Synechocystis sp. (strain PCC 6803 / Kazusa) OX=1111708 GN=sll1532 PE=4 SV=1 - [P74351_SYNY3]	26.54	4	4	33	211	23.2458	6.56592	0.73178	0.63401	0.885874	0.750555	1.54198	1.44966	1.40837	1.46667	0.51174	0.00100477
P72798	Ssr2998 protein	ssr2998	Ssr2998 protein OS=Synechocystis sp. (strain PCC 6803 / Kazusa) OX=1111708 GN=ssr2998 PE=4 SV=1 - [P72798_SYNY3]	66.15	5	5	54	65	7.21583	8.49951	0.647595	0.527471	0.717601	0.630889	1.25523	1.23753	1.21959	1.23745	0.50983	0.000425627
P73637	5-oxo-1,2,5-tricarboxilic-3-penten acid decarboxilase/isomer	hpcE	5-oxo-1,2,5-tricarboxilic-3-penten acid decarboxilase/isomer OS=Synechocystis sp. (strain PCC 6803 / Kazusa) OX=1111708 GN=hpcE PE=4 SV=1 - [P73637_SYNY3]	10.51	3	3	9	276	30.0312	4.48779	0.682353	0.778588	0.754085	0.738342	1.54389	1.16175	1.64096	1.44887	0.5096	0.00886744
Q55887	Slr0111 protein	slr0111	Slr0111 protein OS=Synechocystis sp. (strain PCC 6803 / Kazusa) OX=1111708 GN=slr0111 PE=4 SV=1 - [Q55887_SYNY3]	73.41	10	10	73	173	19.3652	4.86865	0.669596	0.631921	0.892495	0.731337	1.50819	1.43329	1.37149	1.43766	0.508701	0.00144858
P72851	50S ribosomal protein L28	rpmB	50S ribosomal protein L28 OS=Synechocystis sp. (strain PCC 6803 / Kazusa) OX=1111708 GN=rpmB PE=3 SV=1 - [RL28_SYNY3]	58.97	7	7	57	78	8.98786	11.8101	0.657382	0.826138	0.820411	0.767977	1.56659	1.55097	1.41361	1.51039	0.508464	0.000544529
P73702	Sll1696 protein	sll1696	Sll1696 protein OS=Synechocystis sp. (strain PCC 6803 / Kazusa) OX=1111708 GN=sll1696 PE=4 SV=1 - [P73702_SYNY3]	8.52	2	2	6	270	30.2747	5.18604	0.830667	0.798467	0.671752	0.766962	1.41715	1.41822	1.69905	1.51148	0.507426	0.00213319
P73595	Uncharacterized WD repeat-containing protein slr1410	slr1410	Uncharacterized WD repeat-containing protein slr1410 OS=Synechocystis sp. (strain PCC 6803 / Kazusa) OX=1111708 GN=slr1410 PE=4 SV=1 - [Y1410_SYNY3]	30.24	8	8	78	334	35.9677	5.08447	0.777998	0.862922	0.909248	0.850056	1.81515	1.53707	1.6893	1.68051	0.505833	0.000737882
Q55557	Virginiamycin B lyase	sll0173	Virginiamycin B lyase OS=Synechocystis sp. (strain PCC 6803 / Kazusa) OX=1111708 GN=sll0173 PE=3 SV=1 - [Q55557_SYNY3]	36.93	11	11	100	352	38.5211	6.80029	0.812442	0.890083	0.891697	0.864741	1.76252	1.67421	1.70719	1.71464	0.504327	2.06313e-05
P48957	50S ribosomal protein L20	rplT	50S ribosomal protein L20 OS=Synechocystis sp. (strain PCC 6803 / Kazusa) OX=1111708 GN=rplT PE=3 SV=1 - [RL20_SYNY3]	55.56	8	9	82	117	13.5447	12.0151	0.613847	0.646705	0.786827	0.68246	1.54207	1.3901	1.13252	1.3549	0.503699	0.00678111
P54206	Ribulose bisphosphate carboxylase small chain	cbbS	Ribulose bisphosphate carboxylase small chain OS=Synechocystis sp. (strain PCC 6803 / Kazusa) OX=1111708 GN=cbbS PE=3 SV=1 - [RBS_SYNY3]	46.02	5	5	105	113	13.2306	5.47803	0.805548	0.79334	0.812393	0.80376	1.60795	1.45145	1.76204	1.60714	0.500117	0.000864644
Q55387	Periplasmic binding protein of ABC transporter for natural amino acids	natB	Periplasmic binding protein of ABC transporter for natural amino acids OS=Synechocystis sp. (strain PCC 6803 / Kazusa) OX=1111708 GN=natB PE=4 SV=1 - [Q55387_SYNY3]	39.65	9	9	39	454	46.6431	4.56396	0.752747	0.680876	0.730747	0.721457	1.38966	1.43748	1.50474	1.44396	0.499639	5.29472e-05
Q55765	RNA-binding protein	slr0193	RNA-binding protein OS=Synechocystis sp. (strain PCC 6803 / Kazusa) OX=1111708 GN=slr0193 PE=4 SV=1 - [Q55765_SYNY3]	63.58	7	7	49	151	16.6064	8.04541	0.689538	0.600046	0.725714	0.671766	1.29805	1.30281	1.48299	1.36128	0.49348	0.000643743
P74118	Sll1886 protein	sll1886	Sll1886 protein OS=Synechocystis sp. (strain PCC 6803 / Kazusa) OX=1111708 GN=sll1886 PE=4 SV=1 - [P74118_SYNY3]	17.55	3	3	9	188	21.0147	5.74463	0.435043	0.643625	0.750222	0.60963	1.37393	1.33063	1.0037	1.23608	0.493194	0.0136717
P73318	50S ribosomal protein L23	rplW	50S ribosomal protein L23 OS=Synechocystis sp. (strain PCC 6803 / Kazusa) OX=1111708 GN=rplW PE=3 SV=1 - [RL23_SYNY3]	71.29	7	7	62	101	11.5184	10.0522	0.73802	0.778862	0.702073	0.739652	1.53966	1.39375	1.60053	1.51131	0.48941	0.000292443
Q55950	Sll0783 protein	sll0783	Sll0783 protein OS=Synechocystis sp. (strain PCC 6803 / Kazusa) OX=1111708 GN=sll0783 PE=4 SV=1 - [Q55950_SYNY3]	7.5	1	1	3	160	17.6291	6.07471		0.556009	0.479753	0.517881		1.06995	1.05274	1.06135	0.487948	0.00513279
P73954	Membrane-associated protein slr1513	slr1513	Membrane-associated protein slr1513 OS=Synechocystis sp. (strain PCC 6803 / Kazusa) OX=1111708 GN=slr1513 PE=1 SV=1 - [Y1513_SYNY3]	51.82	6	6	57	110	11.9991	7.07861	0.66562	0.718378	0.709129	0.697709	1.51604	1.37611	1.41208	1.43474	0.486295	8.13164e-05
P74474	D-alanyl-D-alanine carboxypeptidase	slr1924	D-alanyl-D-alanine carboxypeptidase OS=Synechocystis sp. (strain PCC 6803 / Kazusa) OX=1111708 GN=slr1924 PE=4 SV=1 - [P74474_SYNY3]	46	15	15	139	400	44.2883	4.75439	0.738928	0.827307	0.868507	0.811581	1.73139	1.51351	1.7674	1.67077	0.485754	0.000617752
P74267	50S ribosomal protein L27	rpmA	50S ribosomal protein L27 OS=Synechocystis sp. (strain PCC 6803 / Kazusa) OX=1111708 GN=rpmA PE=3 SV=1 - [RL27_SYNY3]	65.52	7	7	60	87	9.44301	11.2388	0.744991	0.799808	0.781578	0.775459	1.67358	1.46504	1.65133	1.59665	0.485678	0.000270476
Q55980	Ferredoxin (Bacterial type ferredoxin family)	sll0662	Ferredoxin (Bacterial type ferredoxin family) OS=Synechocystis sp. (strain PCC 6803 / Kazusa) OX=1111708 GN=sll0662 PE=1 SV=1 - [Q55980_SYNY3]	18.05	2	2	5	133	15.1193	4.98291	0.584467	0.633677	0.793004	0.670383	1.52063	1.42409	1.19844	1.38105	0.485414	0.00341091
P74001	Sll1239 protein	sll1239	Sll1239 protein OS=Synechocystis sp. (strain PCC 6803 / Kazusa) OX=1111708 GN=sll1239 PE=4 SV=1 - [P74001_SYNY3]	63.48	12	12	158	178	20.5957	5.35107	0.764239	0.672963	0.873081	0.770094	1.61476	1.53447	1.61118	1.5868	0.485312	0.000210645
P73012	Nuclease SbcCD subunit C	sbcC	Nuclease SbcCD subunit C OS=Synechocystis sp. (strain PCC 6803 / Kazusa) OX=1111708 GN=sbcC PE=3 SV=1 - [P73012_SYNY3]	1.39	1	2	7	1006	116.145	5.98584	0.716647	0.681922	0.754689	0.717753	1.48883	1.47969	1.48191	1.48348	0.483831	3.50256e-06
Q55910	Slr0306 protein	slr0306	Slr0306 protein OS=Synechocystis sp. (strain PCC 6803 / Kazusa) OX=1111708 GN=slr0306 PE=3 SV=1 - [Q55910_SYNY3]	21.94	7	7	28	506	55.2662	4.90674	1.00024	0.971169	0.724379	0.898596	1.71869	1.8144	2.03919	1.85743	0.483785	0.00175727
P73925	Group 1 truncated hemoglobin GlbN	glbN	Group 1 truncated hemoglobin GlbN OS=Synechocystis sp. (strain PCC 6803 / Kazusa) OX=1111708 GN=glbN PE=1 SV=1 - [TRHBN_SYNY3]	54.84	6	6	39	124	13.8589	5.51611	0.686916	0.773175	0.903689	0.787926	1.72671	1.51795	1.65346	1.63271	0.482589	0.000652581
P05429	Photosystem II CP47 reaction center protein	psbB	Photosystem II CP47 reaction center protein OS=Synechocystis sp. (strain PCC 6803 / Kazusa) OX=1111708 GN=psbB PE=1 SV=1 - [PSBB_SYNY3]	22.09	8	8	23	507	55.867	5.84619	0.977103	0.862414	0.760603	0.866707	1.59329	2.21417	1.58106	1.79617	0.48253	0.0130532
Q55176	Slr0483 protein	slr0483	Slr0483 protein OS=Synechocystis sp. (strain PCC 6803 / Kazusa) OX=1111708 GN=slr0483 PE=4 SV=1 - [Q55176_SYNY3]	25.5	5	5	75	149	16.8741	7.23975	0.614344	0.807644	0.789637	0.737208	1.64109	1.42676	1.52203	1.52996	0.481848	0.000820186
P73652	Sll1757 protein	sll1757	Sll1757 protein OS=Synechocystis sp. (strain PCC 6803 / Kazusa) OX=1111708 GN=sll1757 PE=4 SV=1 - [P73652_SYNY3]	26.71	7	7	33	292	31.6968	5.46533	0.611198	0.65016	0.699257	0.653538	1.41274	1.37848	1.28206	1.35776	0.481336	0.000112551
Q55564	Sll0162 protein	sll0162	Sll0162 protein OS=Synechocystis sp. (strain PCC 6803 / Kazusa) OX=1111708 GN=sll0162 PE=4 SV=1 - [Q55564_SYNY3]	64.43	12	12	66	194	22.6747	5.80811	0.641581	0.665233	0.742037	0.682951	1.4525	1.37239	1.43945	1.42145	0.480462	4.66634e-05
P74745	Serine/threonine-protein kinase C	spkC	Serine/threonine-protein kinase C OS=Synechocystis sp. (strain PCC 6803 / Kazusa) OX=1111708 GN=spkC PE=1 SV=1 - [SPKC_SYNY3]	14.58	7	7	16	535	58.1058	5.2876	0.729794	0.713194	0.907093	0.78336	1.68109	1.59046	1.63402	1.63519	0.479064	0.000224943
P77968	Superoxide dismutase [Fe]	sodB	Superoxide dismutase [Fe] OS=Synechocystis sp. (strain PCC 6803 / Kazusa) OX=1111708 GN=sodB PE=1 SV=3 - [SODF_SYNY3]	46.23	6	6	93	199	21.6634	5.13525	0.716507	0.590415	0.842649	0.716523	1.47803	1.6519	1.39915	1.50969	0.474616	0.00160377
P73235	Slr2015 protein	slr2015	Slr2015 protein OS=Synechocystis sp. (strain PCC 6803 / Kazusa) OX=1111708 GN=slr2015 PE=4 SV=1 - [P73235_SYNY3]	24.21	7	7	8	380	39.7937	5.12256		0.684603	0.948381	0.816492		1.68429	1.79433	1.73931	0.469435	0.0231512
P74179	Slr1266 protein	slr1266	Slr1266 protein OS=Synechocystis sp. (strain PCC 6803 / Kazusa) OX=1111708 GN=slr1266 PE=4 SV=1 - [P74179_SYNY3]	23.24	3	3	25	185	19.517	4.53857	0.744521	0.822697	0.803004	0.790074	1.7102	1.6148	1.72537	1.68346	0.469317	2.8387e-05
Q55146	Sll0064 protein	sll0064	Sll0064 protein OS=Synechocystis sp. (strain PCC 6803 / Kazusa) OX=1111708 GN=sll0064 PE=4 SV=1 - [Q55146_SYNY3]	55.27	10	10	132	275	30.1585	4.48779	0.677522	0.764659	0.759945	0.734042	1.5658	1.53524	1.59159	1.56421	0.469274	1.42017e-05
P72938	Extracellular nuclease	nucH	Extracellular nuclease OS=Synechocystis sp. (strain PCC 6803 / Kazusa) OX=1111708 GN=nucH PE=4 SV=1 - [P72938_SYNY3]	14.37	17	17	118	1879	196.415	3.99268	0.438217	0.480137	0.470227	0.462861	0.94261	1.00608	1.02622	0.991638	0.466764	4.75688e-05
P48939	30S ribosomal protein S4	rpsD	30S ribosomal protein S4 OS=Synechocystis sp. (strain PCC 6803 / Kazusa) OX=1111708 GN=rpsD PE=3 SV=1 - [RS4_SYNY3]	45.05	9	9	52	202	23.1684	10.4771	0.67871	0.726334	0.482538	0.629194	1.27795	1.35644	1.44545	1.35994	0.462662	0.00119513
P73315	50S ribosomal protein L22	rplV	50S ribosomal protein L22 OS=Synechocystis sp. (strain PCC 6803 / Kazusa) OX=1111708 GN=rplV PE=3 SV=1 - [RL22_SYNY3]	67.77	7	7	85	121	13.4932	9.99365	0.524891	0.933947	0.841923	0.76692	1.79366	1.41334	1.77821	1.66174	0.461517	0.00698706
P73305	50S ribosomal protein L18	rplR	50S ribosomal protein L18 OS=Synechocystis sp. (strain PCC 6803 / Kazusa) OX=1111708 GN=rplR PE=3 SV=1 - [RL18_SYNY3]	65	7	7	38	120	13.1961	10.9165	0.59247	0.540662	0.697269	0.610134	1.44727	1.30998	1.26123	1.33949	0.455496	0.000542564
P72870	Allophycocyanin subunit alpha-B	apcD	Allophycocyanin subunit alpha-B OS=Synechocystis sp. (strain PCC 6803 / Kazusa) OX=1111708 GN=apcD PE=1 SV=1 - [APCD_SYNY3]	95.03	15	15	247	161	17.9122	5.57959	0.675139	0.598934	0.671189	0.648421	1.42248	1.44021	1.41224	1.42498	0.45504	7.5783e-06
P55037	Ferredoxin-dependent glutamate synthase 1	gltB	Ferredoxin-dependent glutamate synthase 1 OS=Synechocystis sp. (strain PCC 6803 / Kazusa) OX=1111708 GN=gltB PE=1 SV=1 - [GLTB_SYNY3]	0.9	2	2	3	1550	168.965	5.92236	0.671064	0.754036		0.71255	1.5174	1.65203		1.58472	0.449639	0.00812004
Q55366	Ferredoxin--nitrite reductase	nirA	Ferredoxin--nitrite reductase OS=Synechocystis sp. (strain PCC 6803 / Kazusa) OX=1111708 GN=nirA PE=3 SV=1 - [Q55366_SYNY3]	18.92	9	9	18	502	55.8921	6.60986	0.611228	0.616694	0.744667	0.65753	1.63792	1.55369	1.20117	1.46426	0.449053	0.00458245
P74236	Slr1161 protein	slr1161	Slr1161 protein OS=Synechocystis sp. (strain PCC 6803 / Kazusa) OX=1111708 GN=slr1161 PE=4 SV=1 - [P74236_SYNY3]	32.16	7	7	31	199	22.9375	5.84619	0.737228	0.703084	0.741191	0.727168	1.57539	1.68344	1.60739	1.62207	0.448295	1.27499e-05
P73014	50S ribosomal protein L32	rpmF	50S ribosomal protein L32 OS=Synechocystis sp. (strain PCC 6803 / Kazusa) OX=1111708 GN=rpmF PE=3 SV=3 - [RL32_SYNY3]	61.4	4	4	41	57	6.4524	10.1987	0.626504	0.606765	0.821079	0.684783	1.57715	1.55328	1.46235	1.53092	0.4473	0.000385988
Q55671	Slr0013 protein	slr0013	Slr0013 protein OS=Synechocystis sp. (strain PCC 6803 / Kazusa) OX=1111708 GN=slr0013 PE=4 SV=1 - [Q55671_SYNY3]	62.29	9	9	85	175	18.6782	8.99756	0.665512	0.742656	0.774546	0.727571	1.62282	1.5703	1.75612	1.64975	0.44102	0.000135501
P74717	Chloroplast membrane-associated 30 kD protein	im30	Chloroplast membrane-associated 30 kD protein OS=Synechocystis sp. (strain PCC 6803 / Kazusa) OX=1111708 GN=im30 PE=4 SV=1 - [P74717_SYNY3]	35.87	8	8	18	223	25.5685	6.62451	0.70255	0.677217	0.822189	0.733985	1.71936	1.4905	1.82822	1.67936	0.437062	0.000975958
Q55776	Sll0180 protein	sll0180	Sll0180 protein OS=Synechocystis sp. (strain PCC 6803 / Kazusa) OX=1111708 GN=sll0180 PE=3 SV=1 - [Q55776_SYNY3]	34.13	15	15	46	501	53.934	5.78271	0.607411	0.744256	0.649402	0.667023	1.58214	1.49192	1.57046	1.54817	0.430845	5.80686e-05
Q55558	Sll0172 protein	sll0172	Sll0172 protein OS=Synechocystis sp. (strain PCC 6803 / Kazusa) OX=1111708 GN=sll0172 PE=4 SV=1 - [Q55558_SYNY3]	51.32	5	5	51	152	16.3364	5.37646	0.694116	0.657615	0.811892	0.721208	1.61334	1.73994	1.70467	1.68598	0.427767	8.70062e-05
P73553	Large-conductance mechanosensitive channel	mscL	Large-conductance mechanosensitive channel OS=Synechocystis sp. (strain PCC 6803 / Kazusa) OX=1111708 GN=mscL PE=3 SV=1 - [MSCL_SYNY3]	12.41	2	2	14	145	15.7956	4.84326	0.626164	0.584723	0.707099	0.639328	1.5751	1.47793	1.48468	1.51257	0.422677	5.22494e-05
P73299	30S ribosomal protein S13	rpsM	30S ribosomal protein S13 OS=Synechocystis sp. (strain PCC 6803 / Kazusa) OX=1111708 GN=rpsM PE=3 SV=1 - [RS13_SYNY3]	61.42	8	8	63	127	14.5629	10.5942	0.525364	0.677926	0.665698	0.622996	1.49611	1.46529	1.47578	1.47906	0.421211	6.70427e-05
P73336	30S ribosomal protein S20	rpsT	30S ribosomal protein S20 OS=Synechocystis sp. (strain PCC 6803 / Kazusa) OX=1111708 GN=rpsT PE=3 SV=1 - [RS20_SYNY3]	48.45	6	6	52	97	10.6959	10.2866	0.62504	0.512303	0.796699	0.644681	1.60559	1.59367	1.40168	1.53365	0.420358	0.00109967
P73819	Sll1949 protein	sll1949	Sll1949 protein OS=Synechocystis sp. (strain PCC 6803 / Kazusa) OX=1111708 GN=sll1949 PE=4 SV=1 - [P73819_SYNY3]	22.27	5	5	33	247	25.2439	4.61475	0.645735	0.715287	0.797427	0.719483	1.81536	1.64802	1.69922	1.72087	0.418094	0.000110838
P32422	Photosystem I iron-sulfur center	psaC	Photosystem I iron-sulfur center OS=Synechocystis sp. (strain PCC 6803 / Kazusa) OX=1111708 GN=psaC PE=1 SV=2 - [PSAC_SYNY3]	98.77	9	9	124	81	8.8221	5.94775	0.777483	0.543177	0.715691	0.678784	1.49938	1.51387	1.86974	1.62767	0.417029	0.00246928
Q55707	Uncharacterized protein sll0617	sll0617	Uncharacterized protein sll0617 OS=Synechocystis sp. (strain PCC 6803 / Kazusa) OX=1111708 GN=sll0617 PE=3 SV=1 - [Y617_SYNY3]	77.53	14	14	171	267	28.8878	5.03369	0.656427	0.685881	0.703857	0.682055	1.73882	1.55525	1.65055	1.64821	0.413817	6.06987e-05
P10549	Photosystem II manganese-stabilizing polypeptide	psbO	Photosystem II manganese-stabilizing polypeptide OS=Synechocystis sp. (strain PCC 6803 / Kazusa) OX=1111708 GN=psbO PE=1 SV=1 - [PSBO_SYNY3]	79.93	16	16	250	274	29.8931	4.94482	0.651439	0.632173	0.531793	0.605135	1.48686	1.36892	1.56607	1.47395	0.410554	0.000219229
P27181	ATP synthase subunit b	atpF	ATP synthase subunit b OS=Synechocystis sp. (strain PCC 6803 / Kazusa) OX=1111708 GN=atpF PE=3 SV=2 - [ATPF_SYNY3]	52.51	12	12	120	179	19.7925	5.13525	0.60555	0.728992	0.754922	0.696488	1.84767	1.57638	1.71133	1.71179	0.406877	0.000365195
Q01952	Allophycocyanin beta chain	apcB	Allophycocyanin beta chain OS=Synechocystis sp. (strain PCC 6803 / Kazusa) OX=1111708 GN=apcB PE=1 SV=1 - [APCB_SYNY3]	95.03	14	14	2977	161	17.2048	5.60498	0.681755	0.642041	0.727928	0.683908	1.68144	1.68158	1.70719	1.69007	0.404662	2.76786e-06
P74188	Slr1276 protein	slr1276	Slr1276 protein OS=Synechocystis sp. (strain PCC 6803 / Kazusa) OX=1111708 GN=slr1276 PE=4 SV=1 - [P74188_SYNY3]	26.55	5	5	34	275	30.0483	4.33545	0.524844	0.598565	0.51001	0.544473	1.34	1.1478	1.55924	1.34901	0.403608	0.00273666
P74189	General secretion pathway protein D	gspD	General secretion pathway protein D OS=Synechocystis sp. (strain PCC 6803 / Kazusa) OX=1111708 GN=gspD PE=3 SV=1 - [P74189_SYNY3]	47.52	26	26	478	785	84.5898	4.77979	0.654898	0.697382	0.649139	0.66714	1.64884	1.5363	1.79802	1.66106	0.401636	0.000211023
Q01951	Allophycocyanin alpha chain	apcA	Allophycocyanin alpha chain OS=Synechocystis sp. (strain PCC 6803 / Kazusa) OX=1111708 GN=apcA PE=1 SV=3 - [PHAA_SYNY3]	86.34	11	12	2362	161	17.4008	4.95752	0.679664	0.562834	0.687206	0.643235	1.61351	1.57571	1.66184	1.61702	0.39779	3.302e-05
P73204	Phycobilisome 32.1 kDa linker polypeptide, phycocyanin-associated, rod 2	cpcC2	Phycobilisome 32.1 kDa linker polypeptide, phycocyanin-associated, rod 2 OS=Synechocystis sp. (strain PCC 6803 / Kazusa) OX=1111708 GN=cpcC2 PE=1 SV=1 - [PYR2_SYNY3]	61.54	17	17	142	273	30.7786	9.39307	0.547059	0.487933	0.481898	0.50563	1.32306	1.40781	1.14666	1.29251	0.391201	0.000589874
P73093	Phycobilisome rod-core linker polypeptide CpcG	cpcG	Phycobilisome rod-core linker polypeptide CpcG OS=Synechocystis sp. (strain PCC 6803 / Kazusa) OX=1111708 GN=cpcG PE=3 SV=1 - [P73093_SYNY3]	70.21	17	17	139	235	27.375	9.23193	0.523195	0.686536	0.541081	0.583604	1.64906	1.48058	1.43958	1.52307	0.383175	0.000336996
Q54715	C-phycocyanin alpha chain	cpcA	C-phycocyanin alpha chain OS=Synechocystis sp. (strain PCC 6803 / Kazusa) OX=1111708 GN=cpcA PE=1 SV=1 - [PHCA_SYNY3]	92.59	12	12	3352	162	17.5758	5.56689	0.613135	0.55931	0.647006	0.606484	1.6223	1.57148	1.61341	1.6024	0.378485	4.88348e-06
P74797	Ssr0332 protein	ssr0332	Ssr0332 protein OS=Synechocystis sp. (strain PCC 6803 / Kazusa) OX=1111708 GN=ssr0332 PE=4 SV=1 - [P74797_SYNY3]	32.86	4	4	11	70	8.17224	9.99365	0.614533	0.733209	0.746989	0.698244	1.89768	1.72597	1.91739	1.84702	0.378039	0.000100041
Q6ZEU7	Sll5033 protein	sll5033	Sll5033 protein OS=Synechocystis sp. (strain PCC 6803 / Kazusa) OX=1111708 GN=sll5033 PE=4 SV=1 - [Q6ZEU7_SYNY3]	12.29	2	2	8	179	19.8795	4.90674	0.497943	0.593379	0.513594	0.534972	1.52358	1.27931	1.48865	1.43051	0.373973	0.00039533
P74463	Twitching motility protein	pilT	Twitching motility protein OS=Synechocystis sp. (strain PCC 6803 / Kazusa) OX=1111708 GN=pilT PE=4 SV=1 - [P74463_SYNY3]	11.38	3	3	7	369	40.5903	7.03467	0.637084	0.628488	0.454107	0.573226	1.39756	1.63333	1.62618	1.55236	0.369262	0.000557668
P73032	Slr1753 protein	slr1753	Slr1753 protein OS=Synechocystis sp. (strain PCC 6803 / Kazusa) OX=1111708 GN=slr1753 PE=4 SV=1 - [P73032_SYNY3]	12.18	18	18	87	1749	184.949	3.9292	0.747226	0.740022	0.766921	0.75139	2.10956	1.89149	2.15577	2.05227	0.366126	9.17705e-05
Q55664	Fructose-bisphosphate aldolase class 2	fbaA	Fructose-bisphosphate aldolase class 2 OS=Synechocystis sp. (strain PCC 6803 / Kazusa) OX=1111708 GN=fbaA PE=1 SV=3 - [ALF2_SYNY3]	39.83	15	15	73	359	38.9475	5.74463	0.592794	0.526136	0.552987	0.557305	1.54541	1.60745	1.43065	1.52784	0.364768	6.18498e-05
P73195	Sll1584 protein	sll1584	Sll1584 protein OS=Synechocystis sp. (strain PCC 6803 / Kazusa) OX=1111708 GN=sll1584 PE=4 SV=1 - [P73195_SYNY3]	19.4	3	3	4	134	15.5499	7.89893		0.704459	0.58677	0.645615		1.70648	1.83455	1.77052	0.364648	0.00592395
Q55004	50S ribosomal protein L34	rpmH	50S ribosomal protein L34 OS=Synechocystis sp. (strain PCC 6803 / Kazusa) OX=1111708 GN=rpmH PE=3 SV=1 - [RL34_SYNY3]	15.56	1	1	5	45	5.25794	12.9966	0.5959		0.663164	0.629532	1.75629		1.71581	1.73605	0.362624	0.00125608
P74283	Hydrogenase component	ssl3044	Hydrogenase component OS=Synechocystis sp. (strain PCC 6803 / Kazusa) OX=1111708 GN=ssl3044 PE=4 SV=1 - [P74283_SYNY3]	23.23	3	3	5	99	10.8116	8.98291	0.529678	0.843677	0.473873	0.615742	1.75481	1.42128	1.92013	1.69874	0.362471	0.00437305
P27183	ATP synthase subunit b'	atpG	ATP synthase subunit b' OS=Synechocystis sp. (strain PCC 6803 / Kazusa) OX=1111708 GN=atpG PE=3 SV=1 - [ATPX_SYNY3]	58.04	8	8	74	143	16.2355	5.22412	0.533188	0.617141	0.693504	0.614611	1.82988	1.50598	1.76559	1.70049	0.361433	0.000576341
P72942	Putative biopolymer transport protein ExbD	slr0678	Putative biopolymer transport protein ExbD OS=Synechocystis sp. (strain PCC 6803 / Kazusa) OX=1111708 GN=slr0678 PE=3 SV=1 - [EXBD_SYNY3]	12.64	3	3	12	269	28.4209	6.06201	0.672673	0.449	0.574977	0.56555	1.50331	1.74344	1.47826	1.575	0.359078	0.00069058
Q6YRT3	Slr6012 protein	slr6012	Slr6012 protein OS=Synechocystis sp. (strain PCC 6803 / Kazusa) OX=1111708 GN=slr6012 PE=4 SV=1 - [Q6YRT3_SYNY3]	51.92	37	37	126	730	84.1556	6.11279	0.649287	0.601799	0.591616	0.614234	1.69488	1.73846	1.72463	1.71932	0.357253	9.2908e-07
P74518	Ribosome hibernation promotion factor	hpf	Ribosome hibernation promotion factor OS=Synechocystis sp. (strain PCC 6803 / Kazusa) OX=1111708 GN=hpf PE=3 SV=1 - [HPF_SYNY3]	37.17	6	6	29	191	21.8813	6.53662	0.576347	0.597032	0.563339	0.578906	1.57424	1.67805	1.64035	1.63088	0.354966	5.03391e-06
Q6ZE62	Slr8030 protein	slr8030	Slr8030 protein OS=Synechocystis sp. (strain PCC 6803 / Kazusa) OX=1111708 GN=slr8030 PE=4 SV=1 - [Q6ZE62_SYNY3]	22.4	13	13	77	732	78.6279	4.98291	0.651041	0.662298	0.772509	0.695283	2.07425	1.94112	1.90908	1.97482	0.352075	3.62734e-05
P72868	Sll0931 protein	sll0931	Sll0931 protein OS=Synechocystis sp. (strain PCC 6803 / Kazusa) OX=1111708 GN=sll0931 PE=4 SV=1 - [P72868_SYNY3]	30.13	4	4	36	156	16.5787	5.5542	0.585428	0.519072	0.60389	0.569463	1.74931	1.58133	1.54852	1.62639	0.35014	9.60789e-05
P74254	Slr1173 protein	slr1173	Slr1173 protein OS=Synechocystis sp. (strain PCC 6803 / Kazusa) OX=1111708 GN=slr1173 PE=4 SV=1 - [P74254_SYNY3]	57.02	17	17	119	463	52.5084	5.47803	0.605833	0.605409	0.649555	0.620265	1.7224	1.75211	1.88143	1.78531	0.347426	2.17002e-05
P73509	Sll1359 protein	sll1359	Sll1359 protein OS=Synechocystis sp. (strain PCC 6803 / Kazusa) OX=1111708 GN=sll1359 PE=4 SV=1 - [P73509_SYNY3]	13.27	8	8	13	678	75.4687	6.04932	0.611966	0.456883	0.651945	0.573598	1.56815	1.77456	1.61482	1.65251	0.347107	0.000235264
Q55551	Ycf37 gene product	ycf37	Ycf37 gene product OS=Synechocystis sp. (strain PCC 6803 / Kazusa) OX=1111708 GN=ycf37 PE=4 SV=1 - [Q55551_SYNY3]	38.86	5	5	30	175	20.1247	9.33447	0.580326	0.709565	0.665675	0.651855	1.97911	1.75764	1.9122	1.88299	0.346182	8.39367e-05
Q55499	Single-stranded DNA-binding protein 1	ssb	Single-stranded DNA-binding protein 1 OS=Synechocystis sp. (strain PCC 6803 / Kazusa) OX=1111708 GN=ssb PE=3 SV=1 - [SSB1_SYNY3]	64.46	8	8	69	121	13.6479	7.34229	0.711509	0.680436	0.605074	0.665673	1.98898	1.80596	2.05264	1.94919	0.341512	9.00454e-05
P73602	Uncharacterized protein sll1783	sll1783	Uncharacterized protein sll1783 OS=Synechocystis sp. (strain PCC 6803 / Kazusa) OX=1111708 GN=sll1783 PE=3 SV=1 - [Y1783_SYNY3]	24.49	4	4	37	147	16.8116	4.95752	0.534305	0.46449	0.604767	0.534521	1.64685	1.47266	1.60985	1.57645	0.339066	9.79978e-05
Q55013	Cytochrome c-550	psbV	Cytochrome c-550 OS=Synechocystis sp. (strain PCC 6803 / Kazusa) OX=1111708 GN=psbV PE=1 SV=2 - [CY550_SYNY3]	73.75	9	9	148	160	17.8729	4.93213	0.43471	0.667858	0.572781	0.55845	1.76129	1.64906	1.65663	1.689	0.33064	0.000123709
P73010	Sec-independent protein translocase protein TatA	tatA	Sec-independent protein translocase protein TatA OS=Synechocystis sp. (strain PCC 6803 / Kazusa) OX=1111708 GN=tatA PE=3 SV=1 - [P73010_SYNY3]	30.95	6	6	42	126	13.6642	6.69775	0.504802	0.519199	0.650529	0.558177	1.86096	1.58744	1.67156	1.70666	0.327059	0.000249486
Q55627	Sll0752 protein	sll0752	Sll0752 protein OS=Synechocystis sp. (strain PCC 6803 / Kazusa) OX=1111708 GN=sll0752 PE=4 SV=1 - [Q55627_SYNY3]	7.67	2	2	2	287	31.3985	4.89404	0.577095		0.483279	0.530187	1.52282		1.77812	1.65047	0.321234	0.014419
P74157	Sll1384 protein	sll1384	Sll1384 protein OS=Synechocystis sp. (strain PCC 6803 / Kazusa) OX=1111708 GN=sll1384 PE=4 SV=1 - [P74157_SYNY3]	11.46	3	4	15	314	34.524	9.36377	0.494704	0.559107	0.688463	0.580758	2.0106	1.7852	1.65675	1.81752	0.319534	0.000469525
Q55389	Ferredoxin-thioredoxin reductase, catalytic chain	ftrC	Ferredoxin-thioredoxin reductase, catalytic chain OS=Synechocystis sp. (strain PCC 6803 / Kazusa) OX=1111708 GN=ftrC PE=1 SV=1 - [FTRC_SYNY3]	38.98	5	5	20	118	13.3812	4.99561	0.46014	0.527604	0.608248	0.531997	1.68268	1.6752	1.6402	1.66603	0.319321	1.44232e-05
Q55823	Ycf66-like protein	slr0503	Ycf66-like protein OS=Synechocystis sp. (strain PCC 6803 / Kazusa) OX=1111708 GN=slr0503 PE=3 SV=1 - [YC66L_SYNY3]	18.1	6	6	14	337	37.6105	5.2876	0.578697	0.506161	0.549166	0.544675	1.85697	1.51937	1.77497	1.7171	0.317206	0.000350413
Q54714	C-phycocyanin beta chain	cpcB	C-phycocyanin beta chain OS=Synechocystis sp. (strain PCC 6803 / Kazusa) OX=1111708 GN=cpcB PE=1 SV=2 - [PHCB_SYNY3]	99.42	20	20	5076	172	18.1151	5.13525	0.578705	0.514155	0.575374	0.556078	1.7804	1.77287	1.80131	1.78486	0.311553	6.90106e-07
P74018	Hydrogenase large subunit	hoxH	Hydrogenase large subunit OS=Synechocystis sp. (strain PCC 6803 / Kazusa) OX=1111708 GN=hoxH PE=4 SV=1 - [P74018_SYNY3]	2.32	1	1	5	474	52.8838	6.37939		0.690555	0.387248	0.538902		1.66008	1.80207	1.73108	0.31131	0.0191628
P73565	Sll0872 protein	sll0872	Sll0872 protein OS=Synechocystis sp. (strain PCC 6803 / Kazusa) OX=1111708 GN=sll0872 PE=4 SV=1 - [P73565_SYNY3]	41.54	7	7	111	130	13.9205	6.63916	0.517286	0.507689	0.747952	0.590976	2.03235	1.81664	1.85238	1.90045	0.310965	0.000221093
P73124	Ssl1911 protein	ssl1911	Ssl1911 protein OS=Synechocystis sp. (strain PCC 6803 / Kazusa) OX=1111708 GN=ssl1911 PE=4 SV=1 - [P73124_SYNY3]	49.23	5	5	16	65	7.47067	10.4038	0.405899	0.370804	0.422532	0.399745	1.3564	1.25121	1.29757	1.30173	0.307088	1.20589e-05
P74149	Cytochrome b6-f complex subunit 5	petG	Cytochrome b6-f complex subunit 5 OS=Synechocystis sp. (strain PCC 6803 / Kazusa) OX=1111708 GN=petG PE=3 SV=1 - [PETG_SYNY3]	21.05	2	2	10	38	4.17235	6.3667	0.439963	0.532783	0.557961	0.510236	1.75439	1.6523	1.60044	1.66904	0.305706	3.63547e-05
Q01950	Phycobilisome 7.8 kDa linker polypeptide, allophycocyanin-associated, core	apcC	Phycobilisome 7.8 kDa linker polypeptide, allophycocyanin-associated, core OS=Synechocystis sp. (strain PCC 6803 / Kazusa) OX=1111708 GN=apcC PE=3 SV=1 - [PYC1_SYNY3]	50.75	3	3	63	67	7.70104	10.9312	0.497145	0.709832	0.586122	0.5977	2.04168	1.94436	1.88158	1.95587	0.305592	6.1556e-05
P27320	Ferredoxin-1	petF	Ferredoxin-1 OS=Synechocystis sp. (strain PCC 6803 / Kazusa) OX=1111708 GN=petF PE=1 SV=2 - [FER_SYNY3]	57.73	5	5	94	97	10.3566	3.95459	0.632285	0.595913	0.652162	0.626786	1.79925	2.11444	2.35848	2.09073	0.299794	0.000844772
Q6ZEU6	Sll5034 protein	sll5034	Sll5034 protein OS=Synechocystis sp. (strain PCC 6803 / Kazusa) OX=1111708 GN=sll5034 PE=4 SV=1 - [Q6ZEU6_SYNY3]	36.23	7	7	32	207	23.1858	7.34229	0.54081	0.874762	0.45987	0.625147	2.16143	1.66278	2.45874	2.09432	0.298497	0.00515286
P74349	Twitching mobility protein	pilT	Twitching mobility protein OS=Synechocystis sp. (strain PCC 6803 / Kazusa) OX=1111708 GN=pilT PE=4 SV=1 - [P74349_SYNY3]	21.26	8	8	20	428	47.8686	6.22705	0.657205	0.571431	0.33977	0.522802	1.65863	1.92277	1.73507	1.77216	0.295009	0.000530201
Q55354	Photosystem II reaction center protein L	psbL	Photosystem II reaction center protein L OS=Synechocystis sp. (strain PCC 6803 / Kazusa) OX=1111708 GN=psbL PE=1 SV=1 - [PSBL_SYNY3]	33.33	3	3	16	39	4.47035	8.83643	0.461018	0.445524	0.538396	0.481646	2.05198	1.47161	1.481	1.6682	0.288722	0.00362187
P14835	Photosystem II reaction center protein H	psbH	Photosystem II reaction center protein H OS=Synechocystis sp. (strain PCC 6803 / Kazusa) OX=1111708 GN=psbH PE=1 SV=3 - [PSBH_SYNY3]	21.88	1	1	8	64	7.11179	6.50732	0.41374	0.495971	0.915209	0.608307	2.38033	2.12414	1.84	2.11482	0.28764	0.00238576
P72584	Magnesium-protoporphyrin IX monomethyl ester [oxidative] cyclase 1	acsF1	Magnesium-protoporphyrin IX monomethyl ester [oxidative] cyclase 1 OS=Synechocystis sp. (strain PCC 6803 / Kazusa) OX=1111708 GN=acsF1 PE=3 SV=1 - [ACSF1_SYNY3]	8.38	3	3	6	358	42.1262	7.12256	0.381137	0.495121	0.412005	0.429421	1.54818	1.53913	1.39988	1.49573	0.287098	5.45191e-05
Q57038	Cytochrome b6	petB	Cytochrome b6 OS=Synechocystis sp. (strain PCC 6803 / Kazusa) OX=1111708 GN=petB PE=3 SV=1 - [CYB6_SYNY3]	26.58	5	5	20	222	25.0381	9.01221	0.624035	0.571966	0.503785	0.566595	1.92207	2.17067	1.85882	1.98385	0.285604	0.000151671
Q55125	Slr0438 protein	slr0438	Slr0438 protein OS=Synechocystis sp. (strain PCC 6803 / Kazusa) OX=1111708 GN=slr0438 PE=4 SV=1 - [Q55125_SYNY3]	17.76	3	3	5	107	11.3842	9.30518		0.402942	0.61181	0.507376		1.76192	1.80359	1.78275	0.284603	0.00689992
P73676	Photosystem II protein Y	psbY	Photosystem II protein Y OS=Synechocystis sp. (strain PCC 6803 / Kazusa) OX=1111708 GN=psbY PE=1 SV=1 - [PSBY_SYNY3]	20.51	1	1	8	39	4.19934	6.45557	0.436044	0.651399	0.501701	0.529715	2.06996	1.59545	1.9419	1.8691	0.283406	0.000996176
P26287	Cytochrome f	petA	Cytochrome f OS=Synechocystis sp. (strain PCC 6803 / Kazusa) OX=1111708 GN=petA PE=3 SV=1 - [CYF_SYNY3]	33.54	9	9	55	328	35.2085	5.16064	0.433982	0.39426	0.45278	0.427008	1.50118	1.46017	1.56164	1.50767	0.283224	5.94349e-06
P74390	Negative aliphatic amidase regulator	amiC	Negative aliphatic amidase regulator OS=Synechocystis sp. (strain PCC 6803 / Kazusa) OX=1111708 GN=amiC PE=4 SV=1 - [P74390_SYNY3]	37	14	14	82	446	48.3293	4.89404	0.524966	0.574082	0.515085	0.538044	1.87453	1.92014	1.97076	1.92181	0.279967	1.99144e-06
P09191	Cytochrome b559 subunit beta	psbF	Cytochrome b559 subunit beta OS=Synechocystis sp. (strain PCC 6803 / Kazusa) OX=1111708 GN=psbF PE=1 SV=3 - [PSBF_SYNY3]	38.64	1	1	12	44	4.9296	10.8433	0.616741	0.574533	0.45786	0.549711	1.82575	2.05307	2.12906	2.00263	0.274495	0.000145261
P29254	Photosystem I P700 chlorophyll a apoprotein A1	psaA	Photosystem I P700 chlorophyll a apoprotein A1 OS=Synechocystis sp. (strain PCC 6803 / Kazusa) OX=1111708 GN=psaA PE=1 SV=1 - [PSAA_SYNY3]	12.38	10	10	53	751	82.8962	7.76709	0.654034	0.524633	0.493017	0.557228	2.04978	2.51743	1.64642	2.07121	0.269035	0.00411916
P09190	Cytochrome b559 subunit alpha	psbE	Cytochrome b559 subunit alpha OS=Synechocystis sp. (strain PCC 6803 / Kazusa) OX=1111708 GN=psbE PE=1 SV=3 - [PSBE_SYNY3]	46.91	3	3	56	81	9.44269	4.58936	0.441266	0.435809	0.554816	0.477297	1.87341	1.64163	1.88119	1.79874	0.265351	0.000112758
P74175	HlyD family of secretion proteins	hlyD	HlyD family of secretion proteins OS=Synechocystis sp. (strain PCC 6803 / Kazusa) OX=1111708 GN=hlyD PE=4 SV=1 - [P74175_SYNY3]	33.1	17	17	36	583	64.668	5.45264	0.481357	0.449072	0.460187	0.463539	1.75399	1.69182	1.88925	1.77835	0.260656	2.40755e-05
P74450	Slr0151 protein	slr0151	Slr0151 protein OS=Synechocystis sp. (strain PCC 6803 / Kazusa) OX=1111708 GN=slr0151 PE=4 SV=1 - [P74450_SYNY3]	35	8	8	27	320	34.8935	5.07178	0.587465	0.463923	0.398172	0.483187	2.04422	1.85668	1.80745	1.90278	0.253937	9.86142e-05
P73999	Sll1241 protein	sll1241	Sll1241 protein OS=Synechocystis sp. (strain PCC 6803 / Kazusa) OX=1111708 GN=sll1241 PE=4 SV=1 - [P73999_SYNY3]	11.11	3	3	3	252	29.3913	5.64307		0.435422	0.414033	0.424728		1.95403	1.49022	1.72212	0.24663	0.0305586
P74596	Uncharacterized protein slr1565	slr1565	Uncharacterized protein slr1565 OS=Synechocystis sp. (strain PCC 6803 / Kazusa) OX=1111708 GN=slr1565 PE=1 SV=1 - [Y1565_SYNY3]	11.5	1	1	2	113	12.5122	6.354	0.505505	0.471124		0.488315	2.15626	1.8828		2.01953	0.241796	0.0080026
P73203	Phycobilisome 32.1 kDa linker polypeptide, phycocyanin-associated, rod 1	cpcC1	Phycobilisome 32.1 kDa linker polypeptide, phycocyanin-associated, rod 1 OS=Synechocystis sp. (strain PCC 6803 / Kazusa) OX=1111708 GN=cpcC1 PE=1 SV=3 - [PYR1_SYNY3]	53.95	14	14	156	291	32.5007	9.34912	0.428067	0.449221	0.398381	0.425223	1.77762	1.78656	1.71398	1.75939	0.241688	1.03256e-06
P74625	Phycobilisome rod-core linker polypeptide CpcG	cpcG	Phycobilisome rod-core linker polypeptide CpcG OS=Synechocystis sp. (strain PCC 6803 / Kazusa) OX=1111708 GN=cpcG PE=3 SV=1 - [P74625_SYNY3]	34.94	9	9	24	249	28.5047	9.1001	0.398688	0.411718	0.37412	0.394842	1.62338	1.61196	1.73066	1.65533	0.238527	5.67893e-06
P12975	Photosystem I reaction center subunit IV	psaE	Photosystem I reaction center subunit IV OS=Synechocystis sp. (strain PCC 6803 / Kazusa) OX=1111708 GN=psaE PE=1 SV=4 - [PSAE_SYNY3]	79.73	4	4	83	74	8.14013	8.49951	0.578764	0.39408	0.522807	0.498551	2.35737	2.21556	2.03114	2.20136	0.226474	9.84927e-05
P29255	Photosystem I P700 chlorophyll a apoprotein A2	psaB	Photosystem I P700 chlorophyll a apoprotein A2 OS=Synechocystis sp. (strain PCC 6803 / Kazusa) OX=1111708 GN=psaB PE=1 SV=4 - [PSAB_SYNY3]	8.89	6	6	25	731	81.2401	6.94678	0.645747	0.393396	0.489726	0.509623	2.27158	2.70361	2.00462	2.3266	0.219042	0.00110323
P74772	Ssl1046 protein	ssl1046	Ssl1046 protein OS=Synechocystis sp. (strain PCC 6803 / Kazusa) OX=1111708 GN=ssl1046 PE=4 SV=1 - [P74772_SYNY3]	21.43	2	2	16	84	9.13283	8.29443	0.407624	0.487804	0.476823	0.457417	2.32692	1.83392	2.1715	2.11078	0.216705	0.000362286
Q6ZEL9	Uncharacterized protein	slr5111	Uncharacterized protein OS=Synechocystis sp. (strain PCC 6803 / Kazusa) OX=1111708 GN=slr5111 PE=4 SV=1 - [Q6ZEL9_SYNY3]	20.67	3	3	5	150	16.8313	9.40771	0.306269	0.198634	0.242332	0.249078	1.08071	1.3446	1.17973	1.20168	0.207275	0.000329999
Q6ZEC9	Sll7069 protein	sll7069	Sll7069 protein OS=Synechocystis sp. (strain PCC 6803 / Kazusa) OX=1111708 GN=sll7069 PE=4 SV=1 - [Q6ZEC9_SYNY3]	18.27	2	2	2	104	11.1652	9.70068	0.361452		0.395628	0.37854	1.88467		1.8524	1.86853	0.202587	0.000248719
P74135	Sll1873 protein	sll1873	Sll1873 protein OS=Synechocystis sp. (strain PCC 6803 / Kazusa) OX=1111708 GN=sll1873 PE=4 SV=1 - [P74135_SYNY3]	71.9	7	7	104	121	12.898	9.99365	0.35879	0.55449	0.357391	0.423557	2.12452	2.0447	2.12738	2.09887	0.201802	1.89701e-05
P73355	Ferredoxin component	slr1205	Ferredoxin component OS=Synechocystis sp. (strain PCC 6803 / Kazusa) OX=1111708 GN=slr1205 PE=4 SV=1 - [P73355_SYNY3]	31.1	3	3	11	164	17.5482	8.30908	0.182595	0.467847	0.546164	0.398869	2.08527	1.97241	1.93849	1.99872	0.199562	0.000177381
P37277	Photosystem I reaction center subunit XI	psaL	Photosystem I reaction center subunit XI OS=Synechocystis sp. (strain PCC 6803 / Kazusa) OX=1111708 GN=psaL PE=1 SV=1 - [PSAL_SYNY3]	10.83	2	2	9	157	16.6134	4.83057	0.432203	0.33602	0.42432	0.397514	2.17737	2.34421	2.0158	2.17913	0.182419	5.7621e-05
P74067	Ssl1498 protein	ssl1498	Ssl1498 protein OS=Synechocystis sp. (strain PCC 6803 / Kazusa) OX=1111708 GN=ssl1498 PE=4 SV=1 - [P74067_SYNY3]	39.34	3	3	24	61	6.39533	6.58057	0.311726	0.328848	0.405774	0.348783	2.05734	1.89223	1.95118	1.96691	0.177325	8.72468e-06
Q55177	Sensory transduction histidine kinase	slr0484	Sensory transduction histidine kinase OS=Synechocystis sp. (strain PCC 6803 / Kazusa) OX=1111708 GN=slr0484 PE=4 SV=1 - [Q55177_SYNY3]	1.04	1	1	9	675	75.838	5.60498	0.356834	0.313245	0.479848	0.383309	2.68198	2.38284	2.45507	2.50663	0.152918	3.27141e-05
P74564	Photosystem I reaction center subunit PsaK 2	psaK2	Photosystem I reaction center subunit PsaK 2 OS=Synechocystis sp. (strain PCC 6803 / Kazusa) OX=1111708 GN=psaK2 PE=1 SV=2 - [PSAK2_SYNY3]	11.11	1	1	17	90	9.29996	9.01221	0.436474	0.407776	0.161977	0.335409	2.22169	2.08258	2.61661	2.30696	0.14539	0.00041318
P72986	Photosystem I reaction center subunit XII	psaM	Photosystem I reaction center subunit XII OS=Synechocystis sp. (strain PCC 6803 / Kazusa) OX=1111708 GN=psaM PE=1 SV=1 - [PSAM_SYNY3]	22.58	1	1	10	31	3.3779	6.3667	0.253025	0.264165	0.426323	0.314504	2.42169	2.04859	2.12449	2.19826	0.14307	0.000119822
Q55972	Slr0708 protein	slr0708	Slr0708 protein OS=Synechocystis sp. (strain PCC 6803 / Kazusa) OX=1111708 GN=slr0708 PE=4 SV=1 - [Q55972_SYNY3]	53.48	13	13	85	402	44.6518	5.26221	0.282999	0.241757	0.32312	0.282625	2.68133	2.40069	2.44076	2.50759	0.112708	1.64061e-05
P27589	Cytochrome b6-f complex subunit 4	petD	Cytochrome b6-f complex subunit 4 OS=Synechocystis sp. (strain PCC 6803 / Kazusa) OX=1111708 GN=petD PE=3 SV=1 - [PETD_SYNY3]	10.63	2	2	17	160	17.4323	6.03662	0.273169	0.266198	0.278133	0.2725	2.42644	2.38792	2.45101	2.42179	0.11252	3.42559e-08
P73388	Ferredoxin	petF	Ferredoxin OS=Synechocystis sp. (strain PCC 6803 / Kazusa) OX=1111708 GN=petF PE=4 SV=1 - [P73388_SYNY3]	16.98	2	2	8	106	11.2573	4.2085	0.243116	0.228567	0.301797	0.257827	2.47028	2.35475	2.2858	2.37028	0.108775	3.45973e-06
P19569	Photosystem I reaction center subunit II	psaD	Photosystem I reaction center subunit II OS=Synechocystis sp. (strain PCC 6803 / Kazusa) OX=1111708 GN=psaD PE=1 SV=2 - [PSAD_SYNY3]	77.3	10	10	146	141	15.634	8.89502	0.236691	0.238139	0.253931	0.24292	2.31073	2.24085	2.30387	2.28515	0.106304	9.49589e-08
P74445	Slr0146 protein	slr0146	Slr0146 protein OS=Synechocystis sp. (strain PCC 6803 / Kazusa) OX=1111708 GN=slr0146 PE=4 SV=1 - [P74445_SYNY3]	54.71	7	7	32	170	19.6772	4.83057	0.166657	0.206748	0.40513	0.259512	2.7457	2.63687	2.83776	2.74011	0.094708	1.21717e-05
P29256	Photosystem I reaction center subunit III	psaF	Photosystem I reaction center subunit III OS=Synechocystis sp. (strain PCC 6803 / Kazusa) OX=1111708 GN=psaF PE=1 SV=1 - [PSAF_SYNY3]	52.12	7	7	137	165	18.2374	7.37158	0.171491	0.203322	0.247322	0.207378	2.30863	2.24251	2.1192	2.22345	0.093269	4.58834e-06
P74448	Slr0149 protein	slr0149	Slr0149 protein OS=Synechocystis sp. (strain PCC 6803 / Kazusa) OX=1111708 GN=slr0149 PE=4 SV=1 - [P74448_SYNY3]	65.38	10	10	69	156	18.3744	5.26221	0.171919	0.375376	0.173013	0.240102	2.97277	2.47693	2.71918	2.72296	0.088177	9.65706e-05
P74582	Aconitate hydratase B	acnB	Aconitate hydratase B OS=Synechocystis sp. (strain PCC 6803 / Kazusa) OX=1111708 GN=acnB PE=3 SV=1 - [ACNB_SYNY3]	2.65	3	3	8	868	93.4919	5.31299	0.130453	0.133098	0.140018	0.134523	1.74456	1.60168	1.50268	1.61631	0.083229	2.98842e-05
P74446	Slr0147 protein	slr0147	Slr0147 protein OS=Synechocystis sp. (strain PCC 6803 / Kazusa) OX=1111708 GN=slr0147 PE=4 SV=1 - [P74446_SYNY3]	21.58	4	4	13	292	32.2844	8.44092	0.211672	0.157262	0.225733	0.198222	2.4953	2.62715	2.80963	2.64403	0.07497	1.26875e-05
Q05971	10 kDa chaperonin	groS	10 kDa chaperonin OS=Synechocystis sp. (strain PCC 6803 / Kazusa) OX=1111708 GN=groS PE=1 SV=3 - [CH10_SYNY3]	86.41	9	9	165	103	10.8528	5.22412	0.970433	0.944426	1.01604	0.976966	0.859221	0.789289	0.80351	0.81734	1.1953	0.00592302
P73103	Slr1908 protein	slr1908	Slr1908 protein OS=Synechocystis sp. (strain PCC 6803 / Kazusa) OX=1111708 GN=slr1908 PE=3 SV=1 - [P73103_SYNY3]	77.16	21	31	3106	591	64.4709	5.26221	1.01702	1.11532	1.19628	1.10954	1.35842	1.26447	1.35092	1.3246	0.837638	0.0230243
P74112	Ssr3341 protein	ssr3341	Ssr3341 protein OS=Synechocystis sp. (strain PCC 6803 / Kazusa) OX=1111708 GN=ssr3341 PE=1 SV=1 - [P74112_SYNY3]	72.86	5	5	27	70	7.82619	6.68311	1.19135	1.18688	1.24599	1.20807	1.05874	0.978514	1.10821	1.04849	1.1522	0.0195571
Q55766	Ribose-5-phosphate isomerase A	rpiA	Ribose-5-phosphate isomerase A OS=Synechocystis sp. (strain PCC 6803 / Kazusa) OX=1111708 GN=rpiA PE=3 SV=1 - [RPIA_SYNY3]	66.38	11	11	56	235	24.7374	5.03369	0.957294	0.88096	0.870796	0.903017	1.03581	1.02331	0.986293	1.01514	0.889553	0.0226142
P73263	Thioredoxin-like protein slr1139	slr1139	Thioredoxin-like protein slr1139 OS=Synechocystis sp. (strain PCC 6803 / Kazusa) OX=1111708 GN=slr1139 PE=1 SV=1 - [THIO2_SYNY3]	55.96	7	7	32	109	12.1634	5.03369	0.949119	0.967226	0.961674	0.959339	1.13281	1.054	1.12238	1.10306	0.869704	0.00473098
Q55961	Slr0699 protein	slr0699	Slr0699 protein OS=Synechocystis sp. (strain PCC 6803 / Kazusa) OX=1111708 GN=slr0699 PE=4 SV=1 - [Q55961_SYNY3]	54.29	7	7	21	140	16.251	6.69775	0.943845	0.874071	1.03372	0.950546	1.06381	1.15161	1.20605	1.14049	0.833453	0.0376429
P74094	Slr1958 protein	slr1958	Slr1958 protein OS=Synechocystis sp. (strain PCC 6803 / Kazusa) OX=1111708 GN=slr1958 PE=4 SV=1 - [P74094_SYNY3]	54	11	11	56	200	23.0164	5.05908	0.955164	0.901715	1.05715	0.971344	0.846487	0.801029	0.843735	0.830417	1.16971	0.0423274
P74500	Slr1940 protein	slr1940	Slr1940 protein OS=Synechocystis sp. (strain PCC 6803 / Kazusa) OX=1111708 GN=slr1940 PE=4 SV=1 - [P74500_SYNY3]	50.83	15	15	90	482	51.2295	4.89404	1.00646	1.01296	1.16035	1.05992	1.19025	1.24422	1.32388	1.25279	0.846054	0.0384943
P73452	Nitrate transport protein NrtA	nrtA	Nitrate transport protein NrtA OS=Synechocystis sp. (strain PCC 6803 / Kazusa) OX=1111708 GN=nrtA PE=1 SV=1 - [NRTA_SYNY3]	48.21	17	17	134	446	48.9353	5.33838	0.776938	0.801318	0.82891	0.802389	0.957937	0.972484	0.856699	0.92904	0.863675	0.0324161
P72759	Carbon dioxide concentrating mechanism protein CcmL	ccmL	Carbon dioxide concentrating mechanism protein CcmL OS=Synechocystis sp. (strain PCC 6803 / Kazusa) OX=1111708 GN=ccmL PE=1 SV=1 - [CCML_SYNY3]	48	4	4	18	100	10.6317	9.17334	1.01481	0.914409	1.01779	0.982335	1.15451	1.23406	1.12141	1.16999	0.839607	0.0169979
P73609	Anti-sigma factor antagonist	slr1859	Anti-sigma factor antagonist OS=Synechocystis sp. (strain PCC 6803 / Kazusa) OX=1111708 GN=slr1859 PE=3 SV=1 - [P73609_SYNY3]	45.37	5	5	67	108	11.982	4.7417	0.99976	1.01235	0.940048	0.984053	1.09823	1.04962	1.12167	1.08984	0.902936	0.0263752
P73601	Sll1784 protein	sll1784	Sll1784 protein OS=Synechocystis sp. (strain PCC 6803 / Kazusa) OX=1111708 GN=sll1784 PE=4 SV=1 - [P73601_SYNY3]	43.45	7	7	41	267	29.7392	5.10986	0.886962	0.906024	0.975076	0.922687	1.03576	1.10017	1.02907	1.055	0.874587	0.0195667
Q55900	Septum site-determining protein MinD	minD	Septum site-determining protein MinD OS=Synechocystis sp. (strain PCC 6803 / Kazusa) OX=1111708 GN=minD PE=3 SV=1 - [MIND_SYNY3]	40.23	9	9	27	266	29.0288	5.41455	0.869473	0.990433	0.8405	0.900135	1.07303	1.07584	1.01135	1.05341	0.8545	0.0386118
P73605	Slr1854 protein	slr1854	Slr1854 protein OS=Synechocystis sp. (strain PCC 6803 / Kazusa) OX=1111708 GN=slr1854 PE=4 SV=1 - [P73605_SYNY3]	34.85	7	7	22	198	22.2791	4.84326	0.744003	0.712197	0.777631	0.744611	0.863583	0.865883	0.828091	0.852519	0.873424	0.00868167
P74074	Slr1338 protein	slr1338	Slr1338 protein OS=Synechocystis sp. (strain PCC 6803 / Kazusa) OX=1111708 GN=slr1338 PE=4 SV=1 - [P74074_SYNY3]	33	7	7	40	200	22.4242	4.51318	1.09672	1.008	1.05985	1.05486	0.844562	0.917171	0.946474	0.902736	1.16851	0.0186615
P73300	50S ribosomal protein L36	rpmJ	50S ribosomal protein L36 OS=Synechocystis sp. (strain PCC 6803 / Kazusa) OX=1111708 GN=rpmJ PE=3 SV=1 - [RL36_SYNY3]	26.32	1	1	12	38	4.45243	11.6489	1.02345	0.944338	1.09167	1.01982	0.87574	0.84408	0.840772	0.853531	1.19482	0.0194536
P73935	Adenine phosphoribosyltransferase	apt	Adenine phosphoribosyltransferase OS=Synechocystis sp. (strain PCC 6803 / Kazusa) OX=1111708 GN=apt PE=3 SV=1 - [APT_SYNY3]	26.16	4	4	20	172	18.9849	5.08447	1.02421	1.05	0.964592	1.01294	0.837904	0.916863	0.840929	0.865232	1.17071	0.0150274
P73543	Sll1271 protein	sll1271	Sll1271 protein OS=Synechocystis sp. (strain PCC 6803 / Kazusa) OX=1111708 GN=sll1271 PE=3 SV=1 - [P73543_SYNY3]	25.7	10	13	911	572	62.8307	4.70361	1.0788	1.15475	1.20236	1.1453	1.36127	1.32687	1.38554	1.35789	0.84344	0.00592157
P72715	Alkaline phosphatase	phoA	Alkaline phosphatase OS=Synechocystis sp. (strain PCC 6803 / Kazusa) OX=1111708 GN=phoA PE=4 SV=1 - [P72715_SYNY3]	25.46	7	7	23	326	35.9904	5.07178	1.05401	1.0505	1.17774	1.09409	0.853807	0.915327	0.974903	0.914679	1.19614	0.0302021
Q55139	Glutathione S-transferase	gst	Glutathione S-transferase OS=Synechocystis sp. (strain PCC 6803 / Kazusa) OX=1111708 GN=gst PE=4 SV=1 - [Q55139_SYNY3]	25	5	5	33	184	20.3649	6.56592	1.13558	1.17961	1.1616	1.15893	1.04958	1.0196	1.07975	1.04964	1.10412	0.00713739
Q59994	Triosephosphate isomerase	tpiA	Triosephosphate isomerase OS=Synechocystis sp. (strain PCC 6803 / Kazusa) OX=1111708 GN=tpiA PE=1 SV=1 - [TPIS_SYNY3]	23.97	6	6	24	242	26.1423	5.16064	1.06205	1.08825	1.01363	1.05464	0.863184	0.900233	0.92259	0.895335	1.17793	0.00464477
P74228	Elongation factor G 2	fusB	Elongation factor G 2 OS=Synechocystis sp. (strain PCC 6803 / Kazusa) OX=1111708 GN=fusB PE=3 SV=1 - [EFG2_SYNY3]	10.71	6	7	20	691	75.3839	5.04639	0.984172	1.00452	1.01762	1.00211	0.943906	0.927655	0.871402	0.914321	1.09601	0.0216981
P73615	Slr1865 protein	slr1865	Slr1865 protein OS=Synechocystis sp. (strain PCC 6803 / Kazusa) OX=1111708 GN=slr1865 PE=4 SV=1 - [P73615_SYNY3]	6.9	3	3	7	420	47.822	4.55127		1.06358	1.07779	1.07068		1.12183	1.1273	1.12457	0.952087	0.0193775
Q55376	Slr0912 protein	slr0912	Slr0912 protein OS=Synechocystis sp. (strain PCC 6803 / Kazusa) OX=1111708 GN=slr0912 PE=4 SV=1 - [Q55376_SYNY3]	6.59	2	2	2	258	29.3327	5.21143	0.831321	0.849674		0.840498	0.896869	0.901473		0.899171	0.934747	0.0250279
Q55610	Protein translocase subunit SecD	secD	Protein translocase subunit SecD OS=Synechocystis sp. (strain PCC 6803 / Kazusa) OX=1111708 GN=secD PE=3 SV=1 - [SECD_SYNY3]	2.12	1	1	6	472	50.4371	5.14795	1.02053	1.03518		1.02786	1.13965	1.12188		1.13076	0.908992	0.0122878
P72673	Thylakoid-associated protein slr0729	slr0729	Thylakoid-associated protein slr0729 OS=Synechocystis sp. (strain PCC 6803 / Kazusa) OX=1111708 GN=slr0729 PE=4 SV=1 - [Y729_SYNY3]	98.02	9	9	147	101	10.9398	4.70361	1.18043	1.26336	1.54873	1.33084	1.14538	1.04713	1.09634	1.09628	1.21396	0.111201
P73057	Nucleoid-associated protein slr1847	slr1847	Nucleoid-associated protein slr1847 OS=Synechocystis sp. (strain PCC 6803 / Kazusa) OX=1111708 GN=slr1847 PE=3 SV=1 - [Y1847_SYNY3]	95.61	11	11	274	114	12.1271	4.60205	1.07627	1.04209	1.46849	1.19562	0.879077	0.865643	0.782677	0.842465	1.41919	0.0652756
P73654	Ssl3364 protein	ssl3364	Ssl3364 protein OS=Synechocystis sp. (strain PCC 6803 / Kazusa) OX=1111708 GN=ssl3364 PE=4 SV=1 - [P73654_SYNY3]	94.59	6	6	90	74	8.28969	4.22119	0.910463	0.823664	1.42175	1.05196	1.19387	0.818982	1.03581	1.01622	1.03517	0.87656
P74113	Slr1970 protein	slr1970	Slr1970 protein OS=Synechocystis sp. (strain PCC 6803 / Kazusa) OX=1111708 GN=slr1970 PE=4 SV=1 - [P74113_SYNY3]	91.33	12	12	124	173	19.4389	4.57666	1.12875	1.00617	1.27663	1.13718	0.911067	0.980588	0.9806	0.957418	1.18776	0.092204
P23349	50S ribosomal protein L7/L12	rplL	50S ribosomal protein L7/L12 OS=Synechocystis sp. (strain PCC 6803 / Kazusa) OX=1111708 GN=rplL PE=1 SV=3 - [RL7_SYNY3]	89.06	14	14	366	128	13.2511	4.76709	0.895159	0.866411	1.21177	0.991112	0.956041	0.934699	0.910048	0.933596	1.06161	0.632972
P73796	Urease subunit gamma	ureA	Urease subunit gamma OS=Synechocystis sp. (strain PCC 6803 / Kazusa) OX=1111708 GN=ureA PE=3 SV=1 - [URE3_SYNY3]	88	6	6	49	100	11.0488	5.21143	1.15709	1.13315	1.59456	1.29494	1.03125	0.773169	0.319232	0.707884	1.82931	0.0839974
P24602	Bacterioferritin	bfr	Bacterioferritin OS=Synechocystis sp. (strain PCC 6803 / Kazusa) OX=1111708 GN=bfr PE=1 SV=2 - [BFR_SYNY3]	85.26	10	10	169	156	18.3192	4.81787	0.992939	1.01176	1.2055	1.07007	1.16447	1.21158	1.06494	1.147	0.93293	0.393477
Q55385	Probable 30S ribosomal protein PSRP-3	slr0923	Probable 30S ribosomal protein PSRP-3 OS=Synechocystis sp. (strain PCC 6803 / Kazusa) OX=1111708 GN=slr0923 PE=1 SV=1 - [RRP3_SYNY3]	83.93	9	9	84	112	12.6304	5.12256	0.881938	0.858671	0.90954	0.883383	0.947114	1.00755	0.847053	0.933905	0.945903	0.36125
P74352	DNA-directed RNA polymerase subunit omega	rpoZ	DNA-directed RNA polymerase subunit omega OS=Synechocystis sp. (strain PCC 6803 / Kazusa) OX=1111708 GN=rpoZ PE=3 SV=1 - [RPOZ_SYNY3]	82.89	5	5	48	76	8.73139	5.47803	0.947154	0.85114	1.09465	0.964313	0.963061	0.695287	0.936035	0.864794	1.11508	0.419556
Q55141	Acetolactate synthase small subunit	ilvH	Acetolactate synthase small subunit OS=Synechocystis sp. (strain PCC 6803 / Kazusa) OX=1111708 GN=ilvH PE=3 SV=2 - [ILVH_SYNY3]	81.98	12	12	62	172	18.8591	5.42725	1.00937	0.881062	0.869587	0.920008	0.917529	0.974622	1.00947	0.967208	0.9512	0.417084
P73113	Slr1915 protein	slr1915	Slr1915 protein OS=Synechocystis sp. (strain PCC 6803 / Kazusa) OX=1111708 GN=slr1915 PE=4 SV=1 - [P73113_SYNY3]	81.73	8	8	55	104	12.37	4.94482	1.00824	1.04816	1.26334	1.10658	1.18905	1.19346	1.22828	1.2036	0.919395	0.292942
P73302	Adenylate kinase 1	adk1	Adenylate kinase 1 OS=Synechocystis sp. (strain PCC 6803 / Kazusa) OX=1111708 GN=adk1 PE=3 SV=2 - [KAD1_SYNY3]	81.08	10	10	108	185	20.2387	5.59229	0.871998	1.06392	0.899651	0.94519	1.0692	1.08005	1.1676	1.10562	0.854899	0.0763062
P72573	Ycf40 protein	ycf40	Ycf40 protein OS=Synechocystis sp. (strain PCC 6803 / Kazusa) OX=1111708 GN=ycf40 PE=4 SV=1 - [P72573_SYNY3]	80.28	4	4	12	71	7.88906	4.64014	0.894706	1.17436	1.03274	1.03394	1.00117	0.859057	1.00385	0.954691	1.083	0.445926
Q6YRV6	Ssr6048 protein	ssr6048	Ssr6048 protein OS=Synechocystis sp. (strain PCC 6803 / Kazusa) OX=1111708 GN=ssr6048 PE=4 SV=1 - [Q6YRV6_SYNY3]	80	4	4	24	75	8.38308	4.61475	1.10928	1.2707	1.19808	1.19269	0.891962	1.08611	1.14634	1.04147	1.1452	0.167581
P74691	Ssl0832 protein	ssl0832	Ssl0832 protein OS=Synechocystis sp. (strain PCC 6803 / Kazusa) OX=1111708 GN=ssl0832 PE=4 SV=1 - [P74691_SYNY3]	79.57	6	6	31	93	10.4854	5.0083	1.02684	0.939295	1.23882	1.06832	1.133	1.31198	1.08452	1.1765	0.908047	0.391288
Q05972	60 kDa chaperonin 1	groL1	60 kDa chaperonin 1 OS=Synechocystis sp. (strain PCC 6803 / Kazusa) OX=1111708 GN=groL1 PE=1 SV=4 - [CH601_SYNY3]	77.82	32	34	270	541	57.6173	5.09717	0.769477	0.69687	0.643398	0.703248	0.702181	0.727114	0.689893	0.706396	0.995544	0.938188
P74534	Sll1338 protein	sll1338	Sll1338 protein OS=Synechocystis sp. (strain PCC 6803 / Kazusa) OX=1111708 GN=sll1338 PE=4 SV=1 - [P74534_SYNY3]	76.47	6	6	131	187	20.1702	4.70361	1.05995	0.961096	1.10591	1.04232	0.821982	1.19525	1.13141	1.04955	0.993113	0.955933
P73557	RNA-binding protein	ssr1480	RNA-binding protein OS=Synechocystis sp. (strain PCC 6803 / Kazusa) OX=1111708 GN=ssr1480 PE=4 SV=1 - [P73557_SYNY3]	75.9	4	6	95	83	9.38461	5.0083	1.12809	0.898815	1.04521	1.02404	0.894854	0.868064	1.01375	0.925557	1.1064	0.288871
P73458	Carboxyl-terminal protease	prc	Carboxyl-terminal protease OS=Synechocystis sp. (strain PCC 6803 / Kazusa) OX=1111708 GN=prc PE=3 SV=1 - [P73458_SYNY3]	75.65	28	29	390	423	46.8043	5.21143	1.09843	1.19872	1.35891	1.21869	1.09364	1.0229	1.09677	1.0711	1.13779	0.137323
Q55444	Methyl-accepting chemotaxis protein II	tar	Methyl-accepting chemotaxis protein II OS=Synechocystis sp. (strain PCC 6803 / Kazusa) OX=1111708 GN=tar PE=4 SV=1 - [Q55444_SYNY3]	74.85	10	10	69	163	17.6959	5.26221	1.02812	1.00444	1.26884	1.10047	1.1739	1.18853	1.10327	1.15523	0.952593	0.569404
P73068	Rubredoxin	rub	Rubredoxin OS=Synechocystis sp. (strain PCC 6803 / Kazusa) OX=1111708 GN=rub PE=3 SV=1 - [RUBR_SYNY3]	74.78	6	6	33	115	12.5621	7.03467	0.910094	1.10546	1.08435	1.0333	1.2267	1.22601	1.12614	1.19295	0.866173	0.0857654
P74645	Circadian clock protein KaiB	kaiB	Circadian clock protein KaiB OS=Synechocystis sp. (strain PCC 6803 / Kazusa) OX=1111708 GN=kaiB PE=1 SV=1 - [KAIB_SYNY3]	74.29	8	8	56	105	11.9276	6.78564	1.07552	1.28772	1.30545	1.2229	1.25519	1.07404	1.12653	1.15192	1.06162	0.480733
Q55758	Bifunctional protein PyrR	pyrR	Bifunctional protein PyrR OS=Synechocystis sp. (strain PCC 6803 / Kazusa) OX=1111708 GN=pyrR PE=3 SV=1 - [PYRR_SYNY3]	73.6	12	12	86	178	19.9341	9.17334	0.965797	1.10102	0.993219	1.02001	1.21513	1.07195	1.21669	1.16792	0.873354	0.0796489
P73392	Uncharacterized protein sll1735	sll1735	Uncharacterized protein sll1735 OS=Synechocystis sp. (strain PCC 6803 / Kazusa) OX=1111708 GN=sll1735 PE=4 SV=1 - [Y1735_SYNY3]	72.93	6	6	19	133	14.0964	4.4751	0.830099	0.856717	0.98848	0.891765	0.813332	0.876856	0.792116	0.827435	1.07775	0.308511
P74504	Ssr3304 protein	ssr3304	Ssr3304 protein OS=Synechocystis sp. (strain PCC 6803 / Kazusa) OX=1111708 GN=ssr3304 PE=4 SV=1 - [P74504_SYNY3]	72.41	4	4	12	58	6.92159	5.31299	1.12462	0.978336	1.39024	1.1644	0.584692	0.623576	0.94432	0.717529	1.62279	0.0544422
P72985	Slr1600 protein	slr1600	Slr1600 protein OS=Synechocystis sp. (strain PCC 6803 / Kazusa) OX=1111708 GN=slr1600 PE=4 SV=1 - [P72985_SYNY3]	71.81	8	9	49	149	17.119	4.98291	0.952248	0.685694	0.853446	0.830463	0.889788	1.12696	1.11264	1.04313	0.796127	0.123587
P73310	50S ribosomal protein L14	rplN	50S ribosomal protein L14 OS=Synechocystis sp. (strain PCC 6803 / Kazusa) OX=1111708 GN=rplN PE=1 SV=1 - [RL14_SYNY3]	71.31	8	8	65	122	13.2861	10.0815	0.862982	0.652951	0.817743	0.777892	0.779789	0.574797	0.617355	0.657314	1.18344	0.248264
P73222	Slr2005 protein	slr2005	Slr2005 protein OS=Synechocystis sp. (strain PCC 6803 / Kazusa) OX=1111708 GN=slr2005 PE=4 SV=1 - [P73222_SYNY3]	71.26	14	14	111	261	27.9577	9.64209	0.965976	1.07178	1.20836	1.08204	1.2127	1.21791	1.29762	1.24274	0.870687	0.0998917
P26527	ATP synthase subunit beta	atpD	ATP synthase subunit beta OS=Synechocystis sp. (strain PCC 6803 / Kazusa) OX=1111708 GN=atpD PE=3 SV=1 - [ATPB_SYNY3]	71.01	22	22	170	483	51.7009	5.021	0.771344	0.798631	0.705464	0.758479	0.698209	0.8239	0.686759	0.736289	1.03014	0.691035
P74791	Ssr0692 protein	ssr0692	Ssr0692 protein OS=Synechocystis sp. (strain PCC 6803 / Kazusa) OX=1111708 GN=ssr0692 PE=4 SV=1 - [P74791_SYNY3]	70.59	3	3	21	51	5.84714	10.8286	1.14808	1.02577	1.63596	1.26994	1.09011	1.14518	0.722147	0.985813	1.28821	0.282241
P72635	Sll1062 protein	sll1062	Sll1062 protein OS=Synechocystis sp. (strain PCC 6803 / Kazusa) OX=1111708 GN=sll1062 PE=4 SV=1 - [P72635_SYNY3]	69.6	8	8	31	125	14.5977	8.26514	0.9267	0.970599	1.25068	1.04933	1.08345	1.09286	0.997488	1.05793	0.991865	0.939138
P74771	NAD(P)H-quinone oxidoreductase subunit O	ndhO	NAD(P)H-quinone oxidoreductase subunit O OS=Synechocystis sp. (strain PCC 6803 / Kazusa) OX=1111708 GN=ndhO PE=1 SV=1 - [NDHO_SYNY3]	69.44	5	5	37	72	8.28339	7.25439	1.09444	1.00952	1.14535	1.0831	1.40768	1.253	1.06224	1.24097	0.872783	0.215769
Q55162	Sll0051 protein	sll0051	Sll0051 protein OS=Synechocystis sp. (strain PCC 6803 / Kazusa) OX=1111708 GN=sll0051 PE=4 SV=1 - [Q55162_SYNY3]	69.18	8	8	26	159	17.7875	4.53857	0.844191	0.86095	1.01213	0.905756	1.38337	1.03868	1.11273	1.17826	0.768723	0.0813583
P73587	Ssl2595 protein	ssl2595	Ssl2595 protein OS=Synechocystis sp. (strain PCC 6803 / Kazusa) OX=1111708 GN=ssl2595 PE=4 SV=1 - [P73587_SYNY3]	68.54	5	5	28	89	10.3492	5.16064	1.39999	0.959484	1.15293	1.1708	0.560143	1.03229	0.868718	0.820384	1.42714	0.136062
Q6ZER5	Uncharacterized protein	ssl5065	Uncharacterized protein OS=Synechocystis sp. (strain PCC 6803 / Kazusa) OX=1111708 GN=ssl5065 PE=4 SV=1 - [Q6ZER5_SYNY3]	67.61	5	5	13	71	8.24329	8.47021	0.948562	1.07952	1.16194	1.06334	1.15869	1.00962	1.06088	1.0764	0.98787	0.871889
Q59978	Protein GrpE	grpE	Protein GrpE OS=Synechocystis sp. (strain PCC 6803 / Kazusa) OX=1111708 GN=grpE PE=3 SV=1 - [GRPE_SYNY3]	67.47	15	15	228	249	27.5508	4.67822	0.901623	0.876288	1.08707	0.954995	1.08401	1.08928	1.04822	1.07384	0.889329	0.15396
P73309	50S ribosomal protein L24	rplX	50S ribosomal protein L24 OS=Synechocystis sp. (strain PCC 6803 / Kazusa) OX=1111708 GN=rplX PE=3 SV=1 - [RL24_SYNY3]	66.96	9	9	36	115	12.815	10.0815	0.984397	1.00288	0.831748	0.939676	1.19665	1.05336	0.866189	1.03873	0.904636	0.418656
P72760	Carbon dioxide-concentrating mechanism protein CcmK homolog 1	ccmK1	Carbon dioxide-concentrating mechanism protein CcmK homolog 1 OS=Synechocystis sp. (strain PCC 6803 / Kazusa) OX=1111708 GN=ccmK1 PE=1 SV=3 - [CCMK1_SYNY3]	66.67	4	6	71	111	12.0945	6.55127	0.889181	0.752612	0.868015	0.836603	0.893653	1.02619	1.0174	0.979081	0.854477	0.0773081
P42352	50S ribosomal protein L9	rplI	50S ribosomal protein L9 OS=Synechocystis sp. (strain PCC 6803 / Kazusa) OX=1111708 GN=rplI PE=3 SV=2 - [RL9_SYNY3]	66.45	9	9	61	152	16.6312	9.20264	0.834609	0.614951	0.689878	0.713146	0.607992	0.630405	0.569022	0.602473	1.1837	0.17349
P74182	Slr1270 protein	slr1270	Slr1270 protein OS=Synechocystis sp. (strain PCC 6803 / Kazusa) OX=1111708 GN=slr1270 PE=1 SV=1 - [P74182_SYNY3]	66.35	27	27	333	526	57.7004	4.93213	1.10394	1.13197	1.28246	1.17279	1.15893	1.09067	1.1723	1.14063	1.02819	0.625493
P73604	Slr1853 protein	slr1853	Slr1853 protein OS=Synechocystis sp. (strain PCC 6803 / Kazusa) OX=1111708 GN=slr1853 PE=4 SV=1 - [P73604_SYNY3]	65.49	8	8	43	113	12.1031	4.84326	0.660871	0.696624	0.904267	0.753921	0.906283	0.832115	0.938398	0.892265	0.844951	0.167442
P73304	30S ribosomal protein S5	rpsE	30S ribosomal protein S5 OS=Synechocystis sp. (strain PCC 6803 / Kazusa) OX=1111708 GN=rpsE PE=3 SV=1 - [RS5_SYNY3]	64.16	10	10	25	173	18.2301	10.5942	0.859326	0.770611	0.580121	0.736686	0.923281	0.966886	0.898684	0.929617	0.792462	0.0851045
P72761	Carbon dioxide-concentrating mechanism protein CcmK homolog 2	ccmK2	Carbon dioxide-concentrating mechanism protein CcmK homolog 2 OS=Synechocystis sp. (strain PCC 6803 / Kazusa) OX=1111708 GN=ccmK2 PE=1 SV=3 - [CCMK2_SYNY3]	64.08	4	6	75	103	11.1278	5.41455	0.984179	0.811397	0.819367	0.871648	0.91635	1.15224	1.12825	1.06561	0.817977	0.107354
P74563	Sll0630 protein	sll0630	Sll0630 protein OS=Synechocystis sp. (strain PCC 6803 / Kazusa) OX=1111708 GN=sll0630 PE=4 SV=1 - [P74563_SYNY3]	63.45	10	10	67	145	16.4579	6.16357	1.02572	1.15933	1.27444	1.15316	1.26748	1.11744	1.18742	1.19078	0.96841	0.677203
Q55552	IMP dehydrogenase	guaB	IMP dehydrogenase OS=Synechocystis sp. (strain PCC 6803 / Kazusa) OX=1111708 GN=guaB PE=4 SV=1 - [Q55552_SYNY3]	63.23	8	8	75	155	17.2591	5.33838	1.07556	0.980109	1.07847	1.04471	0.892733	0.855995	1.04706	0.93193	1.12102	0.166916
P73048	Sll1638 protein	sll1638	Sll1638 protein OS=Synechocystis sp. (strain PCC 6803 / Kazusa) OX=1111708 GN=sll1638 PE=1 SV=1 - [P73048_SYNY3]	63.09	8	8	177	149	16.4667	7.34229	0.914699	0.740447	1.24587	0.967004	1.60569	1.50753	1.18489	1.4327	0.674951	0.0755764
P73946	Slr1506 protein	slr1506	Slr1506 protein OS=Synechocystis sp. (strain PCC 6803 / Kazusa) OX=1111708 GN=slr1506 PE=4 SV=1 - [P73946_SYNY3]	63.02	31	31	460	622	68.8044	5.30029	1.05076	1.10149	1.23412	1.12879	1.219	1.13961	1.26276	1.20713	0.935106	0.297609
P73961	Ssr2554 protein	ssr2554	Ssr2554 protein OS=Synechocystis sp. (strain PCC 6803 / Kazusa) OX=1111708 GN=ssr2554 PE=4 SV=1 - [P73961_SYNY3]	62.5	4	4	14	88	10.3573	8.88037	0.484978	0.70817	0.921696	0.704948	0.749696	0.90537	0.820463	0.825176	0.8543	0.419906
P73875	Ssl0467 protein	ssl0467	Ssl0467 protein OS=Synechocystis sp. (strain PCC 6803 / Kazusa) OX=1111708 GN=ssl0467 PE=4 SV=1 - [P73875_SYNY3]	61.97	4	4	59	71	8.24903	4.64014	1.10371	1.03651	1.71035	1.28352	0.79128	0.904613	0.531063	0.742319	1.72907	0.0881966
P73785	Phosphate-binding protein	pstS	Phosphate-binding protein OS=Synechocystis sp. (strain PCC 6803 / Kazusa) OX=1111708 GN=pstS PE=3 SV=1 - [P73785_SYNY3]	61.86	18	18	205	333	35.2676	9.92041	0.599245	0.742234	0.761316	0.700932	0.81933	0.792762	0.841142	0.817745	0.857152	0.092322
P74227	Elongation factor Tu	tuf	Elongation factor Tu OS=Synechocystis sp. (strain PCC 6803 / Kazusa) OX=1111708 GN=tuf PE=1 SV=1 - [EFTU_SYNY3]	61.65	22	22	226	399	43.7055	5.30029	1.10846	1.02289	0.820386	0.983912	0.876556	1.04843	0.8734	0.932796	1.0548	0.646191
Q55953	Sll0781 protein	sll0781	Sll0781 protein OS=Synechocystis sp. (strain PCC 6803 / Kazusa) OX=1111708 GN=sll0781 PE=4 SV=1 - [Q55953_SYNY3]	61.29	8	8	45	155	18.6222	6.23975	0.983853	0.993678	0.892937	0.956823	0.970035	0.834796	0.987199	0.930677	1.02809	0.674922
P72802	Mitochondrial outer membrane 72K protein	mom72	Mitochondrial outer membrane 72K protein OS=Synechocystis sp. (strain PCC 6803 / Kazusa) OX=1111708 GN=mom72 PE=4 SV=1 - [P72802_SYNY3]	60.9	12	12	81	266	29.8707	5.30029	0.847241	0.939364	1.11595	0.967519	1.03311	0.944321	0.910647	0.962693	1.00501	0.958367
P72874	Translation initiation factor IF-3	infC	Translation initiation factor IF-3 OS=Synechocystis sp. (strain PCC 6803 / Kazusa) OX=1111708 GN=infC PE=3 SV=1 - [IF3_SYNY3]	60.45	10	10	46	177	20.5467	9.33447	0.784728	0.868001	0.739709	0.797479	0.743694	0.896338	0.541147	0.72706	1.09685	0.555242
Q6ZEK4	Uncharacterized protein	slr5126	Uncharacterized protein OS=Synechocystis sp. (strain PCC 6803 / Kazusa) OX=1111708 GN=slr5126 PE=4 SV=1 - [Q6ZEK4_SYNY3]	60.26	8	8	44	156	17.5488	5.63037	0.866529	0.811713	1.18011	0.952783	1.04803	0.998166	0.92137	0.989189	0.963195	0.777657
P73603	Slr1852 protein	slr1852	Slr1852 protein OS=Synechocystis sp. (strain PCC 6803 / Kazusa) OX=1111708 GN=slr1852 PE=4 SV=1 - [P73603_SYNY3]	60.11	9	9	37	188	21.8208	5.17334	0.919632	1.01655	0.821039	0.919073	0.85586	0.98462	0.952618	0.931033	0.987155	0.869763
P74386	Urease subunit beta	ureB	Urease subunit beta OS=Synechocystis sp. (strain PCC 6803 / Kazusa) OX=1111708 GN=ureB PE=3 SV=1 - [URE2_SYNY3]	60	5	5	7	105	11.3746	4.80518	1.96192	1.12885	1.39234	1.49437	0.691787	1.20431	0.809583	0.901894	1.65692	0.111108
P74421	Phosphoglycerate kinase	pgk	Phosphoglycerate kinase OS=Synechocystis sp. (strain PCC 6803 / Kazusa) OX=1111708 GN=pgk PE=3 SV=2 - [PGK_SYNY3]	59.85	19	19	110	401	41.7578	5.18604	1.09457	1.05502	0.929315	1.0263	1.12586	1.08368	1.12762	1.11239	0.922608	0.172163
P73293	30S ribosomal protein S9	rpsI	30S ribosomal protein S9 OS=Synechocystis sp. (strain PCC 6803 / Kazusa) OX=1111708 GN=rpsI PE=3 SV=1 - [RS9_SYNY3]	59.12	8	8	46	137	15.0771	10.1255	0.686492	0.887869	0.987023	0.853794	1.14431	1.12381	1.00022	1.08945	0.783696	0.0763767
P74615	Uncharacterized protein sll1483	sll1483	Uncharacterized protein sll1483 OS=Synechocystis sp. (strain PCC 6803 / Kazusa) OX=1111708 GN=sll1483 PE=3 SV=1 - [Y1483_SYNY3]	58.89	4	4	24	180	18.4597	4.97021	0.761478	0.756893	0.918816	0.812396	0.658834	0.615296	0.789414	0.687848	1.18107	0.170476
P72753	Uracil phosphoribosyltransferase	upp	Uracil phosphoribosyltransferase OS=Synechocystis sp. (strain PCC 6803 / Kazusa) OX=1111708 GN=upp PE=3 SV=1 - [UPP_SYNY3]	58.8	11	11	56	216	23.6227	6.39209	1.07901	1.30663	1.11287	1.16617	1.0614	0.932605	1.09636	1.03012	1.13207	0.191442
Q55788	Sensory transduction histidine kinase	slr0073	Sensory transduction histidine kinase OS=Synechocystis sp. (strain PCC 6803 / Kazusa) OX=1111708 GN=slr0073 PE=4 SV=1 - [Q55788_SYNY3]	58.41	15	16	92	315	34.9791	5.85889	0.790189	0.731245	0.894653	0.805362	0.944042	1.06611	0.884336	0.964828	0.834721	0.0902731
P48949	30S ribosomal protein S21	rpsU	30S ribosomal protein S21 OS=Synechocystis sp. (strain PCC 6803 / Kazusa) OX=1111708 GN=rpsU PE=3 SV=1 - [RS21_SYNY3]	58.33	4	4	46	60	7.33699	11.605	0.67088	0.638458	0.974403	0.761247	0.986959	1.03441	1.01123	1.01087	0.753064	0.08165
Q55386	Slr0924 protein	slr0924	Slr0924 protein OS=Synechocystis sp. (strain PCC 6803 / Kazusa) OX=1111708 GN=slr0924 PE=4 SV=1 - [Q55386_SYNY3]	58.04	7	7	68	286	31.3166	5.71924	0.800948	0.863311	0.999726	0.887995	0.933954	0.906981	0.948064	0.929666	0.955176	0.525056
P48944	30S ribosomal protein S14	rpsN	30S ribosomal protein S14 OS=Synechocystis sp. (strain PCC 6803 / Kazusa) OX=1111708 GN=rpsN PE=3 SV=1 - [RS14_SYNY3]	58	7	8	41	100	11.8463	10.7407	0.581245	0.661785	0.974922	0.739317	1.33304	0.859828	0.996571	1.06315	0.695405	0.154762
P73031	Ssl1918 protein	ssl1918	Ssl1918 protein OS=Synechocystis sp. (strain PCC 6803 / Kazusa) OX=1111708 GN=ssl1918 PE=4 SV=1 - [P73031_SYNY3]	57.73	5	5	37	97	11.3248	5.0083	1.02651	1.05639	1.29029	1.1244	0.845577	0.866221	0.980932	0.897576	1.2527	0.0721367
P22034	60 kDa chaperonin 2	groL2	60 kDa chaperonin 2 OS=Synechocystis sp. (strain PCC 6803 / Kazusa) OX=1111708 GN=groL2 PE=1 SV=4 - [CH602_SYNY3]	57.25	25	27	212	552	57.7388	4.97021	0.788753	0.704268	0.694797	0.729273	0.677383	0.693182	0.672479	0.681015	1.07086	0.188897
P73952	Sll1418 protein	sll1418	Sll1418 protein OS=Synechocystis sp. (strain PCC 6803 / Kazusa) OX=1111708 GN=sll1418 PE=1 SV=1 - [P73952_SYNY3]	56.91	9	9	47	188	20.7345	4.75439	0.888324	0.70475	0.789151	0.794075	0.822932	0.834635	0.825043	0.827537	0.959565	0.563303
P73592	Slr1406 protein	slr1406	Slr1406 protein OS=Synechocystis sp. (strain PCC 6803 / Kazusa) OX=1111708 GN=slr1406 PE=4 SV=1 - [P73592_SYNY3]	56.91	5	5	39	181	18.7399	7.84033	1.09689	0.940158	0.950568	0.995872	1.07249	1.2966	1.59649	1.32186	0.753388	0.111272
P72780	Putative serine protease HhoA	hhoA	Putative serine protease HhoA OS=Synechocystis sp. (strain PCC 6803 / Kazusa) OX=1111708 GN=hhoA PE=1 SV=1 - [HHOA_SYNY3]	56.85	21	21	116	394	41.311	6.84424	0.974112	1.11175	1.16797	1.08461	0.976226	0.905398	1.00657	0.962733	1.1266	0.133683
P36265	Transcription termination/antitermination protein NusG	nusG	Transcription termination/antitermination protein NusG OS=Synechocystis sp. (strain PCC 6803 / Kazusa) OX=1111708 GN=nusG PE=3 SV=1 - [NUSG_SYNY3]	56.59	10	10	41	205	23.4011	6.354	1.09655	1.10064	0.921844	1.03968	0.877136	0.843637	1.01455	0.911774	1.14028	0.179812
Q55747	Slr0420 protein	slr0420	Slr0420 protein OS=Synechocystis sp. (strain PCC 6803 / Kazusa) OX=1111708 GN=slr0420 PE=4 SV=1 - [Q55747_SYNY3]	56.39	10	10	184	227	24.456	6.52197	1.0791	1.15611	1.4636	1.23294	0.973226	0.941806	0.852543	0.922525	1.33648	0.0649481
P52761	RutC family protein slr0709	slr0709	RutC family protein slr0709 OS=Synechocystis sp. (strain PCC 6803 / Kazusa) OX=1111708 GN=slr0709 PE=3 SV=1 - [Y709_SYNY3]	56.15	5	5	34	130	13.825	4.48779	1.44561	1.13265	2.16833	1.5822	0.898674	0.818934	0.743773	0.82046	1.92843	0.0698511
P73716	Slr1732 protein	slr1732	Slr1732 protein OS=Synechocystis sp. (strain PCC 6803 / Kazusa) OX=1111708 GN=slr1732 PE=4 SV=1 - [P73716_SYNY3]	55.7	7	7	21	149	16.7955	6.1001	0.996074	0.884851	0.965637	0.948854	0.864734	0.844231	0.74739	0.818785	1.15886	0.057031
P72655	Uncharacterized protein slr1128	slr1128	Uncharacterized protein slr1128 OS=Synechocystis sp. (strain PCC 6803 / Kazusa) OX=1111708 GN=slr1128 PE=3 SV=1 - [Y1128_SYNY3]	55.45	16	16	41	321	35.7048	5.68115	1.2314	1.2151	1.0518	1.1661	1.21793	1.27853	1.24362	1.24669	0.935355	0.250162
P74673	Slr1668 protein	slr1668	Slr1668 protein OS=Synechocystis sp. (strain PCC 6803 / Kazusa) OX=1111708 GN=slr1668 PE=4 SV=1 - [P74673_SYNY3]	55.36	11	11	57	280	30.6141	6.23975	0.689273	0.77786	0.845397	0.770843	0.887922	0.817938	1.03298	0.912948	0.844345	0.14182
P73471	Phosphoribosylaminoimidazole-succinocarboxamide synthase	purC	Phosphoribosylaminoimidazole-succinocarboxamide synthase OS=Synechocystis sp. (strain PCC 6803 / Kazusa) OX=1111708 GN=purC PE=3 SV=1 - [PUR7_SYNY3]	55.3	13	13	58	264	29.7184	5.2876	0.950657	1.02462	0.920648	0.965309	0.862716	0.913706	0.869917	0.882113	1.09431	0.0749007
P74314	OmpR subfamily	slr0947	OmpR subfamily OS=Synechocystis sp. (strain PCC 6803 / Kazusa) OX=1111708 GN=slr0947 PE=4 SV=1 - [P74314_SYNY3]	54.7	11	11	44	234	26.2476	4.90674	1.17171	1.18237	1.00603	1.12004	0.902135	1.01697	0.985856	0.968321	1.15668	0.0849556
P73342	Slr1194 protein	slr1194	Slr1194 protein OS=Synechocystis sp. (strain PCC 6803 / Kazusa) OX=1111708 GN=slr1194 PE=4 SV=1 - [P73342_SYNY3]	54.5	9	9	29	222	25.1546	4.75439	0.980516	1.0611	1.13672	1.05945	1.17367	1.14563	1.41166	1.24365	0.851882	0.126531
P73407	Carbon dioxide-concentrating mechanism protein CcmK homolog 4	ccmK4	Carbon dioxide-concentrating mechanism protein CcmK homolog 4 OS=Synechocystis sp. (strain PCC 6803 / Kazusa) OX=1111708 GN=ccmK4 PE=1 SV=3 - [CCMK4_SYNY3]	54.46	6	6	32	112	11.8953	6.06201	0.8252	0.824099	0.813072	0.82079	1.20438	0.890543	1.03109	1.042	0.787704	0.0715832
P72817	Universal stress protein Sll1654	sll1654	Universal stress protein Sll1654 OS=Synechocystis sp. (strain PCC 6803 / Kazusa) OX=1111708 GN=sll1654 PE=3 SV=1 - [Y1654_SYNY3]	54.14	6	6	45	157	16.7586	5.51611	1.03425	0.904063	1.02426	0.987525	0.985961	0.75711	1.04729	0.93012	1.06172	0.588412
P74383	Isoaspartyl peptidase/L-asparaginase	sll0422	Isoaspartyl peptidase/L-asparaginase OS=Synechocystis sp. (strain PCC 6803 / Kazusa) OX=1111708 GN=sll0422 PE=1 SV=1 - [ASGX_SYNY3]	53.5	15	15	95	329	34.8728	6.55127	0.934509	0.904025	1.1833	1.00728	0.981618	0.990607	0.85631	0.942845	1.06834	0.548722
P80505	Glyceraldehyde-3-phosphate dehydrogenase 2	gap2	Glyceraldehyde-3-phosphate dehydrogenase 2 OS=Synechocystis sp. (strain PCC 6803 / Kazusa) OX=1111708 GN=gap2 PE=1 SV=3 - [G3P2_SYNY3]	53.12	16	16	120	337	36.4897	6.44287	1.26639	1.24281	0.941671	1.15029	0.834451	0.986491	0.800903	0.873948	1.3162	0.0811313
P74305	Protease	pqqE	Protease OS=Synechocystis sp. (strain PCC 6803 / Kazusa) OX=1111708 GN=pqqE PE=3 SV=1 - [P74305_SYNY3]	52.67	21	21	200	524	59.5512	5.14795	1.21322	1.34803	1.47256	1.3446	1.18115	1.02287	1.16325	1.12242	1.19795	0.0691793
P73303	50S ribosomal protein L15	rplO	50S ribosomal protein L15 OS=Synechocystis sp. (strain PCC 6803 / Kazusa) OX=1111708 GN=rplO PE=3 SV=1 - [RL15_SYNY3]	52.38	5	5	33	147	15.1851	10.3745	0.846788	0.994777	0.954089	0.931885	1.31102	1.15363	0.947423	1.13736	0.819343	0.146249
P74720	Sll1106 protein	sll1106	Sll1106 protein OS=Synechocystis sp. (strain PCC 6803 / Kazusa) OX=1111708 GN=sll1106 PE=4 SV=1 - [P74720_SYNY3]	52.05	8	8	81	171	18.0195	4.81787	1.10543	0.984059	1.08976	1.05975	0.924223	0.93082	0.988234	0.947759	1.11817	0.0605191
P72940	Probable adenylyl-sulfate kinase	cysC	Probable adenylyl-sulfate kinase OS=Synechocystis sp. (strain PCC 6803 / Kazusa) OX=1111708 GN=cysC PE=1 SV=1 - [CYSC_SYNY3]	51.98	7	7	28	177	19.6623	5.97314	0.860669	0.816214	0.877646	0.85151	0.850315	0.843384	0.864494	0.852731	0.998568	0.952693
P74342	Probable dihydroneopterin aldolase	folB	Probable dihydroneopterin aldolase OS=Synechocystis sp. (strain PCC 6803 / Kazusa) OX=1111708 GN=folB PE=3 SV=2 - [FOLB_SYNY3]	51.69	4	4	28	118	13.1378	4.81787	1.06123	1.02162	1.07538	1.05274	1.04532	1.01188	1.03661	1.03127	1.02082	0.320597
Q55457	Slr0038 protein	slr0038	Slr0038 protein OS=Synechocystis sp. (strain PCC 6803 / Kazusa) OX=1111708 GN=slr0038 PE=4 SV=1 - [Q55457_SYNY3]	51.52	7	7	36	132	15.2307	4.94482	0.970354	1.03758	1.08268	1.0302	1.16717	1.01682	1.08976	1.09125	0.94406	0.323876
P73371	Slr2071 protein	slr2071	Slr2071 protein OS=Synechocystis sp. (strain PCC 6803 / Kazusa) OX=1111708 GN=slr2071 PE=4 SV=1 - [P73371_SYNY3]	51.4	6	6	42	107	12.0059	6.49365	1.06365	1.03869	1.41814	1.17349	0.84935	0.895081	0.78554	0.843324	1.39151	0.0595284
P73849	Probable 2-phosphosulfolactate phosphatase	comB	Probable 2-phosphosulfolactate phosphatase OS=Synechocystis sp. (strain PCC 6803 / Kazusa) OX=1111708 GN=comB PE=3 SV=1 - [COMB_SYNY3]	51.04	8	9	22	241	26.0294	5.09717	1.02535	0.921869	0.998014	0.981743	0.928572	0.911305	0.754867	0.864915	1.13508	0.138841
P73307	30S ribosomal protein S8	rpsH	30S ribosomal protein S8 OS=Synechocystis sp. (strain PCC 6803 / Kazusa) OX=1111708 GN=rpsH PE=3 SV=1 - [RS8_SYNY3]	50.38	7	7	27	133	14.6569	9.99365	0.994131	0.903982	0.691552	0.863222	0.98422	1.09431	1.08213	1.05355	0.819343	0.119072
P73803	Slr1263 protein	slr1263	Slr1263 protein OS=Synechocystis sp. (strain PCC 6803 / Kazusa) OX=1111708 GN=slr1263 PE=4 SV=1 - [P73803_SYNY3]	50.21	16	16	99	470	51.6698	9.14404	0.915187	0.951094	1.15189	1.00606	1.27247	1.18528	1.17696	1.21157	0.830374	0.0614871
P74785	Ssl0312 protein	ssl0312	Ssl0312 protein OS=Synechocystis sp. (strain PCC 6803 / Kazusa) OX=1111708 GN=ssl0312 PE=4 SV=1 - [P74785_SYNY3]	50	4	4	8	66	7.77897	8.52881	1.01958	0.881965	1.52143	1.14099	0.832687	0.908062	0.350463	0.697071	1.63684	0.164546
P74326	Ssr1600 protein	ssr1600	Ssr1600 protein OS=Synechocystis sp. (strain PCC 6803 / Kazusa) OX=1111708 GN=ssr1600 PE=4 SV=1 - [P74326_SYNY3]	50	3	3	3	70	7.54209	7.41553		0.880772	1.10425	0.99251		1.28386	0.922554	1.10321	0.89966	0.654236
P74016	Processing protease	ymxG	Processing protease OS=Synechocystis sp. (strain PCC 6803 / Kazusa) OX=1111708 GN=ymxG PE=4 SV=1 - [P74016_SYNY3]	49.9	17	17	139	513	56.8578	5.021	1.11211	1.27835	1.3329	1.24112	1.20804	1.09058	1.21401	1.17088	1.05999	0.416645
P72967	Slr0695 protein	slr0695	Slr0695 protein OS=Synechocystis sp. (strain PCC 6803 / Kazusa) OX=1111708 GN=slr0695 PE=4 SV=1 - [P72967_SYNY3]	49.71	8	8	21	173	19.0377	9.0415	1.00788	0.94252	1.10785	1.01942	1.15189	1.12998	1.07611	1.11933	0.91074	0.132963
P72781	NarL subfamily	slr1783	NarL subfamily OS=Synechocystis sp. (strain PCC 6803 / Kazusa) OX=1111708 GN=slr1783 PE=4 SV=1 - [P72781_SYNY3]	49.65	12	12	55	282	31.3752	5.52881	0.856571	0.859592	1.05454	0.923566	0.923366	0.935244	0.879262	0.912624	1.01199	0.879379
Q6ZEG4	Sll7034 protein	sll7034	Sll7034 protein OS=Synechocystis sp. (strain PCC 6803 / Kazusa) OX=1111708 GN=sll7034 PE=4 SV=1 - [Q6ZEG4_SYNY3]	49.09	4	4	9	110	12.2023	5.16064	1.266	1.03476	1.53559	1.27878	1.05947	1.00512	0.850502	0.971696	1.31603	0.123302
P74781	Ssl1707 protein	ssl1707	Ssl1707 protein OS=Synechocystis sp. (strain PCC 6803 / Kazusa) OX=1111708 GN=ssl1707 PE=3 SV=1 - [P74781_SYNY3]	48.81	3	3	19	84	9.25064	4.34814	1.00447	1.03769	1.31444	1.11887	0.906715	0.915485	0.902779	0.908326	1.23179	0.0989518
P74244	Ssl2138 protein	ssl2138	Ssl2138 protein OS=Synechocystis sp. (strain PCC 6803 / Kazusa) OX=1111708 GN=ssl2138 PE=4 SV=1 - [P74244_SYNY3]	48.53	3	3	14	68	7.69482	4.22119	0.703411	0.959898	1.3707	1.01134	1.30362	0.836344	0.98884	1.04294	0.969702	0.900833
P74281	Soluble hydrogenase 42 kD subunit	sll1559	Soluble hydrogenase 42 kD subunit OS=Synechocystis sp. (strain PCC 6803 / Kazusa) OX=1111708 GN=sll1559 PE=3 SV=1 - [P74281_SYNY3]	48.44	16	16	67	384	40.7422	7.28369	0.98446	0.916145	0.796856	0.899154	0.650135	0.877078	0.9096	0.812271	1.10696	0.426754
P29107	Ketol-acid reductoisomerase (NADP(+))	ilvC	Ketol-acid reductoisomerase (NADP(+)) OS=Synechocystis sp. (strain PCC 6803 / Kazusa) OX=1111708 GN=ilvC PE=1 SV=3 - [ILVC_SYNY3]	48.34	14	14	62	331	35.7993	5.0083	0.949962	0.953909	0.75848	0.88745	0.699476	0.86176	0.849004	0.803413	1.1046	0.368102
P73922	D-fructose 1,6-bisphosphatase class 2/sedoheptulose 1,7-bisphosphatase	slr2094	D-fructose 1,6-bisphosphatase class 2/sedoheptulose 1,7-bisphosphatase OS=Synechocystis sp. (strain PCC 6803 / Kazusa) OX=1111708 GN=slr2094 PE=1 SV=1 - [FBSB_SYNY3]	48.12	17	17	143	345	37.0506	5.21143	1.24522	1.05796	0.807513	1.0369	0.763608	1.00917	0.774552	0.84911	1.22116	0.27873
P73588	Sll1315 protein	sll1315	Sll1315 protein OS=Synechocystis sp. (strain PCC 6803 / Kazusa) OX=1111708 GN=sll1315 PE=4 SV=1 - [P73588_SYNY3]	48.01	12	12	84	352	38.9442	7.2251	1.20109	1.20331	1.29876	1.23439	1.32225	1.27945	1.44377	1.34849	0.915387	0.124347
Q55728	Penicillin-binding protein 4	dacB	Penicillin-binding protein 4 OS=Synechocystis sp. (strain PCC 6803 / Kazusa) OX=1111708 GN=dacB PE=4 SV=1 - [Q55728_SYNY3]	47.94	18	18	49	486	52.9944	5.24951	1.00192	1.15521	1.19885	1.11866	1.21537	1.00425	1.20512	1.14158	0.979919	0.813614
P74725	Sll0577 protein	sll0577	Sll0577 protein OS=Synechocystis sp. (strain PCC 6803 / Kazusa) OX=1111708 GN=sll0577 PE=4 SV=1 - [P74725_SYNY3]	47.93	6	6	55	169	17.828	4.67822	1.00167	1.09823	1.34967	1.14986	1.26987	1.15976	1.35395	1.26119	0.911722	0.398779
P74665	Glutathione S-transferase	gst1	Glutathione S-transferase OS=Synechocystis sp. (strain PCC 6803 / Kazusa) OX=1111708 GN=gst1 PE=4 SV=1 - [P74665_SYNY3]	47.6	10	10	44	271	29.7465	5.66846	0.853039	0.96362	0.838838	0.885166	0.996741	0.961698	1.11433	1.02426	0.864202	0.0837737
P73461	Slr1218 protein	slr1218	Slr1218 protein OS=Synechocystis sp. (strain PCC 6803 / Kazusa) OX=1111708 GN=slr1218 PE=4 SV=1 - [P73461_SYNY3]	47.47	8	8	31	158	17.6674	10.1548	0.740231	0.707983	1.02372	0.823979	1.14756	1.10238	0.972826	1.07426	0.767022	0.091435
P77972	Enolase	eno	Enolase OS=Synechocystis sp. (strain PCC 6803 / Kazusa) OX=1111708 GN=eno PE=3 SV=1 - [ENO_SYNY3]	47.45	16	16	74	432	46.4999	5.14795	0.878097	0.898827	0.792169	0.856364	0.889197	0.878819	0.974866	0.914294	0.93664	0.264121
P74392	Sll0274 protein	sll0274	Sll0274 protein OS=Synechocystis sp. (strain PCC 6803 / Kazusa) OX=1111708 GN=sll0274 PE=4 SV=1 - [P74392_SYNY3]	47.45	9	9	59	196	21.4599	6.32861	0.956684	0.982088	1.16023	1.033	1.03738	1.11155	0.984306	1.04441	0.989073	0.884759
P73175	CheY subfamily	sll1292	CheY subfamily OS=Synechocystis sp. (strain PCC 6803 / Kazusa) OX=1111708 GN=sll1292 PE=4 SV=1 - [P73175_SYNY3]	47.11	4	4	13	121	13.676	4.81787	1.23814	0.900506	1.05913	1.06593	0.672077	0.835248	0.912136	0.806487	1.32169	0.0976532
P73527	6,7-dimethyl-8-ribityllumazine synthase	ribH	6,7-dimethyl-8-ribityllumazine synthase OS=Synechocystis sp. (strain PCC 6803 / Kazusa) OX=1111708 GN=ribH PE=3 SV=1 - [RISB_SYNY3]	46.95	6	6	16	164	17.606	6.29053	1.04437	1.07901	1.22463	1.116	0.831347	0.714004	1.08825	0.877869	1.27127	0.126172
P37101	Phosphoribulokinase	prk	Phosphoribulokinase OS=Synechocystis sp. (strain PCC 6803 / Kazusa) OX=1111708 GN=prk PE=2 SV=1 - [KPPR_SYNY3]	46.69	12	12	74	332	37.8893	5.42725	1.10697	1.08769	0.894467	1.02971	0.818668	0.842365	1.0011	0.887377	1.1604	0.184189
P74580	Ssr1114 protein	ssr1114	Ssr1114 protein OS=Synechocystis sp. (strain PCC 6803 / Kazusa) OX=1111708 GN=ssr1114 PE=4 SV=1 - [P74580_SYNY3]	46.51	3	3	8	86	9.90302	4.7417	1.25388	1.23921	1.25221	1.24844	1.10301	1.17861	1.25208	1.1779	1.05988	0.178506
P74345	Slr1628 protein	slr1628	Slr1628 protein OS=Synechocystis sp. (strain PCC 6803 / Kazusa) OX=1111708 GN=slr1628 PE=4 SV=1 - [P74345_SYNY3]	46.27	6	6	22	134	14.5361	5.46533	0.991736	1.0178	1.36748	1.12567	1.23989	1.1351	1.07929	1.15143	0.977632	0.852577
Q55533	Slr0326 protein	slr0326	Slr0326 protein OS=Synechocystis sp. (strain PCC 6803 / Kazusa) OX=1111708 GN=slr0326 PE=4 SV=1 - [Q55533_SYNY3]	46.26	7	7	40	147	16.9387	8.54346	1.0087	0.999982	1.24472	1.08447	1.15953	1.10888	1.1006	1.123	0.965686	0.663826
P73510	Sll1358 protein	sll1358	Sll1358 protein OS=Synechocystis sp. (strain PCC 6803 / Kazusa) OX=1111708 GN=sll1358 PE=1 SV=1 - [P73510_SYNY3]	46.19	14	14	125	394	43.124	6.22705	1.10433	1.18497	1.32517	1.20482	1.25549	1.13672	1.22142	1.20454	1.00023	0.997131
P74506	Slr1944 protein	slr1944	Slr1944 protein OS=Synechocystis sp. (strain PCC 6803 / Kazusa) OX=1111708 GN=slr1944 PE=4 SV=1 - [P74506_SYNY3]	45.72	16	16	190	538	58.6492	4.76709	1.06994	1.33313	1.28035	1.22781	1.36328	1.30918	1.42969	1.36738	0.897924	0.186386
P73742	Sll0858 protein	sll0858	Sll0858 protein OS=Synechocystis sp. (strain PCC 6803 / Kazusa) OX=1111708 GN=sll0858 PE=4 SV=1 - [P73742_SYNY3]	45.69	9	9	39	197	22.5863	10.4331	1.0003	0.993656	1.36828	1.12075	0.976009	0.874992	0.895257	0.915419	1.2243	0.182787
P75023	Carboxyl-terminal protease	ctpB	Carboxyl-terminal protease OS=Synechocystis sp. (strain PCC 6803 / Kazusa) OX=1111708 GN=ctpB PE=3 SV=1 - [P75023_SYNY3]	45.67	16	16	48	462	50.3153	6.29053	0.923794	0.949639	1.15466	1.00937	1.00878	1.02163	0.984234	1.00488	1.00446	0.954495
P74655	Sll1550 protein	sll1550	Sll1550 protein OS=Synechocystis sp. (strain PCC 6803 / Kazusa) OX=1111708 GN=sll1550 PE=3 SV=1 - [P74655_SYNY3]	45.59	15	20	1716	544	58.595	4.66553	1.10069	1.20521	1.3012	1.20237	1.23851	1.22447	1.24003	1.23433	0.974102	0.61152
P73730	Sll1620 protein	sll1620	Sll1620 protein OS=Synechocystis sp. (strain PCC 6803 / Kazusa) OX=1111708 GN=sll1620 PE=4 SV=1 - [P73730_SYNY3]	45.57	4	5	35	158	17.1667	4.7417	0.945895	0.883961	1.14323	0.991029	1.19636	1.14464	1.0636	1.13486	0.873258	0.174387
Q55737	Slr0416 protein	slr0416	Slr0416 protein OS=Synechocystis sp. (strain PCC 6803 / Kazusa) OX=1111708 GN=slr0416 PE=4 SV=1 - [Q55737_SYNY3]	45.21	5	5	15	146	16.3445	5.12256	0.976229	0.951745	1.30502	1.07766	1.02325	0.957202	0.955838	0.978763	1.10105	0.4421
P73681	Slr2144 protein	slr2144	Slr2144 protein OS=Synechocystis sp. (strain PCC 6803 / Kazusa) OX=1111708 GN=slr2144 PE=4 SV=1 - [P73681_SYNY3]	45.18	10	10	126	301	33.4821	5.66846	1.01293	1.18566	1.21892	1.13917	1.22384	1.11198	1.18276	1.17286	0.971276	0.663011
P73826	Acetoacetyl-CoA reductase	phaB	Acetoacetyl-CoA reductase OS=Synechocystis sp. (strain PCC 6803 / Kazusa) OX=1111708 GN=phaB PE=1 SV=1 - [PHAB_SYNY3]	45	10	10	17	240	25.3173	6.59521	0.896383	0.925418	0.959697	0.927166	0.958422	0.9496	1.20181	1.03661	0.894422	0.265618
P27179	ATP synthase subunit alpha	atpA	ATP synthase subunit alpha OS=Synechocystis sp. (strain PCC 6803 / Kazusa) OX=1111708 GN=atpA PE=3 SV=1 - [ATPA_SYNY3]	44.73	18	18	135	503	53.932	5.08447	0.962204	0.93643	0.765531	0.888055	0.810448	0.961568	0.829065	0.867027	1.02425	0.800615
Q55666	Membrane-bound lytic transglycosylase A	mltA	Membrane-bound lytic transglycosylase A OS=Synechocystis sp. (strain PCC 6803 / Kazusa) OX=1111708 GN=mltA PE=4 SV=1 - [Q55666_SYNY3]	44.65	14	14	33	383	42.0896	9.33447	0.64624	0.805249	0.845846	0.765779	0.846019	0.828183	0.796839	0.82368	0.929704	0.407212
P74069	NAD(P)H-quinone oxidoreductase subunit N	ndhN	NAD(P)H-quinone oxidoreductase subunit N OS=Synechocystis sp. (strain PCC 6803 / Kazusa) OX=1111708 GN=ndhN PE=1 SV=1 - [NDHN_SYNY3]	44.1	4	4	29	161	17.6184	8.98291	1.00401	1.19155	0.953232	1.0496	1.02827	0.761431	1.16773	0.985809	1.06471	0.671213
Q55781	Ferredoxin-thioredoxin reductase, variable chain	ftrV	Ferredoxin-thioredoxin reductase, variable chain OS=Synechocystis sp. (strain PCC 6803 / Kazusa) OX=1111708 GN=ftrV PE=1 SV=1 - [FTRV_SYNY3]	44	3	3	8	75	8.55241	6.52197	1.0253	0.49026	0.906478	0.807347	0.171775	0.65286	0.31738	0.380671	2.12085	0.119276
Q55651	Slr0356 protein	slr0356	Slr0356 protein OS=Synechocystis sp. (strain PCC 6803 / Kazusa) OX=1111708 GN=slr0356 PE=4 SV=1 - [Q55651_SYNY3]	43.88	5	5	25	196	21.4209	5.2876	1.03448	1.25354	1.41102	1.23301	1.11215	1.07796	1.18242	1.12418	1.09682	0.391641
P72932	High light inducible protein	hliA	High light inducible protein OS=Synechocystis sp. (strain PCC 6803 / Kazusa) OX=1111708 GN=hliA PE=4 SV=1 - [P72932_SYNY3]	43.86	2	2	20	57	6.46831	4.729	1.00712	1.02029	1.22046	1.08262	1.25938	1.16257	1.21637	1.21277	0.892684	0.155505
P74185	Slr1273 protein	slr1273	Slr1273 protein OS=Synechocystis sp. (strain PCC 6803 / Kazusa) OX=1111708 GN=slr1273 PE=4 SV=1 - [P74185_SYNY3]	43.84	6	6	74	146	15.7041	6.04932	0.939526	1.12988	1.27052	1.11331	1.1328	1.03056	1.00641	1.05659	1.05368	0.612609
Q6ZEL7	Uncharacterized protein	ssl5113	Uncharacterized protein OS=Synechocystis sp. (strain PCC 6803 / Kazusa) OX=1111708 GN=ssl5113 PE=4 SV=1 - [Q6ZEL7_SYNY3]	43.75	5	5	53	96	10.5378	5.51611	1.24284	1.17823	1.49043	1.30383	1.37425	1.22692	1.28811	1.29643	1.00571	0.946799
P74219	Slr1533 protein	slr1533	Slr1533 protein OS=Synechocystis sp. (strain PCC 6803 / Kazusa) OX=1111708 GN=slr1533 PE=4 SV=1 - [P74219_SYNY3]	43.48	4	4	19	115	12.7706	5.12256	1.05889	0.956213	1.40772	1.14094	0.663427	0.844119	0.757808	0.755118	1.51094	0.0577138
P73145	Thylakoid-associated single-stranded DNA-binding protein slr1034	slr1034	Thylakoid-associated single-stranded DNA-binding protein slr1034 OS=Synechocystis sp. (strain PCC 6803 / Kazusa) OX=1111708 GN=slr1034 PE=1 SV=1 - [SSB2_SYNY3]	43.41	6	7	36	129	14.3992	4.7417	1.04772	0.964007	1.06064	1.02412	1.26773	1.0413	1.63785	1.31563	0.778429	0.173934
P73314	30S ribosomal protein S3	rpsC	30S ribosomal protein S3 OS=Synechocystis sp. (strain PCC 6803 / Kazusa) OX=1111708 GN=rpsC PE=1 SV=3 - [RS3_SYNY3]	43.33	9	9	22	240	27.1306	9.979	1.00249	1.11692	0.978499	1.03264	1.01348	0.918628	0.952024	0.961377	1.07412	0.234444
P73626	Sll1771 protein	sll1771	Sll1771 protein OS=Synechocystis sp. (strain PCC 6803 / Kazusa) OX=1111708 GN=sll1771 PE=4 SV=1 - [P73626_SYNY3]	43.31	8	9	25	254	28.4548	4.56396	1.09226	0.815026	0.925031	0.944107	0.646749	0.743918	0.903276	0.764648	1.2347	0.177952
P54205	Ribulose bisphosphate carboxylase large chain	cbbL	Ribulose bisphosphate carboxylase large chain OS=Synechocystis sp. (strain PCC 6803 / Kazusa) OX=1111708 GN=cbbL PE=1 SV=1 - [RBL_SYNY3]	43.19	20	21	150	470	52.457	6.15088	1.14129	1.06191	0.810572	1.00459	0.70042	0.892772	0.660071	0.751088	1.33751	0.108005
Q55763	Amidase enhancer	lytB	Amidase enhancer OS=Synechocystis sp. (strain PCC 6803 / Kazusa) OX=1111708 GN=lytB PE=4 SV=1 - [Q55763_SYNY3]	43.18	21	21	100	535	59.2909	8.93896	0.934783	1.00399	1.10791	1.01556	1.09322	1.0121	1.0539	1.05307	0.964379	0.536152
P73836	Uncharacterized protein ssr3402	ssr3402	Uncharacterized protein ssr3402 OS=Synechocystis sp. (strain PCC 6803 / Kazusa) OX=1111708 GN=ssr3402 PE=3 SV=1 - [Y3402_SYNY3]	42.71	3	3	59	96	10.6665	5.36377	0.961311	0.96631	1.16535	1.03099	1.01789	1.04371	1.0727	1.04477	0.986814	0.851564
P73901	50S ribosomal protein L12 honologue	ssl0438	50S ribosomal protein L12 honologue OS=Synechocystis sp. (strain PCC 6803 / Kazusa) OX=1111708 GN=ssl0438 PE=4 SV=1 - [P73901_SYNY3]	42.7	5	5	18	89	9.8996	9.20264	0.775876	0.866425	1.1943	0.945533	1.30565	1.07431	1.2071	1.19569	0.790787	0.156669
Q55432	Sll0822 protein	sll0822	Sll0822 protein OS=Synechocystis sp. (strain PCC 6803 / Kazusa) OX=1111708 GN=sll0822 PE=1 SV=1 - [Q55432_SYNY3]	42.64	4	4	22	129	13.9532	8.5874	1.3587	1.07388	0.894343	1.10897	0.951475	0.692528	0.764533	0.802845	1.38131	0.12064
P26525	NAD(P)H-quinone oxidoreductase subunit I	ndhI	NAD(P)H-quinone oxidoreductase subunit I OS=Synechocystis sp. (strain PCC 6803 / Kazusa) OX=1111708 GN=ndhI PE=1 SV=1 - [NDHI_SYNY3]	42.49	9	9	32	193	22.1361	6.75635	1.18592	1.15882	1.11131	1.15202	0.719592	1.24254	1.21202	1.05805	1.08881	0.611594
P74307	Slr0941 protein	slr0941	Slr0941 protein OS=Synechocystis sp. (strain PCC 6803 / Kazusa) OX=1111708 GN=slr0941 PE=4 SV=1 - [P74307_SYNY3]	42.18	5	5	17	147	17.2039	5.30029	1.12805	1.27487	1.10018	1.1677	0.712318	0.878979	1.16258	0.917959	1.27206	0.153808
P73704	General secretion pathway protein G	hofG	General secretion pathway protein G OS=Synechocystis sp. (strain PCC 6803 / Kazusa) OX=1111708 GN=hofG PE=4 SV=1 - [P73704_SYNY3]	41.67	6	6	75	168	17.5628	4.77979	1.10195	1.0309	1.41806	1.18364	0.989351	0.967765	0.836612	0.931242	1.27103	0.120352
Q6ZEW2	Slr5018 protein	slr5018	Slr5018 protein OS=Synechocystis sp. (strain PCC 6803 / Kazusa) OX=1111708 GN=slr5018 PE=4 SV=1 - [Q6ZEW2_SYNY3]	41.59	3	3	11	113	12.8418	5.47803	0.986882	0.827837	1.31012	1.04161	1.31984	1.12833	1.34649	1.26489	0.823483	0.229639
P74609	Slr1576 protein	slr1576	Slr1576 protein OS=Synechocystis sp. (strain PCC 6803 / Kazusa) OX=1111708 GN=slr1576 PE=4 SV=1 - [P74609_SYNY3]	41.51	5	5	35	106	11.3241	9.72998	0.766068	0.821557	1.0937	0.893774	0.80993	0.744776	0.708317	0.754341	1.18484	0.256846
P77961	Glutamine synthetase	glnA	Glutamine synthetase OS=Synechocystis sp. (strain PCC 6803 / Kazusa) OX=1111708 GN=glnA PE=1 SV=2 - [GLN1B_SYNY3]	41.23	14	14	115	473	52.992	5.10986	0.859941	0.820997	0.712715	0.797884	0.682942	0.754651	0.664824	0.700805	1.13853	0.134668
P46445	Cytochrome c6	petJ	Cytochrome c6 OS=Synechocystis sp. (strain PCC 6803 / Kazusa) OX=1111708 GN=petJ PE=1 SV=1 - [CYC6_SYNY3]	40.83	3	3	78	120	12.4553	7.23975	0.0970315	0.169182	0.216013	0.160742	0.189994	0.208262	0.229955	0.209404	0.767618	0.25313
Q6ZE84	Ssl8008 protein	ssl8008	Ssl8008 protein OS=Synechocystis sp. (strain PCC 6803 / Kazusa) OX=1111708 GN=ssl8008 PE=4 SV=1 - [Q6ZE84_SYNY3]	40.54	2	2	7	74	8.10222	4.94482	0.900932	0.960376	1.1802	1.01383	1.47606	1.32136	1.09625	1.29789	0.781141	0.110836
P73733	Sll1618 protein	sll1618	Sll1618 protein OS=Synechocystis sp. (strain PCC 6803 / Kazusa) OX=1111708 GN=sll1618 PE=4 SV=1 - [P73733_SYNY3]	40.5	6	6	44	200	21.422	4.7417	0.819916	0.812192	0.996711	0.876273	0.9313	0.910392	0.916588	0.919427	0.953064	0.515587
P72796	Shikimate kinase	aroK	Shikimate kinase OS=Synechocystis sp. (strain PCC 6803 / Kazusa) OX=1111708 GN=aroK PE=3 SV=1 - [AROK_SYNY3]	40.21	6	6	12	189	20.6849	4.75439	0.770617	0.592569	1.00943	0.790873	1.07476	1.0318	1.03277	1.04644	0.755771	0.103431
P73904	Ssr3532 protein	ssr3532	Ssr3532 protein OS=Synechocystis sp. (strain PCC 6803 / Kazusa) OX=1111708 GN=ssr3532 PE=4 SV=1 - [P73904_SYNY3]	40	3	3	6	80	9.16475	5.38916	0.973857	1.08246	1.48278	1.1797	1.11685	0.735866	0.732108	0.861608	1.36918	0.187972
P72709	Slr0250 protein	slr0250	Slr0250 protein OS=Synechocystis sp. (strain PCC 6803 / Kazusa) OX=1111708 GN=slr0250 PE=4 SV=1 - [P72709_SYNY3]	39.89	5	5	41	178	19.1716	5.87158	0.92083	0.981077	1.18088	1.02759	1.19494	1.04007	1.12064	1.11855	0.918686	0.371383
P73126	Probable thylakoid lumen protein sll0997	sll0997	Probable thylakoid lumen protein sll0997 OS=Synechocystis sp. (strain PCC 6803 / Kazusa) OX=1111708 GN=sll0997 PE=3 SV=2 - [Y997_SYNY3]	39.82	10	10	107	339	37.939	4.43701	1.16911	1.2805	1.47554	1.30838	1.02656	1.08008	1.11007	1.07224	1.22023	0.0637049
P72845	Sll1188 protein	sll1188	Sll1188 protein OS=Synechocystis sp. (strain PCC 6803 / Kazusa) OX=1111708 GN=sll1188 PE=4 SV=1 - [P72845_SYNY3]	39.02	6	6	38	164	18.8044	4.99561	1.00743	1.02312	1.11051	1.04702	0.947968	0.933893	0.789057	0.890306	1.17602	0.0594748
P48959	50S ribosomal protein L35	rpmI	50S ribosomal protein L35 OS=Synechocystis sp. (strain PCC 6803 / Kazusa) OX=1111708 GN=rpmI PE=3 SV=1 - [RL35_SYNY3]	38.81	3	3	42	67	7.88643	11.356	0.796549	0.818328	1.23012	0.948333	0.750433	0.617955	0.625878	0.664756	1.42659	0.126735
Q55662	ATP-dependent Clp protease regulatory subunit	clpC	ATP-dependent Clp protease regulatory subunit OS=Synechocystis sp. (strain PCC 6803 / Kazusa) OX=1111708 GN=clpC PE=3 SV=1 - [Q55662_SYNY3]	38.73	27	29	126	821	91.1184	5.50342	0.995062	0.901374	0.861228	0.919221	0.82726	0.889935	0.812742	0.843313	1.09001	0.175624
P52415	Glucose-1-phosphate adenylyltransferase	glgC	Glucose-1-phosphate adenylyltransferase OS=Synechocystis sp. (strain PCC 6803 / Kazusa) OX=1111708 GN=glgC PE=3 SV=2 - [GLGC_SYNY3]	38.72	14	15	26	439	49.3353	6.46826	1.18516	1.13734	0.895794	1.07276	1.00223	1.18947	0.926922	1.03954	1.03196	0.793601
P74599	Slr1567 protein	slr1567	Slr1567 protein OS=Synechocystis sp. (strain PCC 6803 / Kazusa) OX=1111708 GN=slr1567 PE=4 SV=1 - [P74599_SYNY3]	38.3	26	26	121	765	85.3557	4.71631	1.03662	1.10605	1.22833	1.12367	1.12253	1.11465	1.14749	1.12822	0.995962	0.940031
P74241	Sulfate adenylyltransferase	sat	Sulfate adenylyltransferase OS=Synechocystis sp. (strain PCC 6803 / Kazusa) OX=1111708 GN=sat PE=3 SV=1 - [SAT_SYNY3]	38.21	14	14	28	390	43.6683	6.25244	1.0733	1.02932	0.90072	1.00112	0.866223	0.983131	0.489003	0.779452	1.28438	0.232874
Q55419	MoxR protein	moxR	MoxR protein OS=Synechocystis sp. (strain PCC 6803 / Kazusa) OX=1111708 GN=moxR PE=4 SV=1 - [Q55419_SYNY3]	37.95	9	9	22	303	33.4317	5.07178	1.02101	0.912218	0.966057	0.966427	1.03696	0.961859	1.09611	1.03164	0.936784	0.261722
P20804	Acyl carrier protein	acpP	Acyl carrier protein OS=Synechocystis sp. (strain PCC 6803 / Kazusa) OX=1111708 GN=acpP PE=1 SV=2 - [ACP_SYNY3]	37.66	4	4	223	77	8.58426	4.06885	1.19326	1.00975	1.60935	1.27079	0.970243	0.919249	0.731983	0.873825	1.45428	0.107004
P73282	Transketolase	tktA	Transketolase OS=Synechocystis sp. (strain PCC 6803 / Kazusa) OX=1111708 GN=tktA PE=3 SV=1 - [P73282_SYNY3]	37.61	21	21	102	670	71.6804	5.56689	1.08046	0.963243	0.769268	0.937658	0.877893	0.982789	0.884962	0.915215	1.02452	0.828114
Q55200	Protein SphX	sphX	Protein SphX OS=Synechocystis sp. (strain PCC 6803 / Kazusa) OX=1111708 GN=sphX PE=3 SV=1 - [SPHX_SYNY3]	37.5	11	11	43	336	36.7557	4.76709	0.776542	0.743643	0.739985	0.75339	0.87603	0.890487	0.777471	0.847996	0.888436	0.0645201
P74375	Slr0442 protein	slr0442	Slr0442 protein OS=Synechocystis sp. (strain PCC 6803 / Kazusa) OX=1111708 GN=slr0442 PE=4 SV=1 - [P74375_SYNY3]	36.5	20	20	145	611	62.8689	5.21143	1.05285	1.11534	1.24149	1.13656	1.00801	1.0011	1.00357	1.00423	1.13177	0.0756893
P73006	CheY subfamily	slr1042	CheY subfamily OS=Synechocystis sp. (strain PCC 6803 / Kazusa) OX=1111708 GN=slr1042 PE=4 SV=1 - [P73006_SYNY3]	36.05	4	4	17	147	16.6573	7.06396	1.18997	1.03646	0.937305	1.05458	0.817737	1.27158	1.50857	1.19929	0.879332	0.538827
P73960	3-isopropylmalate dehydrogenase	leuB	3-isopropylmalate dehydrogenase OS=Synechocystis sp. (strain PCC 6803 / Kazusa) OX=1111708 GN=leuB PE=3 SV=1 - [LEU3_SYNY3]	35.91	11	11	21	362	38.6429	4.84326	1.0726	1.04595	0.875541	0.998032	0.642473	0.955473	0.997051	0.864999	1.1538	0.356691
P73360	Slr1209 protein	slr1209	Slr1209 protein OS=Synechocystis sp. (strain PCC 6803 / Kazusa) OX=1111708 GN=slr1209 PE=4 SV=1 - [P73360_SYNY3]	35.78	2	2	4	109	12.3662	4.7417	1.37628		1.15691	1.2666	0.639776	2.56679	0.97517	1.39391	0.908663	0.879447
Q6ZE89	Uncharacterized protein	ssl8003	Uncharacterized protein OS=Synechocystis sp. (strain PCC 6803 / Kazusa) OX=1111708 GN=ssl8003 PE=4 SV=1 - [Q6ZE89_SYNY3]	35.59	2	2	4	59	6.5244	5.40186	0.862102	0.978539	1.06739	0.969343	1.0302	1.17174	0.985624	1.06252	0.912304	0.31791
P74399	Sll0268 protein	sll0268	Sll0268 protein OS=Synechocystis sp. (strain PCC 6803 / Kazusa) OX=1111708 GN=sll0268 PE=4 SV=1 - [P74399_SYNY3]	35.56	3	3	10	135	14.3535	5.5542	0.960792		1.07707	1.01893	0.916216	1.43692	0.848279	1.06714	0.954824	0.855956
P72857	Slr0967 protein	slr0967	Slr0967 protein OS=Synechocystis sp. (strain PCC 6803 / Kazusa) OX=1111708 GN=slr0967 PE=4 SV=1 - [P72857_SYNY3]	35.33	3	3	24	150	15.4596	4.36084	0.977716	0.816355	1.14336	0.979145	1.01991	0.990866	1.09409	1.03496	0.946075	0.604017
P73346	UPF0145 protein sll118	sll1118	UPF0145 protein sll118 OS=Synechocystis sp. (strain PCC 6803 / Kazusa) OX=1111708 GN=sll1118 PE=3 SV=1 - [Y1118_SYNY3]	35.19	4	4	10	108	11.443	5.87158	1.10303	1.01215	0.977587	1.03092	0.94123	1.0356	1.16929	1.04871	0.983041	0.826469
P73579	Slr0890 protein	slr0890	Slr0890 protein OS=Synechocystis sp. (strain PCC 6803 / Kazusa) OX=1111708 GN=slr0890 PE=4 SV=1 - [P73579_SYNY3]	35.11	4	4	15	131	14.1786	5.0083	1.21404	1.14519	1.65177	1.337	1.20254	1.25572	1.12514	1.19447	1.11933	0.431498
P74593	Probable glutaredoxin slr1562	slr1562	Probable glutaredoxin slr1562 OS=Synechocystis sp. (strain PCC 6803 / Kazusa) OX=1111708 GN=slr1562 PE=3 SV=1 - [GLRX1_SYNY3]	34.86	2	2	9	109	12.2143	8.29443	0.869968	1.03638	0.943186	0.949844	1.52878	0.666975	1.37295	1.18957	0.798477	0.423953
P72804	Thylakoid membrane protein slr1796	slr1796	Thylakoid membrane protein slr1796 OS=Synechocystis sp. (strain PCC 6803 / Kazusa) OX=1111708 GN=slr1796 PE=4 SV=1 - [Y1796_SYNY3]	34.83	6	6	34	201	22.9538	5.47803	0.868802	0.726489	0.953459	0.849584	0.688328	0.688388	0.53648	0.637732	1.3322	0.0638778
P74266	50S ribosomal protein L21	rplU	50S ribosomal protein L21 OS=Synechocystis sp. (strain PCC 6803 / Kazusa) OX=1111708 GN=rplU PE=3 SV=1 - [RL21_SYNY3]	34.68	3	4	10	124	13.6604	9.5249	1.02551	0.851786	0.729101	0.868799	0.931595	1.05372	0.572733	0.852683	1.0189	0.928199
Q55888	Slr0112 protein	slr0112	Slr0112 protein OS=Synechocystis sp. (strain PCC 6803 / Kazusa) OX=1111708 GN=slr0112 PE=4 SV=1 - [Q55888_SYNY3]	34.59	4	4	8	185	19.207	4.56396		0.789513	1.14655	0.968033		1.21676	1.1421	1.17943	0.82076	0.366096
P74255	Ssr1951 protein	ssr1951	Ssr1951 protein OS=Synechocystis sp. (strain PCC 6803 / Kazusa) OX=1111708 GN=ssr1951 PE=4 SV=1 - [P74255_SYNY3]	34.48	2	2	21	58	6.18834	4.89404	1.85886	1.64301	3.71918	2.40702	1.4285	0.747119	0.723418	0.966345	2.49085	0.108108
P73728	Peroxiredoxin sll1621	sll1621	Peroxiredoxin sll1621 OS=Synechocystis sp. (strain PCC 6803 / Kazusa) OX=1111708 GN=sll1621 PE=1 SV=1 - [PRX5_SYNY3]	34.39	8	8	68	189	21.1534	5.04639	0.791677	0.746189	0.79754	0.778469	0.736281	0.914815	0.815233	0.82211	0.946916	0.465411
P74486	Sll1862 protein	sll1862	Sll1862 protein OS=Synechocystis sp. (strain PCC 6803 / Kazusa) OX=1111708 GN=sll1862 PE=4 SV=1 - [P74486_SYNY3]	34.27	3	3	33	143	15.1848	5.93506	1.42752	1.57892	2.22836	1.74493	1.20218	1.06471	0.890223	1.05237	1.65809	0.0571921
P74339	Slr1624 protein	slr1624	Slr1624 protein OS=Synechocystis sp. (strain PCC 6803 / Kazusa) OX=1111708 GN=slr1624 PE=4 SV=1 - [P74339_SYNY3]	34.06	11	11	63	458	50.9774	4.34814	1.11214	0.936296	1.15329	1.06724	1.14882	1.0772	1.25534	1.16045	0.919677	0.330876
Q55780	Peptidylprolyl isomerase	slr0208	Peptidylprolyl isomerase OS=Synechocystis sp. (strain PCC 6803 / Kazusa) OX=1111708 GN=slr0208 PE=4 SV=1 - [Q55780_SYNY3]	33.98	7	7	26	259	29.8525	5.07178	0.622103	0.884895	0.707555	0.738184	1.27206	0.890714	1.16719	1.10999	0.665039	0.0539492
P74415	tRNA threonylcarbamoyladenosine biosynthesis protein TsaE	tsaE	tRNA threonylcarbamoyladenosine biosynthesis protein TsaE OS=Synechocystis sp. (strain PCC 6803 / Kazusa) OX=1111708 GN=tsaE PE=3 SV=1 - [TSAE_SYNY3]	33.76	4	4	6	157	17.7239	4.41162	1.12366		0.840203	0.981931	0.638115		0.774991	0.706553	1.38975	0.222276
Q55631	Sll0749 protein	sll0749	Sll0749 protein OS=Synechocystis sp. (strain PCC 6803 / Kazusa) OX=1111708 GN=sll0749 PE=4 SV=1 - [Q55631_SYNY3]	33.67	4	4	13	199	21.1879	4.7417	1.26671	0.697696	0.784518	0.916309	1.65149	1.21678	1.74232	1.53686	0.596221	0.0610002
P73530	30S ribosomal protein S1 homolog A	rps1A	30S ribosomal protein S1 homolog A OS=Synechocystis sp. (strain PCC 6803 / Kazusa) OX=1111708 GN=rps1A PE=3 SV=1 - [RS1A_SYNY3]	32.93	10	10	39	328	36.5475	4.66553	1.00483	0.94765	0.774955	0.909146	0.680752	0.847102	0.742706	0.756853	1.20122	0.145639
P74618	6-phosphogluconolactonase	pgl	6-phosphogluconolactonase OS=Synechocystis sp. (strain PCC 6803 / Kazusa) OX=1111708 GN=pgl PE=1 SV=3 - [6PGL_SYNY3]	32.92	8	8	19	240	26.4657	5.2749	1.03052	1.1193	0.882134	1.01065	1.16728	1.11118	0.886134	1.05487	0.958085	0.709014
P74116	Ssl3549 protein	ssl3549	Ssl3549 protein OS=Synechocystis sp. (strain PCC 6803 / Kazusa) OX=1111708 GN=ssl3549 PE=4 SV=1 - [P74116_SYNY3]	32.89	4	4	18	76	8.94945	5.0083	1.1013	1.09576	1.24055	1.14587	0.607019	1.05841	0.932481	0.865969	1.32323	0.121116
P72758	Carbon dioxide concentrating mechanism protein CcmM	ccmM	Carbon dioxide concentrating mechanism protein CcmM OS=Synechocystis sp. (strain PCC 6803 / Kazusa) OX=1111708 GN=ccmM PE=1 SV=1 - [P72758_SYNY3]	32.75	20	20	66	687	73.0763	8.5874	0.958719	0.908243	0.705765	0.857575	0.781659	0.868743	0.760007	0.80347	1.06734	0.555169
P73128	Sulfolipid biosynthesis protein SqdB	sqdB	Sulfolipid biosynthesis protein SqdB OS=Synechocystis sp. (strain PCC 6803 / Kazusa) OX=1111708 GN=sqdB PE=4 SV=1 - [P73128_SYNY3]	32.64	11	11	48	383	43.175	6.01123	1.1221	1.15637	0.834578	1.03768	0.653397	0.83855	0.661851	0.717933	1.44538	0.0542512
P74754	Slr0607 protein	slr0607	Slr0607 protein OS=Synechocystis sp. (strain PCC 6803 / Kazusa) OX=1111708 GN=slr0607 PE=4 SV=1 - [P74754_SYNY3]	32.56	3	3	12	129	14.3682	5.23682	1.14734	0.932024	0.63259	0.903985	0.864248	1.41597	2.31553	1.53192	0.5901	0.234084
P19125	NAD(P)H-quinone oxidoreductase subunit J	ndhJ	NAD(P)H-quinone oxidoreductase subunit J OS=Synechocystis sp. (strain PCC 6803 / Kazusa) OX=1111708 GN=ndhJ PE=1 SV=4 - [NDHJ_SYNY3]	32.4	6	6	35	179	20.58	4.52588	0.901856	0.828012	0.895853	0.875241	0.949043	0.682967	0.682973	0.771661	1.13423	0.322264
P73503	Slr1437 protein	slr1437	Slr1437 protein OS=Synechocystis sp. (strain PCC 6803 / Kazusa) OX=1111708 GN=slr1437 PE=4 SV=1 - [P73503_SYNY3]	32.14	4	4	13	112	12.6633	5.22412	0.642338	0.48436	0.964404	0.697034	1.03053	1.69011	0.886438	1.20236	0.579721	0.150766
P73513	Sll1355 protein	sll1355	Sll1355 protein OS=Synechocystis sp. (strain PCC 6803 / Kazusa) OX=1111708 GN=sll1355 PE=4 SV=1 - [P73513_SYNY3]	32.04	4	4	5	181	20.7238	4.99561	1.34148	1.05403	1.38408	1.25986	1.01596	1.08867	0.980241	1.02829	1.2252	0.0996118
P74643	Phosphoglucomutase	pgm	Phosphoglucomutase OS=Synechocystis sp. (strain PCC 6803 / Kazusa) OX=1111708 GN=pgm PE=3 SV=1 - [P74643_SYNY3]	31.75	14	14	35	567	61.0871	6.11279	1.02998	1.01147	0.881575	0.974342	0.816506	0.878847	0.820821	0.838724	1.16169	0.0559279
P73219	Fibrillin	sll1568	Fibrillin OS=Synechocystis sp. (strain PCC 6803 / Kazusa) OX=1111708 GN=sll1568 PE=4 SV=1 - [P73219_SYNY3]	31.68	6	6	13	202	22.7141	6.21436	1.07883	1.12611	1.18289	1.12928	0.761358	1.00126	1.31781	1.02681	1.0998	0.565785
Q6YRQ3	Slr6101 protein	slr6101	Slr6101 protein OS=Synechocystis sp. (strain PCC 6803 / Kazusa) OX=1111708 GN=slr6101 PE=4 SV=1 - [Q6YRQ3_SYNY3]	31.65	4	4	15	139	15.7151	4.60205	0.908466	1.13359	1.26548	1.10251	0.929755	0.988964	0.995217	0.971312	1.13507	0.28464
P72975	Sll1515 protein	sll1515	Sll1515 protein OS=Synechocystis sp. (strain PCC 6803 / Kazusa) OX=1111708 GN=sll1515 PE=4 SV=1 - [P72975_SYNY3]	31.54	3	3	10	149	16.6698	10.0376	1.00719	0.755214	1.36653	1.04298	1.21161	1.23866	1.02484	1.15837	0.900384	0.575817
P77973	Argininosuccinate synthase	argG	Argininosuccinate synthase OS=Synechocystis sp. (strain PCC 6803 / Kazusa) OX=1111708 GN=argG PE=1 SV=1 - [ASSY_SYNY3]	31.25	12	12	25	400	44.4567	5.13525	0.922852	0.904018	0.69448	0.84045	0.888417	0.892919	0.828102	0.869813	0.966243	0.719297
Q55623	Sll0756 protein	sll0756	Sll0756 protein OS=Synechocystis sp. (strain PCC 6803 / Kazusa) OX=1111708 GN=sll0756 PE=4 SV=1 - [Q55623_SYNY3]	31.19	4	4	43	202	21.8003	7.95752	1.25521	1.12612	0.989809	1.12371	1.04644	1.03082	1.89931	1.32552	0.847748	0.534084
P48576	2-isopropylmalate synthase	leuA	2-isopropylmalate synthase OS=Synechocystis sp. (strain PCC 6803 / Kazusa) OX=1111708 GN=leuA PE=3 SV=1 - [LEU1_SYNY3]	31.14	11	11	17	533	57.378	5.49072	1.30972	1.42557	1.25196	1.32908	1.17284	0.528209	0.55429	0.75178	1.76792	0.0561953
Q55119	Elongation factor P	efp	Elongation factor P OS=Synechocystis sp. (strain PCC 6803 / Kazusa) OX=1111708 GN=efp PE=3 SV=1 - [EFP_SYNY3]	31.02	6	6	42	187	20.3933	4.89404	0.879219	0.809983	0.912089	0.867097	0.872362	0.952669	0.945144	0.923392	0.939035	0.22736
P74020	Ssl2420 protein	ssl2420	Ssl2420 protein OS=Synechocystis sp. (strain PCC 6803 / Kazusa) OX=1111708 GN=ssl2420 PE=4 SV=1 - [P74020_SYNY3]	30.95	3	3	5	84	9.76994	4.62744		1.40656	2.00396	1.70526		1.03471	0.526709	0.78071	2.18424	0.142414
P74276	Slr1681 protein	slr1681	Slr1681 protein OS=Synechocystis sp. (strain PCC 6803 / Kazusa) OX=1111708 GN=slr1681 PE=4 SV=1 - [P74276_SYNY3]	30.94	8	8	31	320	33.1031	8.20654	0.769556	0.863584	1.1016	0.91158	1.13417	1.17662	1.14716	1.15265	0.790855	0.0727429
P73192	Serine esterase	sll1284	Serine esterase OS=Synechocystis sp. (strain PCC 6803 / Kazusa) OX=1111708 GN=sll1284 PE=4 SV=1 - [P73192_SYNY3]	30.88	4	4	19	204	22.1954	5.26221	0.911227	1.36068	1.08553	1.11914	0.948933	0.843628	1.13603	0.976197	1.14643	0.412139
P73200	Slr1702 protein	slr1702	Slr1702 protein OS=Synechocystis sp. (strain PCC 6803 / Kazusa) OX=1111708 GN=slr1702 PE=4 SV=1 - [P73200_SYNY3]	30.68	5	5	13	251	27.2704	4.95752	0.902559	0.866857	0.591038	0.786818	1.03411	1.05708	1.05735	1.04951	0.749698	0.0563501
P72937	Slr0670 protein	slr0670	Slr0670 protein OS=Synechocystis sp. (strain PCC 6803 / Kazusa) OX=1111708 GN=slr0670 PE=4 SV=1 - [P72937_SYNY3]	30.58	7	7	25	291	32.6562	5.5415	1.09562	1.08001	1.00658	1.06073	1.00269	0.951525	0.888622	0.947613	1.11938	0.0578274
P74539	Sll1333 protein	sll1333	Sll1333 protein OS=Synechocystis sp. (strain PCC 6803 / Kazusa) OX=1111708 GN=sll1333 PE=4 SV=1 - [P74539_SYNY3]	30.21	6	6	11	235	25.6717	4.52588	1.04709	1.04642	1.1974	1.09697	0.903046	0.991071	1.04198	0.9787	1.12084	0.14093
Q55410	Sll0540 protein	sll0540	Sll0540 protein OS=Synechocystis sp. (strain PCC 6803 / Kazusa) OX=1111708 GN=sll0540 PE=4 SV=1 - [Q55410_SYNY3]	29.97	7	7	21	307	32.5145	4.93213	0.983253	1.08949	1.21557	1.0961	1.22037	1.05949	1.22248	1.16745	0.938891	0.454174
Q55120	Biotin carboxyl carrier protein of acetyl-CoA carboxylase	accB	Biotin carboxyl carrier protein of acetyl-CoA carboxylase OS=Synechocystis sp. (strain PCC 6803 / Kazusa) OX=1111708 GN=accB PE=4 SV=1 - [Q55120_SYNY3]	29.87	4	4	27	154	16.3022	4.32275	1.08248	0.830765	1.11575	1.00966	0.545093	0.743916	0.896968	0.728659	1.38565	0.107512
P73426	2-C-methyl-D-erythritol 2,4-cyclodiphosphate synthase	ispF	2-C-methyl-D-erythritol 2,4-cyclodiphosphate synthase OS=Synechocystis sp. (strain PCC 6803 / Kazusa) OX=1111708 GN=ispF PE=3 SV=1 - [ISPF_SYNY3]	29.81	4	4	25	161	17.4003	6.52197	1.07756	1.15679	1.09195	1.10877	1.09607	1.02638	1.07794	1.0668	1.03934	0.260984
Q55665	Glutamate-1-semialdehyde 2,1-aminomutase	hemL	Glutamate-1-semialdehyde 2,1-aminomutase OS=Synechocystis sp. (strain PCC 6803 / Kazusa) OX=1111708 GN=hemL PE=3 SV=2 - [GSA_SYNY3]	29.79	10	10	28	433	45.8622	5.2749	1.09219	1.07718	0.84877	1.00605	0.891185	0.941046	0.855298	0.895843	1.12302	0.252981
P72654	Slr1127 protein	slr1127	Slr1127 protein OS=Synechocystis sp. (strain PCC 6803 / Kazusa) OX=1111708 GN=slr1127 PE=4 SV=1 - [P72654_SYNY3]	29.66	3	3	10	263	28.1535	4.77979	1.03028	1.18821	1.43977	1.21942	0.983531	0.855197	0.980551	0.93976	1.29759	0.0915718
Q55460	Bicarbonate-binding protein CmpA	cmpA	Bicarbonate-binding protein CmpA OS=Synechocystis sp. (strain PCC 6803 / Kazusa) OX=1111708 GN=cmpA PE=1 SV=1 - [CMPA_SYNY3]	29.65	11	11	31	452	49.4298	5.77002	0.742921	0.87422	0.844959	0.8207	0.835203	0.925073	0.96273	0.907668	0.904185	0.188382
P73675	Ssl3829 protein	ssl3829	Ssl3829 protein OS=Synechocystis sp. (strain PCC 6803 / Kazusa) OX=1111708 GN=ssl3829 PE=4 SV=1 - [P73675_SYNY3]	29.41	2	2	20	85	9.82982	4.36084	1.04919	0.989758	1.35404	1.131	1.011	0.974049	0.95116	0.978735	1.15557	0.253203
P72744	Slr1100 protein	slr1100	Slr1100 protein OS=Synechocystis sp. (strain PCC 6803 / Kazusa) OX=1111708 GN=slr1100 PE=4 SV=1 - [P72744_SYNY3]	29.37	3	3	8	126	14.8836	8.98291	0.872051	1.09249	1.23579	1.06678	1.08983	0.807225	0.649735	0.848929	1.25661	0.261169
Q55594	Slr0380 protein	slr0380	Slr0380 protein OS=Synechocystis sp. (strain PCC 6803 / Kazusa) OX=1111708 GN=slr0380 PE=4 SV=1 - [Q55594_SYNY3]	29.19	10	10	48	459	50.5892	5.33838	0.968314	0.997226	1.1447	1.03675	1.10685	1.14848	1.20094	1.15209	0.899884	0.131738
P73406	Carbon dioxide-concentrating mechanism protein CcmK homolog 3	ccmK3	Carbon dioxide-concentrating mechanism protein CcmK homolog 3 OS=Synechocystis sp. (strain PCC 6803 / Kazusa) OX=1111708 GN=ccmK3 PE=3 SV=1 - [CCMK3_SYNY3]	29.13	3	3	10	103	10.9958	5.97314	1.06742	0.897592	0.981725	0.982245	0.648753	0.679628	0.924972	0.751117	1.30771	0.0823252
P72913	UPF0150 protein ssr1765	ssr1765	UPF0150 protein ssr1765 OS=Synechocystis sp. (strain PCC 6803 / Kazusa) OX=1111708 GN=ssr1765 PE=3 SV=2 - [Y1765_SYNY3]	29.11	2	2	20	79	8.91254	4.70361	1.28923	1.53271	1.86726	1.56306	1.27741	1.15832	1.25974	1.23182	1.2689	0.125785
Q6ZEX1	Uncharacterized protein	ssr5009	Uncharacterized protein OS=Synechocystis sp. (strain PCC 6803 / Kazusa) OX=1111708 GN=ssr5009 PE=4 SV=1 - [Q6ZEX1_SYNY3]	29.11	3	3	8	79	8.74477	5.36377	1.18449	1.12041	1.44249	1.24913	1.32639	1.37861	1.23265	1.31255	0.951681	0.586255
P28371	Elongation factor G 1	fusA	Elongation factor G 1 OS=Synechocystis sp. (strain PCC 6803 / Kazusa) OX=1111708 GN=fusA PE=1 SV=2 - [EFG1_SYNY3]	28.92	16	17	63	695	76.7016	5.021	1.1171	0.994463	0.831328	0.980962	0.967613	1.07598	0.833724	0.959104	1.02279	0.850092
Q55580	Sll0350 protein	sll0350	Sll0350 protein OS=Synechocystis sp. (strain PCC 6803 / Kazusa) OX=1111708 GN=sll0350 PE=4 SV=1 - [Q55580_SYNY3]	28.89	19	19	76	803	87.4907	4.44971	1.07539	1.21017	1.21172	1.16576	1.12629	1.02814	1.12198	1.09214	1.06741	0.254504
P73166	Ssr2317 protein	ssr2317	Ssr2317 protein OS=Synechocystis sp. (strain PCC 6803 / Kazusa) OX=1111708 GN=ssr2317 PE=4 SV=1 - [P73166_SYNY3]	28.89	3	3	4	90	10.2792	5.36377	1.53491		2.01552	1.77521	0.810135		0.712162	0.761149	2.33228	0.0538121
P73767	Slr0871 protein	slr0871	Slr0871 protein OS=Synechocystis sp. (strain PCC 6803 / Kazusa) OX=1111708 GN=slr0871 PE=4 SV=1 - [P73767_SYNY3]	28.35	3	3	5	127	14.7185	5.07178		0.610103	1.37084	0.990471		0.51943	0.440933	0.480182	2.0627	0.313693
P73092	Chromophore lyase CpcS/CpeS 2	cpcS2	Chromophore lyase CpcS/CpeS 2 OS=Synechocystis sp. (strain PCC 6803 / Kazusa) OX=1111708 GN=cpcS2 PE=3 SV=1 - [CPXS2_SYNY3]	28.13	6	6	13	192	21.9323	4.71631	0.858411	0.692254	0.804744	0.785137	0.747772	1.0119	1.35589	1.03852	0.756014	0.23783
P74811	UPF0175 protein ssl1255	ssl1255	UPF0175 protein ssl1255 OS=Synechocystis sp. (strain PCC 6803 / Kazusa) OX=1111708 GN=ssl1255 PE=3 SV=1 - [Y1255_SYNY3]	28.09	2	2	4	89	10.4602	4.84326	1.348		1.75387	1.55094	0.336522		0.805913	0.571217	2.71514	0.0873517
Q6ZE79	Ssr8013 protein	ssr8013	Ssr8013 protein OS=Synechocystis sp. (strain PCC 6803 / Kazusa) OX=1111708 GN=ssr8013 PE=4 SV=1 - [Q6ZE79_SYNY3]	28	2	2	2	75	8.41548	6.66846		1.05864	1.22447	1.14156		1.04579	1.16289	1.10434	1.0337	0.749038
P74444	Slr0145 protein	slr0145	Slr0145 protein OS=Synechocystis sp. (strain PCC 6803 / Kazusa) OX=1111708 GN=slr0145 PE=4 SV=1 - [P74444_SYNY3]	27.94	4	4	12	136	15.0355	5.75732	0.364349	1.13214	0.853005	0.783165	2.15245	0.732781	1.40421	1.42981	0.54774	0.238712
P74748	Slr0602 protein	slr0602	Slr0602 protein OS=Synechocystis sp. (strain PCC 6803 / Kazusa) OX=1111708 GN=slr0602 PE=4 SV=1 - [P74748_SYNY3]	27.91	4	4	19	129	14.4086	4.48779	1.0074	0.891553	1.35374	1.08423	1.11343	1.11891	0.952895	1.06174	1.02118	0.887449
P73045	Slr1767 protein	slr1767	Slr1767 protein OS=Synechocystis sp. (strain PCC 6803 / Kazusa) OX=1111708 GN=slr1767 PE=4 SV=1 - [P73045_SYNY3]	27.68	3	3	8	112	12.4565	4.71631	1.13614		1.3235	1.22982	0.680518		0.975545	0.828031	1.48523	0.148224
P73837	Slr2004 protein	slr2004	Slr2004 protein OS=Synechocystis sp. (strain PCC 6803 / Kazusa) OX=1111708 GN=slr2004 PE=4 SV=1 - [P73837_SYNY3]	27.64	12	12	86	474	53.4481	5.36377	1.13077	1.14508	1.32151	1.19912	1.43597	1.54016	1.27747	1.41787	0.845719	0.0892892
P74729	HrEpiB	sll0576	HrEpiB OS=Synechocystis sp. (strain PCC 6803 / Kazusa) OX=1111708 GN=sll0576 PE=4 SV=1 - [P74729_SYNY3]	27.56	8	8	12	312	34.929	7.62061	1.21502	1.07757	0.946049	1.07955	0.947097	0.8094	0.700717	0.819071	1.31801	0.0688717
P72586	GDP-mannose 4,6-dehydratase	rfbD	GDP-mannose 4,6-dehydratase OS=Synechocystis sp. (strain PCC 6803 / Kazusa) OX=1111708 GN=rfbD PE=3 SV=1 - [P72586_SYNY3]	27.35	9	9	17	362	41.3079	6.46826	1.02729	1.01435	0.906406	0.982681	0.726059	1.05586	1.02961	0.937176	1.04856	0.706676
P19050	NAD(P)H-quinone oxidoreductase subunit K 1	ndhK1	NAD(P)H-quinone oxidoreductase subunit K 1 OS=Synechocystis sp. (strain PCC 6803 / Kazusa) OX=1111708 GN=ndhK1 PE=1 SV=1 - [NDHK1_SYNY3]	27.02	7	7	21	248	27.328	8.1333	1.01876	1.08671	0.938906	1.01479	0.792229	0.994489	0.777993	0.854903	1.18702	0.122739
P74161	Sll1381 protein	sll1381	Sll1381 protein OS=Synechocystis sp. (strain PCC 6803 / Kazusa) OX=1111708 GN=sll1381 PE=4 SV=1 - [P74161_SYNY3]	27.01	4	4	10	137	15.6524	8.36768	0.7103	1.38803	0.884783	0.99437	1.64078	0.897748	1.45474	1.33109	0.747034	0.32711
P73376	Cell division protein SepF	sepF	Cell division protein SepF OS=Synechocystis sp. (strain PCC 6803 / Kazusa) OX=1111708 GN=sepF PE=1 SV=1 - [SEPF_SYNY3]	26.88	3	3	11	186	20.5209	4.43701	0.886823	0.64267	0.981623	0.837039	0.862079	0.770703	1.03964	0.890807	0.939641	0.696394
Q55547	Sll0293 protein	sll0293	Sll0293 protein OS=Synechocystis sp. (strain PCC 6803 / Kazusa) OX=1111708 GN=sll0293 PE=4 SV=1 - [Q55547_SYNY3]	26.47	4	4	45	170	18.5715	4.91943	0.965102	1.07407	1.36321	1.13413	1.24965	1.03835	1.22212	1.17004	0.969303	0.804821
Q55574	Orotate phosphoribosyltransferase	pyrE	Orotate phosphoribosyltransferase OS=Synechocystis sp. (strain PCC 6803 / Kazusa) OX=1111708 GN=pyrE PE=3 SV=1 - [PYRE_SYNY3]	26.26	5	5	9	198	21.3595	6.80029	1.00739	0.922707	1.16446	1.03152	0.550612	0.954839	0.856893	0.787448	1.30995	0.158153
P74457	Uridylate kinase	pyrH	Uridylate kinase OS=Synechocystis sp. (strain PCC 6803 / Kazusa) OX=1111708 GN=pyrH PE=3 SV=1 - [PYRH_SYNY3]	26.15	5	5	16	260	27.6333	5.32568	1.14237	0.944521	1.04041	1.04243	0.634052	0.874053	0.929174	0.812427	1.28311	0.098249
P72647	Sll1053 protein	sll1053	Sll1053 protein OS=Synechocystis sp. (strain PCC 6803 / Kazusa) OX=1111708 GN=sll1053 PE=3 SV=1 - [P72647_SYNY3]	26.15	12	12	20	520	56.2242	4.97021	0.972212	1.18646	1.10736	1.08868	1.03183	0.894228	1.08521	1.00376	1.0846	0.372027
P74144	Sll1866 protein	sll1866	Sll1866 protein OS=Synechocystis sp. (strain PCC 6803 / Kazusa) OX=1111708 GN=sll1866 PE=3 SV=1 - [P74144_SYNY3]	26.13	5	5	7	199	21.6205	5.021	0.855624	1.12726	1.1323	1.0384	1.0298	0.876571	0.923932	0.943436	1.10065	0.404591
P72776	Pyridoxine 5'-phosphate synthase	pdxJ	Pyridoxine 5'-phosphate synthase OS=Synechocystis sp. (strain PCC 6803 / Kazusa) OX=1111708 GN=pdxJ PE=3 SV=2 - [PDXJ_SYNY3]	25.62	6	6	16	242	26.5019	5.61768	1.06707	1.00668	0.906004	0.993249	0.730331	0.814694	1.02923	0.858085	1.15752	0.250287
P74685	Sll0443 protein	sll0443	Sll0443 protein OS=Synechocystis sp. (strain PCC 6803 / Kazusa) OX=1111708 GN=sll0443 PE=4 SV=1 - [P74685_SYNY3]	25.59	8	8	17	469	51.0303	4.76709	1.02623	1.06144	0.891226	0.992964	0.9533	0.800497	1.06798	0.940592	1.05568	0.604301
P74735	Slr0592 protein	slr0592	Slr0592 protein OS=Synechocystis sp. (strain PCC 6803 / Kazusa) OX=1111708 GN=slr0592 PE=4 SV=1 - [P74735_SYNY3]	25.46	12	12	50	491	55.5095	6.26514	1.01139	1.11526	1.22614	1.1176	0.965647	1.0516	1.15998	1.05907	1.05526	0.522962
Q55592	7-beta-(4-carbaxybutanamido)cephalosporanic acid acylase	slr0378	7-beta-(4-carbaxybutanamido)cephalosporanic acid acylase OS=Synechocystis sp. (strain PCC 6803 / Kazusa) OX=1111708 GN=slr0378 PE=4 SV=1 - [Q55592_SYNY3]	25.28	15	15	65	704	77.9078	5.77002	1.2313	1.22308	1.42018	1.29152	1.2333	1.07023	1.21846	1.17399	1.10011	0.228759
P73439	Sll1461 protein	sll1461	Sll1461 protein OS=Synechocystis sp. (strain PCC 6803 / Kazusa) OX=1111708 GN=sll1461 PE=4 SV=1 - [P73439_SYNY3]	25	4	4	5	220	25.5088	4.69092	1.09004	1.08513		1.08758	1.19682	0.613443		0.905132	1.20158	0.595514
P73080	Sll1940 protein	sll1940	Sll1940 protein OS=Synechocystis sp. (strain PCC 6803 / Kazusa) OX=1111708 GN=sll1940 PE=4 SV=1 - [P73080_SYNY3]	24.84	3	3	37	157	17.0004	4.70361	1.11938	1.22491	1.46299	1.26909	1.30585	0.995801	1.18815	1.16327	1.09097	0.479919
P72810	Sll1660 protein	sll1660	Sll1660 protein OS=Synechocystis sp. (strain PCC 6803 / Kazusa) OX=1111708 GN=sll1660 PE=4 SV=1 - [P72810_SYNY3]	24.74	5	5	8	194	21.9251	6.80029	1.08639	1.08697	1.06723	1.0802	0.879514	1.09052	1.12942	1.03315	1.04554	0.578484
Q55362	Sll0886 protein	sll0886	Sll0886 protein OS=Synechocystis sp. (strain PCC 6803 / Kazusa) OX=1111708 GN=sll0886 PE=4 SV=1 - [Q55362_SYNY3]	24.73	6	6	16	279	30.9427	4.7417	0.797744	0.803455	1.09399	0.898397	0.817951	0.870983	0.742259	0.810398	1.10859	0.447938
P73279	Slr1150 protein	slr1150	Slr1150 protein OS=Synechocystis sp. (strain PCC 6803 / Kazusa) OX=1111708 GN=slr1150 PE=4 SV=1 - [P73279_SYNY3]	24.71	4	4	35	170	18.9833	5.45264	1.11223	1.24892	1.38753	1.24956	1.1484	1.17999	1.18585	1.17141	1.06671	0.385695
P73456	Cell division protein FtsZ	ftsZ	Cell division protein FtsZ OS=Synechocystis sp. (strain PCC 6803 / Kazusa) OX=1111708 GN=ftsZ PE=1 SV=1 - [FTSZ_SYNY3]	24.65	8	8	12	430	44.7461	4.729	1.1939	1.03054	1.03572	1.08672	0.870888	1.10856	0.751823	0.910424	1.19364	0.208747
P72822	Sll1201 protein	sll1201	Sll1201 protein OS=Synechocystis sp. (strain PCC 6803 / Kazusa) OX=1111708 GN=sll1201 PE=4 SV=1 - [P72822_SYNY3]	24.62	1	7	44	264	30.2821	5.42725	1.07249	1.04209	1.33704	1.15054	1.40401	1.34663	1.2536	1.33475	0.861992	0.149443
P72991	ATP-dependent zinc metalloprotease FtsH 3	ftsH3	ATP-dependent zinc metalloprotease FtsH 3 OS=Synechocystis sp. (strain PCC 6803 / Kazusa) OX=1111708 GN=ftsH3 PE=1 SV=1 - [FTSH3_SYNY3]	24.51	13	14	44	616	67.2089	5.23682	1.03984	1.03555	0.807892	0.961094	0.724489	0.863335	0.627627	0.738484	1.30144	0.0960792
P73620	Sll1774 protein	sll1774	Sll1774 protein OS=Synechocystis sp. (strain PCC 6803 / Kazusa) OX=1111708 GN=sll1774 PE=4 SV=1 - [P73620_SYNY3]	24.23	1	7	52	260	29.6917	5.21143	1.14926	1.05913	1.38377	1.19739	1.38785	1.36048	1.21943	1.32259	0.905335	0.318297
Q6ZEL1	Slr5119 protein	slr5119	Slr5119 protein OS=Synechocystis sp. (strain PCC 6803 / Kazusa) OX=1111708 GN=slr5119 PE=4 SV=1 - [Q6ZEL1_SYNY3]	24.22	1	8	42	256	29.4837	5.56689	1.09617	1.08166	1.35668	1.17817	1.37941	1.33436	1.21898	1.31091	0.898741	0.260334
P74793	Ssr0693 protein	ssr0693	Ssr0693 protein OS=Synechocystis sp. (strain PCC 6803 / Kazusa) OX=1111708 GN=ssr0693 PE=4 SV=1 - [P74793_SYNY3]	24.21	2	2	13	95	10.5914	8.71924	1.15355	1.31979	1.4439	1.30574	1.45731	1.40112	1.42715	1.42853	0.914048	0.225051
P74174	Cytochrome b6/f complex iron-sulfur subunit	petC	Cytochrome b6/f complex iron-sulfur subunit OS=Synechocystis sp. (strain PCC 6803 / Kazusa) OX=1111708 GN=petC PE=1 SV=1 - [P74174_SYNY3]	24.06	2	2	26	133	13.711	9.77393	0.79067	1.0962	1.3855	1.09079	1.96649	1.65106	1.36682	1.66146	0.656526	0.0793985
P74230	30S ribosomal protein S12	rpsL	30S ribosomal protein S12 OS=Synechocystis sp. (strain PCC 6803 / Kazusa) OX=1111708 GN=rpsL PE=3 SV=1 - [RS12_SYNY3]	23.81	4	4	24	126	14.1679	11.2241	1.0445	1.24354	1.2028	1.16361	1.25718	1.03959	1.12961	1.14213	1.01881	0.818283
P74156	Slr1472 protein	slr1472	Slr1472 protein OS=Synechocystis sp. (strain PCC 6803 / Kazusa) OX=1111708 GN=slr1472 PE=4 SV=1 - [P74156_SYNY3]	23.78	3	3	10	164	18.6895	4.729	0.847368	0.403698	1.0377	0.762923	0.651855	0.819912	0.773433	0.7484	1.0194	0.944034
Q57014	Putative RNA-binding protein RbpA	rbpA	Putative RNA-binding protein RbpA OS=Synechocystis sp. (strain PCC 6803 / Kazusa) OX=1111708 GN=rbpA PE=3 SV=3 - [RBPA_SYNY3]	23.76	2	4	9	101	10.9554	5.24951	1.03472	0.69905	0.82964	0.854469	1.08035	0.749129	0.772188	0.867221	0.985296	0.934021
P74644	Circadian clock protein KaiA	kaiA	Circadian clock protein KaiA OS=Synechocystis sp. (strain PCC 6803 / Kazusa) OX=1111708 GN=kaiA PE=3 SV=1 - [KAIA_SYNY3]	23.75	6	6	14	299	34.8717	5.04639	1.00464	1.04765	1.01888	1.02372	1.28396	1.20742	1.76114	1.41751	0.722199	0.0860008
P72616	Ssl2733 protein	ssl2733	Ssl2733 protein OS=Synechocystis sp. (strain PCC 6803 / Kazusa) OX=1111708 GN=ssl2733 PE=4 SV=1 - [P72616_SYNY3]	23.68	2	2	4	76	8.75045	5.14795	0.962799	1.19499		1.0789	1.39191	0.892433		1.14217	0.944601	0.839643
P74447	Ferredoxin	slr0148	Ferredoxin OS=Synechocystis sp. (strain PCC 6803 / Kazusa) OX=1111708 GN=slr0148 PE=4 SV=1 - [P74447_SYNY3]	23.66	4	4	9	186	20.6115	5.05908	0.897658	0.673985	0.611104	0.727582	1.43313	1.59648	2.96098	1.99686	0.364363	0.0613728
Q55819	KaiB-like protein 2	sll0486	KaiB-like protein 2 OS=Synechocystis sp. (strain PCC 6803 / Kazusa) OX=1111708 GN=sll0486 PE=3 SV=1 - [KABL2_SYNY3]	23.53	2	2	8	102	11.6501	4.62744	1.14551	0.736812	0.945803	0.942709	0.502866	0.744031	1.50055	0.915817	1.02936	0.937625
P72769	Slr1774 protein	slr1774	Slr1774 protein OS=Synechocystis sp. (strain PCC 6803 / Kazusa) OX=1111708 GN=slr1774 PE=4 SV=1 - [P72769_SYNY3]	23.53	8	8	55	289	31.2118	9.84717	1.08791	1.2341	1.4392	1.25374	1.10902	0.965089	0.98407	1.01939	1.22989	0.103312
P73292	50S ribosomal protein L31	rpmE	50S ribosomal protein L31 OS=Synechocystis sp. (strain PCC 6803 / Kazusa) OX=1111708 GN=rpmE PE=3 SV=1 - [RL31_SYNY3]	23.46	2	2	15	81	9.29768	9.23193	0.697038	0.67068	0.798528	0.722082	0.704697	0.599353	0.338916	0.547655	1.3185	0.205462
P54224	Uroporphyrinogen decarboxylase	hemE	Uroporphyrinogen decarboxylase OS=Synechocystis sp. (strain PCC 6803 / Kazusa) OX=1111708 GN=hemE PE=3 SV=1 - [DCUP_SYNY3]	23.43	7	7	25	350	39.1274	5.96045	0.801267	0.865679	0.821099	0.829349	0.915272	0.830243	0.83813	0.861215	0.962998	0.390763
Q55480	Uncharacterized sugar kinase slr0537	slr0537	Uncharacterized sugar kinase slr0537 OS=Synechocystis sp. (strain PCC 6803 / Kazusa) OX=1111708 GN=slr0537 PE=3 SV=1 - [YZ37_SYNY3]	23.42	6	6	21	333	35.1613	4.61475	1.15305	1.17173	0.853476	1.05942	1.00967	1.28141	1.18857	1.15988	0.913384	0.483873
P73886	Ribosome-binding ATPase YchF	ychF	Ribosome-binding ATPase YchF OS=Synechocystis sp. (strain PCC 6803 / Kazusa) OX=1111708 GN=ychF PE=3 SV=1 - [P73886_SYNY3]	23.42	7	7	19	363	39.2927	4.84326	1.16739	1.03194	0.936979	1.04544	0.997503	1.0814	0.933512	1.00414	1.04113	0.630391
P73425	Slr1541 protein	slr1541	Slr1541 protein OS=Synechocystis sp. (strain PCC 6803 / Kazusa) OX=1111708 GN=slr1541 PE=4 SV=1 - [P73425_SYNY3]	23.33	4	4	6	210	24.1734	5.41455	1.2201	0.990634	0.649374	0.953368	0.822197	0.976126	1.07808	0.958801	0.994334	0.977581
P74742	Sll0565 protein	sll0565	Sll0565 protein OS=Synechocystis sp. (strain PCC 6803 / Kazusa) OX=1111708 GN=sll0565 PE=4 SV=1 - [P74742_SYNY3]	23.31	3	3	9	133	15.2098	4.70361	0.910847	1.07854	1.2347	1.0747	1.31351	1.04948	1.19329	1.18543	0.90659	0.410839
P73535	Slr1362 protein	slr1362	Slr1362 protein OS=Synechocystis sp. (strain PCC 6803 / Kazusa) OX=1111708 GN=slr1362 PE=4 SV=1 - [P73535_SYNY3]	23.31	3	3	16	133	14.785	4.25928	1.1396	1.15207	1.17695	1.15621	1.02207	0.938306	1.22929	1.06322	1.08745	0.346256
P74490	Pyruvate dehydrogenase E1 component subunit alpha	pdhA	Pyruvate dehydrogenase E1 component subunit alpha OS=Synechocystis sp. (strain PCC 6803 / Kazusa) OX=1111708 GN=pdhA PE=4 SV=1 - [P74490_SYNY3]	23.1	8	8	30	342	38.1338	5.18604	0.93747	0.844556	0.785272	0.855766	0.852287	1.12563	1.01998	0.999301	0.856365	0.190162
Q6ZEF5	Uncharacterized protein	sll7043	Uncharacterized protein OS=Synechocystis sp. (strain PCC 6803 / Kazusa) OX=1111708 GN=sll7043 PE=4 SV=1 - [Q6ZEF5_SYNY3]	22.68	5	5	17	194	21.5323	6.81494	0.879647	0.732348	0.896952	0.836316	0.87384	0.852627	0.871247	0.865905	0.965829	0.60411
P73173	PilJ protein	pilJ	PilJ protein OS=Synechocystis sp. (strain PCC 6803 / Kazusa) OX=1111708 GN=pilJ PE=4 SV=1 - [P73173_SYNY3]	22.67	18	18	41	953	103.116	4.61475	0.856797	0.790324	0.84117	0.82943	0.839815	0.931969	0.934376	0.902053	0.919492	0.121422
P74510	Dihydrolipoamide acetyltransferase component of pyruvate dehydrogenase complex	odhB	Dihydrolipoamide acetyltransferase component of pyruvate dehydrogenase complex OS=Synechocystis sp. (strain PCC 6803 / Kazusa) OX=1111708 GN=odhB PE=3 SV=1 - [P74510_SYNY3]	22.63	8	8	24	433	44.8704	6.18896	1.02369	0.909765	0.848836	0.92743	0.884037	1.21302	1.10116	1.06607	0.86995	0.27354
P72740	Dihydrolipoyl dehydrogenase	lpdA	Dihydrolipoyl dehydrogenase OS=Synechocystis sp. (strain PCC 6803 / Kazusa) OX=1111708 GN=lpdA PE=1 SV=3 - [DLDH_SYNY3]	22.57	9	9	18	474	50.8004	5.5542	1.01245	1.15619	0.895623	1.02142	0.920536	1.03484	0.891435	0.948937	1.07638	0.452298
P73650	High-affinity branched-chain amino acid transport ATP-binding protein BraG	livF	High-affinity branched-chain amino acid transport ATP-binding protein BraG OS=Synechocystis sp. (strain PCC 6803 / Kazusa) OX=1111708 GN=livF PE=4 SV=1 - [P73650_SYNY3]	22.5	5	5	10	240	25.6885	6.03662	1.07458	1.11588	0.976655	1.05571	0.836839	0.871005	1.02497	0.910938	1.15892	0.111367
Q6ZEK6	Slr5124 protein	slr5124	Slr5124 protein OS=Synechocystis sp. (strain PCC 6803 / Kazusa) OX=1111708 GN=slr5124 PE=4 SV=1 - [Q6ZEK6_SYNY3]	22.46	1	6	46	276	31.4297	5.24951	1.17911	1.06428	1.34069	1.19469	1.37147	1.35325	1.23902	1.32125	0.904215	0.233476
P72585	GDP-L-fucose synthase	fcl	GDP-L-fucose synthase OS=Synechocystis sp. (strain PCC 6803 / Kazusa) OX=1111708 GN=fcl PE=3 SV=1 - [P72585_SYNY3]	22.44	6	6	14	312	34.6977	5.89697	0.960686	1.05998	0.829706	0.950123	1.01474	1.12306	1.00022	1.04601	0.908333	0.281684
P73941	Sll1426 protein	sll1426	Sll1426 protein OS=Synechocystis sp. (strain PCC 6803 / Kazusa) OX=1111708 GN=sll1426 PE=4 SV=1 - [P73941_SYNY3]	22.44	2	2	13	156	16.888	4.2085	1.20463	1.37002	1.6315	1.40205	1.13531	0.845808	0.988165	0.98976	1.41656	0.0512106
P73719	Sll1628 protein	sll1628	Sll1628 protein OS=Synechocystis sp. (strain PCC 6803 / Kazusa) OX=1111708 GN=sll1628 PE=4 SV=1 - [P73719_SYNY3]	22.4	7	7	18	384	43.0765	4.4624	0.765278	0.799686	0.88165	0.815538	0.721171	0.869377	0.80726	0.799269	1.02035	0.782545
P72583	Ycf53-like protein	sll0558	Ycf53-like protein OS=Synechocystis sp. (strain PCC 6803 / Kazusa) OX=1111708 GN=sll0558 PE=1 SV=1 - [YC53L_SYNY3]	22.32	4	4	4	233	26.4486	6.39209	1.0278	0.900882	0.862713	0.930464	0.734557	1.1119	1.28672	1.04439	0.890914	0.540358
P73591	Sll1308 protein	sll1308	Sll1308 protein OS=Synechocystis sp. (strain PCC 6803 / Kazusa) OX=1111708 GN=sll1308 PE=3 SV=1 - [P73591_SYNY3]	22.18	5	5	7	248	25.8453	5.21143	1.00662		0.8796	0.94311	0.914312		0.966865	0.940588	1.00268	0.974069
P73971	Probable cytosol aminopeptidase	pepA	Probable cytosol aminopeptidase OS=Synechocystis sp. (strain PCC 6803 / Kazusa) OX=1111708 GN=pepA PE=3 SV=2 - [AMPA_SYNY3]	22.15	10	10	23	492	52.1332	5.10986	0.96456	0.913884	0.708457	0.8623	0.783405	0.988789	0.890988	0.887727	0.971357	0.80852
P80046	Isocitrate dehydrogenase [NADP]	icd	Isocitrate dehydrogenase [NADP] OS=Synechocystis sp. (strain PCC 6803 / Kazusa) OX=1111708 GN=icd PE=1 SV=2 - [IDH_SYNY3]	22.11	9	9	24	475	52.2417	5.57959	1.0353	0.95032	0.854846	0.946821	0.872259	0.958959	0.856227	0.895815	1.05694	0.450883
P74429	Ycf39 gene product	ycf39	Ycf39 gene product OS=Synechocystis sp. (strain PCC 6803 / Kazusa) OX=1111708 GN=ycf39 PE=4 SV=1 - [P74429_SYNY3]	22.09	5	6	10	326	36.4961	9.14404	0.925007	1.04564	0.781516	0.917388	1.02638	1.19424	0.628779	0.949801	0.965874	0.868889
P74746	Slr0600 protein	slr0600	Slr0600 protein OS=Synechocystis sp. (strain PCC 6803 / Kazusa) OX=1111708 GN=slr0600 PE=1 SV=1 - [P74746_SYNY3]	22.09	6	6	8	326	35.9702	6.04932	1.45673	1.31518	0.999972	1.25729		0.866872	0.771942	0.819407	1.53439	0.0906757
P73848	3-hydroxyacyl-[acyl-carrier-protein] dehydratase FabZ	fabZ	3-hydroxyacyl-[acyl-carrier-protein] dehydratase FabZ OS=Synechocystis sp. (strain PCC 6803 / Kazusa) OX=1111708 GN=fabZ PE=3 SV=2 - [FABZ_SYNY3]	21.95	3	3	7	164	17.9303	5.52881	0.844925	0.846289	0.859804	0.850339	0.782615	0.972949	0.783937	0.8465	1.00453	0.954625
P73242	Malonyl CoA-acyl carrier protein transacylase	fabD	Malonyl CoA-acyl carrier protein transacylase OS=Synechocystis sp. (strain PCC 6803 / Kazusa) OX=1111708 GN=fabD PE=1 SV=1 - [FABD_SYNY3]	21.84	5	5	10	293	31.4708	5.021	0.862844	0.944797	1.09803	0.968557	0.76586	0.860039	1.0531	0.892998	1.08461	0.526601
Q55542	Slr0334 protein	slr0334	Slr0334 protein OS=Synechocystis sp. (strain PCC 6803 / Kazusa) OX=1111708 GN=slr0334 PE=4 SV=1 - [Q55542_SYNY3]	21.82	4	4	10	110	11.624	7.85498	0.973121	1.10802	1.19836	1.09317	1.20293	0.983043	0.872702	1.01956	1.0722	0.563613
P73317	50S ribosomal protein L2	rplB	50S ribosomal protein L2 OS=Synechocystis sp. (strain PCC 6803 / Kazusa) OX=1111708 GN=rplB PE=3 SV=1 - [RL2_SYNY3]	21.74	5	5	9	276	30.4144	11.2095	1.01848	0.687937	0.949655	0.885358	1.01813	1.26183	0.882843	1.05427	0.839785	0.322506
P77960	Tryptophan synthase alpha chain	trpA	Tryptophan synthase alpha chain OS=Synechocystis sp. (strain PCC 6803 / Kazusa) OX=1111708 GN=trpA PE=3 SV=1 - [TRPA_SYNY3]	21.59	4	4	15	264	28.0059	4.97021	0.961319	1.04373	0.931468	0.978838	1.02724	1.13292	1.25086	1.13701	0.860891	0.09549
P73236	Slr2016 protein	slr2016	Slr2016 protein OS=Synechocystis sp. (strain PCC 6803 / Kazusa) OX=1111708 GN=slr2016 PE=4 SV=1 - [P73236_SYNY3]	21.52	3	3	10	158	17.5269	9.20264	1.10845	1.01144	1.34952	1.15647	0.806192	0.920351	0.903933	0.876825	1.31893	0.0586504
P73007	Slr1043 protein	slr1043	Slr1043 protein OS=Synechocystis sp. (strain PCC 6803 / Kazusa) OX=1111708 GN=slr1043 PE=4 SV=1 - [P73007_SYNY3]	21.39	4	4	6	187	20.6696	4.50049	0.908382	0.881157	0.851108	0.880216	0.871515	1.00323	0.687159	0.853969	1.03073	0.792082
P72705	Photosystem I assembly protein Ycf4	ycf4	Photosystem I assembly protein Ycf4 OS=Synechocystis sp. (strain PCC 6803 / Kazusa) OX=1111708 GN=ycf4 PE=3 SV=1 - [YCF4_SYNY3]	21.28	4	4	11	188	20.441	10.0522	0.92772	0.827716	0.80709	0.854175	0.829808	1.01739	1.00386	0.950353	0.898798	0.246791
P72681	Ssl1326 protein	ssl1326	Ssl1326 protein OS=Synechocystis sp. (strain PCC 6803 / Kazusa) OX=1111708 GN=ssl1326 PE=4 SV=1 - [P72681_SYNY3]	21.28	2	2	3	94	10.8806	9.61279		0.698619	0.934421	0.81652		1.11691	1.04254	1.07973	0.756229	0.167017
P74577	Sll0623 protein	sll0623	Sll0623 protein OS=Synechocystis sp. (strain PCC 6803 / Kazusa) OX=1111708 GN=sll0623 PE=4 SV=1 - [P74577_SYNY3]	20.99	5	5	36	262	28.1764	4.97021	0.839992	0.988916	1.0151	0.948004	1.09324	1.04297	1.12693	1.08771	0.871558	0.0794998
P73611	Slr1861 protein	slr1861	Slr1861 protein OS=Synechocystis sp. (strain PCC 6803 / Kazusa) OX=1111708 GN=slr1861 PE=4 SV=1 - [P73611_SYNY3]	20.98	2	2	5	143	15.772	4.84326	1.21871	0.998715		1.10871	0.548946	0.693497		0.621221	1.78473	0.0657833
P74380	Sll0426 protein	sll0426	Sll0426 protein OS=Synechocystis sp. (strain PCC 6803 / Kazusa) OX=1111708 GN=sll0426 PE=4 SV=1 - [P74380_SYNY3]	20.83	3	3	20	120	13.3225	4.53857	1.05049	1.06739	1.48349	1.20046	1.21003	1.06006	0.962656	1.07758	1.11403	0.482337
P73547	Precorrin decarbocylase	cbiT	Precorrin decarbocylase OS=Synechocystis sp. (strain PCC 6803 / Kazusa) OX=1111708 GN=cbiT PE=4 SV=1 - [P73547_SYNY3]	20.7	4	4	9	227	24.7621	6.21436	1.05795	1.01725	0.978254	1.01782	0.747468	1.04098	0.849504	0.879316	1.15751	0.194857
Q55624	Putative peroxiredoxin sll0755	sll0755	Putative peroxiredoxin sll0755 OS=Synechocystis sp. (strain PCC 6803 / Kazusa) OX=1111708 GN=sll0755 PE=3 SV=1 - [Y755_SYNY3]	20.5	4	4	6	200	22.4954	4.95752	1.28541	1.36634	1.18791	1.27989	1.20603	0.707047	0.877314	0.930129	1.37603	0.0873839
Q55614	High-affinity branched-chain amino acid transport ATP-binding protein	livG	High-affinity branched-chain amino acid transport ATP-binding protein OS=Synechocystis sp. (strain PCC 6803 / Kazusa) OX=1111708 GN=livG PE=4 SV=1 - [Q55614_SYNY3]	20.11	5	5	9	373	41.1686	5.021	0.645553	0.843894	1.61351	1.03432	1.74423	1.60745	0.536297	1.29599	0.798092	0.616529
Q55604	Slr0769 protein	slr0769	Slr0769 protein OS=Synechocystis sp. (strain PCC 6803 / Kazusa) OX=1111708 GN=slr0769 PE=4 SV=1 - [Q55604_SYNY3]	20.1	5	5	20	204	21.8995	9.84717	0.544684	0.671075	0.713231	0.642997	0.497588	0.412789	0.523779	0.478052	1.34503	0.05317
P73618	Deoxyribose-phosphate aldolase	deoC	Deoxyribose-phosphate aldolase OS=Synechocystis sp. (strain PCC 6803 / Kazusa) OX=1111708 GN=deoC PE=3 SV=1 - [DEOC_SYNY3]	20	4	4	12	225	23.8594	5.61768	0.949884	0.880648	0.905613	0.912048	1.03267	0.903916	0.646	0.860863	1.05946	0.680479
P72917	Ssr1768 protein	ssr1768	Ssr1768 protein OS=Synechocystis sp. (strain PCC 6803 / Kazusa) OX=1111708 GN=ssr1768 PE=4 SV=1 - [P72917_SYNY3]	20	1	1	5	65	7.48367	4.50049	1.13736	1.39089		1.26413	0.901233	1.41585		1.15854	1.09113	0.748111
Q55517	Sll0529 protein	sll0529	Sll0529 protein OS=Synechocystis sp. (strain PCC 6803 / Kazusa) OX=1111708 GN=sll0529 PE=4 SV=1 - [Q55517_SYNY3]	19.97	13	13	44	731	78.2673	5.60498	1.09963	1.0097	0.927099	1.01214	0.801546	0.997917	0.760753	0.853405	1.18601	0.147506
P54899	N-acetyl-gamma-glutamyl-phosphate reductase	argC	N-acetyl-gamma-glutamyl-phosphate reductase OS=Synechocystis sp. (strain PCC 6803 / Kazusa) OX=1111708 GN=argC PE=3 SV=1 - [ARGC_SYNY3]	19.94	5	5	10	351	38.1848	6.7124	0.979705	1.2933	1.08077	1.11792	0.744765	0.914746	0.855804	0.838438	1.33334	0.0562754
Q55847	Sll0470 protein	sll0470	Sll0470 protein OS=Synechocystis sp. (strain PCC 6803 / Kazusa) OX=1111708 GN=sll0470 PE=4 SV=1 - [Q55847_SYNY3]	19.89	3	3	33	186	20.7057	8.77783	0.896266	0.957067	1.08394	0.979091	0.950208	1.0475	1.16609	1.0546	0.928402	0.416381
P73405	Pyruvate dehydrogenase E1 beta subunit	pdhB	Pyruvate dehydrogenase E1 beta subunit OS=Synechocystis sp. (strain PCC 6803 / Kazusa) OX=1111708 GN=pdhB PE=4 SV=1 - [P73405_SYNY3]	19.75	5	5	16	324	35.6865	5.5415	0.988775	0.851593	0.648211	0.829526	0.852408	1.21632	1.1975	1.08874	0.761914	0.168068
P73586	Sll0860 protein	sll0860	Sll0860 protein OS=Synechocystis sp. (strain PCC 6803 / Kazusa) OX=1111708 GN=sll0860 PE=4 SV=1 - [P73586_SYNY3]	19.65	3	3	17	173	19.2973	4.33545	0.936177	0.872804	0.943281	0.91742	1.0326	1.47109	0.844974	1.11622	0.821899	0.347347
P74675	Sll1542 protein	sll1542	Sll1542 protein OS=Synechocystis sp. (strain PCC 6803 / Kazusa) OX=1111708 GN=sll1542 PE=4 SV=1 - [P74675_SYNY3]	19.33	5	5	16	300	34.793	4.69092	1.11033	1.14858	1.45976	1.23956	0.973396	0.930402	0.898961	0.934253	1.32679	0.0536414
P73856	Slr1724 protein	slr1724	Slr1724 protein OS=Synechocystis sp. (strain PCC 6803 / Kazusa) OX=1111708 GN=slr1724 PE=4 SV=1 - [P73856_SYNY3]	19.32	6	6	13	264	29.5414	5.63037	0.76025	0.981928	0.996842	0.913007	1.11945	1.06845	0.954038	1.04731	0.87176	0.213173
P74029	Ycf39 protein	ycf39	Ycf39 protein OS=Synechocystis sp. (strain PCC 6803 / Kazusa) OX=1111708 GN=ycf39 PE=4 SV=1 - [P74029_SYNY3]	18.72	4	4	9	219	23.5195	6.20166	0.994243	0.993905	0.774011	0.920719	0.966845	1.27445	1.07146	1.10425	0.833796	0.189803
P72742	Slr1098 protein	slr1098	Slr1098 protein OS=Synechocystis sp. (strain PCC 6803 / Kazusa) OX=1111708 GN=slr1098 PE=1 SV=1 - [P72742_SYNY3]	18.65	3	3	11	252	27.6572	4.71631	0.716793	1.02404	1.03425	0.925028	1.061	0.794386	0.721904	0.859096	1.07675	0.676097
P73706	Slr1818 protein	slr1818	Slr1818 protein OS=Synechocystis sp. (strain PCC 6803 / Kazusa) OX=1111708 GN=slr1818 PE=4 SV=1 - [P73706_SYNY3]	18.41	4	4	11	201	23.275	5.24951	0.892821	0.965069	0.876064	0.911318	1.01471	1.00189	0.768276	0.928291	0.981716	0.850818
P74707	Peptide chain release factor 1	prfA	Peptide chain release factor 1 OS=Synechocystis sp. (strain PCC 6803 / Kazusa) OX=1111708 GN=prfA PE=3 SV=1 - [RF1_SYNY3]	18.36	6	6	11	365	41.1006	4.99561	0.905787	0.970602	0.860416	0.912268	0.819199	0.847018	1.04225	0.902823	1.01046	0.908421
P73323	Slr1895 protein	slr1895	Slr1895 protein OS=Synechocystis sp. (strain PCC 6803 / Kazusa) OX=1111708 GN=slr1895 PE=4 SV=1 - [P73323_SYNY3]	18.32	6	7	12	404	45.1104	9.83252	1.08821	0.852563	1.39146	1.11074	0.324871	0.796374	0.610875	0.577373	1.92379	0.0621019
P73574	3-oxoacyl-[acyl-carrier-protein] reductase	fabG	3-oxoacyl-[acyl-carrier-protein] reductase OS=Synechocystis sp. (strain PCC 6803 / Kazusa) OX=1111708 GN=fabG PE=1 SV=1 - [FABG_SYNY3]	18.22	4	4	15	247	25.7075	6.771	1.02424	0.967683	0.842101	0.944676	0.833995	0.956395	0.875788	0.888726	1.06296	0.436012
P72688	Transcription termination/antitermination protein NusA	nusA	Transcription termination/antitermination protein NusA OS=Synechocystis sp. (strain PCC 6803 / Kazusa) OX=1111708 GN=nusA PE=3 SV=1 - [P72688_SYNY3]	18.12	7	7	14	458	51.2994	4.61475	1.05935	1.10122	0.871465	1.01068	0.85633	1.15673	1.05067	1.02124	0.989655	0.929897
P74560	Slr0651 protein	slr0651	Slr0651 protein OS=Synechocystis sp. (strain PCC 6803 / Kazusa) OX=1111708 GN=slr0651 PE=4 SV=1 - [P74560_SYNY3]	18.11	3	3	8	127	14.0481	4.99561	1.07774	1.33486	1.12294	1.17852	1.05116	0.85032	1.01085	0.970776	1.21399	0.106882
P73231	Slr2011 protein	slr2011	Slr2011 protein OS=Synechocystis sp. (strain PCC 6803 / Kazusa) OX=1111708 GN=slr2011 PE=4 SV=1 - [P73231_SYNY3]	18.09	2	2	4	199	21.1984	4.70361	0.320493	1.01589		0.668189	1.43464	1.04848		1.24156	0.538187	0.286128
P73851	Aspartate--tRNA(Asp/Asn) ligase	aspS	Aspartate--tRNA(Asp/Asn) ligase OS=Synechocystis sp. (strain PCC 6803 / Kazusa) OX=1111708 GN=aspS PE=3 SV=1 - [SYDND_SYNY3]	18.03	8	8	14	599	67.1676	5.31299	1.28337	1.38477	0.976132	1.21476	0.935051	0.830751	0.946677	0.90416	1.34352	0.0726363
Q55397	Uncharacterized protein sll0546	sll0546	Uncharacterized protein sll0546 OS=Synechocystis sp. (strain PCC 6803 / Kazusa) OX=1111708 GN=sll0546 PE=3 SV=1 - [Y546_SYNY3]	18.02	1	1	3	111	11.9253	9.33447	0.415072	1.11138	0.40465	0.643702	1.75424	1.15957	2.30567	1.73983	0.369979	0.0538142
Q55405	Slr0579 protein	slr0579	Slr0579 protein OS=Synechocystis sp. (strain PCC 6803 / Kazusa) OX=1111708 GN=slr0579 PE=4 SV=1 - [Q55405_SYNY3]	17.95	2	2	4	117	13.9297	9.61279	1.0265	0.959943	1.2492	1.07855	1.34562	1.26581	1.20733	1.27292	0.847304	0.11346
P72852	Slr0962 protein	slr0962	Slr0962 protein OS=Synechocystis sp. (strain PCC 6803 / Kazusa) OX=1111708 GN=slr0962 PE=4 SV=1 - [P72852_SYNY3]	17.82	9	9	46	477	51.8047	4.11963	1.19774	0.893719	1.15269	1.08138	1.17313	1.43456	1.32257	1.31009	0.82543	0.132393
Q55595	Probable lactoylglutathione lyase	gloA	Probable lactoylglutathione lyase OS=Synechocystis sp. (strain PCC 6803 / Kazusa) OX=1111708 GN=gloA PE=3 SV=1 - [LGUL_SYNY3]	17.56	2	2	4	131	14.6554	5.8335	1.3809	1.03029		1.2056	0.886794	0.630133		0.758464	1.58952	0.175824
P72955	Urease accessory protein UreG	ureG	Urease accessory protein UreG OS=Synechocystis sp. (strain PCC 6803 / Kazusa) OX=1111708 GN=ureG PE=3 SV=1 - [UREG_SYNY3]	17.48	4	4	13	206	21.9986	5.2749	0.878817	1.03364	1.02828	0.980245	0.864255	0.82972	0.948367	0.88078	1.11293	0.182639
Q6ZEX8	Uncharacterized protein	sll5002	Uncharacterized protein OS=Synechocystis sp. (strain PCC 6803 / Kazusa) OX=1111708 GN=sll5002 PE=4 SV=1 - [Q6ZEX8_SYNY3]	17.39	2	2	6	115	13.2047	5.45264		1.06485	1.25815	1.1615		0.829279	1.23187	1.03057	1.12705	0.616998
P73808	Arsenical resistance operon repressor	arsA	Arsenical resistance operon repressor OS=Synechocystis sp. (strain PCC 6803 / Kazusa) OX=1111708 GN=arsA PE=4 SV=1 - [P73808_SYNY3]	17.31	2	2	2	104	12.3382	7.07861		1.27533	1.556	1.41566		0.876349	0.697127	0.786738	1.79941	0.0634878
P74056	Ssr1391 protein	ssr1391	Ssr1391 protein OS=Synechocystis sp. (strain PCC 6803 / Kazusa) OX=1111708 GN=ssr1391 PE=4 SV=1 - [P74056_SYNY3]	17.2	2	2	2	93	10.7395	4.88135		1.28508	1.31508	1.30008		1.1336	0.913416	1.02351	1.27022	0.13052
P73529	Sll1280 protein	sll1280	Sll1280 protein OS=Synechocystis sp. (strain PCC 6803 / Kazusa) OX=1111708 GN=sll1280 PE=3 SV=1 - [P73529_SYNY3]	17.16	4	4	7	303	33.9884	7.25439	1.28011		1.70855	1.49433	1.17896		0.338676	0.75882	1.96928	0.259209
P74215	Aspartyl/glutamyl-tRNA(Asn/Gln) amidotransferase subunit B	gatB	Aspartyl/glutamyl-tRNA(Asn/Gln) amidotransferase subunit B OS=Synechocystis sp. (strain PCC 6803 / Kazusa) OX=1111708 GN=gatB PE=3 SV=2 - [GATB_SYNY3]	16.97	8	8	19	495	54.6833	5.5415	1.06184	1.03953	0.941353	1.01424	0.881946	0.919928	0.923055	0.90831	1.11662	0.0543381
P73674	Sll2006 protein	sll2006	Sll2006 protein OS=Synechocystis sp. (strain PCC 6803 / Kazusa) OX=1111708 GN=sll2006 PE=4 SV=1 - [P73674_SYNY3]	16.95	2	2	11	118	13.4532	4.84326	0.830969	0.814852	1.5923	1.07937	1.34676	1.28572	1.11676	1.24974	0.863676	0.556093
Q55392	Slr0565 protein	slr0565	Slr0565 protein OS=Synechocystis sp. (strain PCC 6803 / Kazusa) OX=1111708 GN=slr0565 PE=4 SV=1 - [Q55392_SYNY3]	16.92	3	3	30	325	35.358	5.18604	0.94473	0.867318	0.930502	0.914183	0.868261	0.779391	1.55632	1.06799	0.855983	0.566708
Q55114	Sll0413 protein	sll0413	Sll0413 protein OS=Synechocystis sp. (strain PCC 6803 / Kazusa) OX=1111708 GN=sll0413 PE=4 SV=1 - [Q55114_SYNY3]	16.91	4	4	5	207	23.0711	8.67529	0.778009		1.14389	0.960948	1.59822		0.837664	1.21794	0.788993	0.604484
P73462	Urease accessory protein UreE	ureE	Urease accessory protein UreE OS=Synechocystis sp. (strain PCC 6803 / Kazusa) OX=1111708 GN=ureE PE=3 SV=1 - [P73462_SYNY3]	16.9	2	2	3	142	15.8573	6.52197		1.42056	0.936222	1.17839		0.518801	0.932376	0.725588	1.62405	0.290974
P74741	Bifunctional purine biosynthesis protein PurH	purH	Bifunctional purine biosynthesis protein PurH OS=Synechocystis sp. (strain PCC 6803 / Kazusa) OX=1111708 GN=purH PE=3 SV=2 - [PUR9_SYNY3]	16.83	8	8	17	511	54.5311	5.36377	1.22618	1.10839	0.963826	1.09946	0.950482	1.069	0.970961	0.996814	1.10298	0.289877
P74433	Slr0404 protein	slr0404	Slr0404 protein OS=Synechocystis sp. (strain PCC 6803 / Kazusa) OX=1111708 GN=slr0404 PE=4 SV=1 - [P74433_SYNY3]	16.82	4	4	18	333	34.8431	5.51611	1.04513	0.977315	1.0422	1.02155	1.09317	1.02333	1.07585	1.06412	0.959996	0.23541
P73559	Slr0878 protein	slr0878	Slr0878 protein OS=Synechocystis sp. (strain PCC 6803 / Kazusa) OX=1111708 GN=slr0878 PE=4 SV=1 - [P73559_SYNY3]	16.73	4	4	8	245	25.9713	6.41748	1.0794	1.41535	1.60098	1.36524	0.903895	0.931064	0.993915	0.942958	1.44783	0.0526946
P73859	KaiB-like protein 1	sll1596	KaiB-like protein 1 OS=Synechocystis sp. (strain PCC 6803 / Kazusa) OX=1111708 GN=sll1596 PE=3 SV=1 - [KABL1_SYNY3]	16.67	2	2	4	108	12.2096	4.93213	1.03708	0.910379	1.06024	1.00256	1.09627	1.03423	1.27868	1.13639	0.882235	0.198389
P73410	Cysteine synthase	cysK	Cysteine synthase OS=Synechocystis sp. (strain PCC 6803 / Kazusa) OX=1111708 GN=cysK PE=3 SV=2 - [CYSK_SYNY3]	16.67	4	4	13	312	33.1525	5.79541	0.716813	0.907348	0.891364	0.838509	1.14299	0.879107	0.814832	0.945644	0.886707	0.413436
Q55588	Slr0373 protein	slr0373	Slr0373 protein OS=Synechocystis sp. (strain PCC 6803 / Kazusa) OX=1111708 GN=slr0373 PE=4 SV=1 - [Q55588_SYNY3]	16.67	2	2	3	126	14.0348	4.91943	1.07724		1.33318	1.20521	0.89114		0.727291	0.809216	1.48935	0.121068
P73558	Glutamyl-tRNA(Gln) amidotransferase subunit A	gatA	Glutamyl-tRNA(Gln) amidotransferase subunit A OS=Synechocystis sp. (strain PCC 6803 / Kazusa) OX=1111708 GN=gatA PE=3 SV=1 - [GATA_SYNY3]	16.56	5	5	9	483	51.4382	5.16064	1.16501	1.21239	0.746985	1.04146	0.704962	0.738506	0.871054	0.771507	1.3499	0.159261
Q55625	Ribosome-binding factor A	rbfA	Ribosome-binding factor A OS=Synechocystis sp. (strain PCC 6803 / Kazusa) OX=1111708 GN=rbfA PE=3 SV=1 - [RBFA_SYNY3]	16.54	3	3	5	133	14.7396	5.90967	0.948658		0.970232	0.959445	1.13923		1.49509	1.31716	0.728418	0.182589
Q55797	Phosphoheptose isomerase	gmhA	Phosphoheptose isomerase OS=Synechocystis sp. (strain PCC 6803 / Kazusa) OX=1111708 GN=gmhA PE=3 SV=1 - [GMHA_SYNY3]	16.49	3	3	4	194	21.1236	6.62451	1.003	1.72182	0.923897	1.21624	1.21207		1.05214	1.1321	1.07432	0.816885
P73634	ATP-dependent Clp protease adapter protein ClpS	clpS	ATP-dependent Clp protease adapter protein ClpS OS=Synechocystis sp. (strain PCC 6803 / Kazusa) OX=1111708 GN=clpS PE=3 SV=1 - [CLPS_SYNY3]	16.33	2	2	5	98	11.1436	6.27783	1.17019	1.12204	1.16239	1.15154	1.09662	0.714372	0.870738	0.893909	1.28821	0.082821
Q55458	Uncharacterized protein slr0039	slr0039	Uncharacterized protein slr0039 OS=Synechocystis sp. (strain PCC 6803 / Kazusa) OX=1111708 GN=slr0039 PE=4 SV=1 - [Y039_SYNY3]	16.25	4	4	15	357	38.3943	4.90674	1.34655	1.03881	1.09741	1.16092	0.960981	1.11599	1.14412	1.0737	1.08124	0.472917
P72731	Uncharacterized protein slr1417	slr1417	Uncharacterized protein slr1417 OS=Synechocystis sp. (strain PCC 6803 / Kazusa) OX=1111708 GN=slr1417 PE=3 SV=1 - [Y1417_SYNY3]	16.1	2	2	9	118	12.9202	5.41455	0.724412	0.646099	0.849632	0.740048	0.780949	1.00245	0.922735	0.902045	0.820411	0.138781
P73257	Argininosuccinate lyase	argH	Argininosuccinate lyase OS=Synechocystis sp. (strain PCC 6803 / Kazusa) OX=1111708 GN=argH PE=3 SV=1 - [ARLY_SYNY3]	16.05	6	6	15	461	50.9163	5.5415	1.48237	1.04164	0.918476	1.14749	1.35582	1.19295	1.07344	1.2074	0.950381	0.767967
P74424	Sll0361 protein	sll0361	Sll0361 protein OS=Synechocystis sp. (strain PCC 6803 / Kazusa) OX=1111708 GN=sll0361 PE=4 SV=1 - [P74424_SYNY3]	16.03	3	3	8	156	17.1758	5.5415	0.841158	0.832923	1.28783	0.987303	1.14647	1.09981	1.14881	1.1317	0.87241	0.393458
Q6ZEG7	Sll7031 protein	sll7031	Sll7031 protein OS=Synechocystis sp. (strain PCC 6803 / Kazusa) OX=1111708 GN=sll7031 PE=4 SV=1 - [Q6ZEG7_SYNY3]	16	1	1	2	100	10.869	9.70068	0.867496		0.933148	0.900322	0.904065		1.08546	0.994764	0.905061	0.430771
P73467	Epimerase family protein slr1223	slr1223	Epimerase family protein slr1223 OS=Synechocystis sp. (strain PCC 6803 / Kazusa) OX=1111708 GN=slr1223 PE=3 SV=2 - [Y1223_SYNY3]	15.96	5	5	12	307	33.1724	5.97314	1.20267	1.30425	1.02909	1.17867	0.840905	1.0669	0.997235	0.968346	1.2172	0.114426
P73838	Slr1712 protein	slr1712	Slr1712 protein OS=Synechocystis sp. (strain PCC 6803 / Kazusa) OX=1111708 GN=slr1712 PE=4 SV=1 - [P73838_SYNY3]	15.67	1	5	29	268	30.6423	5.32568	1.04879	1.04288	1.35668	1.14945	1.44409	1.38451	1.34818	1.39226	0.825601	0.0864715
Q55843	Phosphoribosylformylglycinamidine synthase subunit PurQ	purQ	Phosphoribosylformylglycinamidine synthase subunit PurQ OS=Synechocystis sp. (strain PCC 6803 / Kazusa) OX=1111708 GN=purQ PE=3 SV=1 - [PURQ_SYNY3]	15.63	3	3	6	224	24.4133	5.97314	1.05334	1.06502	2.51417	1.54418	0.89116	1.04224		0.966701	1.59737	0.426061
P73326	Acetylglutamate kinase	argB	Acetylglutamate kinase OS=Synechocystis sp. (strain PCC 6803 / Kazusa) OX=1111708 GN=argB PE=3 SV=1 - [ARGB_SYNY3]	15.49	5	5	12	297	31.5056	6.31592	0.947038	1.02592	0.992072	0.988342	1.03694	0.860855	0.9758	0.957864	1.03182	0.61789
P72570	Ssl0788 protein	ssl0788	Ssl0788 protein OS=Synechocystis sp. (strain PCC 6803 / Kazusa) OX=1111708 GN=ssl0788 PE=4 SV=1 - [P72570_SYNY3]	15.46	1	1	3	97	10.6255	4.70361	1.15425	1.04633	1.43589	1.21216	0.770379	0.972609	0.5284	0.757129	1.60099	0.0582886
P74142	30S ribosomal protein S1 homolog B	rps1b	30S ribosomal protein S1 homolog B OS=Synechocystis sp. (strain PCC 6803 / Kazusa) OX=1111708 GN=rps1b PE=3 SV=1 - [RS1B_SYNY3]	15.41	5	5	7	305	33.7741	5.24951	0.984479		0.781294	0.882886	0.716132		0.871456	0.793794	1.11224	0.558074
Q55633	Slr0341 protein	slr0341	Slr0341 protein OS=Synechocystis sp. (strain PCC 6803 / Kazusa) OX=1111708 GN=slr0341 PE=4 SV=1 - [Q55633_SYNY3]	15.41	5	5	13	318	35.0542	5.18604	0.807208	1.01214	1.00538	0.941579	1.13158	1.01155	1.15914	1.10076	0.855392	0.121035
Q55735	Sll0394 protein	sll0394	Sll0394 protein OS=Synechocystis sp. (strain PCC 6803 / Kazusa) OX=1111708 GN=sll0394 PE=4 SV=1 - [Q55735_SYNY3]	15.38	3	3	15	208	22.717	4.64014	1.15691	0.965567	1.50515	1.20921	0.932509	1.11437	0.611739	0.886204	1.36448	0.208658
P27724	NAD(P)H-quinone oxidoreductase subunit H	ndhH	NAD(P)H-quinone oxidoreductase subunit H OS=Synechocystis sp. (strain PCC 6803 / Kazusa) OX=1111708 GN=ndhH PE=1 SV=3 - [NDHH_SYNY3]	15.23	6	6	13	394	45.505	6.06201	1.27496	1.17965	0.986095	1.1469	0.755059	1.01523	0.81909	0.863126	1.32878	0.0699696
P73016	Enoyl-[acyl-carrier-protein] reductase [NADH] FabI	fabI	Enoyl-[acyl-carrier-protein] reductase [NADH] FabI OS=Synechocystis sp. (strain PCC 6803 / Kazusa) OX=1111708 GN=fabI PE=3 SV=2 - [FABI_SYNY3]	15.12	4	4	13	258	27.6083	6.43018	0.88164	0.765795	0.858639	0.835358	0.66489	0.916029	0.621334	0.734084	1.13796	0.361665
P73441	Peptide deformylase	def	Peptide deformylase OS=Synechocystis sp. (strain PCC 6803 / Kazusa) OX=1111708 GN=def PE=3 SV=1 - [DEF_SYNY3]	14.97	3	3	11	187	21.013	6.55127	0.972675	1.22308	1.08199	1.09258	1.12927	1.04577	1.19705	1.12403	0.972021	0.729119
P74282	Slr1686 protein	slr1686	Slr1686 protein OS=Synechocystis sp. (strain PCC 6803 / Kazusa) OX=1111708 GN=slr1686 PE=4 SV=1 - [P74282_SYNY3]	14.89	2	2	5	141	15.489	5.13525	1.34025	1.0214		1.18083	0.651856	1.2632		0.957528	1.2332	0.583593
Q55383	Malate dehydrogenase	mdh	Malate dehydrogenase OS=Synechocystis sp. (strain PCC 6803 / Kazusa) OX=1111708 GN=mdh PE=3 SV=1 - [MDH_SYNY3]	14.81	4	4	8	324	34.324	5.03369	1.11311	1.24614	1.01668	1.12531	0.978969	1.01792	0.781122	0.926003	1.21524	0.11435
P73157	Probable signal peptidase I-2	lepB2	Probable signal peptidase I-2 OS=Synechocystis sp. (strain PCC 6803 / Kazusa) OX=1111708 GN=lepB2 PE=3 SV=1 - [LEP2_SYNY3]	14.68	3	4	6	218	24.7178	5.51611	0.957187	1.04095	1.11208	1.03674	1.10437	1.08226	0.946366	1.04433	0.99273	0.914811
P74103	Fluorescence recovery protein	frp	Fluorescence recovery protein OS=Synechocystis sp. (strain PCC 6803 / Kazusa) OX=1111708 GN=frp PE=1 SV=2 - [FRP_SYNY3]	14.68	1	1	3	109	12.3625	6.30322		0.886308	0.946316	0.916312		1.47364	1.1751	1.32437	0.691884	0.115578
P73040	Slr1763 protein	slr1763	Slr1763 protein OS=Synechocystis sp. (strain PCC 6803 / Kazusa) OX=1111708 GN=slr1763 PE=4 SV=1 - [P73040_SYNY3]	14.5	5	5	8	400	45.3268	5.31299	1.212	1.15729	0.922777	1.09736	0.548512	1.08865	0.680372	0.77251	1.42051	0.154308
P73370	Slr2070 protein	slr2070	Slr2070 protein OS=Synechocystis sp. (strain PCC 6803 / Kazusa) OX=1111708 GN=slr2070 PE=4 SV=1 - [P73370_SYNY3]	14.44	4	4	8	284	31.8542	5.70654	1.26534	1.21664	1.29854	1.26017	0.890919	1.03034	1.16993	1.0304	1.223	0.0521199
Q55772	Ssl0353 protein	ssl0353	Ssl0353 protein OS=Synechocystis sp. (strain PCC 6803 / Kazusa) OX=1111708 GN=ssl0353 PE=4 SV=1 - [Q55772_SYNY3]	14.43	1	1	5	97	10.9322	9.46631	0.740107	1.03915		0.889626	1.25606	0.935925	2.28476	1.49225	0.596166	0.343481
P73283	3-oxoacyl-[acyl-carrier-protein] synthase 2	fabF	3-oxoacyl-[acyl-carrier-protein] synthase 2 OS=Synechocystis sp. (strain PCC 6803 / Kazusa) OX=1111708 GN=fabF PE=1 SV=1 - [FABF_SYNY3]	14.42	5	5	13	416	43.9759	5.73193	1.02738	1.10066	0.894829	1.00762	0.922623	1.00955	0.776326	0.902832	1.11607	0.31309
P74308	Aldo/keto reductase slr0942	slr0942	Aldo/keto reductase slr0942 OS=Synechocystis sp. (strain PCC 6803 / Kazusa) OX=1111708 GN=slr0942 PE=1 SV=1 - [AKR_SYNY3]	14.37	5	5	15	327	35.9914	5.14795	1.16258	1.17654	1.1503	1.16314	0.976106	0.769329	1.12459	0.956674	1.21582	0.116268
Q55762	Sll0188 protein	sll0188	Sll0188 protein OS=Synechocystis sp. (strain PCC 6803 / Kazusa) OX=1111708 GN=sll0188 PE=4 SV=1 - [Q55762_SYNY3]	14.37	6	6	18	501	52.3595	5.12256	0.793323	1.15222	1.08156	1.00903	0.996447	1.033	1.17239	1.06728	0.945427	0.658379
P74355	SsrA-binding protein	smpB	SsrA-binding protein OS=Synechocystis sp. (strain PCC 6803 / Kazusa) OX=1111708 GN=smpB PE=3 SV=1 - [SSRP_SYNY3]	14.29	3	3	7	154	18.1268	10.1841	1.04795	1.13976	0.807461	0.99839	1.26177	1.06186	1.28607	1.20324	0.829755	0.168192
P74371	Chromophore lyase CpcT/CpeT	cpcT	Chromophore lyase CpcT/CpeT OS=Synechocystis sp. (strain PCC 6803 / Kazusa) OX=1111708 GN=cpcT PE=3 SV=1 - [CPXT_SYNY3]	14.29	3	3	4	196	22.5642	5.32568	1.18839	0.743442	0.763287	0.898375	0.69218	1.05148	0.533587	0.759082	1.1835	0.545273
P73699	Slr1814 protein	slr1814	Slr1814 protein OS=Synechocystis sp. (strain PCC 6803 / Kazusa) OX=1111708 GN=slr1814 PE=4 SV=1 - [P73699_SYNY3]	14.29	2	2	7	154	18.4366	5.57959	1.03818	0.984517	0.763691	0.928797	1.32532	1.08404	1.47642	1.29526	0.717074	0.0610623
Q55409	Slr0582 protein	slr0582	Slr0582 protein OS=Synechocystis sp. (strain PCC 6803 / Kazusa) OX=1111708 GN=slr0582 PE=4 SV=1 - [Q55409_SYNY3]	14.29	2	2	19	126	14.6597	4.04346	1.61909	0.834027	1.29437	1.24916	1.2082	1.90618	1.68012	1.59816	0.781623	0.318874
P74497	Methylthioribose-1-phosphate isomerase	mtnA	Methylthioribose-1-phosphate isomerase OS=Synechocystis sp. (strain PCC 6803 / Kazusa) OX=1111708 GN=mtnA PE=3 SV=1 - [MTNA_SYNY3]	14.25	5	5	6	351	38.2576	5.0083	0.793042	0.876172		0.834607	1.34484	1.12646		1.23565	0.675438	0.0753937
P72642	4-hydroxy-tetrahydrodipicolinate reductase	dapB	4-hydroxy-tetrahydrodipicolinate reductase OS=Synechocystis sp. (strain PCC 6803 / Kazusa) OX=1111708 GN=dapB PE=3 SV=1 - [DAPB_SYNY3]	14.18	4	4	8	275	29.0722	5.5542	0.803434	1.19582	0.81217	0.937143	1.12392	0.736786	0.764675	0.875126	1.07087	0.747329
Q55891	Phycocyanobilin:ferredoxin oxidoreductase	pcyA	Phycocyanobilin:ferredoxin oxidoreductase OS=Synechocystis sp. (strain PCC 6803 / Kazusa) OX=1111708 GN=pcyA PE=1 SV=1 - [PCYA_SYNY3]	14.11	4	4	10	248	28.1112	5.19873	1.41616	1.13652	1.20669	1.25312	1.16152	0.856612	0.711026	0.909719	1.37749	0.0940863
P73106	Slr1911 protein	slr1911	Slr1911 protein OS=Synechocystis sp. (strain PCC 6803 / Kazusa) OX=1111708 GN=slr1911 PE=4 SV=1 - [P73106_SYNY3]	14.08	2	2	3	142	16.2023	5.23682	1.2338		0.973854	1.10383	0.938304		1.37673	1.15752	0.953616	0.852657
P74478	Slr1926 protein	slr1926	Slr1926 protein OS=Synechocystis sp. (strain PCC 6803 / Kazusa) OX=1111708 GN=slr1926 PE=4 SV=1 - [P74478_SYNY3]	13.9	3	3	18	223	24.616	9.27588	1.35891	0.975333	0.936951	1.0904	0.944908	0.680196	1.01362	0.879573	1.23969	0.279673
P72646	Sll1054 protein	sll1054	Sll1054 protein OS=Synechocystis sp. (strain PCC 6803 / Kazusa) OX=1111708 GN=sll1054 PE=4 SV=1 - [P72646_SYNY3]	13.9	2	2	2	187	21.0167	4.79248		1.09021	0.844564	0.967385		0.773035	1.73545	1.25424	0.77129	0.621893
P50027	DnAJ-like protein slr0093	slr0093	DnAJ-like protein slr0093 OS=Synechocystis sp. (strain PCC 6803 / Kazusa) OX=1111708 GN=slr0093 PE=4 SV=1 - [DNAJH_SYNY3]	13.86	6	6	9	332	36.3433	8.52881	0.896328	0.956533	0.721296	0.858052	0.814077	0.748228	0.831511	0.797938	1.07534	0.467583
P73150	CheY subfamily	slr1037	CheY subfamily OS=Synechocystis sp. (strain PCC 6803 / Kazusa) OX=1111708 GN=slr1037 PE=4 SV=1 - [P73150_SYNY3]	13.74	2	2	3	131	14.3135	4.41162	1.01308	0.94674		0.97991	0.970124	1.35444		1.16228	0.843092	0.448393
P74458	UPF0150 protein ssl0259	ssl0259	UPF0150 protein ssl0259 OS=Synechocystis sp. (strain PCC 6803 / Kazusa) OX=1111708 GN=ssl0259 PE=3 SV=1 - [Y259_SYNY3]	13.7	1	1	5	73	7.98702	4.34814		0.70081	1.13831	0.919562		1.38274	1.24142	1.31208	0.700842	0.229854
P73142	Slr1032 protein	slr1032	Slr1032 protein OS=Synechocystis sp. (strain PCC 6803 / Kazusa) OX=1111708 GN=slr1032 PE=4 SV=1 - [P73142_SYNY3]	13.68	2	2	3	117	13.0326	9.18799	0.950184	1.07753	1.40583	1.14451	1.34242	1.39542	1.20754	1.31513	0.870268	0.309766
Q6ZEN5	Antitoxin	ssl5095	Antitoxin OS=Synechocystis sp. (strain PCC 6803 / Kazusa) OX=1111708 GN=ssl5095 PE=3 SV=1 - [Q6ZEN5_SYNY3]	13.68	1	1	3	95	10.5625	5.38916	1.14025	0.90556	1.25378	1.09986	0.879435	0.978318	1.11301	0.990255	1.11069	0.422741
P16033	Photosystem II protein D1 2	psbA2	Photosystem II protein D1 2 OS=Synechocystis sp. (strain PCC 6803 / Kazusa) OX=1111708 GN=psbA2 PE=1 SV=1 - [PSBA2_SYNY3]	13.61	5	5	12	360	39.6956	5.64307	0.897058	0.838606	0.855944	0.86387	1.53858	1.75028	0.661241	1.3167	0.656088	0.246459
P74123	Sll1882 protein	sll1882	Sll1882 protein OS=Synechocystis sp. (strain PCC 6803 / Kazusa) OX=1111708 GN=sll1882 PE=4 SV=1 - [P74123_SYNY3]	13.5	3	3	10	274	30.2391	4.44971	1.53926	0.893147	1.23376	1.22206	0.776714	1.24249	1.00555	1.00825	1.21206	0.405218
P72837	Sll1191 protein	sll1191	Sll1191 protein OS=Synechocystis sp. (strain PCC 6803 / Kazusa) OX=1111708 GN=sll1191 PE=4 SV=1 - [P72837_SYNY3]	13.43	2	2	6	134	14.5857	5.31299	0.870257	1.02941	1.00089	0.966851	1.46398	0.954248	1.21573	1.21132	0.798181	0.190118
Q55876	Slr0105 protein	slr0105	Slr0105 protein OS=Synechocystis sp. (strain PCC 6803 / Kazusa) OX=1111708 GN=slr0105 PE=4 SV=1 - [Q55876_SYNY3]	13.42	6	6	40	462	51.8978	7.1665	1.07899	1.20801	1.20732	1.16477	1.30714	1.15462	1.39846	1.28674	0.905214	0.215899
P74296	Phenylalanine--tRNA ligase beta subunit	pheT	Phenylalanine--tRNA ligase beta subunit OS=Synechocystis sp. (strain PCC 6803 / Kazusa) OX=1111708 GN=pheT PE=3 SV=1 - [SYFB_SYNY3]	13.33	9	9	10	810	87.8334	4.97021	1.06415	1.17335	0.943836	1.06044	0.952305	0.815348	0.701474	0.823042	1.28844	0.073032
Q55853	Sll0595 protein	sll0595	Sll0595 protein OS=Synechocystis sp. (strain PCC 6803 / Kazusa) OX=1111708 GN=sll0595 PE=4 SV=1 - [Q55853_SYNY3]	13.29	2	2	19	143	15.7701	8.14795	1.10685	1.18763	1.42304	1.23917	1.35573	1.29147	1.30015	1.31578	0.941776	0.473641
P74668	Pleiotropic regulatory protein	degT	Pleiotropic regulatory protein OS=Synechocystis sp. (strain PCC 6803 / Kazusa) OX=1111708 GN=degT PE=3 SV=1 - [P74668_SYNY3]	13.25	5	5	13	385	41.5703	5.5415	1.02144	0.905165	0.825285	0.917297	0.694576	0.86122	0.846844	0.80088	1.14536	0.209893
Q55605	Slr0770 protein	slr0770	Slr0770 protein OS=Synechocystis sp. (strain PCC 6803 / Kazusa) OX=1111708 GN=slr0770 PE=4 SV=1 - [Q55605_SYNY3]	13.21	1	1	3	106	12.0091	6.1001	1.42202	0.746375	1.48854	1.21898	0.771507	1.35473		1.06312	1.14661	0.70591
P73499	Ssr2067 protein	ssr2067	Ssr2067 protein OS=Synechocystis sp. (strain PCC 6803 / Kazusa) OX=1111708 GN=ssr2067 PE=4 SV=1 - [P73499_SYNY3]	13.16	1	1	3	76	8.49213	4.42432	1.19434		1.56746	1.3809	0.594497		0.605431	0.599964	2.30164	0.0526492
P73135	Slr1024 protein	slr1024	Slr1024 protein OS=Synechocystis sp. (strain PCC 6803 / Kazusa) OX=1111708 GN=slr1024 PE=4 SV=1 - [P73135_SYNY3]	13.15	3	3	4	213	23.6339	9.64209	0.872737		0.912278	0.892507	0.988594		0.836199	0.912397	0.978201	0.824126
P73207	Slr1704 protein	slr1704	Slr1704 protein OS=Synechocystis sp. (strain PCC 6803 / Kazusa) OX=1111708 GN=slr1704 PE=4 SV=1 - [P73207_SYNY3]	13.14	4	4	15	274	28.9389	10.9458	0.992794	1.22423	1.22888	1.14863	1.17329	1.07203	1.05894	1.10142	1.04287	0.611811
P74079	Slr1342 protein	slr1342	Slr1342 protein OS=Synechocystis sp. (strain PCC 6803 / Kazusa) OX=1111708 GN=slr1342 PE=4 SV=1 - [P74079_SYNY3]	13.03	4	4	7	445	48.4891	5.30029	1.02507	1.00098	0.968265	0.998104	1.23423	0.694244	0.96733	0.965268	1.03402	0.844315
P72625	Slr1501 protein	slr1501	Slr1501 protein OS=Synechocystis sp. (strain PCC 6803 / Kazusa) OX=1111708 GN=slr1501 PE=4 SV=1 - [P72625_SYNY3]	12.89	3	3	9	225	24.9725	5.12256	0.961854	1.07429	0.739037	0.925059	0.636372	0.753438	0.59124	0.66035	1.40086	0.0733659
Q55874	Uncharacterized protein sll0103	sll0103	Uncharacterized protein sll0103 OS=Synechocystis sp. (strain PCC 6803 / Kazusa) OX=1111708 GN=sll0103 PE=4 SV=1 - [Y103_SYNY3]	12.86	4	4	7	420	45.8217	5.50342		1.05347	0.848993	0.951231		1.03395	1.20119	1.11757	0.851162	0.334957
P74540	Slr1431 protein	slr1431	Slr1431 protein OS=Synechocystis sp. (strain PCC 6803 / Kazusa) OX=1111708 GN=slr1431 PE=4 SV=1 - [P74540_SYNY3]	12.84	5	5	8	475	52.847	9.40771	0.768862	1.13709	0.959618	0.955189	0.787916	0.658025	0.906654	0.784198	1.21805	0.25344
P72689	Translation initiation factor IF-2	infB	Translation initiation factor IF-2 OS=Synechocystis sp. (strain PCC 6803 / Kazusa) OX=1111708 GN=infB PE=3 SV=1 - [IF2_SYNY3]	12.79	14	14	27	1001	108.053	5.94775	1.11223	1.15312	1.11949	1.12828	1.08219	1.07793	0.999782	1.0533	1.07119	0.0644581
P73237	Slr2017 protein	slr2017	Slr2017 protein OS=Synechocystis sp. (strain PCC 6803 / Kazusa) OX=1111708 GN=slr2017 PE=4 SV=1 - [P73237_SYNY3]	12.78	5	5	28	360	38.4475	5.19873	1.21684	1.22228	1.29647	1.2452	0.799131	0.804582	1.19507	0.932926	1.33472	0.0795642
Q55154	Chaperone protein dnaK1	dnaK1	Chaperone protein dnaK1 OS=Synechocystis sp. (strain PCC 6803 / Kazusa) OX=1111708 GN=dnaK1 PE=3 SV=1 - [DNAK1_SYNY3]	12.72	8	9	31	692	75.1322	4.69092	1.11367	1.12537	1.41004	1.21636	0.869757	1.0783	0.89777	0.948611	1.28225	0.0837749
P49433	Glyceraldehyde-3-phosphate dehydrogenase 1	gap1	Glyceraldehyde-3-phosphate dehydrogenase 1 OS=Synechocystis sp. (strain PCC 6803 / Kazusa) OX=1111708 GN=gap1 PE=3 SV=1 - [G3P1_SYNY3]	12.68	3	3	5	339	36.1234	6.23975	1.16217		0.643912	0.903043	1.00023		0.782857	0.891544	1.0129	0.971076
Q55794	Putative arsenical pump-driving ATPase	sll0086	Putative arsenical pump-driving ATPase OS=Synechocystis sp. (strain PCC 6803 / Kazusa) OX=1111708 GN=sll0086 PE=3 SV=1 - [ARSA_SYNY3]	12.63	4	4	5	396	44.5981	5.30029	1.02816		0.81647	0.922317	1.03941		0.871874	0.955641	0.965129	0.828034
Q55477	Serine proteinase	slr0535	Serine proteinase OS=Synechocystis sp. (strain PCC 6803 / Kazusa) OX=1111708 GN=slr0535 PE=4 SV=1 - [Q55477_SYNY3]	12.4	5	5	13	613	65.8379	5.43994	0.992655	1.06744	1.15324	1.07111	0.986694	0.907948	0.669375	0.854672	1.25325	0.110897
P73653	Ssr3188 protein	ssr3188	Ssr3188 protein OS=Synechocystis sp. (strain PCC 6803 / Kazusa) OX=1111708 GN=ssr3188 PE=4 SV=1 - [P73653_SYNY3]	12.36	1	1	4	89	10.3511	5.36377	0.915773	0.599139	1.24324	0.919385	1.19354	0.973327	0.443753	0.870207	1.05651	0.87356
P74610	Segregation and condensation protein B	slr1577	Segregation and condensation protein B OS=Synechocystis sp. (strain PCC 6803 / Kazusa) OX=1111708 GN=slr1577 PE=3 SV=1 - [P74610_SYNY3]	12.35	2	2	5	162	18.2205	5.08447	0.972105		1.11522	1.04366	1.2021		0.665149	0.933622	1.11786	0.73033
P73874	Cob(I)alamin adenosyltransferase	cobA	Cob(I)alamin adenosyltransferase OS=Synechocystis sp. (strain PCC 6803 / Kazusa) OX=1111708 GN=cobA PE=4 SV=1 - [P73874_SYNY3]	12.32	3	3	5	203	22.6309	8.30908	0.788054	0.416669	1.20128	0.802	1.45846	1.18938	1.12865	1.25883	0.637099	0.139544
Q55131	Slr0049 protein	slr0049	Slr0049 protein OS=Synechocystis sp. (strain PCC 6803 / Kazusa) OX=1111708 GN=slr0049 PE=4 SV=1 - [Q55131_SYNY3]	12.31	4	4	4	398	44.0298	5.05908		1.18576	0.766305	0.976032		1.24697	1.14905	1.19801	0.814712	0.411016
P72989	Sll1507 protein	sll1507	Sll1507 protein OS=Synechocystis sp. (strain PCC 6803 / Kazusa) OX=1111708 GN=sll1507 PE=4 SV=1 - [P72989_SYNY3]	12.15	2	2	10	181	20.1396	6.80029	0.765098	0.979454	0.811491	0.852014	0.928014	0.924827	0.838162	0.897001	0.949847	0.563141
P72788	Slr1788 protein	slr1788	Slr1788 protein OS=Synechocystis sp. (strain PCC 6803 / Kazusa) OX=1111708 GN=slr1788 PE=4 SV=1 - [P72788_SYNY3]	11.97	5	5	5	351	41.2284	9.01221		0.449348	0.460892	0.45512		1.10506	1.92996	1.51751	0.299913	0.123447
P73666	RNA polymerase sigma factor	rpoD	RNA polymerase sigma factor OS=Synechocystis sp. (strain PCC 6803 / Kazusa) OX=1111708 GN=rpoD PE=3 SV=1 - [P73666_SYNY3]	11.95	2	4	9	318	36.3195	9.14404	0.640784	0.860435	0.818191	0.773137	0.691936	0.804619	0.623886	0.706814	1.09383	0.481092
Q6ZEB1	Uncharacterized protein	sll7087	Uncharacterized protein OS=Synechocystis sp. (strain PCC 6803 / Kazusa) OX=1111708 GN=sll7087 PE=4 SV=1 - [Q6ZEB1_SYNY3]	11.94	3	3	8	268	29.9102	5.98584	0.85455	0.797463	0.663632	0.771882	0.691951	1.08774	0.604292	0.794661	0.971334	0.893077
P73483	Slr1236 protein	slr1236	Slr1236 protein OS=Synechocystis sp. (strain PCC 6803 / Kazusa) OX=1111708 GN=slr1236 PE=4 SV=1 - [P73483_SYNY3]	11.86	1	1	3	177	19.0971	6.62451	0.831569	2.49958		1.66557	1.28748	1.95543		1.62145	1.02721	0.965293
P73110	Slr1914 protein	slr1914	Slr1914 protein OS=Synechocystis sp. (strain PCC 6803 / Kazusa) OX=1111708 GN=slr1914 PE=4 SV=1 - [P73110_SYNY3]	11.86	2	2	4	118	13.2369	5.16064	0.51555	0.855389	2.1168	1.16258	1.14105	1.24112	0.966529	1.11623	1.04152	0.929712
P72848	Oxygen-dependent coproporphyrinogen-III oxidase	hemF	Oxygen-dependent coproporphyrinogen-III oxidase OS=Synechocystis sp. (strain PCC 6803 / Kazusa) OX=1111708 GN=hemF PE=1 SV=1 - [HEM6_SYNY3]	11.76	3	3	7	340	38.9129	5.8208	0.443721	0.792441	0.601092	0.612418	0.816881	0.970155	1.15682	0.981287	0.624097	0.058821
P26524	NAD(P)H-quinone oxidoreductase subunit 4L	ndhE	NAD(P)H-quinone oxidoreductase subunit 4L OS=Synechocystis sp. (strain PCC 6803 / Kazusa) OX=1111708 GN=ndhE PE=3 SV=1 - [NU4LC_SYNY3]	11.65	1	1	2	103	11.4561	7.12256		0.899385	0.737505	0.818445		1.50976	1.91966	1.71471	0.477308	0.0554641
P26523	NAD(P)H-quinone oxidoreductase chain 6	ndhG	NAD(P)H-quinone oxidoreductase chain 6 OS=Synechocystis sp. (strain PCC 6803 / Kazusa) OX=1111708 GN=ndhG PE=3 SV=2 - [NU6C_SYNY3]	11.62	2	2	4	198	21.5088	5.47803	0.900721	1.0437	1.07909	1.00784	1.00172	1.17909	1.06205	1.08095	0.932359	0.387057
Q55670	Uncharacterized protein	rbcX	Uncharacterized protein OS=Synechocystis sp. (strain PCC 6803 / Kazusa) OX=1111708 GN=rbcX PE=1 SV=1 - [Q55670_SYNY3]	11.59	1	1	6	138	15.5829	5.08447	0.99568	0.866349	1.25987	1.04063	2.09404	1.03705	1.62114	1.58408	0.656933	0.171753
P74427	Slr0397 protein	slr0397	Slr0397 protein OS=Synechocystis sp. (strain PCC 6803 / Kazusa) OX=1111708 GN=slr0397 PE=4 SV=1 - [P74427_SYNY3]	11.52	2	2	4	191	21.037	6.56592		0.810458	0.982795	0.896626		0.921014	0.96585	0.943432	0.950388	0.651576
Q55663	1-deoxy-D-xylulose 5-phosphate reductoisomerase	dxr	1-deoxy-D-xylulose 5-phosphate reductoisomerase OS=Synechocystis sp. (strain PCC 6803 / Kazusa) OX=1111708 GN=dxr PE=3 SV=1 - [DXR_SYNY3]	11.42	4	4	6	394	42.5051	5.021	0.842329		0.742054	0.792191	0.831051		0.774806	0.802929	0.986627	0.869062
Q55679	Aspartate aminotransferase	aspC	Aspartate aminotransferase OS=Synechocystis sp. (strain PCC 6803 / Kazusa) OX=1111708 GN=aspC PE=4 SV=1 - [Q55679_SYNY3]	11.42	3	3	7	394	43.9515	5.2876	1.5498	0.945888	0.922205	1.1393	0.746835	0.802343	0.768889	0.772689	1.47446	0.149742
P74588	Slr1557 protein	slr1557	Slr1557 protein OS=Synechocystis sp. (strain PCC 6803 / Kazusa) OX=1111708 GN=slr1557 PE=4 SV=1 - [P74588_SYNY3]	11.11	3	3	6	369	40.2107	4.77979		1.20276	1.1159	1.15933		1.02189	0.947356	0.984625	1.17743	0.0926405
P52056	Pyridoxal phosphate homeostasis protein	slr0556	Pyridoxal phosphate homeostasis protein OS=Synechocystis sp. (strain PCC 6803 / Kazusa) OX=1111708 GN=slr0556 PE=3 SV=1 - [PLPHP_SYNY3]	11.01	3	3	6	218	24.0228	6.04932	1.32511	1.06	1.07536	1.15349	1.27786	0.801438	1.02327	1.03419	1.11536	0.50296
P73655	Tryptophan--tRNA ligase	trpS	Tryptophan--tRNA ligase OS=Synechocystis sp. (strain PCC 6803 / Kazusa) OX=1111708 GN=trpS PE=3 SV=2 - [SYW_SYNY3]	10.98	4	4	8	337	37.7396	6.02393	1.06206	1.04716	0.866173	0.991795	1.04522	1.07423	1.06535	1.0616	0.934246	0.333628
P74483	Slr1931 protein	slr1931	Slr1931 protein OS=Synechocystis sp. (strain PCC 6803 / Kazusa) OX=1111708 GN=slr1931 PE=4 SV=1 - [P74483_SYNY3]	10.82	3	3	10	305	31.9337	7.60596	0.541223	0.415798	0.962767	0.639929	0.930746	0.841467	0.933372	0.901862	0.709565	0.194326
P74755	Histidine biosynthesis bifunctional protein HisIE	hisI	Histidine biosynthesis bifunctional protein HisIE OS=Synechocystis sp. (strain PCC 6803 / Kazusa) OX=1111708 GN=hisI PE=3 SV=2 - [HIS2_SYNY3]	10.7	3	3	4	215	23.93	6.3667	0.853281		0.979542	0.916411	0.687147		0.413444	0.550296	1.66531	0.13578
P74526	Sll1344 protein	sll1344	Sll1344 protein OS=Synechocystis sp. (strain PCC 6803 / Kazusa) OX=1111708 GN=sll1344 PE=4 SV=1 - [P74526_SYNY3]	10.67	3	3	5	253	28.7158	9.78857	0.590876	0.733961		0.662419	0.959269	0.854938		0.907103	0.730257	0.109794
P73102	Slr1907 protein	slr1907	Slr1907 protein OS=Synechocystis sp. (strain PCC 6803 / Kazusa) OX=1111708 GN=slr1907 PE=4 SV=1 - [P73102_SYNY3]	10.61	2	2	4	179	19.435	5.84619	1.05267	1.13235	1.0558	1.08027	0.860759	0.845094	1.07406	0.926639	1.1658	0.121306
Q55712	Slr0635 protein	slr0635	Slr0635 protein OS=Synechocystis sp. (strain PCC 6803 / Kazusa) OX=1111708 GN=slr0635 PE=3 SV=1 - [Q55712_SYNY3]	10.58	3	3	3	312	35.5164	5.2749	1.09476	1.22757		1.16116	0.8742	0.970737		0.922469	1.25876	0.100734
Q6YRU9	Sll6055 protein	sll6055	Sll6055 protein OS=Synechocystis sp. (strain PCC 6803 / Kazusa) OX=1111708 GN=sll6055 PE=4 SV=1 - [Q6YRU9_SYNY3]	10.53	2	2	2	152	17.4332	5.38916		0.497596	0.693435	0.595515		0.860679	0.743346	0.802012	0.742526	0.21217
Q55167	Gamma-glutamyl phosphate reductase 2	proA2	Gamma-glutamyl phosphate reductase 2 OS=Synechocystis sp. (strain PCC 6803 / Kazusa) OX=1111708 GN=proA2 PE=3 SV=1 - [PROA2_SYNY3]	10.48	4	4	4	420	45.7431	5.84619		1.03718	1.10729	1.07224		0.45736	0.74346	0.60041	1.78584	0.0851747
P74749	Sll0563 protein	sll0563	Sll0563 protein OS=Synechocystis sp. (strain PCC 6803 / Kazusa) OX=1111708 GN=sll0563 PE=4 SV=1 - [P74749_SYNY3]	10.48	2	2	4	210	23.4025	7.40088		1.09004	1.16692	1.12848		0.949949	1.09367	1.02181	1.10439	0.320745
P73599	Probable ketose 3-epimerase	sll1304	Probable ketose 3-epimerase OS=Synechocystis sp. (strain PCC 6803 / Kazusa) OX=1111708 GN=sll1304 PE=3 SV=1 - [Y1304_SYNY3]	10.45	3	3	4	287	32.8275	5.98584	0.877924	0.865507	0.834728	0.859386	0.887952	0.85553	1.01493	0.919472	0.934652	0.298305
Q6YRV8	Ssr6046 protein	ssr6046	Ssr6046 protein OS=Synechocystis sp. (strain PCC 6803 / Kazusa) OX=1111708 GN=ssr6046 PE=4 SV=1 - [Q6YRV8_SYNY3]	10.45	1	1	2	67	7.45904	5.36377	0.84701	0.63526		0.741135	0.991987	1.05374		1.02286	0.724569	0.12512
P72966	Photosystem I biogenesis protein BtpA	btpA	Photosystem I biogenesis protein BtpA OS=Synechocystis sp. (strain PCC 6803 / Kazusa) OX=1111708 GN=btpA PE=3 SV=1 - [BTPA_SYNY3]	10.45	2	2	3	287	30.0238	5.43994		1.33555	0.638632	0.987092		1.54881	0.874941	1.21188	0.814515	0.688407
P73466	Sll1142 protein	sll1142	Sll1142 protein OS=Synechocystis sp. (strain PCC 6803 / Kazusa) OX=1111708 GN=sll1142 PE=4 SV=1 - [P73466_SYNY3]	10.4	2	2	5	173	19.4028	4.66553	1.06865	0.860817	0.897064	0.942176	0.677043	0.882351	0.841085	0.800159	1.17748	0.188394
P73606	Slr1855 protein	slr1855	Slr1855 protein OS=Synechocystis sp. (strain PCC 6803 / Kazusa) OX=1111708 GN=slr1855 PE=4 SV=1 - [P73606_SYNY3]	10.38	7	7	12	607	69.9593	5.24951	1.14386	1.21142	0.911443	1.08891	0.84453	0.916364	0.598149	0.786348	1.38477	0.0843548
P77965	DNA-directed RNA polymerase subunit beta	rpoB	DNA-directed RNA polymerase subunit beta OS=Synechocystis sp. (strain PCC 6803 / Kazusa) OX=1111708 GN=rpoB PE=3 SV=1 - [RPOB_SYNY3]	10.34	10	11	19	1102	123.288	5.30029	1.17578	1.26011	0.764291	1.06673	0.902974	0.760587	0.737696	0.800419	1.33271	0.174826
P72896	Slr1618 protein	slr1618	Slr1618 protein OS=Synechocystis sp. (strain PCC 6803 / Kazusa) OX=1111708 GN=slr1618 PE=4 SV=1 - [P72896_SYNY3]	10.34	2	2	3	261	28.9824	5.43994		1.18623	0.845759	1.016		0.75064	0.701715	0.726178	1.3991	0.234005
P74705	Slr1178 protein	slr1178	Slr1178 protein OS=Synechocystis sp. (strain PCC 6803 / Kazusa) OX=1111708 GN=slr1178 PE=4 SV=1 - [P74705_SYNY3]	10.32	2	2	6	155	16.6004	4.67822	0.95656	1.18393	1.31906	1.15318	1.3468	0.906745	1.08889	1.11415	1.03504	0.825413
Q55768	Slr0196 protein	slr0196	Slr0196 protein OS=Synechocystis sp. (strain PCC 6803 / Kazusa) OX=1111708 GN=slr0196 PE=4 SV=1 - [Q55768_SYNY3]	10.24	1	1	7	127	13.9349	4.42432	0.863808	1.90495	1.65319	1.47398	0.656294	0.941567	1.20928	0.935715	1.57525	0.200879
P73944	Sll1424 protein	sll1424	Sll1424 protein OS=Synechocystis sp. (strain PCC 6803 / Kazusa) OX=1111708 GN=sll1424 PE=4 SV=1 - [P73944_SYNY3]	10.18	4	5	7	491	55.6118	5.61768	0.883536	0.85578	1.26802	1.00244	0.987675	0.77651	0.927256	0.897147	1.11737	0.513672
P73617	Anthranilate phosphoribosyltransferase	trpD	Anthranilate phosphoribosyltransferase OS=Synechocystis sp. (strain PCC 6803 / Kazusa) OX=1111708 GN=trpD PE=3 SV=1 - [TRPD_SYNY3]	10.06	3	3	7	348	35.9828	5.30029	0.911077	1.24819	1.90046	1.35324	1.41411	1.21964	1.59408	1.40928	0.960239	0.865292
Q6YRW0	Slr6044 protein	slr6044	Slr6044 protein OS=Synechocystis sp. (strain PCC 6803 / Kazusa) OX=1111708 GN=slr6044 PE=4 SV=1 - [Q6YRW0_SYNY3]	10.06	2	2	4	159	17.3297	5.07178	1.25974	1.30613	1.31375	1.29321	1.29283	1.2564	1.14378	1.231	1.05053	0.26415
Q55678	Sll0007 protein	sll0007	Sll0007 protein OS=Synechocystis sp. (strain PCC 6803 / Kazusa) OX=1111708 GN=sll0007 PE=4 SV=1 - [Q55678_SYNY3]	9.95	2	2	4	191	21.2361	4.81787	1.18264	1.0644	1.14745	1.1315	0.705464	0.715647	1.10972	0.843611	1.34126	0.104618
Q6YRQ8	Slr6096 protein	slr6096	Slr6096 protein OS=Synechocystis sp. (strain PCC 6803 / Kazusa) OX=1111708 GN=slr6096 PE=4 SV=1 - [Q6YRQ8_SYNY3]	9.92	3	3	5	373	42.0645	4.66553	1.12917	0.942497	1.02065	1.03078		1.46173	0.968846	1.21529	0.848175	0.417068
Q55466	Sll0518 protein	sll0518	Sll0518 protein OS=Synechocystis sp. (strain PCC 6803 / Kazusa) OX=1111708 GN=sll0518 PE=4 SV=1 - [Q55466_SYNY3]	9.87	5	5	11	385	43.0922	8.38232	0.946008	0.995234	1.08486	1.0087	1.25405	1.27752	0.960645	1.16407	0.866528	0.229772
Q55155	General secretion pathway protein E	gspE	General secretion pathway protein E OS=Synechocystis sp. (strain PCC 6803 / Kazusa) OX=1111708 GN=gspE PE=4 SV=1 - [Q55155_SYNY3]	9.82	6	6	8	672	75.0646	5.60498	1.11427	0.983843	0.841261	0.979792	1.09473	1.17801	1.32283	1.19852	0.8175	0.101472
Q55960	Slr0698 protein	slr0698	Slr0698 protein OS=Synechocystis sp. (strain PCC 6803 / Kazusa) OX=1111708 GN=slr0698 PE=4 SV=1 - [Q55960_SYNY3]	9.74	2	2	2	154	18.0052	5.23682	1.05577		1.15244	1.1041	0.78849		1.36079	1.07464	1.02742	0.928386
P74702	Chaperone protein HtpG	htpG	Chaperone protein HtpG OS=Synechocystis sp. (strain PCC 6803 / Kazusa) OX=1111708 GN=htpG PE=4 SV=1 - [P74702_SYNY3]	9.73	6	6	14	658	74.9827	5.03369	0.865168	0.890665	0.715413	0.823749	0.79442	0.927877	0.806915	0.843071	0.977082	0.794142
P54386	NADP-specific glutamate dehydrogenase	gdhA	NADP-specific glutamate dehydrogenase OS=Synechocystis sp. (strain PCC 6803 / Kazusa) OX=1111708 GN=gdhA PE=3 SV=1 - [DHE4_SYNY3]	9.58	4	4	5	428	47.2826	5.16064	1.17941	1.28214	0.908907	1.12348	0.945247	0.83255	1.0837	0.953833	1.17786	0.270874
P73334	DNA-directed RNA polymerase subunit beta'	rpoC2	DNA-directed RNA polymerase subunit beta' OS=Synechocystis sp. (strain PCC 6803 / Kazusa) OX=1111708 GN=rpoC2 PE=3 SV=1 - [RPOC2_SYNY3]	9.57	12	12	29	1317	144.688	4.84326	1.17799	1.17392	0.88709	1.07967	0.785602	1.00478	0.761038	0.850472	1.26949	0.137287
Q55169	Response regulator rcp1	rcp1	Response regulator rcp1 OS=Synechocystis sp. (strain PCC 6803 / Kazusa) OX=1111708 GN=rcp1 PE=1 SV=1 - [RCP1_SYNY3]	9.52	2	2	3	147	16.5987	5.07178		0.859206	0.97548	0.917343		1.04346	1.32681	1.18514	0.77404	0.222447
P45450	UDP-N-acetylmuramoyl-tripeptide--D-alanyl-D-alanine ligase	murF	UDP-N-acetylmuramoyl-tripeptide--D-alanyl-D-alanine ligase OS=Synechocystis sp. (strain PCC 6803 / Kazusa) OX=1111708 GN=murF PE=3 SV=1 - [MURF_SYNY3]	9.47	3	3	6	454	48.2672	5.2876	0.675728	0.88368	0.445398	0.668269	2.02569	0.915273	1.40427	1.44841	0.46138	0.0867722
Q55677	Sll0008 protein	sll0008	Sll0008 protein OS=Synechocystis sp. (strain PCC 6803 / Kazusa) OX=1111708 GN=sll0008 PE=4 SV=1 - [Q55677_SYNY3]	9.47	2	2	2	169	19.0108	5.10986	1.43079		1.03108	1.23093	0.937311		0.903643	0.920477	1.33728	0.261729
P73672	4-hydroxy-3-methylbut-2-en-1-yl diphosphate synthase (ferredoxin)	ispG	4-hydroxy-3-methylbut-2-en-1-yl diphosphate synthase (ferredoxin) OS=Synechocystis sp. (strain PCC 6803 / Kazusa) OX=1111708 GN=ispG PE=3 SV=1 - [ISPG_SYNY3]	9.43	3	3	3	403	44.1478	5.96045	0.914942		1.09161	1.00327	0.892454		0.87419	0.883322	1.1358	0.309299
Q55441	Slr0023 protein	slr0023	Slr0023 protein OS=Synechocystis sp. (strain PCC 6803 / Kazusa) OX=1111708 GN=slr0023 PE=4 SV=1 - [Q55441_SYNY3]	9.31	2	2	4	204	23.0867	5.5415	0.993895	1.23149	1.72792	1.31777	0.7544	1.09295	0.919871	0.922407	1.42861	0.171034
P73940	Putative serine protease HhoB	hhoB	Putative serine protease HhoB OS=Synechocystis sp. (strain PCC 6803 / Kazusa) OX=1111708 GN=hhoB PE=1 SV=1 - [HHOB_SYNY3]	9.13	3	3	4	416	43.1694	5.17334		1.30006	1.18205	1.24106		0.840035	0.987408	0.913721	1.35824	0.0740455
Q59977	Citrate synthase	gltA	Citrate synthase OS=Synechocystis sp. (strain PCC 6803 / Kazusa) OX=1111708 GN=gltA PE=3 SV=1 - [CISY_SYNY3]	9.07	3	3	8	397	44.8019	6.04932	1.12953	1.32548	1.6606	1.37187	1.51519	0.805172	0.812131	1.04417	1.31384	0.309782
Q6ZEE9	Resolvase	slr7049	Resolvase OS=Synechocystis sp. (strain PCC 6803 / Kazusa) OX=1111708 GN=slr7049 PE=4 SV=1 - [Q6ZEE9_SYNY3]	8.84	2	2	3	215	23.4872	9.59814	1.69764		1.04452	1.37108	0.403752		0.857475	0.630614	2.1742	0.203616
P74324	Fructose-1,6-bisphosphatase class 1	fbp	Fructose-1,6-bisphosphatase class 1 OS=Synechocystis sp. (strain PCC 6803 / Kazusa) OX=1111708 GN=fbp PE=3 SV=1 - [F16PA_SYNY3]	8.65	2	2	4	347	38.2385	5.66846	1.90035	1.17165	1.13374	1.40191		0.776952	0.914929	0.84594	1.65722	0.186785
P73799	Slr1259 protein	slr1259	Slr1259 protein OS=Synechocystis sp. (strain PCC 6803 / Kazusa) OX=1111708 GN=slr1259 PE=4 SV=1 - [P73799_SYNY3]	8.62	2	2	6	232	25.731	5.85889	1.21894	1.25845	1.05805	1.17848	1.03806	0.748122	0.98231	0.922831	1.27703	0.0769079
P72593	Iron(III) dicitrate transport system permease protein FecB	fecB	Iron(III) dicitrate transport system permease protein FecB OS=Synechocystis sp. (strain PCC 6803 / Kazusa) OX=1111708 GN=fecB PE=4 SV=1 - [P72593_SYNY3]	8.57	2	2	7	315	34.8458	5.07178	1.02408	1.04347	1.4733	1.18028	0.554333	0.706798		0.630565	1.87178	0.0688977
P73058	Histidinol dehydrogenase 1	hisD1	Histidinol dehydrogenase 1 OS=Synechocystis sp. (strain PCC 6803 / Kazusa) OX=1111708 GN=hisD1 PE=3 SV=1 - [HISX1_SYNY3]	8.53	4	4	9	434	46.5044	5.52881	1.15473	1.15957	0.950316	1.08821	0.858293	0.924798	0.528119	0.770403	1.41251	0.0868184
P73356	Slr1206 protein	slr1206	Slr1206 protein OS=Synechocystis sp. (strain PCC 6803 / Kazusa) OX=1111708 GN=slr1206 PE=4 SV=1 - [P73356_SYNY3]	8.53	2	2	2	211	24.049	4.93213		1.34787	1.24686	1.29736		0.951785	1.22574	1.08876	1.19159	0.289268
Q55806	Threonine--tRNA ligase	thrS	Threonine--tRNA ligase OS=Synechocystis sp. (strain PCC 6803 / Kazusa) OX=1111708 GN=thrS PE=3 SV=1 - [SYT_SYNY3]	8.46	5	5	6	603	68.8296	5.42725		0.951146	0.841833	0.896489		0.841253	0.831196	0.836225	1.07207	0.386748
Q6ZEJ5	Ribonuclease VapC	vapC	Ribonuclease VapC OS=Synechocystis sp. (strain PCC 6803 / Kazusa) OX=1111708 GN=vapC PE=3 SV=1 - [Q6ZEJ5_SYNY3]	8.45	1	1	3	142	15.9764	5.49072	1.15298	1.26554	1.30607	1.24153	1.19564	1.09258	1.0802	1.12281	1.10573	0.112808
P73766	Slr0870 protein	slr0870	Slr0870 protein OS=Synechocystis sp. (strain PCC 6803 / Kazusa) OX=1111708 GN=slr0870 PE=4 SV=1 - [P73766_SYNY3]	8.33	1	1	2	120	13.753	4.76709	0.98989	0.896963		0.943426	1.02074	0.915139		0.967939	0.974675	0.760714
P73130	Sll0995 protein	sll0995	Sll0995 protein OS=Synechocystis sp. (strain PCC 6803 / Kazusa) OX=1111708 GN=sll0995 PE=4 SV=1 - [P73130_SYNY3]	8.23	2	2	8	231	26.2132	4.729	0.620545	0.81057	1.02771	0.819609	0.996461	1.23513	1.1277	1.11977	0.731946	0.0925552
P73877	Slr0262 protein	slr0262	Slr0262 protein OS=Synechocystis sp. (strain PCC 6803 / Kazusa) OX=1111708 GN=slr0262 PE=4 SV=1 - [P73877_SYNY3]	8.21	1	1	7	134	14.4964	5.33838	0.93526	0.873387	1.13387	0.980838	0.951726	1.06238	1.09525	1.03645	0.946342	0.569105
P74171	Catabolite gene activator protein	sll1371	Catabolite gene activator protein OS=Synechocystis sp. (strain PCC 6803 / Kazusa) OX=1111708 GN=sll1371 PE=4 SV=1 - [P74171_SYNY3]	8.19	2	2	3	232	26.0827	6.0874	1.38192	1.86804	0.964548	1.40483	0.786186	0.584991	1.23699	0.869389	1.61589	0.174294
Q55435	Phosphopantetheine adenylyltransferase	coaD	Phosphopantetheine adenylyltransferase OS=Synechocystis sp. (strain PCC 6803 / Kazusa) OX=1111708 GN=coaD PE=3 SV=1 - [COAD_SYNY3]	8.18	1	2	5	159	17.5821	6.06201	1.07841	1.04753	1.10027	1.0754	0.9008	1.13943	1.0279	1.02271	1.05152	0.496997
P74722	Slr0586 protein	slr0586	Slr0586 protein OS=Synechocystis sp. (strain PCC 6803 / Kazusa) OX=1111708 GN=slr0586 PE=4 SV=1 - [P74722_SYNY3]	8.17	2	2	4	257	29.618	5.30029	0.880214	0.872554	0.870564	0.874444	1.05701	1.03155	0.851359	0.979973	0.892315	0.178705
Q55709	Protein translocase subunit SecA	secA	Protein translocase subunit SecA OS=Synechocystis sp. (strain PCC 6803 / Kazusa) OX=1111708 GN=secA PE=3 SV=1 - [SECA_SYNY3]	8.05	7	7	10	932	106.942	5.12256	1.1424	1.10055	0.996321	1.07976	0.998381	1.13156	1.04986	1.05993	1.0187	0.75065
P72854	Sulfite reductase [ferredoxin]	sir	Sulfite reductase [ferredoxin] OS=Synechocystis sp. (strain PCC 6803 / Kazusa) OX=1111708 GN=sir PE=1 SV=1 - [SIR_SYNY3]	8.03	5	5	9	635	71.3962	8.47021	1.30794	1.33662	0.936287	1.19361	0.956405	0.77176	0.748925	0.825697	1.44558	0.0638002
Q59996	Probable RNA polymerase sigma-C factor	sigC	Probable RNA polymerase sigma-C factor OS=Synechocystis sp. (strain PCC 6803 / Kazusa) OX=1111708 GN=sigC PE=3 SV=1 - [RPSC_SYNY3]	7.92	2	3	7	404	46.5526	6.49365	0.782043	1.41191	0.835372	1.00978	1.2211		1.59005	1.40558	0.718407	0.271449
P73447	Sll1455 protein	sll1455	Sll1455 protein OS=Synechocystis sp. (strain PCC 6803 / Kazusa) OX=1111708 GN=sll1455 PE=4 SV=1 - [P73447_SYNY3]	7.74	2	2	5	155	17.7421	5.85889	0.674767	0.641914	1.19576	0.83748	0.544203	0.833422	0.831935	0.73652	1.13708	0.645895
P74238	Slr1163 protein	slr1163	Slr1163 protein OS=Synechocystis sp. (strain PCC 6803 / Kazusa) OX=1111708 GN=slr1163 PE=3 SV=1 - [P74238_SYNY3]	7.73	4	4	13	556	60.1379	5.07178	0.803301	0.944653	1.1604	0.969453	1.33484	1.12007	1.41744	1.29079	0.751057	0.0781793
P74211	Pyridoxine/pyridoxamine 5'-phosphate oxidase	pdxH	Pyridoxine/pyridoxamine 5'-phosphate oxidase OS=Synechocystis sp. (strain PCC 6803 / Kazusa) OX=1111708 GN=pdxH PE=3 SV=2 - [PDXH_SYNY3]	7.48	2	2	4	214	24.5714	6.34131	1.01068	0.993719	1.04472	1.01637	1.12137	1.061	1.03817	1.07352	0.946771	0.120103
P74048	Slr0815 protein	slr0815	Slr0815 protein OS=Synechocystis sp. (strain PCC 6803 / Kazusa) OX=1111708 GN=slr0815 PE=4 SV=1 - [P74048_SYNY3]	7.44	1	1	3	121	13.757	5.16064	0.473271		0.826198	0.649734	1.87728		1.47722	1.67725	0.387381	0.061263
Q55196	Phosphate import ATP-binding protein PstB 1	pstB1	Phosphate import ATP-binding protein PstB 1 OS=Synechocystis sp. (strain PCC 6803 / Kazusa) OX=1111708 GN=pstB1 PE=3 SV=1 - [PSTB1_SYNY3]	7.43	2	2	4	269	30.1913	6.02393	0.786637		0.864052	0.825345	0.814996		0.986485	0.90074	0.916296	0.506968
P73267	Sll1080 protein	sll1080	Sll1080 protein OS=Synechocystis sp. (strain PCC 6803 / Kazusa) OX=1111708 GN=sll1080 PE=4 SV=1 - [P73267_SYNY3]	7.39	2	2	3	352	38.1854	4.56396		0.912782	0.692441	0.802611		1.02198	1.26183	1.1419	0.702871	0.172599
P73544	Glutamine-binding periplasmic protein/glutamine transport system permease protein	glnH	Glutamine-binding periplasmic protein/glutamine transport system permease protein OS=Synechocystis sp. (strain PCC 6803 / Kazusa) OX=1111708 GN=glnH PE=3 SV=1 - [P73544_SYNY3]	7.36	3	3	3	530	57.6448	5.52881		1.00649	0.70843	0.857458		1.32148	1.72886	1.52517	0.562205	0.118095
P72833	Sll1193 protein	sll1193	Sll1193 protein OS=Synechocystis sp. (strain PCC 6803 / Kazusa) OX=1111708 GN=sll1193 PE=4 SV=1 - [P72833_SYNY3]	7.27	1	1	2	165	19.3763	9.83252		0.770781	0.981424	0.876102		1.29036	0.949862	1.12011	0.782158	0.347148
P77962	Serine hydroxymethyltransferase	glyA	Serine hydroxymethyltransferase OS=Synechocystis sp. (strain PCC 6803 / Kazusa) OX=1111708 GN=glyA PE=3 SV=1 - [GLYA_SYNY3]	7.26	4	4	8	427	46.2306	6.31592	1.07162	0.979346	0.900095	0.983688	0.814333	1.33019	1.00911	1.05121	0.935768	0.691759
P72645	Slr1122 protein	slr1122	Slr1122 protein OS=Synechocystis sp. (strain PCC 6803 / Kazusa) OX=1111708 GN=slr1122 PE=4 SV=1 - [P72645_SYNY3]	7.2	1	1	2	250	28.1589	9.86182	0.751294	0.914685		0.83299	1.13645	2.44318		1.78982	0.465405	0.283359
P77970	Glutamate--ammonia ligase	glnN	Glutamate--ammonia ligase OS=Synechocystis sp. (strain PCC 6803 / Kazusa) OX=1111708 GN=glnN PE=3 SV=1 - [P77970_SYNY3]	7.18	4	4	7	724	79.1601	5.46533	0.593603	0.373055	0.179342	0.382	0.383928	0.873548	0.639426	0.632301	0.604143	0.247975
P73078	Cell division response regulator DivK	divK	Cell division response regulator DivK OS=Synechocystis sp. (strain PCC 6803 / Kazusa) OX=1111708 GN=divK PE=4 SV=1 - [P73078_SYNY3]	7.14	1	1	7	182	19.3069	6.68311	1.18719	1.12993	1.2001	1.17241	0.981017	1.19557	1.15084	1.10914	1.05704	0.40994
Q55469	UDP-N-acetylmuramoyl-L-alanyl-D-glutamate--2,6-diaminopimelate ligase	murE	UDP-N-acetylmuramoyl-L-alanyl-D-glutamate--2,6-diaminopimelate ligase OS=Synechocystis sp. (strain PCC 6803 / Kazusa) OX=1111708 GN=murE PE=3 SV=1 - [MURE_SYNY3]	7.13	4	4	11	505	54.5668	5.41455	1.24119	1.06291	1.3959	1.23334	0.64528	1.11646	0.598553	0.786763	1.56761	0.0799115
P74008	Adenosylhomocysteinase	ahcY	Adenosylhomocysteinase OS=Synechocystis sp. (strain PCC 6803 / Kazusa) OX=1111708 GN=ahcY PE=3 SV=1 - [SAHH_SYNY3]	7.06	4	4	11	425	46.1846	5.77002	1.1714	1.15773	0.851769	1.0603	0.819677	0.762022	0.424132	0.66861	1.58583	0.0724328
Q55550	Slr0169 protein	slr0169	Slr0169 protein OS=Synechocystis sp. (strain PCC 6803 / Kazusa) OX=1111708 GN=slr0169 PE=4 SV=1 - [Q55550_SYNY3]	7.04	2	2	2	213	22.7311	7.37158		1.25943	1.65483	1.45713		0.905244	0.606076	0.75566	1.92829	0.105502
Q55756	Carbamoyl-phosphate synthase large chain	carB	Carbamoyl-phosphate synthase large chain OS=Synechocystis sp. (strain PCC 6803 / Kazusa) OX=1111708 GN=carB PE=3 SV=2 - [CARB_SYNY3]	7.03	9	9	30	1081	118.956	4.98291	1.22306	1.21456	1.06164	1.16642	1.07345	0.920098	0.94586	0.979803	1.19046	0.0576099
Q55467	Magnesium-protoporphyrin O-methyltransferase	chlM	Magnesium-protoporphyrin O-methyltransferase OS=Synechocystis sp. (strain PCC 6803 / Kazusa) OX=1111708 GN=chlM PE=1 SV=1 - [CHLM_SYNY3]	6.96	2	2	4	230	25.0649	7.88428	0.988195	0.994053	0.850047	0.944098	0.954024	0.909698	0.981291	0.948338	0.99553	0.938318
Q55525	RNA polymerase sigma factor	rpoD	RNA polymerase sigma factor OS=Synechocystis sp. (strain PCC 6803 / Kazusa) OX=1111708 GN=rpoD PE=1 SV=1 - [Q55525_SYNY3]	6.96	2	3	7	345	39.3299	9.20264	0.571916	0.877318	0.673291	0.707508	0.691936	0.749184	0.625691	0.688937	1.02696	0.856963
P72683	Geranylgeranyl pyrophosphate synthase	crtE	Geranylgeranyl pyrophosphate synthase OS=Synechocystis sp. (strain PCC 6803 / Kazusa) OX=1111708 GN=crtE PE=3 SV=1 - [P72683_SYNY3]	6.95	2	2	2	302	32.3528	5.10986	0.77353		0.898623	0.836077	1.21962		0.874279	1.04695	0.798585	0.369676
P73033	Glycerol-3-phosphate dehydrogenase [NAD(P)+]	gpsA	Glycerol-3-phosphate dehydrogenase [NAD(P)+] OS=Synechocystis sp. (strain PCC 6803 / Kazusa) OX=1111708 GN=gpsA PE=3 SV=2 - [GPDA_SYNY3]	6.94	3	3	5	317	33.4904	5.03369	1.32244		0.931369	1.1269	0.65489		0.786836	0.720863	1.56327	0.187987
P72747	Slr1103 protein	slr1103	Slr1103 protein OS=Synechocystis sp. (strain PCC 6803 / Kazusa) OX=1111708 GN=slr1103 PE=4 SV=1 - [P72747_SYNY3]	6.94	4	4	4	706	79.7812	5.38916	1.23889		1.15498	1.19694	1.03765		1.08895	1.0633	1.12568	0.112926
P72661	Malic enzyme	me	Malic enzyme OS=Synechocystis sp. (strain PCC 6803 / Kazusa) OX=1111708 GN=me PE=3 SV=1 - [P72661_SYNY3]	6.91	2	2	5	463	48.6695	5.41455	1.08562		1.05166	1.06864	0.834132		0.928225	0.881178	1.21274	0.0643915
P73264	3-amino-5-hydroxybenzoic acid synthase	slr1140	3-amino-5-hydroxybenzoic acid synthase OS=Synechocystis sp. (strain PCC 6803 / Kazusa) OX=1111708 GN=slr1140 PE=3 SV=1 - [P73264_SYNY3]	6.88	3	3	3	378	41.5328	5.64307		1.03728	0.8194	0.928339		0.886319	1.28934	1.08783	0.853385	0.558305
Q55729	Methionine--tRNA ligase	metG	Methionine--tRNA ligase OS=Synechocystis sp. (strain PCC 6803 / Kazusa) OX=1111708 GN=metG PE=3 SV=1 - [SYM_SYNY3]	6.77	4	4	6	532	61.4038	5.32568	1.04476	1.12301	0.853826	1.0072	0.776904	0.959293	0.767738	0.834645	1.20674	0.164033
P73765	Slr0869 protein	slr0869	Slr0869 protein OS=Synechocystis sp. (strain PCC 6803 / Kazusa) OX=1111708 GN=slr0869 PE=4 SV=1 - [P73765_SYNY3]	6.77	6	6	32	812	92.4751	5.18604	1.40591	1.44158	1.0428	1.29676	1.08619	1.04991	1.02927	1.05512	1.22901	0.133162
P74661	Slr1660 protein	slr1660	Slr1660 protein OS=Synechocystis sp. (strain PCC 6803 / Kazusa) OX=1111708 GN=slr1660 PE=4 SV=1 - [P74661_SYNY3]	6.77	2	2	2	192	20.8515	9.02686	1.03302		0.727936	0.880476	0.586083		1.25544	0.92076	0.956249	0.922784
Q55713	Sll0611 protein	sll0611	Sll0611 protein OS=Synechocystis sp. (strain PCC 6803 / Kazusa) OX=1111708 GN=sll0611 PE=4 SV=1 - [Q55713_SYNY3]	6.76	1	1	3	148	16.8423	4.1958	0.653921	0.777699	1.17888	0.870168	0.869211	1.39994	1.4306	1.23325	0.705588	0.207124
P74521	Glycogen synthase 1	glgA1	Glycogen synthase 1 OS=Synechocystis sp. (strain PCC 6803 / Kazusa) OX=1111708 GN=glgA1 PE=3 SV=1 - [GLGA1_SYNY3]	6.71	3	3	4	477	54.3111	6.0874		1.26567	1.04302	1.15434		1.03651	0.884484	0.960496	1.20182	0.287019
Q55390	Sll0553 protein	sll0553	Sll0553 protein OS=Synechocystis sp. (strain PCC 6803 / Kazusa) OX=1111708 GN=sll0553 PE=4 SV=1 - [Q55390_SYNY3]	6.67	2	2	7	345	38.2457	5.37646	1.23695	1.33853		1.28774	1.07029	1.20795		1.13912	1.13047	0.224449
P73832	Cyanophycinase	cphB	Cyanophycinase OS=Synechocystis sp. (strain PCC 6803 / Kazusa) OX=1111708 GN=cphB PE=1 SV=1 - [CPHB_SYNY3]	6.64	2	2	3	271	29.371	6.52197	0.447625	0.933644	1.04779	0.809685	1.65788	0.968848	0.782276	1.13633	0.712542	0.369963
Q55688	Aldehyde decarbonylase	sll0208	Aldehyde decarbonylase OS=Synechocystis sp. (strain PCC 6803 / Kazusa) OX=1111708 GN=sll0208 PE=1 SV=1 - [ALDEC_SYNY3]	6.49	2	2	4	231	26.1609	4.75439	0.684052	0.785513		0.734783	0.941249	0.886284		0.913766	0.804125	0.0900916
Q55691	Sll0205 protein	sll0205	Sll0205 protein OS=Synechocystis sp. (strain PCC 6803 / Kazusa) OX=1111708 GN=sll0205 PE=4 SV=1 - [Q55691_SYNY3]	6.4	1	1	3	125	14.7519	7.12256	1.30599	1.20948	1.27289	1.26279	0.571054	1.19384	1.56491	1.10993	1.13771	0.627548
P73934	Slr2105 protein	slr2105	Slr2105 protein OS=Synechocystis sp. (strain PCC 6803 / Kazusa) OX=1111708 GN=slr2105 PE=4 SV=1 - [P73934_SYNY3]	6.39	3	3	9	595	65.3866	4.79248	1.0741	1.2588	1.38164	1.23818	1.07894	0.937873	1.15595	1.05759	1.17076	0.175487
Q55676	Slr0019 protein	slr0019	Slr0019 protein OS=Synechocystis sp. (strain PCC 6803 / Kazusa) OX=1111708 GN=slr0019 PE=4 SV=1 - [Q55676_SYNY3]	6.39	5	5	7	892	96.3761	4.91943	1.05439		1.24279	1.14859	1.29023		1.19595	1.24309	0.923981	0.464327
P73551	Sll1265 protein	sll1265	Sll1265 protein OS=Synechocystis sp. (strain PCC 6803 / Kazusa) OX=1111708 GN=sll1265 PE=4 SV=1 - [P73551_SYNY3]	6.37	12	12	21	1978	213.628	4.98291	0.841744	0.913435	1.08665	0.947277	0.956844	1.07713	1.13852	1.0575	0.895773	0.288692
P72895	Slr1617 protein	slr1617	Slr1617 protein OS=Synechocystis sp. (strain PCC 6803 / Kazusa) OX=1111708 GN=slr1617 PE=4 SV=1 - [P72895_SYNY3]	6.33	3	3	3	411	45.3768	8.14795	1.14538		1.19425	1.16982	0.817463		0.558518	0.68799	1.70034	0.0673149
P73443	Lysine--tRNA ligase	lysS	Lysine--tRNA ligase OS=Synechocystis sp. (strain PCC 6803 / Kazusa) OX=1111708 GN=lysS PE=3 SV=1 - [SYK_SYNY3]	6.27	3	3	5	510	57.2597	5.65576	1.25986	0.901464	0.66252	0.94128	0.335975	0.934734	0.576455	0.615721	1.52874	0.255863
P72764	Slr1110 protein	slr1110	Slr1110 protein OS=Synechocystis sp. (strain PCC 6803 / Kazusa) OX=1111708 GN=slr1110 PE=4 SV=1 - [P72764_SYNY3]	6.25	1	1	2	192	21.65	5.84619	1.30512	1.31979		1.31245	0.989653	0.71973		0.854691	1.53559	0.0772181
P72863	Slr0971 protein	slr0971	Slr0971 protein OS=Synechocystis sp. (strain PCC 6803 / Kazusa) OX=1111708 GN=slr0971 PE=4 SV=1 - [P72863_SYNY3]	6.21	3	3	5	451	49.6357	4.98291	0.878103	1.01513	1.04086	0.978032	1.21283	1.0407	1.08883	1.11412	0.877851	0.131639
P74507	2,3-bisphosphoglycerate-independent phosphoglycerate mutase	gpmI	2,3-bisphosphoglycerate-independent phosphoglycerate mutase OS=Synechocystis sp. (strain PCC 6803 / Kazusa) OX=1111708 GN=gpmI PE=3 SV=1 - [GPMI_SYNY3]	6.2	3	3	4	532	57.9458	5.8335		1.11594	0.818861	0.967401		0.920146	1.17372	1.04693	0.924036	0.723286
P72724	Sll0216 protein	sll0216	Sll0216 protein OS=Synechocystis sp. (strain PCC 6803 / Kazusa) OX=1111708 GN=sll0216 PE=3 SV=1 - [P72724_SYNY3]	6.19	2	2	4	210	23.8454	6.07471	0.882776	1.25354	1.05528	1.06386	1.41801	1.21261	1.18866	1.27309	0.835652	0.181485
P73598	Sll1305 protein	sll1305	Sll1305 protein OS=Synechocystis sp. (strain PCC 6803 / Kazusa) OX=1111708 GN=sll1305 PE=4 SV=1 - [P73598_SYNY3]	6.1	2	2	6	295	32.8643	4.97021	0.723132	1.26912	0.924539	0.972264	0.367061	0.971811	0.874132	0.737668	1.31802	0.394366
P74409	UPF0053 protein sll0260	sll0260	UPF0053 protein sll0260 OS=Synechocystis sp. (strain PCC 6803 / Kazusa) OX=1111708 GN=sll0260 PE=3 SV=1 - [Y260_SYNY3]	6.03	2	2	4	448	49.1966	4.52588	0.998307	1.03463		1.01647	1.39623	0.78834		1.09228	0.930592	0.826606
P73679	Isopenicillin N epimerase	cefD	Isopenicillin N epimerase OS=Synechocystis sp. (strain PCC 6803 / Kazusa) OX=1111708 GN=cefD PE=3 SV=1 - [P73679_SYNY3]	5.99	2	2	3	401	43.9714	5.87158	0.966178	1.10673		1.03645	1.38333	0.7686		1.07597	0.963276	0.911729
P52981	1,4-alpha-glucan branching enzyme GlgB	glgB	1,4-alpha-glucan branching enzyme GlgB OS=Synechocystis sp. (strain PCC 6803 / Kazusa) OX=1111708 GN=glgB PE=3 SV=1 - [GLGB_SYNY3]	5.97	4	4	8	770	89.4702	5.61768	1.33695	1.17101	0.90144	1.13647	0.958239	1.12229	0.865118	0.981882	1.15744	0.353758
P73179	ATP-dependent zinc metalloprotease FtsH 1	ftsH1	ATP-dependent zinc metalloprotease FtsH 1 OS=Synechocystis sp. (strain PCC 6803 / Kazusa) OX=1111708 GN=ftsH1 PE=2 SV=1 - [FTSH1_SYNY3]	5.86	4	4	8	665	72.0654	5.85889	0.697605	1.16649	1.15441	1.00617	1.19121	0.6319	0.744511	0.855873	1.1756	0.549423
P52986	Homoserine dehydrogenase	hom	Homoserine dehydrogenase OS=Synechocystis sp. (strain PCC 6803 / Kazusa) OX=1111708 GN=hom PE=3 SV=1 - [DHOM_SYNY3]	5.77	2	2	3	433	45.4578	5.0083	1.2277	1.07885	0.948182	1.08491	0.869584	1.07661	0.990091	0.978763	1.10845	0.350948
Q55522	Valine--tRNA ligase	valS	Valine--tRNA ligase OS=Synechocystis sp. (strain PCC 6803 / Kazusa) OX=1111708 GN=valS PE=3 SV=1 - [SYV_SYNY3]	5.71	5	5	9	910	102.673	5.17334	0.85275	0.958129	1.01277	0.941217	1.47083	0.953653	0.908899	1.11113	0.847084	0.41342
Q55809	Delta(24)-sterol C-methyltransferase	erg6	Delta(24)-sterol C-methyltransferase OS=Synechocystis sp. (strain PCC 6803 / Kazusa) OX=1111708 GN=erg6 PE=3 SV=1 - [Q55809_SYNY3]	5.68	2	2	5	317	35.5481	7.03467	0.981329	1.25353	0.943787	1.05955	1.19106	0.793178	1.42186	1.13537	0.933224	0.733862
P74468	Aminopeptidase P	pepP	Aminopeptidase P OS=Synechocystis sp. (strain PCC 6803 / Kazusa) OX=1111708 GN=pepP PE=3 SV=1 - [P74468_SYNY3]	5.67	2	2	2	441	49.47	5.63037	1.38705	1.25696		1.322	0.489757	0.877312		0.683534	1.93407	0.0890189
P74164	Sll1378 protein	sll1378	Sll1378 protein OS=Synechocystis sp. (strain PCC 6803 / Kazusa) OX=1111708 GN=sll1378 PE=4 SV=1 - [P74164_SYNY3]	5.67	2	2	4	300	33.8948	4.89404	0.527363	0.533488	0.585039	0.54863	0.539077	0.572815	0.610731	0.574208	0.955455	0.406833
P74683	Sll0445 protein	sll0445	Sll0445 protein OS=Synechocystis sp. (strain PCC 6803 / Kazusa) OX=1111708 GN=sll0445 PE=4 SV=1 - [P74683_SYNY3]	5.66	2	2	3	495	54.3615	6.48096	2.14123	1.6063	0.989015	1.57885		0.811987	1.07817	0.945078	1.6706	0.246291
Q55164	Conserved component of ABC transporter for natural amino acids	natA	Conserved component of ABC transporter for natural amino acids OS=Synechocystis sp. (strain PCC 6803 / Kazusa) OX=1111708 GN=natA PE=4 SV=1 - [Q55164_SYNY3]	5.62	2	2	3	267	29.0442	6.65381	0.968293	1.15538		1.06184	0.753788	0.769664		0.761726	1.39399	0.0854929
P72580	Prenyl transferase	preA	Prenyl transferase OS=Synechocystis sp. (strain PCC 6803 / Kazusa) OX=1111708 GN=preA PE=3 SV=2 - [PREA_SYNY3]	5.57	2	2	3	323	35.7037	5.08447		1.08895	0.915824	1.00239		0.94897	0.991299	0.970135	1.03324	0.752075
P73920	Thiol:disulfide interchange protein TxlA homolog	txlA	Thiol:disulfide interchange protein TxlA homolog OS=Synechocystis sp. (strain PCC 6803 / Kazusa) OX=1111708 GN=txlA PE=3 SV=1 - [TXLA_SYNY3]	5.56	1	1	4	180	19.505	5.26221	0.590105	0.499031	0.759476	0.616204	0.891321	0.798161	0.769674	0.819719	0.751726	0.0741089
P72877	Exopolysaccharide export protein	epsB	Exopolysaccharide export protein OS=Synechocystis sp. (strain PCC 6803 / Kazusa) OX=1111708 GN=epsB PE=4 SV=1 - [P72877_SYNY3]	5.56	3	3	5	756	83.5894	4.98291	1.0716		0.933248	1.00243	1.08374		1.40456	1.24415	0.80571	0.300634
P72830	ATP-dependent 6-phosphofructokinase 1	pfkA1	ATP-dependent 6-phosphofructokinase 1 OS=Synechocystis sp. (strain PCC 6803 / Kazusa) OX=1111708 GN=pfkA1 PE=3 SV=1 - [PFKA1_SYNY3]	5.54	2	2	7	361	38.564	6.29053	0.892203	0.863641	0.844294	0.866713	0.847714	0.894065	0.974536	0.905439	0.95723	0.383227
P73668	UDP-N-acetylmuramoylalanine--D-glutamate ligase	murD	UDP-N-acetylmuramoylalanine--D-glutamate ligase OS=Synechocystis sp. (strain PCC 6803 / Kazusa) OX=1111708 GN=murD PE=3 SV=1 - [MURD_SYNY3]	5.53	2	2	2	452	49.018	5.75732	1.15779		0.969039	1.06341	0.433637		0.697618	0.565627	1.88006	0.0918478
P29273	Phytoene dehydrogenase	pds	Phytoene dehydrogenase OS=Synechocystis sp. (strain PCC 6803 / Kazusa) OX=1111708 GN=pds PE=3 SV=2 - [CRTI_SYNY3]	5.51	3	3	3	472	52.887	5.2749		1.70299	0.970802	1.33689		0.268304	0.912082	0.590193	2.26518	0.265264
Q6ZED6	Uncharacterized protein	sll7062	Uncharacterized protein OS=Synechocystis sp. (strain PCC 6803 / Kazusa) OX=1111708 GN=sll7062 PE=4 SV=1 - [Q6ZED6_SYNY3]	5.39	2	2	6	371	42.2785	5.31299	1.27005	0.491959	0.7567	0.839571	0.673732	1.27541	0.87075	0.939965	0.893194	0.745832
P74121	Sll1884 protein	sll1884	Sll1884 protein OS=Synechocystis sp. (strain PCC 6803 / Kazusa) OX=1111708 GN=sll1884 PE=4 SV=1 - [P74121_SYNY3]	5.35	2	2	5	374	42.838	4.90674	0.655467	0.689282		0.672375	1.28644	1.05272		1.16958	0.574886	0.0520382
P72644	Phosphoribosylformylglycinamidine synthase subunit PurL	purL	Phosphoribosylformylglycinamidine synthase subunit PurL OS=Synechocystis sp. (strain PCC 6803 / Kazusa) OX=1111708 GN=purL PE=3 SV=2 - [PURL_SYNY3]	5.34	3	3	4	768	81.781	4.83057		0.996844	1.02375	1.0103		1.14337	0.991259	1.06731	0.946578	0.53725
P74752	Slr0605 protein	slr0605	Slr0605 protein OS=Synechocystis sp. (strain PCC 6803 / Kazusa) OX=1111708 GN=slr0605 PE=4 SV=1 - [P74752_SYNY3]	5.33	2	2	3	319	36.5153	6.58057	1.27565		1.29515	1.2854	0.723384		0.936528	0.829956	1.54876	0.0510234
P73708	Sll1691 protein	sll1691	Sll1691 protein OS=Synechocystis sp. (strain PCC 6803 / Kazusa) OX=1111708 GN=sll1691 PE=4 SV=1 - [P73708_SYNY3]	5.33	1	1	2	150	16.7589	5.07178		0.61501	1.04808	0.831544		1.00494	1.03983	1.02238	0.813338	0.47233
P74682	Sll0446 protein	sll0446	Sll0446 protein OS=Synechocystis sp. (strain PCC 6803 / Kazusa) OX=1111708 GN=sll0446 PE=4 SV=1 - [P74682_SYNY3]	5.32	6	6	8	1072	120.905	5.35107	0.956381	1.14842	0.96742	1.02407	1.19638	1.14453	1.04916	1.13002	0.906241	0.234352
P72623	Probable glycogen synthase 2	glgA2	Probable glycogen synthase 2 OS=Synechocystis sp. (strain PCC 6803 / Kazusa) OX=1111708 GN=glgA2 PE=3 SV=1 - [GLGA2_SYNY3]	5.3	3	3	4	491	56.1887	6.48096		1.25045	0.995149	1.1228		1.0883	0.683365	0.885832	1.26751	0.426501
P74213	Sll1439 protein	sll1439	Sll1439 protein OS=Synechocystis sp. (strain PCC 6803 / Kazusa) OX=1111708 GN=sll1439 PE=4 SV=1 - [P74213_SYNY3]	5.24	1	1	3	267	31.0388	6.65381	1.31296		1.30735	1.31016	0.45874		0.905832	0.682286	1.92025	0.106846
P72927	Succinate--CoA ligase	sucC	Succinate--CoA ligase OS=Synechocystis sp. (strain PCC 6803 / Kazusa) OX=1111708 GN=sucC PE=4 SV=1 - [P72927_SYNY3]	5.24	2	2	3	401	44.0247	5.04639		1.23091	0.941987	1.08645		0.777577	0.760168	0.768873	1.41304	0.159444
P73658	Ribosomal silencing factor RsfS	rsfS	Ribosomal silencing factor RsfS OS=Synechocystis sp. (strain PCC 6803 / Kazusa) OX=1111708 GN=rsfS PE=1 SV=1 - [IOJAP_SYNY3]	5.19	1	1	3	154	17.0796	4.64014	1.04657	1.44314		1.24486	0.911819	0.801093		0.856456	1.4535	0.199841
Q55716	Glycine--tRNA ligase alpha subunit	glyQ	Glycine--tRNA ligase alpha subunit OS=Synechocystis sp. (strain PCC 6803 / Kazusa) OX=1111708 GN=glyQ PE=3 SV=1 - [SYGA_SYNY3]	5.02	2	2	8	299	34.3412	4.86865	0.660351	1.43793	1.17991	1.09273	0.482077	0.915988	0.81182	0.736628	1.48342	0.247809
P73285	Sll1068 protein	sll1068	Sll1068 protein OS=Synechocystis sp. (strain PCC 6803 / Kazusa) OX=1111708 GN=sll1068 PE=4 SV=1 - [P73285_SYNY3]	4.9	1	1	2	143	15.581	4.97021		1.12128	1.98476	1.55302		0.773765	0.340119	0.556942	2.78848	0.175355
P55175	Deaminated glutathione amidase	sll0601	Deaminated glutathione amidase OS=Synechocystis sp. (strain PCC 6803 / Kazusa) OX=1111708 GN=sll0601 PE=3 SV=1 - [NIT1_SYNY3]	4.78	1	1	4	272	30.1723	6.26514		0.94065	0.732295	0.836473		1.17819	1.47224	1.32521	0.631198	0.113289
P73004	Long-chain-fatty-acid CoA ligase	slr1609	Long-chain-fatty-acid CoA ligase OS=Synechocystis sp. (strain PCC 6803 / Kazusa) OX=1111708 GN=slr1609 PE=4 SV=1 - [P73004_SYNY3]	4.6	3	3	8	696	77.615	6.66846	1.28705	1.23221	1.08948	1.20291	1.20698	0.99008	1.06922	1.08876	1.10485	0.257423
P73511	Glycogen phosphorylase	glgP	Glycogen phosphorylase OS=Synechocystis sp. (strain PCC 6803 / Kazusa) OX=1111708 GN=glgP PE=3 SV=1 - [PHSG_SYNY3]	4.59	4	5	5	849	96.588	5.2876		1.11842	0.926717	1.02257		0.78168	0.578626	0.680153	1.50344	0.13372
P74041	Uncharacterized oxidoreductase sll0816	sll0816	Uncharacterized oxidoreductase sll0816 OS=Synechocystis sp. (strain PCC 6803 / Kazusa) OX=1111708 GN=sll0816 PE=3 SV=1 - [Y816_SYNY3]	4.58	2	2	2	371	41.4637	7.12256	1.58819		1.1214	1.3548	0.749477		0.86964	0.809558	1.6735	0.15204
P73505	Isoleucine--tRNA ligase	ileS	Isoleucine--tRNA ligase OS=Synechocystis sp. (strain PCC 6803 / Kazusa) OX=1111708 GN=ileS PE=3 SV=1 - [SYI_SYNY3]	4.55	3	4	7	988	112.276	5.64307	1.22454	0.871196		1.04787	0.902804	1.43677		1.16979	0.895776	0.739979
Q55505	Chaperone protein DnaJ 1	dnaJ1	Chaperone protein DnaJ 1 OS=Synechocystis sp. (strain PCC 6803 / Kazusa) OX=1111708 GN=dnaJ1 PE=3 SV=1 - [DNAJ1_SYNY3]	4.51	2	2	3	377	40.7686	7.34229		0.924663	0.578313	0.751488		0.69677	0.238188	0.467479	1.60753	0.427137
Q55130	Slr0440 protein	slr0440	Slr0440 protein OS=Synechocystis sp. (strain PCC 6803 / Kazusa) OX=1111708 GN=slr0440 PE=4 SV=1 - [Q55130_SYNY3]	4.49	1	1	5	267	30.3171	4.98291	1.38414	1.64222	1.08784	1.3714	0.805676	1.0294	0.879744	0.904938	1.51546	0.0544342
Q55690	Glycine--tRNA ligase beta subunit	glyS	Glycine--tRNA ligase beta subunit OS=Synechocystis sp. (strain PCC 6803 / Kazusa) OX=1111708 GN=glyS PE=3 SV=1 - [SYGB_SYNY3]	4.43	4	4	6	722	80.0012	4.85596	1.13734	1.06607	0.851333	1.01825	0.618992	0.815896	0.84399	0.759626	1.34046	0.0809049
P74357	Sll1530 protein	sll1530	Sll1530 protein OS=Synechocystis sp. (strain PCC 6803 / Kazusa) OX=1111708 GN=sll1530 PE=4 SV=1 - [P74357_SYNY3]	4.4	2	2	2	386	43.7184	6.17627		1.1108	0.862322	0.98656		0.944587	0.58627	0.765428	1.2889	0.417197
P74220	Putative carboxypeptidase slr1534	slr1534	Putative carboxypeptidase slr1534 OS=Synechocystis sp. (strain PCC 6803 / Kazusa) OX=1111708 GN=slr1534 PE=3 SV=1 - [Y1534_SYNY3]	4.32	1	1	2	301	32.8859	5.46533	1.26661	0.935532		1.10107	1.65538	0.763535		1.20946	0.910385	0.840927
P73338	Sll1123 protein	sll1123	Sll1123 protein OS=Synechocystis sp. (strain PCC 6803 / Kazusa) OX=1111708 GN=sll1123 PE=4 SV=1 - [P73338_SYNY3]	4.3	1	1	4	256	28.8787	4.76709	2.30962	0.811255	1.77359	1.63149		1.18554	0.85334	1.01944	1.60038	0.368262
P73942	Proline--tRNA ligase	proS	Proline--tRNA ligase OS=Synechocystis sp. (strain PCC 6803 / Kazusa) OX=1111708 GN=proS PE=3 SV=2 - [SYP_SYNY3]	4.15	3	3	3	603	66.8873	5.46533		1.45111	0.777397	1.11425		0.80384	0.99235	0.898095	1.24068	0.599596
P73841	Uncharacterized protein sll1613	sll1613	Uncharacterized protein sll1613 OS=Synechocystis sp. (strain PCC 6803 / Kazusa) OX=1111708 GN=sll1613 PE=4 SV=1 - [Y1613_SYNY3]	4.14	1	1	2	145	15.8066	4.65283	1.08156	0.807767		0.944666	0.22649	0.365403		0.295946	3.19202	0.0516932
P73459	Slr1752 protein	slr1752	Slr1752 protein OS=Synechocystis sp. (strain PCC 6803 / Kazusa) OX=1111708 GN=slr1752 PE=4 SV=1 - [P73459_SYNY3]	4.07	1	1	4	221	25.6487	4.97021	1.07513	1.46212	0.745544	1.09426	1.01476	0.750054	1.14634	0.970384	1.12766	0.629653
P73710	RNA polymerase sigma factor	rpoD	RNA polymerase sigma factor OS=Synechocystis sp. (strain PCC 6803 / Kazusa) OX=1111708 GN=rpoD PE=3 SV=1 - [P73710_SYNY3]	4.07	1	2	2	369	42.3363	9.01221		0.827964	0.505919	0.666942		1.04722	0.489218	0.768217	0.868168	0.782989
Q9FAB3	Serine/threonine-protein kinase A	spkA	Serine/threonine-protein kinase A OS=Synechocystis sp. (strain PCC 6803 / Kazusa) OX=1111708 GN=spkA PE=1 SV=1 - [SPKA_SYNY3]	4.03	2	2	5	521	58.8366	8.29443		1.10158	1	1.05079		1.37486	1.12603	1.25044	0.840333	0.275672
P20170	Anthranilate synthase component 1	trpE	Anthranilate synthase component 1 OS=Synechocystis sp. (strain PCC 6803 / Kazusa) OX=1111708 GN=trpE PE=3 SV=2 - [TRPE_SYNY3]	3.94	2	2	5	508	57.111	4.99561	1.31426	1.04417	1.47844	1.27895	0.897285	0.726238	1.08246	0.901993	1.41792	0.0819453
P73290	Adenylosuccinate synthetase	purA	Adenylosuccinate synthetase OS=Synechocystis sp. (strain PCC 6803 / Kazusa) OX=1111708 GN=purA PE=3 SV=2 - [PURA_SYNY3]	3.83	2	2	5	444	48.7621	5.45264	1.40975	1.18611	0.870568	1.15548	0.374803	0.851512	1.01235	0.746222	1.54844	0.173144
Q55361	Sll0887 protein	sll0887	Sll0887 protein OS=Synechocystis sp. (strain PCC 6803 / Kazusa) OX=1111708 GN=sll0887 PE=4 SV=1 - [Q55361_SYNY3]	3.81	1	1	2	446	47.5701	4.94482		1.06228	0.889503	0.975894		0.876169	0.793315	0.834742	1.1691	0.278587
Q55734	Sll0395 protein	sll0395	Sll0395 protein OS=Synechocystis sp. (strain PCC 6803 / Kazusa) OX=1111708 GN=sll0395 PE=4 SV=1 - [Q55734_SYNY3]	3.77	1	1	5	212	23.7369	6.52197	1.09454	1.14028	0.897741	1.04419	0.910308	0.886131	0.921669	0.906036	1.15248	0.13982
P73098	Chaperone protein dnaK3	dnaK3	Chaperone protein dnaK3 OS=Synechocystis sp. (strain PCC 6803 / Kazusa) OX=1111708 GN=dnaK3 PE=3 SV=2 - [DNAK3_SYNY3]	3.76	1	3	14	771	85.9776	5.2749	1.147	1.48536	0.794154	1.14217	0.756289	0.686508	0.746211	0.729669	1.56533	0.109073
P22040	Uncharacterized ABC transporter ATP-binding protein sll0415	sll0415	Uncharacterized ABC transporter ATP-binding protein sll0415 OS=Synechocystis sp. (strain PCC 6803 / Kazusa) OX=1111708 GN=sll0415 PE=3 SV=2 - [Y415_SYNY3]	3.67	2	2	2	354	39.4757	8.104	0.484555	0.892358		0.688456	0.664686	0.960777		0.812732	0.847089	0.670706
Q55659	Sll0022 protein	sll0022	Sll0022 protein OS=Synechocystis sp. (strain PCC 6803 / Kazusa) OX=1111708 GN=sll0022 PE=4 SV=1 - [Q55659_SYNY3]	3.61	1	1	2	249	26.6262	9.5835		1.12187	0.753803	0.937838		1.40908	1.49707	1.45308	0.645415	0.112554
P72703	Agmatinase 1	speB1	Agmatinase 1 OS=Synechocystis sp. (strain PCC 6803 / Kazusa) OX=1111708 GN=speB1 PE=3 SV=1 - [SPEB1_SYNY3]	3.59	1	1	2	306	33.4415	5.0083		1.12185	0.749358	0.935602		0.230857	0.444971	0.337914	2.76876	0.10855
Q55556	Sll0174 protein	sll0174	Sll0174 protein OS=Synechocystis sp. (strain PCC 6803 / Kazusa) OX=1111708 GN=sll0174 PE=4 SV=1 - [Q55556_SYNY3]	3.52	1	1	2	284	30.532	7.1665	0.872659		1.23859	1.05563	0.982797		0.986821	0.984809	1.07191	0.736038
P73992	Slr2125 protein	slr2125	Slr2125 protein OS=Synechocystis sp. (strain PCC 6803 / Kazusa) OX=1111708 GN=slr2125 PE=4 SV=1 - [P73992_SYNY3]	3.41	1	1	4	264	30.4214	7.54736	1.62849	1.20524		1.41687	0.789798	0.74851		0.769154	1.84211	0.0929797
P73450	Nitrate transport ATP-binding protein NrtC	nrtC	Nitrate transport ATP-binding protein NrtC OS=Synechocystis sp. (strain PCC 6803 / Kazusa) OX=1111708 GN=nrtC PE=3 SV=1 - [NRTC_SYNY3]	3.28	2	2	14	670	75.0527	5.77002	1.21946	1.28008	1.51389	1.33781	1.55073	1.26901	1.27169	1.36381	0.980934	0.850759
P73274	Leucine--tRNA ligase	leuS	Leucine--tRNA ligase OS=Synechocystis sp. (strain PCC 6803 / Kazusa) OX=1111708 GN=leuS PE=3 SV=1 - [SYL_SYNY3]	3.22	3	3	6	869	98.2331	5.2876	1.19067	1.07917	1.22942	1.16642	1.06338	0.944722	0.720467	0.909523	1.28245	0.0800872
Q55443	CheA like protein	sll0043	CheA like protein OS=Synechocystis sp. (strain PCC 6803 / Kazusa) OX=1111708 GN=sll0043 PE=4 SV=1 - [Q55443_SYNY3]	3.21	2	4	10	1402	153.009	4.64014	1.45307	0.824006	1.28235	1.18648	0.269402	1.06313	0.458408	0.596978	1.98747	0.12474
Q55455	Sll0033 protein	sll0033	Sll0033 protein OS=Synechocystis sp. (strain PCC 6803 / Kazusa) OX=1111708 GN=sll0033 PE=4 SV=1 - [Q55455_SYNY3]	3.19	1	1	2	501	55.7365	6.48096		1.20576	0.849545	1.02765		0.81385	0.843215	0.828532	1.24033	0.381137
P74566	Slr0654 protein	slr0654	Slr0654 protein OS=Synechocystis sp. (strain PCC 6803 / Kazusa) OX=1111708 GN=slr0654 PE=4 SV=1 - [P74566_SYNY3]	3.16	1	1	2	253	28.4095	6.3667		1.15525	1.43585	1.29555		1.44342	1.17717	1.31029	0.988747	0.946172
Q55583	Slr0366 protein	slr0366	Slr0366 protein OS=Synechocystis sp. (strain PCC 6803 / Kazusa) OX=1111708 GN=slr0366 PE=4 SV=1 - [Q55583_SYNY3]	3.1	5	5	11	1742	179.603	3.81494	0.681058	0.817281	0.679598	0.725979	0.844663	0.731253	0.880049	0.818655	0.886794	0.221275
Q55799	General secretion pathway protein E	gspE	General secretion pathway protein E OS=Synechocystis sp. (strain PCC 6803 / Kazusa) OX=1111708 GN=gspE PE=4 SV=1 - [Q55799_SYNY3]	3.08	2	2	2	813	90.0803	5.51611	1.40457		0.449598	0.927082	0.579937		1.27684	0.928387	0.998594	0.998439
Q55925	Slr0318 protein	slr0318	Slr0318 protein OS=Synechocystis sp. (strain PCC 6803 / Kazusa) OX=1111708 GN=slr0318 PE=4 SV=1 - [Q55925_SYNY3]	2.96	1	1	3	203	23.123	9.70068	3.1345	1.2089	0.949362	1.76426		0.666527	1.13498	0.900753	1.95864	0.411188
P74630	Sll0735 protein	sll0735	Sll0735 protein OS=Synechocystis sp. (strain PCC 6803 / Kazusa) OX=1111708 GN=sll0735 PE=3 SV=1 - [P74630_SYNY3]	2.84	2	2	3	529	62.0358	6.25244	0.786414	0.741961	0.944643	0.824339	0.785795	0.92771	1.08637	0.93329	0.883261	0.363698
P72886	CDP-glucose-4,6-dehydratase	rfbG	CDP-glucose-4,6-dehydratase OS=Synechocystis sp. (strain PCC 6803 / Kazusa) OX=1111708 GN=rfbG PE=4 SV=1 - [P72886_SYNY3]	2.78	1	1	4	360	40.0496	5.89697	0.98793	1.41793		1.20293		1.62903	1.37953	1.50428	0.79967	0.349158
Q55898	Polyphosphate kinase	ppk	Polyphosphate kinase OS=Synechocystis sp. (strain PCC 6803 / Kazusa) OX=1111708 GN=ppk PE=3 SV=1 - [PPK1_SYNY3]	2.75	2	2	2	728	82.5557	5.35107		0.981327	0.843794	0.91256		0.922987	0.764053	0.84352	1.08185	0.578697
P73268	Hydrogenase expression/formation protein HypB	hypB	Hydrogenase expression/formation protein HypB OS=Synechocystis sp. (strain PCC 6803 / Kazusa) OX=1111708 GN=hypB PE=4 SV=1 - [P73268_SYNY3]	2.62	1	1	3	229	25.0628	5.2876	0.960398	1.32743	1.43908	1.2423	1.17177	0.975212	1.02357	1.05685	1.17548	0.300847
P73097	Chaperone protein DnaJ 2	dnaJ2	Chaperone protein DnaJ 2 OS=Synechocystis sp. (strain PCC 6803 / Kazusa) OX=1111708 GN=dnaJ2 PE=3 SV=1 - [DNAJ2_SYNY3]	2.61	1	1	4	307	34.677	9.64209	0.842384	1.20527	0.710419	0.919357	1.26581	0.948459	1.06216	1.09214	0.841792	0.378523
Q55682	Putative protease slr0021	slr0021	Putative protease slr0021 OS=Synechocystis sp. (strain PCC 6803 / Kazusa) OX=1111708 GN=slr0021 PE=3 SV=1 - [Y021_SYNY3]	2.53	1	1	3	277	30.2551	7.15186	0.998047	1.12733		1.06269	0.608843	0.749462		0.679152	1.56472	0.0567805
Q6ZEX5	Slr5005 protein	slr5005	Slr5005 protein OS=Synechocystis sp. (strain PCC 6803 / Kazusa) OX=1111708 GN=slr5005 PE=4 SV=1 - [Q6ZEX5_SYNY3]	2.5	7	7	11	3797	404.754	4.60205	1.06052	1.14959	0.831985	1.01403	1.86082	1.46453	0.875029	1.40013	0.724243	0.269694
P74302	Slr0937 protein	slr0937	Slr0937 protein OS=Synechocystis sp. (strain PCC 6803 / Kazusa) OX=1111708 GN=slr0937 PE=4 SV=1 - [P74302_SYNY3]	2.4	1	1	2	417	46.0728	4.37354		0.573313	0.8196	0.696456		1.37681	1.12203	1.24942	0.557425	0.0891523
P73608	Glycogen operon protein GlgX	glgX	Glycogen operon protein GlgX OS=Synechocystis sp. (strain PCC 6803 / Kazusa) OX=1111708 GN=glgX PE=3 SV=1 - [P73608_SYNY3]	2.26	1	2	2	707	79.8441	5.85889		1.47047	0.819799	1.14513		0.843771	0.620896	0.732333	1.56368	0.352884
P23353	Chorismate synthase	aroC	Chorismate synthase OS=Synechocystis sp. (strain PCC 6803 / Kazusa) OX=1111708 GN=aroC PE=3 SV=2 - [AROC_SYNY3]	2.21	1	1	4	362	39.2629	5.98584	1.0949	1.2223		1.1586	1.06655	0.911881		0.989218	1.17123	0.232979
P74611	Slr1579 protein	slr1579	Slr1579 protein OS=Synechocystis sp. (strain PCC 6803 / Kazusa) OX=1111708 GN=slr1579 PE=4 SV=1 - [P74611_SYNY3]	2.14	1	1	2	562	61.083	5.8208	1.24065		1.01924	1.12995	0.746836		0.792457	0.769646	1.46814	0.0859204
P74299	Phosphoenolpyruvate carboxylase	ppc	Phosphoenolpyruvate carboxylase OS=Synechocystis sp. (strain PCC 6803 / Kazusa) OX=1111708 GN=ppc PE=3 SV=1 - [CAPP_SYNY3]	2.13	2	2	2	1034	118.866	5.78271		0.630827	0.777997	0.704412		1.19908	0.915808	1.05744	0.666147	0.157492
Q57310	Lipid-A-disaccharide synthase	lpxB	Lipid-A-disaccharide synthase OS=Synechocystis sp. (strain PCC 6803 / Kazusa) OX=1111708 GN=lpxB PE=3 SV=1 - [LPXB_SYNY3]	2.03	1	1	3	394	43.4414	6.62451	1.07685	0.933801	0.551141	0.853929	1.01877	1.43417	1.27467	1.24254	0.687246	0.121389
P74430	NAD kinase 1	nadK1	NAD kinase 1 OS=Synechocystis sp. (strain PCC 6803 / Kazusa) OX=1111708 GN=nadK1 PE=3 SV=1 - [NADK1_SYNY3]	1.97	1	1	2	305	33.376	5.41455		1.31419	0.967123	1.14065		1.04203	0.884095	0.963061	1.1844	0.449933
Q6ZEI7	Uncharacterized protein	slr7011	Uncharacterized protein OS=Synechocystis sp. (strain PCC 6803 / Kazusa) OX=1111708 GN=slr7011 PE=4 SV=1 - [Q6ZEI7_SYNY3]	1.95	3	3	5	975	111.865	5.80811	1.39155	2.36615	1.32509	1.69426	1.07068	0.168329	0.531832	0.590281	2.87027	0.0607962
P55038	Ferredoxin-dependent glutamate synthase 2	gltS	Ferredoxin-dependent glutamate synthase 2 OS=Synechocystis sp. (strain PCC 6803 / Kazusa) OX=1111708 GN=gltS PE=1 SV=2 - [GLTS_SYNY3]	1.93	4	4	6	1556	169.392	5.75732		1.40353	1.09879	1.25116		0.92362	0.795633	0.859626	1.45547	0.141347
Q55521	Sll0524 protein	sll0524	Sll0524 protein OS=Synechocystis sp. (strain PCC 6803 / Kazusa) OX=1111708 GN=sll0524 PE=4 SV=1 - [Q55521_SYNY3]	1.79	1	1	2	447	47.4491	5.14795		1.15112	1.09606	1.12359		0.922297	1.07753	0.999915	1.12369	0.271998
P73089	Fat protein	slr2046	Fat protein OS=Synechocystis sp. (strain PCC 6803 / Kazusa) OX=1111708 GN=slr2046 PE=4 SV=1 - [P73089_SYNY3]	1.73	2	2	4	1965	205.609	3.85303	0.802284	1.07612		0.939203	0.687328	0.878049		0.782688	1.19997	0.447251
P73067	1-deoxy-D-xylulose-5-phosphate synthase	dxs	1-deoxy-D-xylulose-5-phosphate synthase OS=Synechocystis sp. (strain PCC 6803 / Kazusa) OX=1111708 GN=dxs PE=3 SV=1 - [DXS_SYNY3]	1.72	1	1	2	640	69.2837	6.27783		0.928226	0.678753	0.80349		1.20712	1.1464	1.17676	0.682799	0.10073
Q55404	Acetyl-coenzyme A synthetase	acsA	Acetyl-coenzyme A synthetase OS=Synechocystis sp. (strain PCC 6803 / Kazusa) OX=1111708 GN=acsA PE=3 SV=1 - [ACSA_SYNY3]	1.68	1	1	2	653	73.0058	5.75732		1.53892	2.50678	2.02285		0.82227	0.688099	0.755185	2.67862	0.12195
P73412	UvrABC system protein A	uvrA	UvrABC system protein A OS=Synechocystis sp. (strain PCC 6803 / Kazusa) OX=1111708 GN=uvrA PE=3 SV=1 - [UVRA_SYNY3]	1.65	2	2	2	970	107.415	7.48877	0.729733	1.38143		1.05558	0.713891	0.852844		0.783367	1.34749	0.499753
P74137	Sensory transduction histidine kinase	sll1871	Sensory transduction histidine kinase OS=Synechocystis sp. (strain PCC 6803 / Kazusa) OX=1111708 GN=sll1871 PE=4 SV=1 - [P74137_SYNY3]	1.63	1	2	6	674	74.8883	5.10986	0.200378	0.408288	0.347364	0.318677	0.836812	0.2326	0.614317	0.561243	0.567805	0.264143
P54902	Gamma-glutamyl phosphate reductase 1	proA1	Gamma-glutamyl phosphate reductase 1 OS=Synechocystis sp. (strain PCC 6803 / Kazusa) OX=1111708 GN=proA1 PE=3 SV=1 - [PROA1_SYNY3]	1.62	1	1	2	433	46.321	5.63037		1.18006	0.971629	1.07584		0.81666	0.655684	0.736172	1.4614	0.123132
P73912	Cytochrome c biogenesis protein CcsB	ccsB	Cytochrome c biogenesis protein CcsB OS=Synechocystis sp. (strain PCC 6803 / Kazusa) OX=1111708 GN=ccsB PE=1 SV=1 - [CCS1_SYNY3]	1.31	1	1	2	458	50.5893	6.55127	1.38784		1.34583	1.36683	1.06304		1.19047	1.12676	1.21307	0.0699888
P73590	Slr1403 protein	slr1403	Slr1403 protein OS=Synechocystis sp. (strain PCC 6803 / Kazusa) OX=1111708 GN=slr1403 PE=4 SV=1 - [P73590_SYNY3]	1.23	3	3	5	3016	311.321	4.2085	1.77714	0.85592	0.802931	1.14533	2.67113	1.4714	1.01276	1.71843	0.666498	0.384124
P73817	S-layer protein	sll1951	S-layer protein OS=Synechocystis sp. (strain PCC 6803 / Kazusa) OX=1111708 GN=sll1951 PE=1 SV=1 - [SLAP_SYNY3]	1.09	2	2	5	1741	178.153	3.75146	0.786677		1.11051	0.948592	1.61238		1.42119	1.51678	0.625398	0.094281
P72791	Hybrid sensory kinase	sll1672	Hybrid sensory kinase OS=Synechocystis sp. (strain PCC 6803 / Kazusa) OX=1111708 GN=sll1672 PE=4 SV=1 - [P72791_SYNY3]	1.08	1	1	3	834	94.0396	5.14795	1.01436	1.26537		1.13987	1.0706	0.746817		0.908709	1.25438	0.376282
Q6ZEB3	Uncharacterized protein	sll7085	Uncharacterized protein OS=Synechocystis sp. (strain PCC 6803 / Kazusa) OX=1111708 GN=sll7085 PE=4 SV=1 - [Q6ZEB3_SYNY3]	1.04	1	1	3	576	65.3687	9.30518	0.344786	2.13988	0.642216	1.04229	0.4596	0.334119	0.689525	0.494415	2.10813	0.387209
Q6YS03	Two-component hybrid sensor and regulator	slr6001	Two-component hybrid sensor and regulator OS=Synechocystis sp. (strain PCC 6803 / Kazusa) OX=1111708 GN=slr6001 PE=4 SV=1 - [Q6YS03_SYNY3]	0.93	1	1	4	862	96.8381	5.26221		1.15836	0.76288	0.960621		0.700142	1.32673	1.01344	0.947884	0.899701
P77966	DNA gyrase subunit B	gyrB	DNA gyrase subunit B OS=Synechocystis sp. (strain PCC 6803 / Kazusa) OX=1111708 GN=gyrB PE=3 SV=1 - [GYRB_SYNY3]	0.74	1	1	5	1078	122.743	6.63916	1.57591	1.26228		1.4191	0.675128	0.89559		0.785359	1.80694	0.0805796
Q6ZEA8	Uncharacterized protein	sll7090	Uncharacterized protein OS=Synechocystis sp. (strain PCC 6803 / Kazusa) OX=1111708 GN=sll7090 PE=4 SV=1 - [Q6ZEA8_SYNY3]	0.72	1	1	2	979	111.364	6.27783	0.944082		0.712988	0.828535	1.25148		1.08624	1.16886	0.708842	0.138833
Q55693	Histidine kinase	slr0222	Histidine kinase OS=Synechocystis sp. (strain PCC 6803 / Kazusa) OX=1111708 GN=slr0222 PE=4 SV=1 - [Q55693_SYNY3]	0.59	1	1	5	1178	134.886	4.85596	0.221561	0.113799		0.16768	0.186475	0.155306		0.17089	0.981214	0.959561

## Sheet: lack-Cu-_vs_control显著性差异分析
Accession	Protein Name	Gene Name	Description	Coverage	Unique Peptides	Peptides	PSMs	AAs	MW [kDa]	calc. pI	lack-Cu--1/REF	lack-Cu--2/REF	lack-Cu--3/REF	average lack-Cu-	control-1/REF	control-2/REF	control-3/REF	average control	lack-Cu-/control	t test p value
P46445	Cytochrome c6	petJ	Cytochrome c6 OS=Synechocystis sp. (strain PCC 6803 / Kazusa) OX=1111708 GN=petJ PE=1 SV=1 - [CYC6_SYNY3]	40.83	3	3	78	120	12.4553	7.23975	3.69091	3.73322	3.92185	3.78199	0.189994	0.208262	0.229955	0.209404	18.0608	9.82782e-07
P74747	Slr0601 protein	slr0601	Slr0601 protein OS=Synechocystis sp. (strain PCC 6803 / Kazusa) OX=1111708 GN=slr0601 PE=4 SV=1 - [P74747_SYNY3]	20.31	2	2	11	128	13.4714	6.50732	2.29651	2.3388	2.47502	2.37011	0.24516	0.258388	0.242378	0.248642	9.5322	2.52329e-06
Q55604	Slr0769 protein	slr0769	Slr0769 protein OS=Synechocystis sp. (strain PCC 6803 / Kazusa) OX=1111708 GN=slr0769 PE=4 SV=1 - [Q55604_SYNY3]	20.1	5	5	20	204	21.8995	9.84717	2.38575	2.46667	2.33611	2.39618	0.497588	0.412789	0.523779	0.478052	5.01237	2.91349e-06
P73186	Sll1286 protein	sll1286	Sll1286 protein OS=Synechocystis sp. (strain PCC 6803 / Kazusa) OX=1111708 GN=sll1286 PE=4 SV=1 - [P73186_SYNY3]	2.54	1	1	4	236	26.3675	8.104	2.297	2.47738	2.44113	2.40517	0.62277	0.532475	0.452674	0.535973	4.48749	1.4441e-05
P74164	Sll1378 protein	sll1378	Sll1378 protein OS=Synechocystis sp. (strain PCC 6803 / Kazusa) OX=1111708 GN=sll1378 PE=4 SV=1 - [P74164_SYNY3]	5.67	2	2	4	300	33.8948	4.89404	2.03964	2.2882	2.53883	2.28889	0.539077	0.572815	0.610731	0.574208	3.98617	0.000297339
P73860	KaiC-like protein 1	sll1595	KaiC-like protein 1 OS=Synechocystis sp. (strain PCC 6803 / Kazusa) OX=1111708 GN=sll1595 PE=3 SV=1 - [KACL1_SYNY3]	1.06	1	1	7	568	63.9572	5.87158	2.02575	2.0021	2.06354	2.03046	0.664259	0.623135	0.596267	0.627887	3.2338	7.81832e-07
Q55693	Histidine kinase	slr0222	Histidine kinase OS=Synechocystis sp. (strain PCC 6803 / Kazusa) OX=1111708 GN=slr0222 PE=4 SV=1 - [Q55693_SYNY3]	0.59	1	1	5	1178	134.886	4.85596	0.54079	0.499203		0.519996	0.186475	0.155306		0.17089	3.04287	0.0054949
P74663	Exopolyphosphatase	ppx	Exopolyphosphatase OS=Synechocystis sp. (strain PCC 6803 / Kazusa) OX=1111708 GN=ppx PE=4 SV=1 - [P74663_SYNY3]	1.11	1	1	2	540	60.8477	6.84424		1.66718	1.50399	1.58558		0.555981	0.57678	0.56638	2.7995	0.00645018
P74679	Sll0449 protein	sll0449	Sll0449 protein OS=Synechocystis sp. (strain PCC 6803 / Kazusa) OX=1111708 GN=sll0449 PE=4 SV=1 - [P74679_SYNY3]	1.61	1	1	4	372	42.6343	8.17725	1.23722	1.35781	1.2959	1.29698	0.475678	0.519766	0.505453	0.500299	2.59241	2.79869e-05
Q55194	Sll0685 protein	sll0685	Sll0685 protein OS=Synechocystis sp. (strain PCC 6803 / Kazusa) OX=1111708 GN=sll0685 PE=4 SV=1 - [Q55194_SYNY3]	37.65	5	5	16	162	17.176	9.71533	1.30965	1.38818	1.36785	1.35523	0.592496	0.466421	0.543467	0.534128	2.53727	4.67731e-05
P73002	Cobyrinate a,c-diamide synthase	cbiA	Cobyrinate a,c-diamide synthase OS=Synechocystis sp. (strain PCC 6803 / Kazusa) OX=1111708 GN=cbiA PE=3 SV=1 - [CBIA_SYNY3]	1.24	1	1	6	482	53.8196	7.41553	0.451516	0.750742	0.614899	0.605719	0.24655		0.231671	0.23911	2.53322	0.046466
Q55414	Slr0829 protein	slr0829	Slr0829 protein OS=Synechocystis sp. (strain PCC 6803 / Kazusa) OX=1111708 GN=slr0829 PE=4 SV=1 - [Q55414_SYNY3]	1.81	2	2	5	829	94.0483	5.5542	0.963788	1.31644	1.05227	1.11083	0.399794	0.637758	0.307702	0.448418	2.47722	0.0101595
Q6ZED2	Uncharacterized protein	sll7066	Uncharacterized protein OS=Synechocystis sp. (strain PCC 6803 / Kazusa) OX=1111708 GN=sll7066 PE=4 SV=1 - [Q6ZED2_SYNY3]	0.88	1	1	4	791	87.3975	8.73389	0.879998	0.93573	0.977787	0.931172	0.46797	0.339555	0.36757	0.391699	2.37727	0.000362391
P74526	Sll1344 protein	sll1344	Sll1344 protein OS=Synechocystis sp. (strain PCC 6803 / Kazusa) OX=1111708 GN=sll1344 PE=4 SV=1 - [P74526_SYNY3]	10.67	3	3	5	253	28.7158	9.78857	1.93548	2.21298		2.07423	0.959269	0.854938		0.907103	2.28665	0.0157502
P72830	ATP-dependent 6-phosphofructokinase 1	pfkA1	ATP-dependent 6-phosphofructokinase 1 OS=Synechocystis sp. (strain PCC 6803 / Kazusa) OX=1111708 GN=pfkA1 PE=3 SV=1 - [PFKA1_SYNY3]	5.54	2	2	7	361	38.564	6.29053	1.94866	2.17527	2.04047	2.0548	0.847714	0.894065	0.974536	0.905439	2.2694	0.000108697
P73412	UvrABC system protein A	uvrA	UvrABC system protein A OS=Synechocystis sp. (strain PCC 6803 / Kazusa) OX=1111708 GN=uvrA PE=3 SV=1 - [UVRA_SYNY3]	1.65	2	2	2	970	107.415	7.48877	1.91355	1.54495		1.72925	0.713891	0.852844		0.783367	2.20746	0.0407284
P72605	Slr1484 protein	slr1484	Slr1484 protein OS=Synechocystis sp. (strain PCC 6803 / Kazusa) OX=1111708 GN=slr1484 PE=4 SV=1 - [P72605_SYNY3]	9.02	4	4	11	532	55.4365	6.41748	0.76488	0.835034	0.574161	0.724692	0.372069	0.38093	0.233378	0.328792	2.2041	0.0123442
P73343	Slr1195 protein	slr1195	Slr1195 protein OS=Synechocystis sp. (strain PCC 6803 / Kazusa) OX=1111708 GN=slr1195 PE=4 SV=1 - [P73343_SYNY3]	18.83	3	3	8	154	18.0864	4.15771	0.807403	0.852999	0.778676	0.813026	0.238528	0.416093	0.461381	0.372001	2.18555	0.0034832
P74656	Sll1549 protein	sll1549	Sll1549 protein OS=Synechocystis sp. (strain PCC 6803 / Kazusa) OX=1111708 GN=sll1549 PE=4 SV=1 - [P74656_SYNY3]	48.32	15	15	381	238	26.6073	4.99561	0.500382	0.46444	0.379534	0.448119	0.218008	0.232955	0.173849	0.208271	2.15162	0.00388469
P27319	Flavodoxin	isiB	Flavodoxin OS=Synechocystis sp. (strain PCC 6803 / Kazusa) OX=1111708 GN=isiB PE=1 SV=2 - [FLAV_SYNY3]	72.35	8	8	563	170	18.81	4.29736	0.549491	0.619026	0.534496	0.567671	0.229833	0.292172	0.271984	0.264663	2.14488	0.000682617
Q6ZEL9	Uncharacterized protein	slr5111	Uncharacterized protein OS=Synechocystis sp. (strain PCC 6803 / Kazusa) OX=1111708 GN=slr5111 PE=4 SV=1 - [Q6ZEL9_SYNY3]	20.67	3	3	5	150	16.8313	9.40771	2.54658	2.64407	2.50382	2.56483	1.08071	1.3446	1.17973	1.20168	2.13436	9.88532e-05
P73947	Slr1507 protein	slr1507	Slr1507 protein OS=Synechocystis sp. (strain PCC 6803 / Kazusa) OX=1111708 GN=slr1507 PE=4 SV=1 - [P73947_SYNY3]	1.67	1	1	4	360	40.6643	7.89893	0.863911	0.93784	1.13304	0.978262	0.514818	0.400493	0.464623	0.459978	2.12676	0.0039564
P72606	Slr1485 protein	slr1485	Slr1485 protein OS=Synechocystis sp. (strain PCC 6803 / Kazusa) OX=1111708 GN=slr1485 PE=4 SV=1 - [P72606_SYNY3]	61.03	16	16	177	349	37.5634	4.729	0.508325	0.474713	0.411137	0.464725	0.208034	0.242646	0.212592	0.221091	2.10196	0.00133065
Q55160	Biotin carboxylase	accC	Biotin carboxylase OS=Synechocystis sp. (strain PCC 6803 / Kazusa) OX=1111708 GN=accC PE=4 SV=1 - [Q55160_SYNY3]	1.34	1	1	2	448	49.1334	7.28369	1.49767	1.44003		1.46885	0.762805	0.6542		0.708502	2.07318	0.00647388
P74609	Slr1576 protein	slr1576	Slr1576 protein OS=Synechocystis sp. (strain PCC 6803 / Kazusa) OX=1111708 GN=slr1576 PE=4 SV=1 - [P74609_SYNY3]	41.51	5	5	35	106	11.3241	9.72998	1.54209	1.50539	1.58774	1.54507	0.80993	0.744776	0.708317	0.754341	2.04824	3.1806e-05
P73448	Nitrate reductase	narB	Nitrate reductase OS=Synechocystis sp. (strain PCC 6803 / Kazusa) OX=1111708 GN=narB PE=3 SV=1 - [NARB_SYNY3]	0.98	1	1	5	714	79.5807	7.2251	1.37293	1.37062	1.44851	1.39735	0.630578	0.798029	0.655651	0.694753	2.0113	0.000267887
Q55834	Putative biopolymer transport protein ExbB-like 1	sll0477	Putative biopolymer transport protein ExbB-like 1 OS=Synechocystis sp. (strain PCC 6803 / Kazusa) OX=1111708 GN=sll0477 PE=3 SV=1 - [EXBL1_SYNY3]	4.72	1	1	4	254	28.162	6.93213	0.702918	0.623501	0.752532	0.692984		0.390107	0.324053	0.35708	1.9407	0.0085523
P72604	Putative biopolymer transport protein ExbB-like 3	sll1404	Putative biopolymer transport protein ExbB-like 3 OS=Synechocystis sp. (strain PCC 6803 / Kazusa) OX=1111708 GN=sll1404 PE=3 SV=1 - [EXBL3_SYNY3]	26.67	5	5	21	210	22.9474	9.14404	0.688509	0.729099	0.672147	0.696585	0.552508	0.269224	0.26481	0.362181	1.92331	0.0258324
P72599	Ferrichrome-iron receptor	fhuA	Ferrichrome-iron receptor OS=Synechocystis sp. (strain PCC 6803 / Kazusa) OX=1111708 GN=fhuA PE=3 SV=1 - [P72599_SYNY3]	39.4	24	24	152	863	94.9691	4.52588	0.534854	0.453095	0.391518	0.459822	0.252707	0.23248	0.24107	0.242086	1.89942	0.00654578
P74288	Hybrid sensory kinase	sll1555	Hybrid sensory kinase OS=Synechocystis sp. (strain PCC 6803 / Kazusa) OX=1111708 GN=sll1555 PE=4 SV=1 - [P74288_SYNY3]	7.07	2	2	2	368	41.4465	5.22412	0.813714	0.91571		0.864712	0.536573	0.381349		0.458961	1.88407	0.0485983
P73124	Ssl1911 protein	ssl1911	Ssl1911 protein OS=Synechocystis sp. (strain PCC 6803 / Kazusa) OX=1111708 GN=ssl1911 PE=4 SV=1 - [P73124_SYNY3]	49.23	5	5	16	65	7.47067	10.4038	2.48506	2.37821	2.36238	2.40855	1.3564	1.25121	1.29757	1.30173	1.85027	2.29311e-05
Q55981	Ycf35	ycf35	Ycf35 OS=Synechocystis sp. (strain PCC 6803 / Kazusa) OX=1111708 GN=ycf35 PE=4 SV=1 - [Q55981_SYNY3]	39.84	5	5	45	128	14.4343	5.21143	0.750408	0.726331	0.721187	0.732642	0.367381	0.43968	0.398061	0.401707	1.82382	0.000131107
P73055	Uncharacterized protein ssr3122	ssr3122	Uncharacterized protein ssr3122 OS=Synechocystis sp. (strain PCC 6803 / Kazusa) OX=1111708 GN=ssr3122 PE=3 SV=1 - [Y3122_SYNY3]	50.59	4	4	46	85	9.03965	5.70654	0.519821	0.719239	0.509262	0.582774	0.315118	0.418228	0.226647	0.319998	1.82118	0.0403824
P72602	Ferrichrome-iron receptor	fhuA	Ferrichrome-iron receptor OS=Synechocystis sp. (strain PCC 6803 / Kazusa) OX=1111708 GN=fhuA PE=3 SV=1 - [P72602_SYNY3]	53.62	31	31	627	828	91.3648	4.42432	0.556118	0.485975	0.486356	0.509483	0.304159	0.286441	0.259434	0.283345	1.7981	0.00106482
P73362	CobN protein	cobN	CobN protein OS=Synechocystis sp. (strain PCC 6803 / Kazusa) OX=1111708 GN=cobN PE=4 SV=1 - [P73362_SYNY3]	0.82	1	1	11	1092	123.034	5.23682	0.980004	1.08548	1.24886	1.10478	0.69761	0.61374	0.541321	0.617557	1.78895	0.0057113
Q6ZEB3	Uncharacterized protein	sll7085	Uncharacterized protein OS=Synechocystis sp. (strain PCC 6803 / Kazusa) OX=1111708 GN=sll7085 PE=4 SV=1 - [Q6ZEB3_SYNY3]	1.04	1	1	3	576	65.3687	9.30518	0.745389	0.86683	1.00869	0.873636	0.4596	0.334119	0.689525	0.494415	1.76701	0.0423158
Q55583	Slr0366 protein	slr0366	Slr0366 protein OS=Synechocystis sp. (strain PCC 6803 / Kazusa) OX=1111708 GN=slr0366 PE=4 SV=1 - [Q55583_SYNY3]	3.1	5	5	11	1742	179.603	3.81494	1.32231	1.26452	1.68813	1.42499	0.844663	0.731253	0.880049	0.818655	1.74064	0.0123451
P74156	Slr1472 protein	slr1472	Slr1472 protein OS=Synechocystis sp. (strain PCC 6803 / Kazusa) OX=1111708 GN=slr1472 PE=4 SV=1 - [P74156_SYNY3]	23.78	3	3	10	164	18.6895	4.729	1.05607	1.37589	1.46035	1.29744	0.651855	0.819912	0.773433	0.7484	1.73361	0.0144885
Q55510	ATP-dependent Clp protease ATP-binding subunit ClpX	clpX	ATP-dependent Clp protease ATP-binding subunit ClpX OS=Synechocystis sp. (strain PCC 6803 / Kazusa) OX=1111708 GN=clpX PE=3 SV=1 - [CLPX_SYNY3]	4.27	2	2	12	445	49.2677	5.31299	1.37168	1.47875	1.64886	1.49977	0.887554	0.734732	0.980721	0.867669	1.7285	0.00424532
P74100	Slr1962 protein	slr1962	Slr1962 protein OS=Synechocystis sp. (strain PCC 6803 / Kazusa) OX=1111708 GN=slr1962 PE=3 SV=1 - [P74100_SYNY3]	15.14	5	5	32	370	40.3164	6.27783	0.732572	0.840773	0.751202	0.774849	0.465074	0.579776	0.30455	0.4498	1.72265	0.0198297
Q55486	Arginine--tRNA ligase	argS	Arginine--tRNA ligase OS=Synechocystis sp. (strain PCC 6803 / Kazusa) OX=1111708 GN=argS PE=3 SV=1 - [SYR_SYNY3]	6.68	3	3	4	584	65.1717	5.0083		0.897479	0.920743	0.909111		0.51399	0.547987	0.530989	1.71211	0.00295419
P74527	Aminopeptidase	ape2	Aminopeptidase OS=Synechocystis sp. (strain PCC 6803 / Kazusa) OX=1111708 GN=ape2 PE=4 SV=1 - [P74527_SYNY3]	8.63	7	7	11	869	97.9191	5.77002	1.00552	1.03785	1.162	1.06846	0.645851	0.678857	0.573329	0.632679	1.68878	0.0015699
Q55835	Iron uptake protein A2	futA2	Iron uptake protein A2 OS=Synechocystis sp. (strain PCC 6803 / Kazusa) OX=1111708 GN=futA2 PE=1 SV=1 - [FUTA2_SYNY3]	69.36	19	19	475	346	38.1324	6.17627	0.641406	0.634053	0.610497	0.628652	0.395978	0.383346	0.337843	0.372389	1.68816	0.000212333
P73316	30S ribosomal protein S19	rpsS	30S ribosomal protein S19 OS=Synechocystis sp. (strain PCC 6803 / Kazusa) OX=1111708 GN=rpsS PE=3 SV=1 - [RS19_SYNY3]	36.96	4	4	29	92	10.2836	11.1362	0.696661	0.734489	0.686848	0.706	0.537308	0.459951	0.265703	0.420987	1.67701	0.0255334
P72594	Ferric aerobactin receptor	iutA	Ferric aerobactin receptor OS=Synechocystis sp. (strain PCC 6803 / Kazusa) OX=1111708 GN=iutA PE=3 SV=1 - [P72594_SYNY3]	31.73	20	20	79	851	91.6014	4.64014	0.650913	0.532378	0.544553	0.575948	0.37068	0.312102	0.352508	0.345097	1.66895	0.00508604
P74504	Ssr3304 protein	ssr3304	Ssr3304 protein OS=Synechocystis sp. (strain PCC 6803 / Kazusa) OX=1111708 GN=ssr3304 PE=4 SV=1 - [P74504_SYNY3]	72.41	4	4	12	58	6.92159	5.31299	1.14911	1.34665	1.08073	1.19216	0.584692	0.623576	0.94432	0.717529	1.66148	0.0269558
P72995	Ssl2920 protein	ssl2920	Ssl2920 protein OS=Synechocystis sp. (strain PCC 6803 / Kazusa) OX=1111708 GN=ssl2920 PE=4 SV=1 - [P72995_SYNY3]	47.22	3	3	8	72	8.47045	4.75439	0.933517	0.719176	0.914223	0.855639	0.584235	0.513883	0.447602	0.51524	1.66066	0.0125634
Q55610	Protein translocase subunit SecD	secD	Protein translocase subunit SecD OS=Synechocystis sp. (strain PCC 6803 / Kazusa) OX=1111708 GN=secD PE=3 SV=1 - [SECD_SYNY3]	2.12	1	1	6	472	50.4371	5.14795	1.87669	1.8652		1.87094	1.13965	1.12188		1.13076	1.65458	0.000204153
P73066	Ycf23 protein	ycf23	Ycf23 protein OS=Synechocystis sp. (strain PCC 6803 / Kazusa) OX=1111708 GN=ycf23 PE=4 SV=1 - [P73066_SYNY3]	36.69	7	7	29	248	25.3505	5.32568	0.446342	0.489259	0.514634	0.483412	0.229056	0.289976	0.359726	0.292919	1.65033	0.0111392
P73077	DNA topoisomerase 4 subunit A	parC	DNA topoisomerase 4 subunit A OS=Synechocystis sp. (strain PCC 6803 / Kazusa) OX=1111708 GN=parC PE=3 SV=2 - [PARC_SYNY3]	0.87	1	1	2	920	101.1	5.50342		1.31819	1.38226	1.35023		0.806318	0.840343	0.823331	1.63996	0.0047049
P73607	Anti-sigma factor antagonist	slr1856	Anti-sigma factor antagonist OS=Synechocystis sp. (strain PCC 6803 / Kazusa) OX=1111708 GN=slr1856 PE=3 SV=1 - [P73607_SYNY3]	12.84	1	1	18	109	11.8792	4.41162	0.611681	0.575167	0.629609	0.605486	0.39602	0.408348	0.303772	0.36938	1.63919	0.00299627
P73767	Slr0871 protein	slr0871	Slr0871 protein OS=Synechocystis sp. (strain PCC 6803 / Kazusa) OX=1111708 GN=slr0871 PE=4 SV=1 - [P73767_SYNY3]	28.35	3	3	5	127	14.7185	5.07178		0.790904	0.778923	0.784913		0.51943	0.440933	0.480182	1.63462	0.0165545
P74434	Ssr0657 protein	ssr0657	Ssr0657 protein OS=Synechocystis sp. (strain PCC 6803 / Kazusa) OX=1111708 GN=ssr0657 PE=4 SV=1 - [P74434_SYNY3]	60.82	4	4	13	97	10.5394	6.93213	0.978997	0.955413	0.883556	0.939322	0.601621	0.698958	0.425905	0.575495	1.6322	0.0127919
P73961	Ssr2554 protein	ssr2554	Ssr2554 protein OS=Synechocystis sp. (strain PCC 6803 / Kazusa) OX=1111708 GN=ssr2554 PE=4 SV=1 - [P73961_SYNY3]	62.5	4	4	14	88	10.3573	8.88037	1.59556	1.25979	1.16303	1.33946	0.749696	0.90537	0.820463	0.825176	1.62324	0.0206308
P72609	Ferrichrome-iron receptor	fhuA	Ferrichrome-iron receptor OS=Synechocystis sp. (strain PCC 6803 / Kazusa) OX=1111708 GN=fhuA PE=3 SV=1 - [P72609_SYNY3]	42.32	28	28	158	853	94.1137	4.61475	0.541157	0.480627	0.449159	0.490314	0.319322	0.314862	0.274927	0.303037	1.618	0.00355063
P74494	Nucleoside diphosphate kinase	ndk	Nucleoside diphosphate kinase OS=Synechocystis sp. (strain PCC 6803 / Kazusa) OX=1111708 GN=ndk PE=1 SV=1 - [NDK_SYNY3]	63.76	8	8	65	149	16.6814	5.5542	0.86802	0.866733	0.736084	0.823612	0.396029	0.572726	0.563701	0.510819	1.61234	0.0123414
P74540	Slr1431 protein	slr1431	Slr1431 protein OS=Synechocystis sp. (strain PCC 6803 / Kazusa) OX=1111708 GN=slr1431 PE=4 SV=1 - [P74540_SYNY3]	12.84	5	5	8	475	52.847	9.40771	1.16392	1.38705	1.24044	1.2638	0.787916	0.658025	0.906654	0.784198	1.61159	0.00783828
P74569	Aspartate kinase	lysC	Aspartate kinase OS=Synechocystis sp. (strain PCC 6803 / Kazusa) OX=1111708 GN=lysC PE=1 SV=1 - [P74569_SYNY3]	5.33	3	3	13	600	63.4944	5.37646	1.455	1.44977	1.6874	1.53072	0.960243	0.934475	0.964787	0.953168	1.60593	0.00185478
P74582	Aconitate hydratase B	acnB	Aconitate hydratase B OS=Synechocystis sp. (strain PCC 6803 / Kazusa) OX=1111708 GN=acnB PE=3 SV=1 - [ACNB_SYNY3]	2.65	3	3	8	868	93.4919	5.31299	2.48796	2.6337	2.59524	2.5723	1.74456	1.60168	1.50268	1.61631	1.59147	0.000319081
P74114	Slr1971 protein	slr1971	Slr1971 protein OS=Synechocystis sp. (strain PCC 6803 / Kazusa) OX=1111708 GN=slr1971 PE=3 SV=1 - [P74114_SYNY3]	23.67	6	6	15	283	31.4561	9.61279	1.03028	1.3809	1.04806	1.15308	0.716962	0.774043	0.687343	0.726116	1.58801	0.0216847
P74778	Ssl1533 protein	ssl1533	Ssl1533 protein OS=Synechocystis sp. (strain PCC 6803 / Kazusa) OX=1111708 GN=ssl1533 PE=4 SV=1 - [P74778_SYNY3]	38.89	2	2	17	72	7.98295	4.58936	1.12355	1.33591	1.50012	1.31986	0.656433	0.988102	0.852322	0.832286	1.58583	0.0284971
P72871	S-adenosylmethionine synthase	metK	S-adenosylmethionine synthase OS=Synechocystis sp. (strain PCC 6803 / Kazusa) OX=1111708 GN=metK PE=3 SV=2 - [METK_SYNY3]	30.28	11	11	27	426	45.8375	5.2876	0.915399	0.826037	1.00857	0.91667	0.556326	0.68474	0.498884	0.579983	1.58051	0.0114874
P72996	Sll1505 protein	sll1505	Sll1505 protein OS=Synechocystis sp. (strain PCC 6803 / Kazusa) OX=1111708 GN=sll1505 PE=4 SV=1 - [P72996_SYNY3]	59.46	6	6	15	111	13.0898	4.76709	1.68211	1.15105	1.4068	1.41332	1.01842	0.90506	0.812119	0.911868	1.54992	0.0381135
P73742	Sll0858 protein	sll0858	Sll0858 protein OS=Synechocystis sp. (strain PCC 6803 / Kazusa) OX=1111708 GN=sll0858 PE=4 SV=1 - [P73742_SYNY3]	45.69	9	9	39	197	22.5863	10.4331	1.39412	1.45909	1.38256	1.41192	0.976009	0.874992	0.895257	0.915419	1.54238	0.000218831
P74413	Ssl0483 protein	ssl0483	Ssl0483 protein OS=Synechocystis sp. (strain PCC 6803 / Kazusa) OX=1111708 GN=ssl0483 PE=4 SV=1 - [P74413_SYNY3]	48.48	3	3	21	66	7.18556	4.33545	1.28926	1.37957	1.35689	1.34191	0.887402	0.882531	0.846902	0.872278	1.53839	9.70009e-05
Q6ZE89	Uncharacterized protein	ssl8003	Uncharacterized protein OS=Synechocystis sp. (strain PCC 6803 / Kazusa) OX=1111708 GN=ssl8003 PE=4 SV=1 - [Q6ZE89_SYNY3]	35.59	2	2	4	59	6.5244	5.40186	1.787	1.26404	1.85022	1.63376	1.0302	1.17174	0.985624	1.06252	1.53762	0.0422277
P74228	Elongation factor G 2	fusB	Elongation factor G 2 OS=Synechocystis sp. (strain PCC 6803 / Kazusa) OX=1111708 GN=fusB PE=3 SV=1 - [EFG2_SYNY3]	10.71	6	7	20	691	75.3839	5.04639	1.68287	1.37592	1.13753	1.39878	0.943906	0.927655	0.871402	0.914321	1.52985	0.0384032
P73810	DNA topoisomerase 1	topA	DNA topoisomerase 1 OS=Synechocystis sp. (strain PCC 6803 / Kazusa) OX=1111708 GN=topA PE=3 SV=1 - [TOP1_SYNY3]	3.56	4	4	6	898	99.2793	8.82178	1.01361	1.11638	1.05358	1.06119	0.730252	0.774989	0.585715	0.696985	1.52254	0.00483673
P74244	Ssl2138 protein	ssl2138	Ssl2138 protein OS=Synechocystis sp. (strain PCC 6803 / Kazusa) OX=1111708 GN=ssl2138 PE=4 SV=1 - [P74244_SYNY3]	48.53	3	3	14	68	7.69482	4.22119	1.67568	1.48868	1.57	1.57812	1.30362	0.836344	0.98884	1.04294	1.51315	0.0223591
P73310	50S ribosomal protein L14	rplN	50S ribosomal protein L14 OS=Synechocystis sp. (strain PCC 6803 / Kazusa) OX=1111708 GN=rplN PE=1 SV=1 - [RL14_SYNY3]	71.31	8	8	65	122	13.2861	10.0815	1.03187	0.898897	1.05233	0.994366	0.779789	0.574797	0.617355	0.657314	1.51277	0.0128929
P72827	Iron uptake protein A1	futA1	Iron uptake protein A1 OS=Synechocystis sp. (strain PCC 6803 / Kazusa) OX=1111708 GN=futA1 PE=1 SV=1 - [FUTA1_SYNY3]	69.17	19	19	214	360	39.346	4.93213	0.564955	0.533099	0.515839	0.537964	0.366165	0.362114	0.350373	0.359551	1.49621	0.000297129
Q6ZEK4	Uncharacterized protein	slr5126	Uncharacterized protein OS=Synechocystis sp. (strain PCC 6803 / Kazusa) OX=1111708 GN=slr5126 PE=4 SV=1 - [Q6ZEK4_SYNY3]	60.26	8	8	44	156	17.5488	5.63037	1.52211	1.56355	1.32937	1.47168	1.04803	0.998166	0.92137	0.989189	1.48776	0.00398929
P73071	Glutamate 5-kinase	proB	Glutamate 5-kinase OS=Synechocystis sp. (strain PCC 6803 / Kazusa) OX=1111708 GN=proB PE=3 SV=1 - [PROB_SYNY3]	1.87	1	1	4	375	40.1353	6.56592	0.809634	0.811089	1.00318	0.874635	0.507081	0.700832	0.55811	0.588674	1.48577	0.0298355
Q55386	Slr0924 protein	slr0924	Slr0924 protein OS=Synechocystis sp. (strain PCC 6803 / Kazusa) OX=1111708 GN=slr0924 PE=4 SV=1 - [Q55386_SYNY3]	58.04	7	7	68	286	31.3166	5.71924	1.34858	1.35246	1.40897	1.37	0.933954	0.906981	0.948064	0.929666	1.47365	4.3395e-05
Q55666	Membrane-bound lytic transglycosylase A	mltA	Membrane-bound lytic transglycosylase A OS=Synechocystis sp. (strain PCC 6803 / Kazusa) OX=1111708 GN=mltA PE=4 SV=1 - [Q55666_SYNY3]	44.65	14	14	33	383	42.0896	9.33447	1.27439	1.29043	1.07645	1.21376	0.846019	0.828183	0.796839	0.82368	1.47358	0.00515929
Q6YRU9	Sll6055 protein	sll6055	Sll6055 protein OS=Synechocystis sp. (strain PCC 6803 / Kazusa) OX=1111708 GN=sll6055 PE=4 SV=1 - [Q6YRU9_SYNY3]	10.53	2	2	2	152	17.4332	5.38916		1.1336	1.23005	1.18183		0.860679	0.743346	0.802012	1.47358	0.0377321
P74234	Ribose phosphate isomerase B	rpiB	Ribose phosphate isomerase B OS=Synechocystis sp. (strain PCC 6803 / Kazusa) OX=1111708 GN=rpiB PE=4 SV=1 - [P74234_SYNY3]	8.16	1	1	2	98	10.6885	5.05908	1.85676		1.95048	1.90362	1.37771		1.23546	1.30658	1.45694	0.0197514
P74177	DNA-directed RNA polymerase subunit gamma	rpoC1	DNA-directed RNA polymerase subunit gamma OS=Synechocystis sp. (strain PCC 6803 / Kazusa) OX=1111708 GN=rpoC1 PE=3 SV=1 - [RPOC1_SYNY3]	21.09	14	14	46	626	70.9333	7.48877	1.15367	1.32518	1.53521	1.33802	0.962202	0.90796	0.902261	0.924141	1.44785	0.0209025
P74214	Signal recognition particle protein	ffh	Signal recognition particle protein OS=Synechocystis sp. (strain PCC 6803 / Kazusa) OX=1111708 GN=ffh PE=3 SV=1 - [SRP54_SYNY3]	11.2	5	5	9	482	52.1122	9.08545	1.17713	1.06874	1.04364	1.09651	0.963572	0.686579	0.630536	0.760229	1.44234	0.0385908
P74361	Chaperone protein ClpB 2	clpB2	Chaperone protein ClpB 2 OS=Synechocystis sp. (strain PCC 6803 / Kazusa) OX=1111708 GN=clpB2 PE=3 SV=1 - [CLPB2_SYNY3]	16.4	11	13	48	872	98.0623	5.26221	1.2679	1.05211	1.28724	1.20242	0.936855	0.755627	0.809916	0.834132	1.44152	0.0164009
P74607	Putative regulatory protein ssl2874	ssl2874	Putative regulatory protein ssl2874 OS=Synechocystis sp. (strain PCC 6803 / Kazusa) OX=1111708 GN=ssl2874 PE=3 SV=1 - [Y2874_SYNY3]	58.43	4	4	15	89	9.86335	9.59814	1.01238	0.733353	0.861399	0.869045	0.622049	0.573316	0.621271	0.605545	1.43514	0.032768
P74737	Protein RecA	recA	Protein RecA OS=Synechocystis sp. (strain PCC 6803 / Kazusa) OX=1111708 GN=recA PE=2 SV=1 - [RECA_SYNY3]	12.15	4	4	11	354	37.7815	5.22412	1.23629	1.13739	1.35473	1.2428	0.794003	0.824466	0.980222	0.86623	1.43472	0.0115493
P72684	Slr0740 protein	slr0740	Slr0740 protein OS=Synechocystis sp. (strain PCC 6803 / Kazusa) OX=1111708 GN=slr0740 PE=4 SV=1 - [P72684_SYNY3]	61.83	6	6	39	131	14.4859	6.94678	0.68262	0.617405	0.562146	0.620724	0.48543	0.403438	0.425921	0.438263	1.41633	0.0127657
P73920	Thiol:disulfide interchange protein TxlA homolog	txlA	Thiol:disulfide interchange protein TxlA homolog OS=Synechocystis sp. (strain PCC 6803 / Kazusa) OX=1111708 GN=txlA PE=3 SV=1 - [TXLA_SYNY3]	5.56	1	1	4	180	19.505	5.26221	1.20572	1.07608	1.19749	1.15976	0.891321	0.798161	0.769674	0.819719	1.41483	0.00365037
P23353	Chorismate synthase	aroC	Chorismate synthase OS=Synechocystis sp. (strain PCC 6803 / Kazusa) OX=1111708 GN=aroC PE=3 SV=2 - [AROC_SYNY3]	2.21	1	1	4	362	39.2629	5.98584	1.37563	1.42021		1.39792	1.06655	0.911881		0.989218	1.41316	0.0366608
P72804	Thylakoid membrane protein slr1796	slr1796	Thylakoid membrane protein slr1796 OS=Synechocystis sp. (strain PCC 6803 / Kazusa) OX=1111708 GN=slr1796 PE=4 SV=1 - [Y1796_SYNY3]	34.83	6	6	34	201	22.9538	5.47803	0.990706	0.863153	0.831869	0.895243	0.688328	0.688388	0.53648	0.637732	1.40379	0.0213879
P48959	50S ribosomal protein L35	rpmI	50S ribosomal protein L35 OS=Synechocystis sp. (strain PCC 6803 / Kazusa) OX=1111708 GN=rpmI PE=3 SV=1 - [RL35_SYNY3]	38.81	3	3	42	67	7.88643	11.356	0.918229	0.877255	0.982519	0.926001	0.750433	0.617955	0.625878	0.664756	1.39299	0.00772923
P73120	Sll1830 protein	sll1830	Sll1830 protein OS=Synechocystis sp. (strain PCC 6803 / Kazusa) OX=1111708 GN=sll1830 PE=4 SV=1 - [P73120_SYNY3]	32.4	10	11	27	358	39.6245	4.86865	1.02717	0.969732	0.914064	0.970323	0.736483	0.686314	0.678719	0.700505	1.38518	0.00194659
Q55118	Putative thylakoid lumen peptidyl-prolyl cis-trans isomerase sll0408	sll0408	Putative thylakoid lumen peptidyl-prolyl cis-trans isomerase sll0408 OS=Synechocystis sp. (strain PCC 6803 / Kazusa) OX=1111708 GN=sll0408 PE=3 SV=2 - [PPI3_SYNY3]	43.8	14	14	88	379	41.3596	4.84326	0.866729	0.88181	0.767764	0.838767	0.609469	0.645373	0.568858	0.6079	1.37978	0.00536017
Q55836	Slr0514 protein	slr0514	Slr0514 protein OS=Synechocystis sp. (strain PCC 6803 / Kazusa) OX=1111708 GN=slr0514 PE=4 SV=1 - [Q55836_SYNY3]	11.19	4	4	16	295	32.0894	5.17334	0.928111	0.924441	0.885303	0.912618	0.575142	0.591541	0.819597	0.662093	1.37838	0.0352311
Q55828	LL-diaminopimelate aminotransferase	dapL	LL-diaminopimelate aminotransferase OS=Synechocystis sp. (strain PCC 6803 / Kazusa) OX=1111708 GN=dapL PE=1 SV=1 - [DAPAT_SYNY3]	43.2	15	15	34	412	45.0597	5.61768	0.788695	0.848761	0.716692	0.784716	0.533825	0.648956	0.547727	0.576836	1.36038	0.0168604
P74230	30S ribosomal protein S12	rpsL	30S ribosomal protein S12 OS=Synechocystis sp. (strain PCC 6803 / Kazusa) OX=1111708 GN=rpsL PE=3 SV=1 - [RS12_SYNY3]	23.81	4	4	24	126	14.1679	11.2241	1.47403	1.51889	1.65251	1.54848	1.25718	1.03959	1.12961	1.14213	1.35578	0.00800502
P77965	DNA-directed RNA polymerase subunit beta	rpoB	DNA-directed RNA polymerase subunit beta OS=Synechocystis sp. (strain PCC 6803 / Kazusa) OX=1111708 GN=rpoB PE=3 SV=1 - [RPOB_SYNY3]	10.34	10	11	19	1102	123.288	5.30029	1.0382	1.13367	1.08309	1.08499	0.902974	0.760587	0.737696	0.800419	1.35553	0.00830046
Q55408	Slr0581 protein	slr0581	Slr0581 protein OS=Synechocystis sp. (strain PCC 6803 / Kazusa) OX=1111708 GN=slr0581 PE=4 SV=1 - [Q55408_SYNY3]	43.64	4	4	46	110	11.7741	7.94287	0.941189	1.03832	0.890866	0.956791	0.732002	0.736952	0.650095	0.70635	1.35456	0.00833623
P73488	Sll1130 protein	sll1130	Sll1130 protein OS=Synechocystis sp. (strain PCC 6803 / Kazusa) OX=1111708 GN=sll1130 PE=4 SV=1 - [P73488_SYNY3]	86.09	8	8	35	115	12.9247	8.80713	1.2547	1.13567	1.14089	1.17709	0.930593	0.821077	0.857685	0.869785	1.35331	0.00367132
P73178	Sll1289 protein	sll1289	Sll1289 protein OS=Synechocystis sp. (strain PCC 6803 / Kazusa) OX=1111708 GN=sll1289 PE=4 SV=1 - [P73178_SYNY3]	62.37	6	6	25	194	21.2074	4.85596	0.750079	0.719016	0.773167	0.74742	0.661823	0.499032	0.496213	0.552356	1.35315	0.0266435
Q55679	Aspartate aminotransferase	aspC	Aspartate aminotransferase OS=Synechocystis sp. (strain PCC 6803 / Kazusa) OX=1111708 GN=aspC PE=4 SV=1 - [Q55679_SYNY3]	11.42	3	3	7	394	43.9515	5.2876	0.872802	1.11869	1.14499	1.04549	0.746835	0.802343	0.768889	0.772689	1.35306	0.036427
P73375	L-threonine dehydratase	ilvA	L-threonine dehydratase OS=Synechocystis sp. (strain PCC 6803 / Kazusa) OX=1111708 GN=ilvA PE=3 SV=1 - [P73375_SYNY3]	1.97	1	1	5	508	56.5101	6.48096	1.49525	1.23113	1.3729	1.36643	1.01868	0.948653	1.06948	1.01227	1.34986	0.0135015
P72779	Sll1680 protein	sll1680	Sll1680 protein OS=Synechocystis sp. (strain PCC 6803 / Kazusa) OX=1111708 GN=sll1680 PE=4 SV=1 - [P72779_SYNY3]	31.25	6	6	33	176	19.6486	6.88818	1.07036	1.01071	1.0144	1.03183	0.811274	0.713287	0.770765	0.765109	1.3486	0.00148429
P26523	NAD(P)H-quinone oxidoreductase chain 6	ndhG	NAD(P)H-quinone oxidoreductase chain 6 OS=Synechocystis sp. (strain PCC 6803 / Kazusa) OX=1111708 GN=ndhG PE=3 SV=2 - [NU6C_SYNY3]	11.62	2	2	4	198	21.5088	5.47803	1.66014	1.28883	1.41905	1.45601	1.00172	1.17909	1.06205	1.08095	1.34696	0.0358679
P73626	Sll1771 protein	sll1771	Sll1771 protein OS=Synechocystis sp. (strain PCC 6803 / Kazusa) OX=1111708 GN=sll1771 PE=4 SV=1 - [P73626_SYNY3]	43.31	8	9	25	254	28.4548	4.56396	1.03197	1.08971	0.960162	1.02728	0.646749	0.743918	0.903276	0.764648	1.34347	0.0348435
Q55764	Slr0192 protein	slr0192	Slr0192 protein OS=Synechocystis sp. (strain PCC 6803 / Kazusa) OX=1111708 GN=slr0192 PE=4 SV=1 - [Q55764_SYNY3]	45.61	5	5	18	114	12.7583	5.04639	0.765511	0.821214	0.682138	0.756288	0.543453	0.55797	0.587776	0.563066	1.34316	0.0104169
P72955	Urease accessory protein UreG	ureG	Urease accessory protein UreG OS=Synechocystis sp. (strain PCC 6803 / Kazusa) OX=1111708 GN=ureG PE=3 SV=1 - [UREG_SYNY3]	17.48	4	4	13	206	21.9986	5.2749	1.18199	1.24156	1.12537	1.18297	0.864255	0.82972	0.948367	0.88078	1.3431	0.00341733
P72848	Oxygen-dependent coproporphyrinogen-III oxidase	hemF	Oxygen-dependent coproporphyrinogen-III oxidase OS=Synechocystis sp. (strain PCC 6803 / Kazusa) OX=1111708 GN=hemF PE=1 SV=1 - [HEM6_SYNY3]	11.76	3	3	7	340	38.9129	5.8208	1.44021	1.26349	1.24881	1.3175	0.816881	0.970155	1.15682	0.981287	1.34263	0.0441289
Q6ZEK2	Uncharacterized protein	sll5128	Uncharacterized protein OS=Synechocystis sp. (strain PCC 6803 / Kazusa) OX=1111708 GN=sll5128 PE=4 SV=1 - [Q6ZEK2_SYNY3]	5.51	2	2	4	345	39.4293	4.09424	1.08402	1.07464	0.907646	1.0221	0.769127	0.747931	0.783049	0.766703	1.33312	0.0117949
P73102	Slr1907 protein	slr1907	Slr1907 protein OS=Synechocystis sp. (strain PCC 6803 / Kazusa) OX=1111708 GN=slr1907 PE=4 SV=1 - [P73102_SYNY3]	10.61	2	2	4	179	19.435	5.84619	1.18135	1.21962	1.2961	1.23236	0.860759	0.845094	1.07406	0.926639	1.32992	0.0196821
P73546	Alpha-1,4 glucan phosphorylase	glgP	Alpha-1,4 glucan phosphorylase OS=Synechocystis sp. (strain PCC 6803 / Kazusa) OX=1111708 GN=glgP PE=3 SV=1 - [P73546_SYNY3]	11.11	8	9	20	855	98.2431	6.13818	0.817274	0.762948	0.946715	0.842312	0.64307	0.672481	0.591727	0.635759	1.32489	0.0254062
P74470	Ssl0242 protein	ssl0242	Ssl0242 protein OS=Synechocystis sp. (strain PCC 6803 / Kazusa) OX=1111708 GN=ssl0242 PE=4 SV=1 - [P74470_SYNY3]	39.74	3	3	40	78	8.97102	3.97998	0.84928	0.895518	0.759882	0.834893	0.593533	0.627253	0.671686	0.630824	1.3235	0.0111919
P73297	DNA-directed RNA polymerase subunit alpha	rpoA	DNA-directed RNA polymerase subunit alpha OS=Synechocystis sp. (strain PCC 6803 / Kazusa) OX=1111708 GN=rpoA PE=3 SV=1 - [RPOA_SYNY3]	62.74	15	15	53	314	34.9821	4.79248	0.713885	0.757721	0.685621	0.719076	0.499221	0.592491	0.545616	0.545776	1.31753	0.00709281
Q55467	Magnesium-protoporphyrin O-methyltransferase	chlM	Magnesium-protoporphyrin O-methyltransferase OS=Synechocystis sp. (strain PCC 6803 / Kazusa) OX=1111708 GN=chlM PE=1 SV=1 - [CHLM_SYNY3]	6.96	2	2	4	230	25.0649	7.88428	1.30019	1.20052	1.22633	1.24235	0.954024	0.909698	0.981291	0.948338	1.31003	0.00128023
P73328	Slr1900 protein	slr1900	Slr1900 protein OS=Synechocystis sp. (strain PCC 6803 / Kazusa) OX=1111708 GN=slr1900 PE=4 SV=1 - [P73328_SYNY3]	46.56	11	11	53	247	27.3893	4.86865	0.567891	0.640604	0.585616	0.598037	0.423181	0.451064	0.496079	0.456775	1.30926	0.00979424
Q55149	Slr0058 protein	slr0058	Slr0058 protein OS=Synechocystis sp. (strain PCC 6803 / Kazusa) OX=1111708 GN=slr0058 PE=4 SV=1 - [Q55149_SYNY3]	52.11	6	6	109	142	16.4752	5.07178	1.09542	1.00436	1.03775	1.04584	0.886004	0.715139	0.79606	0.799067	1.30883	0.0116721
P73411	Glucose-6-phosphate 1-dehydrogenase	zwf	Glucose-6-phosphate 1-dehydrogenase OS=Synechocystis sp. (strain PCC 6803 / Kazusa) OX=1111708 GN=zwf PE=3 SV=1 - [G6PD_SYNY3]	17.88	9	9	14	509	57.8495	7.1665	0.938657	0.983534	0.94415	0.955447	0.758169	0.643709	0.788762	0.730213	1.30845	0.00828405
Q55641	Ribonuclease D	rnd	Ribonuclease D OS=Synechocystis sp. (strain PCC 6803 / Kazusa) OX=1111708 GN=rnd PE=4 SV=1 - [Q55641_SYNY3]	35.02	7	7	21	217	24.3873	6.21436	0.943638	0.918364	0.893376	0.918459	0.689341	0.754285	0.66392	0.702515	1.30739	0.00211811
P73371	Slr2071 protein	slr2071	Slr2071 protein OS=Synechocystis sp. (strain PCC 6803 / Kazusa) OX=1111708 GN=slr2071 PE=4 SV=1 - [P73371_SYNY3]	51.4	6	6	42	107	12.0059	6.49365	1.07643	1.15156	1.07839	1.10213	0.84935	0.895081	0.78554	0.843324	1.30688	0.00300906
P73392	Uncharacterized protein sll1735	sll1735	Uncharacterized protein sll1735 OS=Synechocystis sp. (strain PCC 6803 / Kazusa) OX=1111708 GN=sll1735 PE=4 SV=1 - [Y1735_SYNY3]	72.93	6	6	19	133	14.0964	4.4751	1.10805	0.996124	1.12644	1.07687	0.813332	0.876856	0.792116	0.827435	1.30146	0.00654336
P73407	Carbon dioxide-concentrating mechanism protein CcmK homolog 4	ccmK4	Carbon dioxide-concentrating mechanism protein CcmK homolog 4 OS=Synechocystis sp. (strain PCC 6803 / Kazusa) OX=1111708 GN=ccmK4 PE=1 SV=3 - [CCMK4_SYNY3]	54.46	6	6	32	112	11.8953	6.06201	1.23849	1.39354	1.42593	1.35265	1.20438	0.890543	1.03109	1.042	1.29813	0.0447254
P74458	UPF0150 protein ssl0259	ssl0259	UPF0150 protein ssl0259 OS=Synechocystis sp. (strain PCC 6803 / Kazusa) OX=1111708 GN=ssl0259 PE=3 SV=1 - [Y259_SYNY3]	13.7	1	1	5	73	7.98702	4.34814		1.70963	1.69526	1.70245		1.38274	1.24142	1.31208	1.29751	0.0315466
P74250	Hydroperoxy fatty acid reductase gpx1	gpx1	Hydroperoxy fatty acid reductase gpx1 OS=Synechocystis sp. (strain PCC 6803 / Kazusa) OX=1111708 GN=gpx1 PE=1 SV=1 - [GPX1_SYNY3]	37.28	4	4	19	169	18.4403	7.09326	0.658778	0.708271	0.634458	0.667169	0.52188	0.512972	0.509189	0.514681	1.29628	0.00229041
P77973	Argininosuccinate synthase	argG	Argininosuccinate synthase OS=Synechocystis sp. (strain PCC 6803 / Kazusa) OX=1111708 GN=argG PE=1 SV=1 - [ASSY_SYNY3]	31.25	12	12	25	400	44.4567	5.13525	1.17888	1.0509	1.12384	1.11787	0.888417	0.892919	0.828102	0.869813	1.28519	0.00431248
P72769	Slr1774 protein	slr1774	Slr1774 protein OS=Synechocystis sp. (strain PCC 6803 / Kazusa) OX=1111708 GN=slr1774 PE=4 SV=1 - [P72769_SYNY3]	23.53	8	8	55	289	31.2118	9.84717	1.387	1.26835	1.23361	1.29632	1.10902	0.965089	0.98407	1.01939	1.27166	0.0128888
P74560	Slr0651 protein	slr0651	Slr0651 protein OS=Synechocystis sp. (strain PCC 6803 / Kazusa) OX=1111708 GN=slr0651 PE=4 SV=1 - [P74560_SYNY3]	18.11	3	3	8	127	14.0481	4.99561	1.20049	1.31351	1.17689	1.2303	1.05116	0.85032	1.01085	0.970776	1.26733	0.0251988
P74162	Sll1380 protein	sll1380	Sll1380 protein OS=Synechocystis sp. (strain PCC 6803 / Kazusa) OX=1111708 GN=sll1380 PE=4 SV=1 - [P74162_SYNY3]	67.29	12	12	109	214	23.8693	8.90967	0.842504	0.901312	0.848824	0.864214	0.736652	0.683075	0.627218	0.682315	1.26659	0.00771222
P73019	Iron-regulated protein	frpC	Iron-regulated protein OS=Synechocystis sp. (strain PCC 6803 / Kazusa) OX=1111708 GN=frpC PE=4 SV=1 - [P73019_SYNY3]	24.03	11	11	120	591	60.4475	4.03076	1.58576	1.667	1.69864	1.65047	1.31449	1.28397	1.32411	1.30752	1.26229	0.000658501
P73180	Slr1391 protein	slr1391	Slr1391 protein OS=Synechocystis sp. (strain PCC 6803 / Kazusa) OX=1111708 GN=slr1391 PE=4 SV=1 - [P73180_SYNY3]	22.44	4	4	22	156	16.7953	6.58057	1.04464	1.04147	1.10089	1.06233	0.89709	0.838845	0.7968	0.844245	1.25832	0.00334317
P74170	Sll1372 protein	sll1372	Sll1372 protein OS=Synechocystis sp. (strain PCC 6803 / Kazusa) OX=1111708 GN=sll1372 PE=4 SV=1 - [P74170_SYNY3]	5.82	2	2	4	275	30.9502	4.93213	1.61465		1.56492	1.58978	1.25751		1.28116	1.26933	1.25246	0.00730186
Q55405	Slr0579 protein	slr0579	Slr0579 protein OS=Synechocystis sp. (strain PCC 6803 / Kazusa) OX=1111708 GN=slr0579 PE=4 SV=1 - [Q55405_SYNY3]	17.95	2	2	4	117	13.9297	9.61279	1.65876	1.52333	1.59597	1.59269	1.34562	1.26581	1.20733	1.27292	1.25121	0.00465522
P50027	DnAJ-like protein slr0093	slr0093	DnAJ-like protein slr0093 OS=Synechocystis sp. (strain PCC 6803 / Kazusa) OX=1111708 GN=slr0093 PE=4 SV=1 - [DNAJH_SYNY3]	13.86	6	6	9	332	36.3433	8.52881	1.07607	0.931415	0.986746	0.998076	0.814077	0.748228	0.831511	0.797938	1.25082	0.0152313
P73012	Nuclease SbcCD subunit C	sbcC	Nuclease SbcCD subunit C OS=Synechocystis sp. (strain PCC 6803 / Kazusa) OX=1111708 GN=sbcC PE=3 SV=1 - [P73012_SYNY3]	1.39	1	2	7	1006	116.145	5.98584	1.82313	1.7392	1.99401	1.85212	1.48883	1.47969	1.48191	1.48348	1.2485	0.0079651
P73836	Uncharacterized protein ssr3402	ssr3402	Uncharacterized protein ssr3402 OS=Synechocystis sp. (strain PCC 6803 / Kazusa) OX=1111708 GN=ssr3402 PE=3 SV=1 - [Y3402_SYNY3]	42.71	3	3	59	96	10.6665	5.36377	1.34384	1.21533	1.35378	1.30432	1.01789	1.04371	1.0727	1.04477	1.24843	0.0053784
Q55187	Phenylalanine--tRNA ligase alpha subunit	pheS	Phenylalanine--tRNA ligase alpha subunit OS=Synechocystis sp. (strain PCC 6803 / Kazusa) OX=1111708 GN=pheS PE=3 SV=1 - [SYFA_SYNY3]	6.95	3	3	5	331	37.1009	6.15088	1.09829	1.07814	1.09744	1.09129	0.877224	0.811034	0.948544	0.878934	1.24161	0.00618535
P77961	Glutamine synthetase	glnA	Glutamine synthetase OS=Synechocystis sp. (strain PCC 6803 / Kazusa) OX=1111708 GN=glnA PE=1 SV=2 - [GLN1B_SYNY3]	41.23	14	14	115	473	52.992	5.10986	0.915264	0.856592	0.835143	0.869	0.682942	0.754651	0.664824	0.700805	1.24	0.00988426
P74572	Pyrroline-5-carboxylate reductase	proC	Pyrroline-5-carboxylate reductase OS=Synechocystis sp. (strain PCC 6803 / Kazusa) OX=1111708 GN=proC PE=3 SV=1 - [P5CR_SYNY3]	28.84	6	6	13	267	27.8661	8.30908	1.04119	0.942245	0.938101	0.973844	0.83405	0.764225	0.759855	0.786043	1.23892	0.0105159
P72819	Sll1652 protein	sll1652	Sll1652 protein OS=Synechocystis sp. (strain PCC 6803 / Kazusa) OX=1111708 GN=sll1652 PE=4 SV=1 - [P72819_SYNY3]	29.41	4	4	13	136	15.4462	8.79248	0.952248	0.963342	0.981129	0.965573	0.887595	0.742032	0.713631	0.781086	1.23619	0.02771
P74427	Slr0397 protein	slr0397	Slr0397 protein OS=Synechocystis sp. (strain PCC 6803 / Kazusa) OX=1111708 GN=slr0397 PE=4 SV=1 - [P74427_SYNY3]	11.52	2	2	4	191	21.037	6.56592		1.17848	1.14549	1.16199		0.921014	0.96585	0.943432	1.23166	0.0158314
P74748	Slr0602 protein	slr0602	Slr0602 protein OS=Synechocystis sp. (strain PCC 6803 / Kazusa) OX=1111708 GN=slr0602 PE=4 SV=1 - [P74748_SYNY3]	27.91	4	4	19	129	14.4086	4.48779	1.27773	1.38948	1.25568	1.30763	1.11343	1.11891	0.952895	1.06174	1.23159	0.0228738
P72697	Bacterioferritin comigratory protein	bcp	Bacterioferritin comigratory protein OS=Synechocystis sp. (strain PCC 6803 / Kazusa) OX=1111708 GN=bcp PE=4 SV=1 - [P72697_SYNY3]	63.75	7	7	28	160	17.5728	5.31299	0.864448	0.818272	0.914282	0.865667	0.722827	0.643867	0.7466	0.704431	1.22889	0.0179393
P73877	Slr0262 protein	slr0262	Slr0262 protein OS=Synechocystis sp. (strain PCC 6803 / Kazusa) OX=1111708 GN=slr0262 PE=4 SV=1 - [P73877_SYNY3]	8.21	1	1	7	134	14.4964	5.33838	1.26667	1.3379	1.2138	1.27279	0.951726	1.06238	1.09525	1.03645	1.22803	0.0137749
Q6YRV8	Ssr6046 protein	ssr6046	Ssr6046 protein OS=Synechocystis sp. (strain PCC 6803 / Kazusa) OX=1111708 GN=ssr6046 PE=4 SV=1 - [Q6YRV8_SYNY3]	10.45	1	1	2	67	7.45904	5.36377	1.23659	1.26734		1.25197	0.991987	1.05374		1.02286	1.22398	0.0219237
P75023	Carboxyl-terminal protease	ctpB	Carboxyl-terminal protease OS=Synechocystis sp. (strain PCC 6803 / Kazusa) OX=1111708 GN=ctpB PE=3 SV=1 - [P75023_SYNY3]	45.67	16	16	48	462	50.3153	6.29053	1.18247	1.2063	1.30043	1.22973	1.00878	1.02163	0.984234	1.00488	1.22376	0.00394804
P22034	60 kDa chaperonin 2	groL2	60 kDa chaperonin 2 OS=Synechocystis sp. (strain PCC 6803 / Kazusa) OX=1111708 GN=groL2 PE=1 SV=4 - [CH602_SYNY3]	57.25	25	27	212	552	57.7388	4.97021	0.822018	0.841051	0.830958	0.831342	0.677383	0.693182	0.672479	0.681015	1.22074	5.51899e-05
Q55554	Sll0176 protein	sll0176	Sll0176 protein OS=Synechocystis sp. (strain PCC 6803 / Kazusa) OX=1111708 GN=sll0176 PE=1 SV=1 - [Q55554_SYNY3]	20.36	3	3	26	167	18.9359	9.62744	0.835829	0.819077	0.801259	0.818722	0.658641	0.688306	0.670791	0.67258	1.21729	0.000376461
Q6YRV6	Ssr6048 protein	ssr6048	Ssr6048 protein OS=Synechocystis sp. (strain PCC 6803 / Kazusa) OX=1111708 GN=ssr6048 PE=4 SV=1 - [Q6YRV6_SYNY3]	80	4	4	24	75	8.38308	4.61475	1.26477	1.24404	1.29098	1.26659	0.891962	1.08611	1.14634	1.04147	1.21616	0.0446376
P72654	Slr1127 protein	slr1127	Slr1127 protein OS=Synechocystis sp. (strain PCC 6803 / Kazusa) OX=1111708 GN=slr1127 PE=4 SV=1 - [P72654_SYNY3]	29.66	3	3	10	263	28.1535	4.77979	1.09545	1.24688	1.07114	1.13782	0.983531	0.855197	0.980551	0.93976	1.21076	0.046136
P73268	Hydrogenase expression/formation protein HypB	hypB	Hydrogenase expression/formation protein HypB OS=Synechocystis sp. (strain PCC 6803 / Kazusa) OX=1111708 GN=hypB PE=4 SV=1 - [P73268_SYNY3]	2.62	1	1	3	229	25.0628	5.2876	1.35146	1.23935	1.2378	1.2762	1.17177	0.975212	1.02357	1.05685	1.20755	0.0351966
P74712	Slr1183 protein	slr1183	Slr1183 protein OS=Synechocystis sp. (strain PCC 6803 / Kazusa) OX=1111708 GN=slr1183 PE=1 SV=1 - [P74712_SYNY3]	13.4	3	3	7	194	21.3019	4.85596	0.747262	0.742242	0.745929	0.745145	0.825979	0.878997	0.97786	0.894278	0.833236	0.0285946
P73925	Group 1 truncated hemoglobin GlbN	glbN	Group 1 truncated hemoglobin GlbN OS=Synechocystis sp. (strain PCC 6803 / Kazusa) OX=1111708 GN=glbN PE=1 SV=1 - [TRHBN_SYNY3]	54.84	6	6	39	124	13.8589	5.51611	1.2879	1.37863	1.41036	1.35896	1.72671	1.51795	1.65346	1.63271	0.832337	0.0184851
Q55367	Cyanate hydratase	cynS	Cyanate hydratase OS=Synechocystis sp. (strain PCC 6803 / Kazusa) OX=1111708 GN=cynS PE=1 SV=1 - [CYNS_SYNY3]	64.43	8	8	58	149	16.5216	5.21143	0.916275	0.913839	0.861106	0.897073	1.07889	1.00206	1.1525	1.07782	0.832307	0.0183909
P73152	Uncharacterized thylakoid-associated protein sll0982	sll0982	Uncharacterized thylakoid-associated protein sll0982 OS=Synechocystis sp. (strain PCC 6803 / Kazusa) OX=1111708 GN=sll0982 PE=4 SV=1 - [Y982_SYNY3]	95.31	11	11	148	128	14.2742	4.91943	0.596682	0.642073	0.560669	0.599808	0.757987	0.739649	0.665957	0.721198	0.831683	0.0296759
P73945	Ssl2781 protein	ssl2781	Ssl2781 protein OS=Synechocystis sp. (strain PCC 6803 / Kazusa) OX=1111708 GN=ssl2781 PE=4 SV=1 - [P73945_SYNY3]	35.37	3	3	28	82	9.64889	6.27783	1.24969	1.15919	1.22694	1.21194	1.52475	1.44802	1.39925	1.45734	0.831611	0.00573137
Q59991	Slr0042 protein	slr0042	Slr0042 protein OS=Synechocystis sp. (strain PCC 6803 / Kazusa) OX=1111708 GN=slr0042 PE=3 SV=1 - [Q59991_SYNY3]	26.91	8	13	1162	576	61.8117	4.66553	1.14644	1.12854	1.19749	1.15749	1.39981	1.34154	1.44006	1.3938	0.830456	0.00258364
P74071	30S ribosomal protein S2	rpsB	30S ribosomal protein S2 OS=Synechocystis sp. (strain PCC 6803 / Kazusa) OX=1111708 GN=rpsB PE=3 SV=1 - [RS2_SYNY3]	32.34	11	11	36	269	30.1313	5.2749	0.996445	0.898582	0.929951	0.941659	1.1783	1.12759	1.10424	1.13671	0.828408	0.00573596
P73113	Slr1915 protein	slr1915	Slr1915 protein OS=Synechocystis sp. (strain PCC 6803 / Kazusa) OX=1111708 GN=slr1915 PE=4 SV=1 - [P73113_SYNY3]	81.73	8	8	55	104	12.37	4.94482	0.959793	1.07144	0.955443	0.99556	1.18905	1.19346	1.22828	1.2036	0.827154	0.00647637
P74463	Twitching motility protein	pilT	Twitching motility protein OS=Synechocystis sp. (strain PCC 6803 / Kazusa) OX=1111708 GN=pilT PE=4 SV=1 - [P74463_SYNY3]	11.38	3	3	7	369	40.5903	7.03467	1.32707	1.22814	1.29553	1.28358	1.39756	1.63333	1.62618	1.55236	0.826859	0.0314259
Q55744	Sll0381 protein	sll0381	Sll0381 protein OS=Synechocystis sp. (strain PCC 6803 / Kazusa) OX=1111708 GN=sll0381 PE=4 SV=1 - [Q55744_SYNY3]	20.41	7	7	46	294	30.9654	4.85596	0.611266	0.588157	0.503717	0.567713	0.695179	0.669998	0.695496	0.686891	0.826497	0.0242275
P74367	Photosystem II lipoprotein Psb27	psb27	Photosystem II lipoprotein Psb27 OS=Synechocystis sp. (strain PCC 6803 / Kazusa) OX=1111708 GN=psb27 PE=1 SV=2 - [PSB27_SYNY3]	35.82	8	8	51	134	14.7768	9.33447	1.05722	1.05632	1.03747	1.05033	1.31861	1.27057	1.22905	1.27274	0.825254	0.0011295
P74384	Adenylosuccinate lyase	purB	Adenylosuccinate lyase OS=Synechocystis sp. (strain PCC 6803 / Kazusa) OX=1111708 GN=purB PE=3 SV=1 - [PUR8_SYNY3]	15.08	6	6	11	431	48.3901	5.92236	1.04716	1.01913	0.976321	1.0142	1.10354	1.2305	1.36142	1.23182	0.823336	0.047959
Q55887	Slr0111 protein	slr0111	Slr0111 protein OS=Synechocystis sp. (strain PCC 6803 / Kazusa) OX=1111708 GN=slr0111 PE=4 SV=1 - [Q55887_SYNY3]	73.41	10	10	73	173	19.3652	4.86865	1.20823	1.14826	1.18662	1.18104	1.50819	1.43329	1.37149	1.43766	0.821501	0.00404086
P72765	Slr1772 protein	slr1772	Slr1772 protein OS=Synechocystis sp. (strain PCC 6803 / Kazusa) OX=1111708 GN=slr1772 PE=4 SV=1 - [P72765_SYNY3]	48.01	13	13	67	377	41.6383	5.74463	1.00909	1.19222	1.06305	1.08812	1.21716	1.40994	1.35225	1.32645	0.820323	0.0390462
P72798	Ssr2998 protein	ssr2998	Ssr2998 protein OS=Synechocystis sp. (strain PCC 6803 / Kazusa) OX=1111708 GN=ssr2998 PE=4 SV=1 - [P72798_SYNY3]	66.15	5	5	54	65	7.21583	8.49951	1.02108	0.97288	1.04809	1.01402	1.25523	1.23753	1.21959	1.23745	0.81944	0.000775013
P73696	Slr1811 protein	slr1811	Slr1811 protein OS=Synechocystis sp. (strain PCC 6803 / Kazusa) OX=1111708 GN=slr1811 PE=4 SV=1 - [P73696_SYNY3]	13.84	2	2	6	159	19.0117	4.97021	1.08828	1.17496	1.13302	1.13208	1.52183	1.27317	1.35527	1.38342	0.81832	0.0313493
Q55125	Slr0438 protein	slr0438	Slr0438 protein OS=Synechocystis sp. (strain PCC 6803 / Kazusa) OX=1111708 GN=slr0438 PE=4 SV=1 - [Q55125_SYNY3]	17.76	3	3	5	107	11.3842	9.30518		1.48781	1.42664	1.45723		1.76192	1.80359	1.78275	0.817403	0.0126793
P73426	2-C-methyl-D-erythritol 2,4-cyclodiphosphate synthase	ispF	2-C-methyl-D-erythritol 2,4-cyclodiphosphate synthase OS=Synechocystis sp. (strain PCC 6803 / Kazusa) OX=1111708 GN=ispF PE=3 SV=1 - [ISPF_SYNY3]	29.81	4	4	25	161	17.4003	6.52197	0.897712	0.775332	0.931351	0.868132	1.09607	1.02638	1.07794	1.0668	0.813775	0.0185336
P72741	Slr1097 protein	slr1097	Slr1097 protein OS=Synechocystis sp. (strain PCC 6803 / Kazusa) OX=1111708 GN=slr1097 PE=4 SV=1 - [P72741_SYNY3]	70.55	9	9	44	163	18.9908	4.70361	1.17276	1.00247	1.10495	1.09339	1.34424	1.29072	1.40513	1.3467	0.811906	0.0130938
P74001	Sll1239 protein	sll1239	Sll1239 protein OS=Synechocystis sp. (strain PCC 6803 / Kazusa) OX=1111708 GN=sll1239 PE=4 SV=1 - [P74001_SYNY3]	63.48	12	12	158	178	20.5957	5.35107	1.31453	1.31089	1.23492	1.28678	1.61476	1.53447	1.61118	1.5868	0.810926	0.00124059
P73954	Membrane-associated protein slr1513	slr1513	Membrane-associated protein slr1513 OS=Synechocystis sp. (strain PCC 6803 / Kazusa) OX=1111708 GN=slr1513 PE=1 SV=1 - [Y1513_SYNY3]	51.82	6	6	57	110	11.9991	7.07861	1.14482	1.17441	1.16871	1.16265	1.51604	1.37611	1.41208	1.43474	0.810353	0.00317056
P74580	Ssr1114 protein	ssr1114	Ssr1114 protein OS=Synechocystis sp. (strain PCC 6803 / Kazusa) OX=1111708 GN=ssr1114 PE=4 SV=1 - [P74580_SYNY3]	46.51	3	3	8	86	9.90302	4.7417	0.932789	0.98368	0.946056	0.954175	1.10301	1.17861	1.25208	1.1779	0.810065	0.00804064
P27183	ATP synthase subunit b'	atpG	ATP synthase subunit b' OS=Synechocystis sp. (strain PCC 6803 / Kazusa) OX=1111708 GN=atpG PE=3 SV=1 - [ATPX_SYNY3]	58.04	8	8	74	143	16.2355	5.22412	1.39345	1.41606	1.32256	1.37736	1.82988	1.50598	1.76559	1.70049	0.809981	0.0348774
P72673	Thylakoid-associated protein slr0729	slr0729	Thylakoid-associated protein slr0729 OS=Synechocystis sp. (strain PCC 6803 / Kazusa) OX=1111708 GN=slr0729 PE=4 SV=1 - [Y729_SYNY3]	98.02	9	9	147	101	10.9398	4.70361	0.852607	0.943362	0.86658	0.887517	1.14538	1.04713	1.09634	1.09628	0.809569	0.00643379
P73819	Sll1949 protein	sll1949	Sll1949 protein OS=Synechocystis sp. (strain PCC 6803 / Kazusa) OX=1111708 GN=sll1949 PE=4 SV=1 - [P73819_SYNY3]	22.27	5	5	33	247	25.2439	4.61475	1.45169	1.40477	1.31863	1.3917	1.81536	1.64802	1.69922	1.72087	0.80872	0.00640529
P10549	Photosystem II manganese-stabilizing polypeptide	psbO	Photosystem II manganese-stabilizing polypeptide OS=Synechocystis sp. (strain PCC 6803 / Kazusa) OX=1111708 GN=psbO PE=1 SV=1 - [PSBO_SYNY3]	79.93	16	16	250	274	29.8931	4.94482	1.15713	1.2524	1.15804	1.18919	1.48686	1.36892	1.56607	1.47395	0.806806	0.0121306
P74789	Sll0319 protein	sll0319	Sll0319 protein OS=Synechocystis sp. (strain PCC 6803 / Kazusa) OX=1111708 GN=sll0319 PE=4 SV=1 - [P74789_SYNY3]	45.12	8	8	81	297	32.2954	4.93213	1.01077	1.03537	1.01429	1.02014	1.30815	1.16274	1.32245	1.26445	0.80679	0.00907022
P74360	Uncharacterized protein sll1526	sll1526	Uncharacterized protein sll1526 OS=Synechocystis sp. (strain PCC 6803 / Kazusa) OX=1111708 GN=sll1526 PE=4 SV=1 - [Y1526_SYNY3]	13.64	8	8	16	506	57.6908	7.50342	0.968189	1.00427	0.81272	0.928394	1.12834	1.21752	1.108	1.15129	0.806397	0.0301644
P74395	Transcription antitermination protein NusB	nusB	Transcription antitermination protein NusB OS=Synechocystis sp. (strain PCC 6803 / Kazusa) OX=1111708 GN=nusB PE=3 SV=2 - [NUSB_SYNY3]	58.37	11	11	56	221	24.7252	6.02393	1.16166	1.09252	1.10705	1.12041	1.40052	1.32525	1.46586	1.39721	0.801893	0.00376611
P73472	Chloroplast import-associated channel IAP75	IAP75	Chloroplast import-associated channel IAP75 OS=Synechocystis sp. (strain PCC 6803 / Kazusa) OX=1111708 GN=IAP75 PE=4 SV=1 - [P73472_SYNY3]	36.7	25	25	299	861	92.2511	4.38623	1.00506	1.02989	0.973711	1.00289	1.26984	1.176	1.31066	1.25217	0.80092	0.00442095
P73597	Sll1306 protein	sll1306	Sll1306 protein OS=Synechocystis sp. (strain PCC 6803 / Kazusa) OX=1111708 GN=sll1306 PE=4 SV=1 - [P73597_SYNY3]	64.78	19	19	277	335	38.2463	8.17725	1.10633	1.13876	1.06479	1.1033	1.46036	1.3574	1.32034	1.37937	0.799856	0.00420953
P74113	Slr1970 protein	slr1970	Slr1970 protein OS=Synechocystis sp. (strain PCC 6803 / Kazusa) OX=1111708 GN=slr1970 PE=4 SV=1 - [P74113_SYNY3]	91.33	12	12	124	173	19.4389	4.57666	0.743784	0.728545	0.822404	0.764911	0.911067	0.980588	0.9806	0.957418	0.798931	0.00662068
P29256	Photosystem I reaction center subunit III	psaF	Photosystem I reaction center subunit III OS=Synechocystis sp. (strain PCC 6803 / Kazusa) OX=1111708 GN=psaF PE=1 SV=1 - [PSAF_SYNY3]	52.12	7	7	137	165	18.2374	7.37158	1.86626	1.70673	1.7559	1.7763	2.30863	2.24251	2.1192	2.22345	0.798894	0.00357077
P73286	Ssl3451 protein	ssl3451	Ssl3451 protein OS=Synechocystis sp. (strain PCC 6803 / Kazusa) OX=1111708 GN=ssl3451 PE=4 SV=1 - [P73286_SYNY3]	12.35	1	1	7	81	9.11075	5.10986	1.00488	1.07358	1.12175	1.06674	1.3172	1.28042	1.41367	1.33709	0.797803	0.00662666
P73318	50S ribosomal protein L23	rplW	50S ribosomal protein L23 OS=Synechocystis sp. (strain PCC 6803 / Kazusa) OX=1111708 GN=rplW PE=3 SV=1 - [RL23_SYNY3]	71.29	7	7	62	101	11.5184	10.0522	1.17069	1.23578	1.21054	1.20567	1.53966	1.39375	1.60053	1.51131	0.797763	0.00890508
P74016	Processing protease	ymxG	Processing protease OS=Synechocystis sp. (strain PCC 6803 / Kazusa) OX=1111708 GN=ymxG PE=4 SV=1 - [P74016_SYNY3]	49.9	17	17	139	513	56.8578	5.021	0.936959	0.920636	0.940635	0.932744	1.20804	1.09058	1.21401	1.17088	0.796618	0.00423823
P73506	Ssr2406 protein	ssr2406	Ssr2406 protein OS=Synechocystis sp. (strain PCC 6803 / Kazusa) OX=1111708 GN=ssr2406 PE=4 SV=1 - [P73506_SYNY3]	37.84	3	3	11	74	8.20947	5.90967	1.05085	1.01092	0.924106	0.995293	1.27337	1.10898	1.36742	1.24992	0.796283	0.0391132
P72707	Sll0224 protein	sll0224	Sll0224 protein OS=Synechocystis sp. (strain PCC 6803 / Kazusa) OX=1111708 GN=sll0224 PE=4 SV=1 - [P72707_SYNY3]	69.8	16	16	206	298	32.8094	4.42432	1.10991	1.18462	1.05646	1.117	1.43629	1.2541	1.51821	1.40287	0.796225	0.0297452
P73553	Large-conductance mechanosensitive channel	mscL	Large-conductance mechanosensitive channel OS=Synechocystis sp. (strain PCC 6803 / Kazusa) OX=1111708 GN=mscL PE=3 SV=1 - [MSCL_SYNY3]	12.41	2	2	14	145	15.7956	4.84326	1.28299	1.22654	1.10223	1.20392	1.5751	1.47793	1.48468	1.51257	0.795941	0.00756539
P73600	Sll1785 protein	sll1785	Sll1785 protein OS=Synechocystis sp. (strain PCC 6803 / Kazusa) OX=1111708 GN=sll1785 PE=1 SV=1 - [P73600_SYNY3]	58.96	12	12	205	268	29.9921	5.30029	1.16779	1.13189	1.10287	1.13418	1.48627	1.43732	1.35914	1.42758	0.794481	0.00211404
P74410	30S ribosomal protein S16	rpsP	30S ribosomal protein S16 OS=Synechocystis sp. (strain PCC 6803 / Kazusa) OX=1111708 GN=rpsP PE=3 SV=1 - [RS16_SYNY3]	63.41	7	7	68	82	9.55027	10.521	1.17608	1.03002	1.18697	1.13102	1.51819	1.37905	1.38346	1.4269	0.792642	0.01224
P73409	Slr1841 protein	slr1841	Slr1841 protein OS=Synechocystis sp. (strain PCC 6803 / Kazusa) OX=1111708 GN=slr1841 PE=3 SV=1 - [P73409_SYNY3]	51.59	13	23	3139	630	67.5594	4.65283	1.09743	1.11147	1.14338	1.11743	1.43925	1.36033	1.44114	1.41358	0.790496	0.000582982
Q55176	Slr0483 protein	slr0483	Slr0483 protein OS=Synechocystis sp. (strain PCC 6803 / Kazusa) OX=1111708 GN=slr0483 PE=4 SV=1 - [Q55176_SYNY3]	25.5	5	5	75	149	16.8741	7.23975	1.30806	1.1364	1.17451	1.20632	1.64109	1.42676	1.52203	1.52996	0.788467	0.0161563
P73111	Sll1835 protein	sll1835	Sll1835 protein OS=Synechocystis sp. (strain PCC 6803 / Kazusa) OX=1111708 GN=sll1835 PE=4 SV=1 - [P73111_SYNY3]	67.92	11	11	125	265	28.8145	4.93213	1.19983	1.298	1.20145	1.23309	1.53413	1.47922	1.68092	1.56475	0.788041	0.00834546
P72807	Sll1663 protein	sll1663	Sll1663 protein OS=Synechocystis sp. (strain PCC 6803 / Kazusa) OX=1111708 GN=sll1663 PE=4 SV=1 - [P72807_SYNY3]	84.55	13	13	114	220	24.0896	4.65283	0.893423	0.835143	0.759125	0.829231	1.05465	1.0334	1.07635	1.0548	0.786151	0.00523372
P48939	30S ribosomal protein S4	rpsD	30S ribosomal protein S4 OS=Synechocystis sp. (strain PCC 6803 / Kazusa) OX=1111708 GN=rpsD PE=3 SV=1 - [RS4_SYNY3]	45.05	9	9	52	202	23.1684	10.4771	1.20039	0.952679	1.0536	1.06889	1.27795	1.35644	1.44545	1.35994	0.785981	0.0283605
P74305	Protease	pqqE	Protease OS=Synechocystis sp. (strain PCC 6803 / Kazusa) OX=1111708 GN=pqqE PE=3 SV=1 - [P74305_SYNY3]	52.67	21	21	200	524	59.5512	5.14795	0.879661	0.894762	0.870817	0.881747	1.18115	1.02287	1.16325	1.12242	0.785575	0.00888456
P74074	Slr1338 protein	slr1338	Slr1338 protein OS=Synechocystis sp. (strain PCC 6803 / Kazusa) OX=1111708 GN=slr1338 PE=4 SV=1 - [P74074_SYNY3]	33	7	7	40	200	22.4242	4.51318	0.677477	0.763378	0.682672	0.707842	0.844562	0.917171	0.946474	0.902736	0.784108	0.00904013
P72639	Ssr1853 protein	ssr1853	Ssr1853 protein OS=Synechocystis sp. (strain PCC 6803 / Kazusa) OX=1111708 GN=ssr1853 PE=4 SV=1 - [P72639_SYNY3]	52.63	5	5	43	95	10.8954	4.58936	0.73084	0.814465	0.715869	0.753725	1.02631	0.943017	0.916741	0.962022	0.783479	0.00987246
P74396	Slr0280 protein	slr0280	Slr0280 protein OS=Synechocystis sp. (strain PCC 6803 / Kazusa) OX=1111708 GN=slr0280 PE=1 SV=1 - [P74396_SYNY3]	41.64	21	21	92	610	65.3656	9.75928	1.08392	0.977968	1.05333	1.03841	1.352	1.22679	1.40639	1.3284	0.781701	0.00935757
Q55444	Methyl-accepting chemotaxis protein II	tar	Methyl-accepting chemotaxis protein II OS=Synechocystis sp. (strain PCC 6803 / Kazusa) OX=1111708 GN=tar PE=4 SV=1 - [Q55444_SYNY3]	74.85	10	10	69	163	17.6959	5.26221	0.910215	0.936966	0.859451	0.902211	1.1739	1.18853	1.10327	1.15523	0.780977	0.0018967
P73103	Slr1908 protein	slr1908	Slr1908 protein OS=Synechocystis sp. (strain PCC 6803 / Kazusa) OX=1111708 GN=slr1908 PE=3 SV=1 - [P73103_SYNY3]	77.16	21	31	3106	591	64.4709	5.26221	1.02575	1.03259	1.043	1.03378	1.35842	1.26447	1.35092	1.3246	0.780447	0.000680655
P73202	Phycobilisome 8.9 kDa linker polypeptide, phycocyanin-associated, rod	cpcD	Phycobilisome 8.9 kDa linker polypeptide, phycocyanin-associated, rod OS=Synechocystis sp. (strain PCC 6803 / Kazusa) OX=1111708 GN=cpcD PE=1 SV=1 - [PYS1_SYNY3]	87.95	6	6	58	83	9.31662	9.40771	1.0913	0.994112	1.11011	1.06518	1.44332	1.20825	1.44908	1.36688	0.779274	0.0257243
Q55877	Slr0106 protein	slr0106	Slr0106 protein OS=Synechocystis sp. (strain PCC 6803 / Kazusa) OX=1111708 GN=slr0106 PE=4 SV=1 - [Q55877_SYNY3]	36.32	8	8	17	234	25.8629	8.48486	1.1169	1.01199	1.09494	1.07461	1.19643	1.54574	1.39571	1.37929	0.779103	0.0453838
P72713	Ssl0410 protein	ssl0410	Ssl0410 protein OS=Synechocystis sp. (strain PCC 6803 / Kazusa) OX=1111708 GN=ssl0410 PE=4 SV=1 - [P72713_SYNY3]	32.22	4	4	17	90	9.86243	5.49072	1.28276	1.3584	1.1862	1.27579	1.78964	1.46687	1.65836	1.63829	0.77873	0.0268952
P73289	50S ribosomal protein L25	rplY	50S ribosomal protein L25 OS=Synechocystis sp. (strain PCC 6803 / Kazusa) OX=1111708 GN=rplY PE=3 SV=2 - [RL25_SYNY3]	26.53	3	3	20	98	11.1339	8.93896	1.22644	1.04468	1.18945	1.15353	1.41985	1.44055	1.58693	1.48244	0.778124	0.012609
P74145	Sll1390 protein	sll1390	Sll1390 protein OS=Synechocystis sp. (strain PCC 6803 / Kazusa) OX=1111708 GN=sll1390 PE=4 SV=1 - [P74145_SYNY3]	36.55	7	7	31	249	27.3773	4.7417	1.10915	1.0547	1.00086	1.0549	1.40185	1.29856	1.37707	1.35916	0.776145	0.00231791
[truncated: 1,036 more rows]

## Sheet: lack-Cu,Fe_vs_lack-Fe-显著性差异分析
Accession	Protein Name	Gene Name	Description	Coverage	Unique Peptides	Peptides	PSMs	AAs	MW [kDa]	calc. pI	lack-Cu,Fe-1/REF	lack-Cu,Fe-2/REF	lack-Cu,Fe-3/REF	average lack-Cu,Fe	lack-Fe--1/REF	lack-Fe--2/REF	lack-Fe--3/REF	average lack-Fe-	lack-Cu,Fe/lack-Fe-	t test p value
[truncated: 1,250 more rows]

[truncated: 3 more sheets: lack-Cu,Fe_vs_lack-Cu-显著性差异分析, lack-Cu,Fe_vs_control显著性差异分析, lack-Fe-_vs_lack-Cu-显著性差异分析]
