# Supplementary material for: Reciprocal Effect of Copper and Iron Regulation on the Proteome of Synechocystis sp. PCC 6803
Source: Front Bioeng Biotechnol. 2021 May 10;9:673402. doi: 10.3389/fbioe.2021.673402 (PMC8141849; doi:10.3389/fbioe.2021.673402)
Supplement: Supplementary file 6 [file Data_Sheet_6.XLSX]

## Sheet: BP
Level	GO_ID	Term	Type	Seqs_Num	Sequences
1	GO:0008150	biological_process	Biological Process	346	P23350,P72931,P73308,P73318,P36237,P74229,P73316,Q55499,P73012,P73376,Q55899,P72940,P74561,P74755,Q55447,Q55788,P72781,P73175,P74138,P74298,Q55178,Q59992,P73617,P74668,P72834,P36236,P74565,P73306,P74395,P36265,Q55877,P72704,P74702,Q55510,P22358,Q05972,P22034,P73789,P74361,P73560,P73458,P75023,Q55445,P73173,P73007,P73597,P72797,P74643,P73599,P74234,P74690,P74629,Q55183,P73546,P72830,Q55766,P74490,…
2	GO:0000003	reproduction	Biological Process	1	P73376
2	GO:0008152	metabolic process	Biological Process	272	Q55499,P73012,P72940,P74561,P74755,Q59992,P73617,P74668,P72834,P36236,P74565,P73306,P74395,P36265,Q55877,P73560,P73597,P72797,P74643,P73599,P74234,P74690,P74629,Q55183,P73546,P72830,Q55766,P74490,P52983,Q59994,P77972,Q55664,P74309,P80046,P52208,P74582,Q54714,Q01952,P72870,Q54715,Q01951,Q55332,Q55781,Q55389,P73129,Q55846,Q55013,Q57038,P74174,P74494,P73935,P0DJF8,P73853,P73471,Q55498,P73077,P74722,…
2	GO:0009987	cellular process	Biological Process	289	P73308,P73318,P36237,P74229,P73316,Q55499,P73012,P73376,Q55899,P72940,P74561,P74755,Q55447,Q55788,P72781,P73175,P74138,P74298,Q55178,Q59992,P73617,P36236,P74565,P73306,P74395,P36265,Q55877,P72704,P74702,Q55510,Q05972,P22034,P22358,P73789,P74361,P73560,P73458,P75023,Q55445,P73173,P73007,P73546,P72830,P74490,P77972,P52983,Q55664,P74309,Q59994,P80046,P72797,P52208,P74582,Q55013,Q57038,P72697,P73178,…
2	GO:0019740	nitrogen utilization	Biological Process	2	P55037,P77961
2	GO:0022414	reproductive process	Biological Process	1	P73376
2	GO:0022610	biological adhesion	Biological Process	1	P73089
2	GO:0023052	signaling	Biological Process	12	Q55447,Q55788,P72781,P73175,P74138,P74298,Q55178,P73458,P75023,Q55445,P73173,P73007
2	GO:0032502	developmental process	Biological Process	1	P73668
2	GO:0040011	locomotion	Biological Process	4	Q55445,P73173,P73007,Q55443
2	GO:0048511	rhythmic process	Biological Process	2	P74645,P74644
2	GO:0048519	negative regulation of biological process	Biological Process	7	P72659,P73437,P72991,Q55700,Q55432,P74645,P74518
2	GO:0050789	regulation of biological process	Biological Process	44	Q55447,Q55788,P72781,P73175,P74138,P74298,Q55178,P73458,P75023,Q55445,P73173,P73007,P72697,P73178,P73348,P52232,P73492,Q55194,P73728,P73056,P72719,P73920,Q6ZER5,Q6YRQ3,Q55554,Q55588,P74670,Q55693,Q6ZEF5,P73499,P72659,P36236,P73668,P73437,P72991,Q55700,Q55432,P74395,P36265,Q55899,P74645,P10549,Q55332,P74518
2	GO:0050896	response to stimulus	Biological Process	34	Q55447,Q55788,P72781,P73175,P74138,P74298,Q55178,P22358,P73458,P75023,Q55445,P73173,P73007,P74722,P73012,Q55443,P72817,P74702,P73348,P72849,P74361,Q55233,Q55274,P73437,P72991,Q55700,P74102,Q55557,P73824,P72697,P73492,P74250,P73728,P72810
2	GO:0051179	localization	Biological Process	40	P38382,P73930,Q55610,Q55835,P72827,Q55460,P73553,Q55200,P24602,P73287,P74390,P73472,P73103,P73409,P74655,P15730,Q59991,P73543,P74238,P74189,P74175,P73010,P73357,Q55511,P72603,P72942,P27180,P26527,P27183,P27181,P27179,P27182,P19050,P72604,Q55834,P73785,P74664,P73589,P72605,P72799
2	GO:0065007	biological regulation	Biological Process	61	Q55447,Q55788,P72781,P73175,P74138,P74298,Q55178,P73560,P73458,P75023,Q55445,P73173,P73007,P72697,P73178,P73348,P52232,P73492,Q55194,P73728,P73056,P72719,P73920,Q6ZER5,Q6YRQ3,Q55554,Q55588,P74670,Q55693,Q6ZEF5,P73499,P72659,P36236,Q55450,Q55667,P24602,P73321,P73287,P73668,P73553,Q55274,P73437,P72991,Q55700,Q55432,P14835,P74281,P74395,P36265,Q55899,P74645,P10549,Q55332,P74518,Q55499,Q55835,P72827,…
2	GO:0071840	cellular component organization or biogenesis	Biological Process	34	P23350,P72931,P73308,P73318,P36237,P74229,P73316,P73376,Q55899,P36236,P73077,P54123,P73668,Q55676,P73553,P73437,P72991,Q55700,P10549,P72741,P74558,P72742,P72731,P74596,P74149,P73912,Q55013,P73418,P74395,P36265,P72874,P73315,P73016,P74673
3	GO:0019954	asexual reproduction	Biological Process	1	P73376
3	GO:0032505	reproduction of a single-celled organism	Biological Process	1	P73376
3	GO:0055114	oxidation-reduction process	Biological Process	33	P73546,P80046,P74582,Q55013,Q57038,P74174,P72849,P19050,P73195,P74795,P09190,P09191,Q55274,P27589,P05429,P32422,P72940,P73437,P72991,Q55700,P74044,P26524,P72830,Q54714,Q01952,P72870,Q54715,Q01951,Q55332,Q55781,Q55389,P73129,Q55846
3	GO:0006807	nitrogen compound metabolic process	Biological Process	193	Q55499,P73012,P72940,P74561,P74755,Q59992,P73617,P36236,P74565,P73306,P74395,P36265,Q55877,P73560,P74490,P77972,P52983,Q55664,P74309,Q59994,P72797,P52208,P74494,P73935,P0DJF8,P73853,P73471,Q55498,P73077,P74722,P72938,P73297,P73666,Q55525,Q6ZER5,P72781,Q6YRQ3,Q55554,Q55588,P74298,P74670,Q55693,Q6ZEF5,P73499,P54123,P72659,P74423,Q55385,P73312,P73308,P74226,P73310,P73318,P73315,P42352,P74267,P73305,…
3	GO:0009056	catabolic process	Biological Process	35	P73560,P73546,P72830,P77972,P52983,Q55664,P74309,Q59994,P72938,P72659,P74467,P54416,P74466,Q59993,P73043,P73375,P72849,P72939,Q55910,P73736,P73581,P73437,P72991,Q55700,P73946,P74506,Q55557,P74582,Q55510,P73348,P73728,Q55801,P74527,P73068,P52761
3	GO:0009058	biosynthetic process	Biological Process	149	Q55499,P73012,P74561,P74755,Q59992,P73617,P74668,P72834,P74565,P73306,P74395,P36265,Q55877,P74490,P52983,Q59994,P77972,Q55664,P74309,P73935,P0DJF8,P74494,P73853,P73471,Q55498,P73297,P73666,Q55525,Q6ZER5,P72781,Q6YRQ3,Q55554,Q55588,P74298,P74670,Q55693,Q6ZEF5,P73499,Q55385,P73312,P73308,P74226,P36236,P73310,P73318,P73315,P42352,P74267,P73305,P36237,P73304,P74410,P73299,P73014,P72851,P48949,Q55450,…
3	GO:0009892	negative regulation of metabolic process	Biological Process	7	P72659,P73437,P72991,Q55700,Q55432,P74645,P74518
3	GO:0019222	regulation of metabolic process	Biological Process	22	Q6ZER5,P72781,Q6YRQ3,Q55554,Q55588,P74298,P74670,Q55693,Q6ZEF5,P73499,P72659,P36236,P73437,P72991,Q55700,Q55432,P74395,P36265,P74645,P10549,Q55332,P74518
3	GO:0019748	secondary metabolic process	Biological Process	1	P72940
3	GO:0032259	methylation	Biological Process	1	P72896
3	GO:0042440	pigment metabolic process	Biological Process	7	P73935,P77969,P54224,P72849,Q59987,P51634,P72584
3	GO:0044237	cellular metabolic process	Biological Process	241	Q55499,P73012,P72940,P74561,P74755,Q59992,P73617,P36236,P74565,P73306,P74395,P36265,Q55877,P73560,P73546,P72830,P74490,P77972,P52983,Q55664,P74309,Q59994,P80046,P72797,P52208,P74582,Q55013,Q57038,P74174,P74494,P73935,P0DJF8,P73853,P73471,Q55498,P73077,P74722,P72938,P73297,P73666,Q55525,Q6ZER5,P72781,Q6YRQ3,Q55554,Q55588,P74298,P74670,Q55693,Q6ZEF5,P73499,P54123,P72659,P74423,Q55385,P73312,P73308,…
3	GO:0044238	primary metabolic process	Biological Process	194	Q55499,P73012,P72940,P74561,P74755,Q59992,P73617,P74668,P72834,P36236,P74565,P73306,P74395,P36265,Q55877,P73560,P73597,P72797,P74643,P73599,P74234,P74690,P74629,Q55183,P73546,P72830,Q55766,P74490,P52983,Q59994,P77972,Q55664,P74309,P80046,P52208,P74582,P74494,P73935,P0DJF8,P73853,P73471,Q55498,P73077,P74722,P72938,P73297,P73666,Q55525,Q6ZER5,P72781,Q6YRQ3,Q55554,Q55588,P74298,P74670,Q55693,Q6ZEF5,…
3	GO:0044281	small molecule metabolic process	Biological Process	87	P72940,P74561,P74755,Q59992,P73617,P73560,P72830,Q55766,P74490,P52983,Q59994,P77972,Q55664,P74309,P80046,P72797,P52208,P74582,P74494,P73935,P0DJF8,P73853,P73471,Q55498,P74423,Q55486,Q55690,P52276,Q55778,Q55716,P73443,Q55729,P74296,P73201,Q55806,P54899,P74122,P55037,P73043,P77961,P73375,Q55120,P74638,P73848,P73574,P52232,Q55194,P73920,P73790,P72871,P72776,P73997,P23353,P29107,P74569,P74667,Q55513,…
3	GO:0071704	organic substance metabolic process	Biological Process	222	Q55499,P73012,P72940,P74561,P74755,Q59992,P73617,P74668,P72834,P36236,P74565,P73306,P74395,P36265,Q55877,P73560,P73597,P72797,P74643,P73599,P74234,P74690,P74629,Q55183,P73546,P72830,Q55766,P74490,P52983,Q59994,P77972,Q55664,P74309,P80046,P52208,P74582,P74494,P73935,P0DJF8,P73853,P73471,Q55498,P73077,P74722,P72938,P73297,P73666,Q55525,Q6ZER5,P72781,Q6YRQ3,Q55554,Q55588,P74298,P74670,Q55693,Q6ZEF5,…
3	GO:0006457	protein folding	Biological Process	11	Q05972,P22034,P22358,P73789,P74361,Q55511,Q05971,P50027,P72704,P74702,Q55510
3	GO:0007165	signal transduction	Biological Process	12	Q55447,Q55788,P72781,P73175,P74138,P74298,Q55178,P73458,P75023,Q55445,P73173,P73007
3	GO:0007049	cell cycle	Biological Process	4	P73376,Q55899,Q55511,P73668
3	GO:0007154	cell communication	Biological Process	14	Q55447,Q55788,P72781,P73175,P74138,P74298,Q55178,P73458,P75023,Q55445,P73173,P73007,Q55274,P72938
3	GO:0016037	light absorption	Biological Process	1	P74102
3	GO:0016043	cellular component organization	Biological Process	30	P73308,P73318,P36237,P74229,P73316,P73376,Q55899,P73077,P73668,Q55676,P73553,P73437,P72991,Q55700,P10549,P72741,P74558,P72742,P72731,P74596,P74149,P73912,Q55013,P73418,P74395,P36265,P72874,P73315,P73016,P74673
3	GO:0019725	cellular homeostasis	Biological Process	15	P72697,P73178,P73348,P52232,P73492,Q55194,P73728,P73056,P72719,P73920,P24602,P73321,P73287,P73553,Q55274
3	GO:0022402	cell cycle process	Biological Process	2	P73376,Q55899
3	GO:0032940	secretion by cell	Biological Process	6	P74189,P74175,P73010,P38382,P73357,P74664
3	GO:0043335	protein unfolding	Biological Process	1	Q55511
3	GO:0048523	negative regulation of cellular process	Biological Process	6	P73437,P72991,Q55700,Q55432,P74645,P74518
3	GO:0048869	cellular developmental process	Biological Process	1	P73668
3	GO:0050794	regulation of cellular process	Biological Process	43	Q55447,Q55788,P72781,P73175,P74138,P74298,Q55178,P73458,P75023,Q55445,P73173,P73007,P72697,P73178,P73348,P52232,P73492,Q55194,P73728,P73056,P72719,P73920,Q6ZER5,Q6YRQ3,Q55554,Q55588,P74670,Q55693,Q6ZEF5,P73499,P36236,P73668,P73437,P72991,Q55700,Q55432,P74395,P36265,Q55899,P74645,P10549,Q55332,P74518
3	GO:0051301	cell division	Biological Process	6	P73376,Q55899,Q55511,P73668,Q55510,P74186
3	GO:0051716	cellular response to stimulus	Biological Process	23	Q55447,Q55788,P72781,P73175,P74138,P74298,Q55178,P73458,P75023,Q55445,P73173,P73007,P74722,P73012,P74702,Q55274,P73824,P72697,P73348,P73492,P74250,P73728,P22358
3	GO:0071554	cell wall organization or biogenesis	Biological Process	2	P73668,P74673
3	GO:0019676	ammonia assimilation cycle	Biological Process	1	P55037
3	GO:0043093	FtsZ-dependent cytokinesis	Biological Process	1	P73376
3	GO:0007155	cell adhesion	Biological Process	1	P73089
3	GO:0009653	anatomical structure morphogenesis	Biological Process	1	P73668
3	GO:0048856	anatomical structure development	Biological Process	1	P73668
3	GO:0050793	regulation of developmental process	Biological Process	1	P73668
3	GO:0042330	taxis	Biological Process	4	Q55445,P73173,P73007,Q55443
3	GO:0007623	circadian rhythm	Biological Process	2	P74645,P74644
3	GO:0044087	regulation of cellular component biogenesis	Biological Process	1	Q55899
3	GO:0006950	response to stress	Biological Process	16	P22358,P74722,P73012,P74702,P73348,P72849,P74361,Q55233,Q55274,P73824,P72697,P73492,P74250,P73728,P72810,P72817
3	GO:0009605	response to external stimulus	Biological Process	7	Q55445,P73173,P73007,Q55443,Q55274,P74102,P72810
3	GO:0009628	response to abiotic stimulus	Biological Process	7	P74361,P74702,P73437,P72991,Q55700,P74102,P22358
3	GO:0042221	response to chemical	Biological Process	13	P22358,Q55445,P73173,P73007,Q55443,Q55233,Q55557,P73824,P72697,P73348,P73492,P74250,P73728
3	GO:0051606	detection of stimulus	Biological Process	1	P74102
3	GO:0033036	macromolecule localization	Biological Process	14	P38382,P73930,Q55610,P73472,P74189,P74175,P73010,P73357,Q55511,P72603,P72942,P72604,Q55834,P74664
3	GO:0051234	establishment of localization	Biological Process	40	P38382,P73930,Q55610,Q55835,P72827,Q55460,P73553,Q55200,P24602,P73287,P74390,P73472,P73103,P73409,P74655,P15730,Q59991,P73543,P74238,P74189,P74175,P73010,P73357,Q55511,P72603,P72942,P27180,P26527,P27183,P27181,P27179,P27182,P19050,P72604,Q55834,P73785,P74664,P73589,P72605,P72799
3	GO:0051641	cellular localization	Biological Process	4	P38382,P73930,Q55610,P73472
3	GO:0065008	regulation of biological quality	Biological Process	25	P73560,P72697,P73178,P73348,P52232,P73492,Q55194,P73728,P73056,P72719,P73920,Q55450,Q55667,P24602,P73321,P73287,P73668,P73553,Q55274,P14835,P74281,Q55835,P72827,P72849,P55037
3	GO:0065009	regulation of molecular function	Biological Process	3	Q55499,P73124,P72975
3	GO:0044085	cellular component biogenesis	Biological Process	24	P23350,P72931,P73308,P73318,P36237,P74229,P73316,P73376,Q55899,P36236,P54123,P73668,Q55676,P10549,P72741,P74558,P72742,P72731,P74596,P74149,P73912,Q55013,P73315,P73016
4	GO:0022900	electron transport chain	Biological Process	15	Q55013,Q57038,P74795,P09190,P09191,Q55274,P27589,P05429,P32422,P73437,P72991,Q55700,P74044,P26524,P74174
4	GO:0006735	NADH regeneration	Biological Process	1	P72830
4	GO:0006788	heme oxidation	Biological Process	1	P72849
4	GO:0015980	energy derivation by oxidation of organic compounds	Biological Process	9	P73546,P80046,P74582,Q55013,Q57038,P19050,P73195,P74044,P26524
4	GO:0019419	sulfate reduction	Biological Process	1	P72940
4	GO:0034641	cellular nitrogen compound metabolic process	Biological Process	133	Q55499,P73012,P74561,P74755,Q59992,P73617,P36236,P74565,P73306,P74395,P36265,Q55877,P74490,P77972,P52983,Q55664,P74309,Q59994,P72797,P52208,P74494,P73935,P0DJF8,P73853,P73471,Q55498,P73077,P74722,P72938,P73297,P73666,Q55525,Q6ZER5,P72781,Q6YRQ3,Q55554,Q55588,P74298,P74670,Q55693,Q6ZEF5,P73499,P54123,P72659,P74423,Q55385,P73312,P73308,P74226,P73310,P73318,P73315,P42352,P74267,P73305,P36237,P73304,…
4	GO:0051171	regulation of nitrogen compound metabolic process	Biological Process	15	Q6ZER5,P72781,Q6YRQ3,Q55554,Q55588,P74298,P74670,Q55693,Q6ZEF5,P73499,P36236,Q55432,P74395,P36265,P74518
4	GO:0051172	negative regulation of nitrogen compound metabolic process	Biological Process	2	Q55432,P74518
4	GO:0071941	nitrogen cycle metabolic process	Biological Process	2	P73452,P73450
4	GO:0097164	ammonium ion metabolic process	Biological Process	1	P72703
4	GO:1901564	organonitrogen compound metabolic process	Biological Process	162	P72940,P74561,P74755,Q59992,P73617,P73306,P73560,P74490,P77972,P52983,Q55664,P74309,Q59994,P72797,P52208,P74494,P73935,P0DJF8,P73853,P73471,Q55498,Q55385,P73312,P73308,P74226,P36236,P73310,P73318,P73315,P42352,P74267,P73305,P36237,P73304,P74410,P73299,P73014,P72851,P48949,Q55450,P23350,P74229,P48946,P73336,P73296,P73636,P73314,P48959,P73316,P48958,P73530,P72866,P74071,P73311,P73289,P74230,P73292,…
4	GO:2001057	reactive nitrogen species metabolic process	Biological Process	2	P73452,P73450
4	GO:0044248	cellular catabolic process	Biological Process	29	P73560,P73546,P77972,P52983,Q55664,P74309,Q59994,P72938,P72659,P74467,P54416,P74466,Q59993,P73043,P73375,P72849,P72939,Q55910,P73437,P72991,Q55700,Q55557,P74582,P73348,P73728,Q55801,P74527,P73068,P72830
4	GO:0044282	small molecule catabolic process	Biological Process	6	P73560,P72830,P73043,P73375,Q59994,P74582
4	GO:1901575	organic substance catabolic process	Biological Process	32	P73560,P73546,P72830,P77972,P52983,Q55664,P74309,Q59994,P72938,P72659,P74467,P54416,P74466,Q59993,P73043,P73375,P72849,P72939,Q55910,P73736,P73581,P73437,P72991,Q55700,P73946,P74506,P74582,Q55510,Q55801,P74527,P73068,P52761
4	GO:0009889	regulation of biosynthetic process	Biological Process	15	Q6ZER5,P72781,Q6YRQ3,Q55554,Q55588,P74298,P74670,Q55693,Q6ZEF5,P73499,P36236,Q55432,P74395,P36265,P74518
4	GO:0009890	negative regulation of biosynthetic process	Biological Process	2	Q55432,P74518
4	GO:0044249	cellular biosynthetic process	Biological Process	143	Q55499,P73012,P74561,P74755,Q59992,P73617,P74565,P73306,P74395,P36265,Q55877,P74490,P77972,P52983,Q55664,P74309,Q59994,P73935,P0DJF8,P74494,P73853,P73471,Q55498,P73297,P73666,Q55525,Q6ZER5,P72781,Q6YRQ3,Q55554,Q55588,P74298,P74670,Q55693,Q6ZEF5,P73499,Q55385,P73312,P73308,P74226,P36236,P73310,P73318,P73315,P42352,P74267,P73305,P36237,P73304,P74410,P73299,P73014,P72851,P48949,Q55450,P23350,P74229,…
4	GO:0044283	small molecule biosynthetic process	Biological Process	46	P74561,P74755,Q59992,P73617,P52983,Q59994,P77972,Q55664,P74309,P73935,P0DJF8,P74494,P73853,P54899,P74122,P55037,P77961,Q55120,P74638,P73848,P73574,P73790,P72776,P73997,P23353,P29107,P74569,P74667,Q55513,Q55141,P54691,P73375,P72939,Q55910,Q55894,P73527,Q55852,P73471,P73362,P73201,P74281,P73016,Q55828,P74572,Q55167,P72830
4	GO:0044550	secondary metabolite biosynthetic process	Biological Process	1	P72940
4	GO:1901576	organic substance biosynthetic process	Biological Process	146	Q55499,P73012,P74561,P74755,Q59992,P73617,P74668,P72834,P74565,P73306,P74395,P36265,Q55877,P74490,P52983,Q59994,P77972,Q55664,P74309,P73935,P0DJF8,P74494,P73853,P73471,Q55498,P73297,P73666,Q55525,Q6ZER5,P72781,Q6YRQ3,Q55554,Q55588,P74298,P74670,Q55693,Q6ZEF5,P73499,Q55385,P73312,P73308,P74226,P36236,P73310,P73318,P73315,P42352,P74267,P73305,P36237,P73304,P74410,P73299,P73014,P72851,P48949,Q55450,…
4	GO:0010605	negative regulation of macromolecule metabolic process	Biological Process	3	P72659,Q55432,P74518
4	GO:0031324	negative regulation of cellular metabolic process	Biological Process	6	P73437,P72991,Q55700,Q55432,P74645,P74518
4	GO:0031323	regulation of cellular metabolic process	Biological Process	21	Q6ZER5,P72781,Q6YRQ3,Q55554,Q55588,P74298,P74670,Q55693,Q6ZEF5,P73499,P36236,P73437,P72991,Q55700,Q55432,P74395,P36265,P74645,P10549,Q55332,P74518
4	GO:0060255	regulation of macromolecule metabolic process	Biological Process	16	Q6ZER5,P72781,Q6YRQ3,Q55554,Q55588,P74298,P74670,Q55693,Q6ZEF5,P73499,P72659,P36236,Q55432,P74395,P36265,P74518
4	GO:0080090	regulation of primary metabolic process	Biological Process	15	Q6ZER5,P72781,Q6YRQ3,Q55554,Q55588,P74298,P74670,Q55693,Q6ZEF5,P73499,P36236,Q55432,P74395,P36265,P74518
4	GO:0009404	toxin metabolic process	Biological Process	1	P72940
4	GO:0042168	heme metabolic process	Biological Process	3	P77969,P54224,P72849
4	GO:0046148	pigment biosynthetic process	Biological Process	6	P73935,P77969,P54224,Q59987,P51634,P72584
4	GO:0046149	pigment catabolic process	Biological Process	1	P72849
4	GO:0006790	sulfur compound metabolic process	Biological Process	10	P72940,P74490,P72871,Q55894,P74558,P72742,P72731,P74596,P0DJF8,P74638
4	GO:0006081	cellular aldehyde metabolic process	Biological Process	6	P80046,P72797,P52208,Q55766,Q59994,Q55663
4	GO:0006082	organic acid metabolic process	Biological Process	57	P72940,P74561,P74755,Q59992,P73617,P73560,P74490,P77972,P52983,Q55664,P74309,Q59994,P80046,P74582,P74423,Q55486,Q55690,P52276,Q55778,Q55716,P73443,Q55729,P74296,P73201,Q55806,P54899,P74122,P55037,P73043,P77961,P73375,Q55120,P74638,P73848,P73574,P73997,P23353,P29107,P74569,P74667,Q55513,Q55141,P54691,Q55367,P74281,P0DJF8,P52208,P73016,Q55828,P73510,P73452,P73450,Q55663,P74572,Q55167,P72830,P74215
4	GO:0006091	generation of precursor metabolites and energy	Biological Process	30	P73546,P77972,P52983,Q55664,P74309,Q59994,P80046,P74582,Q55013,Q57038,P74174,P19050,P73195,P74795,P09190,P09191,Q55274,P27589,P05429,P32422,P73437,P72991,Q55700,P10549,P19125,P27724,P26524,Q55332,P74044,P72830
4	GO:0006413	translational initiation	Biological Process	2	P72689,P74413
4	GO:0006725	cellular aromatic compound metabolic process	Biological Process	85	Q55499,P73012,P74561,P74755,Q59992,P73617,P36236,P74565,P74395,P36265,Q55877,P74490,P77972,P52983,Q55664,P74309,Q59994,P72797,P52208,P74494,P73935,P0DJF8,P73853,P73471,Q55498,P73077,P74722,P72938,P73297,P73666,Q55525,Q6ZER5,P72781,Q6YRQ3,Q55554,Q55588,P74298,P74670,Q55693,Q6ZEF5,P73499,P54123,P72659,P74423,Q55486,Q55690,P52276,Q55778,Q55716,P73443,Q55729,P74296,P73201,Q55806,P73790,P77969,P54224,…
4	GO:0006730	one-carbon metabolic process	Biological Process	1	P72871
4	GO:0006793	phosphorus metabolic process	Biological Process	38	P72830,P74490,P77972,P52983,Q55664,P74309,Q59994,P72797,P52208,P74494,P73853,P73471,Q55498,P74644,P80507,Q55766,P72939,Q55910,Q55894,P73848,P72810,P27180,P26527,P27183,P27181,P27179,P27182,P73286,P74722,Q55178,P74645,P74044,P26524,P72641,P73935,Q55693,Q55663,P74638
4	GO:0072593	reactive oxygen species metabolic process	Biological Process	2	P73348,P73728
4	GO:0015979	photosynthesis	Biological Process	55	P74795,P09190,P09191,Q55274,P27589,P05429,P32422,P73437,P72991,Q55700,P10549,P37101,P54206,P54205,Q55013,P19125,P19050,P27724,P26524,Q55332,Q54714,Q01952,P72870,Q54715,P73202,Q01951,P12975,P19569,P73093,P74448,P74063,Q55356,P73952,P73203,P29256,Q01950,P72849,Q55781,Q59987,Q55389,P74625,Q55354,Q57038,P72986,Q55329,P14835,P74149,P73676,P29254,P51634,P74564,P37277,P29255,P72584,P74445
4	GO:0017144	drug metabolic process	Biological Process	37	P73560,P77972,P52983,Q55664,P74309,Q59994,P80046,P74582,P72871,P73790,P72776,Q55894,P73527,Q55852,P73471,P73362,P27180,P26527,P27183,P27181,P27179,P27182,Q55592,Q55557,P74281,P0DJF8,P73348,P73728,P74044,P26524,P72641,P73935,P74572,Q55167,P72830,P72940,P55037
4	GO:0042133	neurotransmitter metabolic process	Biological Process	3	P73560,P74281,P55037
4	GO:0043094	cellular metabolic compound salvage	Biological Process	4	P73935,P0DJF8,P54205,P72641
4	GO:0043446	cellular alkane metabolic process	Biological Process	1	P73068
4	GO:0044255	cellular lipid metabolic process	Biological Process	8	Q55120,P74638,P73848,P73574,P72877,P74582,P73016,Q55663
4	GO:0044260	cellular macromolecule metabolic process	Biological Process	108	Q55499,P73012,P74565,P73306,P74395,P36265,Q55877,P73546,P73077,P74722,P72938,P73297,P73666,Q55525,Q6ZER5,P72781,Q6YRQ3,Q55554,Q55588,P74298,P74670,Q55693,Q6ZEF5,P73499,P72659,Q55385,P73312,P73308,P74226,P36236,P73310,P73318,P73315,P42352,P74267,P73305,P36237,P73304,P74410,P73299,P73014,P72851,P48949,Q55450,P23350,P74229,P48946,P73336,P73296,P73636,P73314,P48959,P73316,P48958,P73530,P72866,P74071,…
4	GO:0044262	cellular carbohydrate metabolic process	Biological Process	5	P73546,P80046,P72877,P52208,Q59994
4	GO:0046483	heterocycle metabolic process	Biological Process	87	Q55499,P73012,P74561,P74755,Q59992,P73617,P36236,P74565,P74395,P36265,Q55877,P74490,P77972,P52983,Q55664,P74309,Q59994,P72797,P52208,P74494,P73935,P0DJF8,P73853,P73471,Q55498,P73077,P74722,P72938,P73297,P73666,Q55525,Q6ZER5,P72781,Q6YRQ3,Q55554,Q55588,P74298,P74670,Q55693,Q6ZEF5,P73499,P54123,P72659,P74423,Q55486,Q55690,P52276,Q55778,Q55716,P73443,Q55729,P74296,P73201,Q55806,P73790,P77969,P54224,…
4	GO:0051186	cofactor metabolic process	Biological Process	29	P74490,P77972,P52983,Q55664,P74309,Q59994,P72797,P52208,P72871,P73790,P77969,P54224,P72849,P72776,Q55766,Q55894,P73471,P73362,Q59987,P51634,P74558,P72742,P72731,P74596,P72584,P73348,P73728,P72830,P74638
4	GO:0005975	carbohydrate metabolic process	Biological Process	26	P74668,P72834,Q55183,P73546,P72830,Q55766,P52983,Q59994,P77972,Q55664,P74309,P80046,P72877,P73848,P37101,P54206,P54205,P52208,Q55841,P73597,P72797,P74643,P73599,P74234,P74690,P74629
4	GO:0006099	tricarboxylic acid cycle	Biological Process	2	P80046,P74582
4	GO:0006139	nucleobase-containing compound metabolic process	Biological Process	69	Q55499,P73012,P36236,P74565,P74395,P36265,Q55877,P74490,P77972,P52983,Q55664,P74309,Q59994,P72797,P52208,P74494,P73935,P0DJF8,P73853,P73471,Q55498,P73077,P74722,P72938,P73297,P73666,Q55525,Q6ZER5,P72781,Q6YRQ3,Q55554,Q55588,P74298,P74670,Q55693,Q6ZEF5,P73499,P54123,P72659,P74423,Q55486,Q55690,P52276,Q55778,Q55716,P73443,Q55729,P74296,P73201,Q55806,Q55766,P72939,Q55910,P72810,P27180,P26527,P27183,…
4	GO:0006520	cellular amino acid metabolic process	Biological Process	37	P72940,P74561,P74755,Q59992,P73617,P73560,P74423,Q55486,Q55690,P52276,Q55778,Q55716,P73443,Q55729,P74296,P73201,Q55806,P54899,P74122,P55037,P73043,P77961,P73375,P73997,P23353,P29107,P74569,P74667,Q55513,Q55141,P54691,P74281,P0DJF8,Q55828,P74572,Q55167,P74215
4	GO:0006629	lipid metabolic process	Biological Process	10	Q55120,P74638,P73848,P73574,P72877,P73946,P74506,P74582,P73016,Q55663
4	GO:0019538	protein metabolic process	Biological Process	91	P73306,Q55385,P73312,P73308,P74226,P36236,P73310,P73318,P73315,P42352,P74267,P73305,P36237,P73304,P74410,P73299,P73014,P72851,P48949,Q55450,P23350,P74229,P48946,P73336,P73296,P73636,P73314,P48959,P73316,P48958,P73530,P72866,P74071,P73311,P73289,P74230,P73292,Q55004,P74142,P73441,P72689,P74413,P74423,Q55486,Q55690,P52276,Q55778,Q55716,P73443,Q55729,P74296,P73201,Q55806,P73157,P74644,P72625,P73437,…
4	GO:0005996	monosaccharide metabolic process	Biological Process	5	P72830,Q55766,P52983,Q59994,Q55841
4	GO:0006066	alcohol metabolic process	Biological Process	2	P73790,Q59994
4	GO:0006766	vitamin metabolic process	Biological Process	6	P72776,Q55894,P73527,Q55852,P73471,P73362
4	GO:0018904	ether metabolic process	Biological Process	3	P52232,Q55194,P73920
4	GO:0055086	nucleobase-containing small molecule metabolic process	Biological Process	29	P74490,P77972,P52983,Q55664,P74309,Q59994,P72797,P52208,P74494,P73935,P0DJF8,P73853,P73471,Q55498,Q55766,P72939,Q55910,P72810,P27180,P26527,P27183,P27181,P27179,P27182,P74044,P26524,P72641,P72830,P74638
4	GO:0015977	carbon fixation	Biological Process	3	P37101,P54206,P54205
4	GO:0019637	organophosphate metabolic process	Biological Process	31	P72830,P74490,P77972,P52983,Q55664,P74309,Q59994,P72797,P52208,P74494,P73853,P73471,Q55498,Q55766,P72939,Q55910,Q55894,P73848,P72810,P27180,P26527,P27183,P27181,P27179,P27182,P74044,P26524,P72641,P73935,Q55663,P74638
4	GO:0035383	thioester metabolic process	Biological Process	2	P74490,P74638
4	GO:0043170	macromolecule metabolic process	Biological Process	126	Q55499,P73012,P74668,P72834,P36236,P74565,P73306,P74395,P36265,Q55877,Q55183,P73546,P73077,P74722,P72938,P73297,P73666,Q55525,Q6ZER5,P72781,Q6YRQ3,Q55554,Q55588,P74298,P74670,Q55693,Q6ZEF5,P73499,P54123,P72659,P74423,Q55385,P73312,P73308,P74226,P73310,P73318,P73315,P42352,P74267,P73305,P36237,P73304,P74410,P73299,P73014,P72851,P48949,Q55450,P23350,P74229,P48946,P73336,P73296,P73636,P73314,P48959,…
4	GO:0046500	S-adenosylmethionine metabolic process	Biological Process	1	P72871
4	GO:1901135	carbohydrate derivative metabolic process	Biological Process	34	P72830,P74490,P77972,P52983,Q55664,P74309,Q59994,P72797,P52208,P73935,P0DJF8,P74494,P73853,P73471,Q55498,Q55766,P72877,P73848,P73668,P73736,P73581,Q55666,P72810,P27180,P26527,P27183,P27181,P27179,P27182,P74044,P26524,P72641,Q55663,P74638
4	GO:1901360	organic cyclic compound metabolic process	Biological Process	89	Q55499,P73012,P74561,P74755,Q59992,P73617,P36236,P74565,P74395,P36265,Q55877,P74490,P77972,P52983,Q55664,P74309,Q59994,P72797,P52208,P74494,P73935,P0DJF8,P73853,P73471,Q55498,P73077,P74722,P72938,P73297,P73666,Q55525,Q6ZER5,P72781,Q6YRQ3,Q55554,Q55588,P74298,P74670,Q55693,Q6ZEF5,P73499,P54123,P72659,P74423,Q55486,Q55690,P52276,Q55778,Q55716,P73443,Q55729,P74296,P73201,Q55806,P73790,P77969,P54224,…
4	GO:1901615	organic hydroxy compound metabolic process	Biological Process	3	P73790,P72776,Q59994
4	GO:0042026	protein refolding	Biological Process	5	Q05972,P22034,P22358,P73789,P74361
4	GO:0006458	'de novo' protein folding	Biological Process	6	Q55511,Q05971,P22358,P50027,Q05972,P22034
4	GO:0061077	chaperone-mediated protein folding	Biological Process	4	Q05971,P22358,P50027,Q55511
4	GO:0035556	intracellular signal transduction	Biological Process	7	Q55447,Q55788,P72781,P73175,P74138,P74298,Q55178
4	GO:0023014	signal transduction by protein phosphorylation	Biological Process	1	Q55178
4	GO:0000278	mitotic cell cycle	Biological Process	2	P73376,Q55899
4	GO:0051726	regulation of cell cycle	Biological Process	1	Q55899
4	GO:0031668	cellular response to extracellular stimulus	Biological Process	1	Q55274
4	GO:0006996	organelle organization	Biological Process	12	P73308,P73318,P36237,P74229,P73316,P73077,P73437,P72991,Q55700,P73418,P72874,P73315
4	GO:0022607	cellular component assembly	Biological Process	19	P73308,P73318,P36237,P74229,P73316,P73376,Q55899,Q55676,P10549,P72741,P74558,P72742,P72731,P74596,P74149,P73912,Q55013,P73315,P73016
4	GO:0022411	cellular component disassembly	Biological Process	3	P74395,P36265,P72874
4	GO:0030030	cell projection organization	Biological Process	1	Q55676
4	GO:0032535	regulation of cellular component size	Biological Process	1	P73553
4	GO:0032989	cellular component morphogenesis	Biological Process	1	P73668
4	GO:0043933	protein-containing complex subunit organization	Biological Process	15	P73308,P73318,P36237,P74229,P73316,P10549,P72741,P74149,P73912,Q55013,P74395,P36265,P72874,P73315,P73016
4	GO:0045229	external encapsulating structure organization	Biological Process	2	P74673,P73668
4	GO:0051128	regulation of cellular component organization	Biological Process	4	P73668,P74395,P36265,Q55899
4	GO:0061024	membrane organization	Biological Process	3	P73437,P72991,Q55700
4	GO:0045454	cell redox homeostasis	Biological Process	10	P72697,P73178,P73348,P52232,P73492,Q55194,P73728,P73056,P72719,P73920
4	GO:0006884	cell volume homeostasis	Biological Process	1	P73553
4	GO:0055082	cellular chemical homeostasis	Biological Process	5	P24602,P73321,P73287,P73553,Q55274
4	GO:0000910	cytokinesis	Biological Process	2	P73376,Q55899
4	GO:0010564	regulation of cell cycle process	Biological Process	1	Q55899
4	GO:0032506	cytokinetic process	Biological Process	2	P73376,Q55899
4	GO:1903047	mitotic cell cycle process	Biological Process	2	P73376,Q55899
4	GO:0009306	protein secretion	Biological Process	6	P74664,P74189,P74175,P73010,P38382,P73357
4	GO:0051302	regulation of cell division	Biological Process	1	Q55899
4	GO:0033554	cellular response to stress	Biological Process	11	P74722,P73012,P74702,Q55274,P73824,P72697,P73348,P73492,P74250,P73728,P22358
4	GO:0070887	cellular response to chemical stimulus	Biological Process	7	P73824,P72697,P73348,P73492,P74250,P73728,P22358
4	GO:0042546	cell wall biogenesis	Biological Process	1	P73668
4	GO:0044036	cell wall macromolecule metabolic process	Biological Process	1	P73668
4	GO:0071555	cell wall organization	Biological Process	2	P74673,P73668
4	GO:0098609	cell-cell adhesion	Biological Process	1	P73089
4	GO:0022603	regulation of anatomical structure morphogenesis	Biological Process	1	P73668
4	GO:0006935	chemotaxis	Biological Process	4	Q55445,P73173,P73007,Q55443
4	GO:1901891	regulation of cell septum assembly	Biological Process	1	Q55899
4	GO:0006979	response to oxidative stress	Biological Process	7	P73824,P72697,P73348,P73492,P74250,P73728,P72849
4	GO:0009408	response to heat	Biological Process	3	P22358,P74361,P74702
4	GO:0009635	response to herbicide	Biological Process	1	Q55233
4	GO:0035966	response to topologically incorrect protein	Biological Process	1	P22358
4	GO:0042594	response to starvation	Biological Process	2	Q55274,P72810
4	GO:0009581	detection of external stimulus	Biological Process	1	P74102
4	GO:0009991	response to extracellular stimulus	Biological Process	2	Q55274,P72810
4	GO:0071496	cellular response to external stimulus	Biological Process	1	Q55274
4	GO:0009266	response to temperature stimulus	Biological Process	3	P74361,P74702,P22358
4	GO:0009314	response to radiation	Biological Process	4	P73437,P72991,Q55700,P74102
4	GO:0009582	detection of abiotic stimulus	Biological Process	1	P74102
4	GO:0009636	response to toxic substance	Biological Process	1	Q55233
4	GO:0010033	response to organic substance	Biological Process	1	P22358
4	GO:0046677	response to antibiotic	Biological Process	1	Q55557
4	GO:0008104	protein localization	Biological Process	14	P38382,P73930,Q55610,P73472,P74189,P74175,P73010,P73357,Q55511,P72603,P72942,P72604,Q55834,P74664
4	GO:0070727	cellular macromolecule localization	Biological Process	4	P38382,P73930,Q55610,P73472
4	GO:0006810	transport	Biological Process	40	P38382,P73930,Q55610,Q55835,P72827,Q55460,P73553,Q55200,P24602,P73287,P74390,P73472,P73103,P73409,P74655,P15730,Q59991,P73543,P74238,P74189,P74175,P73010,P73357,Q55511,P72603,P72942,P27180,P26527,P27183,P27181,P27179,P27182,P19050,P72604,Q55834,P73785,P74664,P73589,P72605,P72799
4	GO:0045184	establishment of protein localization	Biological Process	14	P38382,P73930,Q55610,P73472,P74189,P74175,P73010,P73357,Q55511,P72603,P72942,P72604,Q55834,P74664
4	GO:0051649	establishment of localization in cell	Biological Process	4	P38382,P73930,Q55610,P73472
4	GO:0046907	intracellular transport	Biological Process	4	P38382,P73930,Q55610,P73472
4	GO:0001505	regulation of neurotransmitter levels	Biological Process	3	P73560,P74281,P55037
4	GO:0006450	regulation of translational fidelity	Biological Process	2	Q55450,Q55667
4	GO:0008360	regulation of cell shape	Biological Process	1	P73668
4	GO:0031647	regulation of protein stability	Biological Process	1	P14835
4	GO:0042592	homeostatic process	Biological Process	18	P72697,P73178,P73348,P52232,P73492,Q55194,P73728,P73056,P72719,P73920,P24602,P73321,P73287,P73553,Q55274,Q55835,P72827,P72849
4	GO:0090066	regulation of anatomical structure size	Biological Process	1	P73553
4	GO:0044092	negative regulation of molecular function	Biological Process	2	P73124,P72975
4	GO:0044093	positive regulation of molecular function	Biological Process	1	Q55499
4	GO:0050790	regulation of catalytic activity	Biological Process	3	Q55499,P73124,P72975
4	GO:0022613	ribonucleoprotein complex biogenesis	Biological Process	10	P23350,P72931,P73308,P73318,P36237,P74229,P73316,P36236,P54123,P73315
4	GO:0070589	cellular component macromolecule biosynthetic process	Biological Process	1	P73668
5	GO:0022904	respiratory electron transport chain	Biological Process	4	P74044,P26524,Q55013,Q57038
5	GO:0009767	photosynthetic electron transport chain	Biological Process	10	P05429,P32422,P73437,P72991,Q55700,P74795,P09190,P09191,Q55274,P27589
5	GO:0061621	canonical glycolysis	Biological Process	1	P72830
5	GO:0006112	energy reserve metabolic process	Biological Process	1	P73546
5	GO:0045333	cellular respiration	Biological Process	8	P80046,P74582,Q55013,Q57038,P19050,P73195,P74044,P26524
5	GO:0010134	sulfate assimilation via adenylyl sulfate reduction	Biological Process	1	P72940
5	GO:0019379	sulfate assimilation, phosphoadenylyl sulfate reduction by phosphoadenylyl-sulfate reductase (thioredoxin)	Biological Process	1	P72940
5	GO:0009439	cyanate metabolic process	Biological Process	1	Q55367
5	GO:0042430	indole-containing compound metabolic process	Biological Process	3	P74561,Q59992,P73617
5	GO:0042726	flavin-containing compound metabolic process	Biological Process	2	P73527,Q55852
5	GO:0043603	cellular amide metabolic process	Biological Process	61	P73306,P74490,Q55385,P73312,P73308,P74226,P36236,P73310,P73318,P73315,P42352,P74267,P73305,P36237,P73304,P74410,P73299,P73014,P72851,P48949,Q55450,P23350,P74229,P48946,P73336,P73296,P73636,P73314,P48959,P73316,P48958,P73530,P72866,P74071,P73311,P73289,P74230,P73292,Q55004,P74142,P73441,P72689,P74413,P74423,Q55486,Q55690,P52276,Q55778,Q55716,P73443,Q55729,P74296,P73201,Q55806,P73157,P74571,P74215,…
5	GO:0044106	cellular amine metabolic process	Biological Process	4	P74561,Q59992,P73617,P72703
5	GO:0044270	cellular nitrogen compound catabolic process	Biological Process	12	P77972,P52983,Q55664,P74309,Q59994,P72938,P72659,P72849,P72939,Q55910,Q55801,P72830
5	GO:0044271	cellular nitrogen compound biosynthetic process	Biological Process	112	P74561,Q59992,P73617,P74565,P73306,P74395,P36265,Q55877,P74490,P77972,P52983,Q55664,P74309,Q59994,P73935,P0DJF8,P74494,P73853,P73471,Q55498,P73297,P73666,Q55525,Q6ZER5,P72781,Q6YRQ3,Q55554,Q55588,P74298,P74670,Q55693,Q6ZEF5,P73499,Q55385,P73312,P73308,P74226,P36236,P73310,P73318,P73315,P42352,P74267,P73305,P36237,P73304,P74410,P73299,P73014,P72851,P48949,Q55450,P23350,P74229,P48946,P73336,P73296,…
5	GO:0052803	imidazole-containing compound metabolic process	Biological Process	2	P74561,P74755
5	GO:0072521	purine-containing compound metabolic process	Biological Process	24	P74490,P77972,P52983,Q55664,P74309,Q59994,P74494,P73935,P0DJF8,P73853,P73471,Q55498,P72810,P27180,P26527,P27183,P27181,P27179,P27182,P74044,P26524,P72641,P72830,P74638
5	GO:0072524	pyridine-containing compound metabolic process	Biological Process	10	P77972,P52983,Q55664,P74309,Q59994,P72797,P52208,P72776,Q55766,P72830
5	GO:0072527	pyrimidine-containing compound metabolic process	Biological Process	2	P74494,Q55894
5	GO:0019219	regulation of nucleobase-containing compound metabolic process	Biological Process	13	Q6ZER5,P72781,Q6YRQ3,Q55554,Q55588,P74298,P74670,Q55693,Q6ZEF5,P73499,Q55432,P74395,P36265
5	GO:0034248	regulation of cellular amide metabolic process	Biological Process	2	P36236,P74518
5	GO:0051246	regulation of protein metabolic process	Biological Process	2	P36236,P74518
5	GO:0034249	negative regulation of cellular amide metabolic process	Biological Process	1	P74518
5	GO:0045934	negative regulation of nucleobase-containing compound metabolic process	Biological Process	1	Q55432
5	GO:0051248	negative regulation of protein metabolic process	Biological Process	1	P74518
5	GO:0042128	nitrate assimilation	Biological Process	2	P73452,P73450
5	GO:0009445	putrescine metabolic process	Biological Process	1	P72703
5	GO:0006022	aminoglycan metabolic process	Biological Process	4	P73668,P73736,P73581,Q55666
5	GO:0006518	peptide metabolic process	Biological Process	59	P73306,Q55385,P73312,P73308,P74226,P36236,P73310,P73318,P73315,P42352,P74267,P73305,P36237,P73304,P74410,P73299,P73014,P72851,P48949,Q55450,P23350,P74229,P48946,P73336,P73296,P73636,P73314,P48959,P73316,P48958,P73530,P72866,P74071,P73311,P73289,P74230,P73292,Q55004,P74142,P73441,P72689,P74413,P74423,Q55486,Q55690,P52276,Q55778,Q55716,P73443,Q55729,P74296,P73201,Q55806,P73157,P74215,P74527,P74518,…
5	GO:0009112	nucleobase metabolic process	Biological Process	1	P73935
5	GO:0009116	nucleoside metabolic process	Biological Process	5	P73935,P0DJF8,P74494,P73853,P72810
5	GO:0009308	amine metabolic process	Biological Process	4	P74561,Q59992,P73617,P72703
5	GO:0033013	tetrapyrrole metabolic process	Biological Process	8	P77969,P54224,P72849,P73471,P73362,Q59987,P51634,P72584
5	GO:0042558	pteridine-containing compound metabolic process	Biological Process	1	P73790
5	GO:1901565	organonitrogen compound catabolic process	Biological Process	16	P73560,P74467,P54416,P74466,Q59993,P73043,P73375,P72849,P73736,P73581,P73437,P72991,Q55700,Q55510,P74527,P52761
5	GO:1901566	organonitrogen compound biosynthetic process	Biological Process	111	P74561,P74755,Q59992,P73617,P73306,P74490,P77972,P52983,Q55664,P74309,Q59994,P73935,P0DJF8,P74494,P73853,P73471,Q55498,Q55385,P73312,P73308,P74226,P36236,P73310,P73318,P73315,P42352,P74267,P73305,P36237,P73304,P74410,P73299,P73014,P72851,P48949,Q55450,P23350,P74229,P48946,P73336,P73296,P73636,P73314,P48959,P73316,P48958,P73530,P72866,P74071,P73311,P73289,P74230,P73292,Q55004,P74142,P73441,P72689,…
5	GO:0042126	nitrate metabolic process	Biological Process	2	P73452,P73450
5	GO:0016054	organic acid catabolic process	Biological Process	4	P73560,P73043,P73375,P74582
5	GO:0017001	antibiotic catabolic process	Biological Process	4	P74582,P73348,P73728,Q55557
5	GO:0019439	aromatic compound catabolic process	Biological Process	12	P77972,P52983,Q55664,P74309,Q59994,P72938,P72659,P72849,P72939,Q55910,Q55801,P72830
5	GO:0042135	neurotransmitter catabolic process	Biological Process	1	P73560
5	GO:0042737	drug catabolic process	Biological Process	4	P73560,P74582,P73348,P73728
5	GO:0043171	peptide catabolic process	Biological Process	1	P74527
5	GO:0043448	alkane catabolic process	Biological Process	1	P73068
5	GO:0044242	cellular lipid catabolic process	Biological Process	1	P74582
5	GO:0044265	cellular macromolecule catabolic process	Biological Process	10	P72938,P72659,P74467,P54416,P74466,Q59993,P73437,P72991,Q55700,Q55801
5	GO:0044275	cellular carbohydrate catabolic process	Biological Process	2	P73546,Q59994
5	GO:0046700	heterocycle catabolic process	Biological Process	12	P77972,P52983,Q55664,P74309,Q59994,P72938,P72659,P72849,P72939,Q55910,Q55801,P72830
5	GO:0051187	cofactor catabolic process	Biological Process	3	P72849,P73348,P73728
5	GO:0046164	alcohol catabolic process	Biological Process	1	Q59994
5	GO:0046365	monosaccharide catabolic process	Biological Process	1	P72830
5	GO:0009057	macromolecule catabolic process	Biological Process	14	P73546,P72938,P72659,P74467,P54416,P74466,Q59993,P73736,P73581,P73437,P72991,Q55700,Q55510,Q55801
5	GO:0016042	lipid catabolic process	Biological Process	3	P74582,P73946,P74506
5	GO:0016052	carbohydrate catabolic process	Biological Process	7	P73546,P72830,P77972,P52983,Q55664,P74309,Q59994
5	GO:0046434	organophosphate catabolic process	Biological Process	8	P77972,P52983,Q55664,P74309,Q59994,P72939,Q55910,P72830
5	GO:1901136	carbohydrate derivative catabolic process	Biological Process	2	P73736,P73581
5	GO:1901361	organic cyclic compound catabolic process	Biological Process	12	P77972,P52983,Q55664,P74309,Q59994,P72938,P72659,P72849,P72939,Q55910,Q55801,P72830
5	GO:1901616	organic hydroxy compound catabolic process	Biological Process	1	Q59994
5	GO:0010556	regulation of macromolecule biosynthetic process	Biological Process	15	Q6ZER5,P72781,Q6YRQ3,Q55554,Q55588,P74298,P74670,Q55693,Q6ZEF5,P73499,P36236,Q55432,P74395,P36265,P74518
5	GO:0031326	regulation of cellular biosynthetic process	Biological Process	15	Q6ZER5,P72781,Q6YRQ3,Q55554,Q55588,P74298,P74670,Q55693,Q6ZEF5,P73499,P36236,Q55432,P74395,P36265,P74518
5	GO:0010558	negative regulation of macromolecule biosynthetic process	Biological Process	2	Q55432,P74518
5	GO:0031327	negative regulation of cellular biosynthetic process	Biological Process	2	Q55432,P74518
5	GO:0042136	neurotransmitter biosynthetic process	Biological Process	1	P74281
5	GO:0008299	isoprenoid biosynthetic process	Biological Process	1	Q55663
5	GO:0008654	phospholipid biosynthetic process	Biological Process	2	P73848,Q55663
5	GO:0009110	vitamin biosynthetic process	Biological Process	6	P72776,Q55894,P73527,Q55852,P73471,P73362
5	GO:0009403	toxin biosynthetic process	Biological Process	1	P72940
5	GO:0016053	organic acid biosynthetic process	Biological Process	34	P74561,P74755,Q59992,P73617,P77972,P52983,Q55664,P74309,Q59994,P54899,P74122,P55037,P77961,Q55120,P74638,P73848,P73574,P73997,P23353,P29107,P74569,P74667,Q55513,Q55141,P54691,P73375,P73201,P74281,P0DJF8,P73016,Q55828,P74572,Q55167,P72830
5	GO:0017000	antibiotic biosynthetic process	Biological Process	1	Q55592
5	GO:0018130	heterocycle biosynthetic process	Biological Process	59	P74561,P74755,Q59992,P73617,P74565,P74395,P36265,Q55877,P74490,P77972,P52983,Q55664,P74309,Q59994,P73935,P0DJF8,P74494,P73853,P73471,Q55498,P73297,P73666,Q55525,Q6ZER5,P72781,Q6YRQ3,Q55554,Q55588,P74298,P74670,Q55693,Q6ZEF5,P73499,P73790,P77969,P54224,P72776,P72939,Q55910,Q55894,P73527,Q55852,P73362,P27180,P26527,P27183,P27181,P27179,P27182,Q59987,P51634,Q55432,P72584,P72641,P74572,Q55167,P72830,…
5	GO:0019438	aromatic compound biosynthetic process	Biological Process	57	P74561,P74755,Q59992,P73617,P74565,P74395,P36265,Q55877,P74490,P77972,P52983,Q55664,P74309,Q59994,P73935,P0DJF8,P74494,P73853,P73471,Q55498,P73297,P73666,Q55525,Q6ZER5,P72781,Q6YRQ3,Q55554,Q55588,P74298,P74670,Q55693,Q6ZEF5,P73499,P73790,P77969,P54224,P72776,P73997,P23353,P72939,Q55910,Q55894,P73362,P27180,P26527,P27183,P27181,P27179,P27182,Q59987,P51634,Q55432,P72584,P72641,P72830,P73201,P74638
5	GO:0034637	cellular carbohydrate biosynthetic process	Biological Process	1	P72877
5	GO:0034645	cellular macromolecule biosynthetic process	Biological Process	79	Q55499,P73012,P74565,P73306,P74395,P36265,Q55877,P73297,P73666,Q55525,Q6ZER5,P72781,Q6YRQ3,Q55554,Q55588,P74298,P74670,Q55693,Q6ZEF5,P73499,Q55385,P73312,P73308,P74226,P36236,P73310,P73318,P73315,P42352,P74267,P73305,P36237,P73304,P74410,P73299,P73014,P72851,P48949,Q55450,P23350,P74229,P48946,P73336,P73296,P73636,P73314,P48959,P73316,P48958,P73530,P72866,P74071,P73311,P73289,P74230,P73292,Q55004,…
5	GO:0044272	sulfur compound biosynthetic process	Biological Process	6	P74490,P72871,Q55894,P0DJF8,P72940,P74638
5	GO:0046184	aldehyde biosynthetic process	Biological Process	1	Q59994
5	GO:0046467	membrane lipid biosynthetic process	Biological Process	1	P73848
5	GO:0051188	cofactor biosynthetic process	Biological Process	19	P74490,P77972,P52983,Q55664,P74309,Q59994,P72871,P73790,P77969,P54224,P72776,Q55894,P73471,P73362,Q59987,P51634,P72584,P72830,P74638
5	GO:0034404	nucleobase-containing small molecule biosynthetic process	Biological Process	12	P77972,P52983,Q55664,P74309,Q59994,P73935,P0DJF8,P74494,P73853,P72939,Q55910,P72830
5	GO:0046165	alcohol biosynthetic process	Biological Process	1	P73790
5	GO:0046364	monosaccharide biosynthetic process	Biological Process	2	P52983,Q59994
5	GO:0006556	S-adenosylmethionine biosynthetic process	Biological Process	1	P72871
5	GO:0008610	lipid biosynthetic process	Biological Process	7	Q55120,P74638,P73848,P73574,P72877,P73016,Q55663
5	GO:0009059	macromolecule biosynthetic process	Biological Process	81	Q55499,P73012,P74668,P72834,P74565,P73306,P74395,P36265,Q55877,P73297,P73666,Q55525,Q6ZER5,P72781,Q6YRQ3,Q55554,Q55588,P74298,P74670,Q55693,Q6ZEF5,P73499,Q55385,P73312,P73308,P74226,P36236,P73310,P73318,P73315,P42352,P74267,P73305,P36237,P73304,P74410,P73299,P73014,P72851,P48949,Q55450,P23350,P74229,P48946,P73336,P73296,P73636,P73314,P48959,P73316,P48958,P73530,P72866,P74071,P73311,P73289,P74230,…
5	GO:0016051	carbohydrate biosynthetic process	Biological Process	9	P74668,P72834,P52983,Q59994,P72877,P73848,P37101,P54206,P54205
5	GO:0035384	thioester biosynthetic process	Biological Process	2	P74490,P74638
5	GO:0090407	organophosphate biosynthetic process	Biological Process	23	P74490,P77972,P52983,Q55664,P74309,Q59994,P74494,P73853,P73471,Q55498,Q55894,P73848,P27180,P26527,P27183,P27181,P27179,P27182,P72641,P73935,Q55663,P72830,P74638
5	GO:1901137	carbohydrate derivative biosynthetic process	Biological Process	24	P74490,P77972,P52983,Q55664,P74309,Q59994,P73935,P0DJF8,P74494,P73853,P73471,Q55498,P72877,P73848,P73668,P27180,P26527,P27183,P27181,P27179,P27182,P72641,P72830,P74638
5	GO:1901362	organic cyclic compound biosynthetic process	Biological Process	61	P74561,P74755,Q59992,P73617,P74565,P74395,P36265,Q55877,P74490,P77972,P52983,Q55664,P74309,Q59994,P73935,P0DJF8,P74494,P73853,P73471,Q55498,P73297,P73666,Q55525,Q6ZER5,P72781,Q6YRQ3,Q55554,Q55588,P74298,P74670,Q55693,Q6ZEF5,P73499,P73790,P77969,P54224,P72776,P73997,P23353,P72939,Q55910,Q55894,P73527,Q55852,P73362,P27180,P26527,P27183,P27181,P27179,P27182,Q59987,P51634,Q55432,P72584,P72641,P74572,…
5	GO:1901617	organic hydroxy compound biosynthetic process	Biological Process	2	P73790,P72776
5	GO:0010629	negative regulation of gene expression	Biological Process	3	P72659,Q55432,P74518
5	GO:0051253	negative regulation of RNA metabolic process	Biological Process	1	Q55432
5	GO:0010563	negative regulation of phosphorus metabolic process	Biological Process	1	P74645
5	GO:0032269	negative regulation of cellular protein metabolic process	Biological Process	1	P74518
5	GO:1905156	negative regulation of photosynthesis	Biological Process	3	P73437,P72991,Q55700
5	GO:0010109	regulation of photosynthesis	Biological Process	5	P73437,P72991,Q55700,P10549,Q55332
5	GO:0032268	regulation of cellular protein metabolic process	Biological Process	2	P36236,P74518
5	GO:0043467	regulation of generation of precursor metabolites and energy	Biological Process	5	P73437,P72991,Q55700,P10549,Q55332
5	GO:0051174	regulation of phosphorus metabolic process	Biological Process	1	P74645
5	GO:0010468	regulation of gene expression	Biological Process	16	Q6ZER5,P72781,Q6YRQ3,Q55554,Q55588,P74298,P74670,Q55693,Q6ZEF5,P73499,P72659,P36236,Q55432,P74395,P36265,P74518
5	GO:0051252	regulation of RNA metabolic process	Biological Process	13	Q6ZER5,P72781,Q6YRQ3,Q55554,Q55588,P74298,P74670,Q55693,Q6ZEF5,P73499,Q55432,P74395,P36265
5	GO:0070813	hydrogen sulfide metabolic process	Biological Process	1	P72940
5	GO:0006783	heme biosynthetic process	Biological Process	2	P77969,P54224
5	GO:0042167	heme catabolic process	Biological Process	1	P72849
5	GO:0009113	purine nucleobase biosynthetic process	Biological Process	1	P73935
5	GO:0015995	chlorophyll biosynthetic process	Biological Process	3	P72584,Q59987,P51634
5	GO:0000096	sulfur amino acid metabolic process	Biological Process	2	P0DJF8,P72940
5	GO:0000103	sulfate assimilation	Biological Process	1	P72940
5	GO:0016226	iron-sulfur cluster assembly	Biological Process	4	P74558,P72742,P72731,P74596
5	GO:0042357	thiamine diphosphate metabolic process	Biological Process	1	Q55894
5	GO:0042723	thiamine-containing compound metabolic process	Biological Process	1	Q55894
5	GO:0019682	glyceraldehyde-3-phosphate metabolic process	Biological Process	5	P72797,P52208,Q55766,Q59994,Q55663
5	GO:0046487	glyoxylate metabolic process	Biological Process	1	P80046
5	GO:0043436	oxoacid metabolic process	Biological Process	56	P72940,P74561,P74755,Q59992,P73617,P73560,P74490,P77972,P52983,Q55664,P74309,Q59994,P80046,P74582,P74423,Q55486,Q55690,P52276,Q55778,Q55716,P73443,Q55729,P74296,P73201,Q55806,P54899,P74122,P55037,P73043,P77961,P73375,Q55120,P74638,P73848,P73574,P73997,P23353,P29107,P74569,P74667,Q55513,Q55141,P54691,P74281,P0DJF8,P52208,P73016,Q55828,P73510,P73452,P73450,Q55663,P74572,Q55167,P72830,P74215
5	GO:0006119	oxidative phosphorylation	Biological Process	2	P74044,P26524
5	GO:0006757	ATP generation from ADP	Biological Process	6	P77972,P52983,Q55664,P74309,Q59994,P72830
5	GO:0009765	photosynthesis, light harvesting	Biological Process	3	P73437,P72991,Q55700
5	GO:0019684	photosynthesis, light reaction	Biological Process	17	P74795,P09190,P09191,Q55274,P27589,P05429,P32422,P73437,P72991,Q55700,P10549,Q55332,Q55013,P19125,P19050,P27724,P26524
5	GO:0008614	pyridoxine metabolic process	Biological Process	1	P72776
5	GO:0009072	aromatic amino acid family metabolic process	Biological Process	6	P74561,P74755,Q59992,P73617,P73997,P23353
5	GO:0006796	phosphate-containing compound metabolic process	Biological Process	38	P72830,P74490,P77972,P52983,Q55664,P74309,Q59994,P72797,P52208,P74494,P73853,P73471,Q55498,P74644,Q55766,P72939,Q55910,Q55894,P73848,P72810,P27180,P26527,P27183,P27181,P27179,P27182,P73286,P74722,Q55178,P74645,P74044,P26524,P72641,P73935,Q55693,Q55663,P74638,P80507
5	GO:0042743	hydrogen peroxide metabolic process	Biological Process	2	P73348,P73728
5	GO:0019685	photosynthesis, dark reaction	Biological Process	3	P37101,P54206,P54205
5	GO:0006544	glycine metabolic process	Biological Process	2	P73560,P74281
5	GO:0006771	riboflavin metabolic process	Biological Process	2	P73527,Q55852
5	GO:0009235	cobalamin metabolic process	Biological Process	2	P73471,P73362
5	GO:0046033	AMP metabolic process	Biological Process	2	P72641,P73935
5	GO:0016999	antibiotic metabolic process	Biological Process	6	P80046,P74582,Q55592,Q55557,P73348,P73728
5	GO:0042816	vitamin B6 metabolic process	Biological Process	1	P72776
5	GO:0046034	ATP metabolic process	Biological Process	14	P77972,P52983,Q55664,P74309,Q59994,P27180,P26527,P27183,P27181,P27179,P27182,P74044,P26524,P72830
5	GO:0046146	tetrahydrobiopterin metabolic process	Biological Process	1	P73790
5	GO:0055129	L-proline biosynthetic process	Biological Process	2	P74572,Q55167
5	GO:0071265	L-methionine biosynthetic process	Biological Process	1	P0DJF8
5	GO:0097054	L-glutamate biosynthetic process	Biological Process	1	P55037
5	GO:0009853	photorespiration	Biological Process	1	P54205
5	GO:0043101	purine-containing compound salvage	Biological Process	3	P73935,P0DJF8,P72641
5	GO:0043102	amino acid salvage	Biological Process	1	P0DJF8
5	GO:0043173	nucleotide salvage	Biological Process	2	P72641,P73935
5	GO:0043174	nucleoside salvage	Biological Process	2	P73935,P0DJF8
5	GO:0006631	fatty acid metabolic process	Biological Process	6	Q55120,P74638,P73848,P73574,P74582,P73016
5	GO:0006643	membrane lipid metabolic process	Biological Process	1	P73848
5	GO:0006644	phospholipid metabolic process	Biological Process	2	P73848,Q55663
5	GO:0006720	isoprenoid metabolic process	Biological Process	1	Q55663
5	GO:0008653	lipopolysaccharide metabolic process	Biological Process	1	P72877
5	GO:0006259	DNA metabolic process	Biological Process	6	Q55499,P73012,P73077,P74722,P72938,Q55801
5	GO:0044264	cellular polysaccharide metabolic process	Biological Process	2	P73546,P72877
5	GO:0044267	cellular protein metabolic process	Biological Process	81	P73306,Q55385,P73312,P73308,P74226,P36236,P73310,P73318,P73315,P42352,P74267,P73305,P36237,P73304,P74410,P73299,P73014,P72851,P48949,Q55450,P23350,P74229,P48946,P73336,P73296,P73636,P73314,P48959,P73316,P48958,P73530,P72866,P74071,P73311,P73289,P74230,P73292,Q55004,P74142,P73441,P72689,P74413,P74423,Q55486,Q55690,P52276,Q55778,Q55716,P73443,Q55729,P74296,P73201,Q55806,P73157,P74644,P72625,P74467,…
5	GO:0006097	glyoxylate cycle	Biological Process	1	P80046
5	GO:0019400	alditol metabolic process	Biological Process	1	Q59994
5	GO:0019520	aldonic acid metabolic process	Biological Process	1	P52208
5	GO:0006560	proline metabolic process	Biological Process	2	P74572,Q55167
5	GO:0006732	coenzyme metabolic process	Biological Process	14	P74490,P77972,P52983,Q55664,P74309,Q59994,P72797,P52208,P72871,P73790,Q55766,Q55894,P72830,P74638
5	GO:0006778	porphyrin-containing compound metabolic process	Biological Process	6	P77969,P54224,P72849,Q59987,P51634,P72584
5	GO:0005976	polysaccharide metabolic process	Biological Process	5	P74668,P72834,P73546,P72877,Q55183
5	GO:0009311	oligosaccharide metabolic process	Biological Process	1	P73848
5	GO:0034654	nucleobase-containing compound biosynthetic process	Biological Process	42	P74565,P74395,P36265,Q55877,P74490,P77972,P52983,Q55664,P74309,Q59994,P73935,P0DJF8,P74494,P73853,P73471,Q55498,P73297,P73666,Q55525,Q6ZER5,P72781,Q6YRQ3,Q55554,Q55588,P74298,P74670,Q55693,Q6ZEF5,P73499,P72939,Q55910,P27180,P26527,P27183,P27181,P27179,P27182,Q55432,P72641,P72830,P73201,P74638
5	GO:0034655	nucleobase-containing compound catabolic process	Biological Process	11	P77972,P52983,Q55664,P74309,Q59994,P72938,P72659,P72939,Q55910,Q55801,P72830
5	GO:0090304	nucleic acid metabolic process	Biological Process	40	Q55499,P73012,P36236,P74565,P74395,P36265,Q55877,P73077,P74722,P72938,P73297,P73666,Q55525,Q6ZER5,P72781,Q6YRQ3,Q55554,Q55588,P74298,P74670,Q55693,Q6ZEF5,P73499,P54123,P72659,P74423,Q55486,Q55690,P52276,Q55778,Q55716,P73443,Q55729,P74296,P73201,Q55806,Q55432,Q55801,P74215,P73706
5	GO:0008652	cellular amino acid biosynthetic process	Biological Process	23	P74561,P74755,Q59992,P73617,P54899,P74122,P55037,P77961,P73997,P23353,P29107,P74569,P74667,Q55513,Q55141,P54691,P73375,P73201,P74281,P0DJF8,Q55828,P74572,Q55167
5	GO:0009063	cellular amino acid catabolic process	Biological Process	3	P73560,P73043,P73375
5	GO:0009081	branched-chain amino acid metabolic process	Biological Process	4	P29107,Q55141,P54691,P73375
5	GO:0043038	amino acid activation	Biological Process	12	P74423,Q55486,Q55690,P52276,Q55778,Q55716,P73443,Q55729,P74296,P73201,Q55806,P74215
5	GO:0046451	diaminopimelate metabolic process	Biological Process	4	P74667,Q55513,P74569,Q55828
5	GO:1901605	alpha-amino acid metabolic process	Biological Process	23	P74561,P74755,Q59992,P73617,P73560,P54899,P74122,P55037,P73043,P77961,P73375,P74569,P74667,Q55513,Q55141,P29107,P54691,P73201,P74281,P0DJF8,Q55828,P74572,Q55167
5	GO:1903509	liposaccharide metabolic process	Biological Process	2	P72877,P73848
5	GO:0006508	proteolysis	Biological Process	12	P73157,P74467,P54416,P74466,Q59993,P73437,P72991,Q55700,P74571,Q55701,P73579,P73605
5	GO:0030163	protein catabolic process	Biological Process	8	P74467,P54416,P74466,Q59993,P73437,P72991,Q55700,Q55510
5	GO:0036211	protein modification process	Biological Process	18	P74644,P72625,P73747,Q55013,P73441,Q54714,Q01952,P72870,Q54715,Q01951,P74102,Q55445,P05429,Q55274,P29254,P29255,Q55178,Q55693
5	GO:0051604	protein maturation	Biological Process	6	P73157,P72625,P72731,P74596,P74383,P73268
5	GO:0019318	hexose metabolic process	Biological Process	3	P72830,P52983,Q59994
5	GO:0019321	pentose metabolic process	Biological Process	2	Q55766,Q55841
5	GO:0019751	polyol metabolic process	Biological Process	2	P73790,Q59994
5	GO:0006767	water-soluble vitamin metabolic process	Biological Process	6	P72776,Q55894,P73527,Q55852,P73471,P73362
5	GO:0006662	glycerol ether metabolic process	Biological Process	3	P52232,Q55194,P73920
5	GO:0006753	nucleoside phosphate metabolic process	Biological Process	28	P74490,P77972,P52983,Q55664,P74309,Q59994,P72797,P52208,P74494,P73853,P73471,Q55498,Q55766,P72939,Q55910,P72810,P27180,P26527,P27183,P27181,P27179,P27182,P74044,P26524,P72641,P73935,P72830,P74638
5	GO:0019253	reductive pentose-phosphate cycle	Biological Process	3	P37101,P54206,P54205
5	GO:0006002	fructose 6-phosphate metabolic process	Biological Process	1	P72830
5	GO:0019693	ribose phosphate metabolic process	Biological Process	26	P74490,P77972,P52983,Q55664,P74309,Q59994,P72797,P52208,P74494,P73853,P73471,Q55498,Q55766,P72810,P27180,P26527,P27183,P27181,P27179,P27182,P74044,P26524,P72641,P73935,P72830,P74638
5	GO:0030388	fructose 1,6-bisphosphate metabolic process	Biological Process	1	P72830
5	GO:0051156	glucose 6-phosphate metabolic process	Biological Process	4	P72797,P52208,Q55766,P52983
5	GO:0006637	acyl-CoA metabolic process	Biological Process	2	P74490,P74638
5	GO:0010467	gene expression	Biological Process	82	P36236,P74565,P73306,P74395,P36265,Q55877,P73297,P73666,Q55525,Q6ZER5,P72781,Q6YRQ3,Q55554,Q55588,P74298,P74670,Q55693,Q6ZEF5,P73499,P54123,P72659,P74423,Q55385,P73312,P73308,P74226,P73310,P73318,P73315,P42352,P74267,P73305,P36237,P73304,P74410,P73299,P73014,P72851,P48949,Q55450,P23350,P74229,P48946,P73336,P73296,P73636,P73314,P48959,P73316,P48958,P73530,P72866,P74071,P73311,P73289,P74230,P73292,…
5	GO:0043412	macromolecule modification	Biological Process	19	P74423,P74644,P72625,P73747,Q55013,P73441,Q54714,Q01952,P72870,Q54715,Q01951,P74102,Q55445,P05429,Q55274,P29254,P29255,Q55178,Q55693
5	GO:1901269	lipooligosaccharide metabolic process	Biological Process	1	P73848
5	GO:1901657	glycosyl compound metabolic process	Biological Process	5	P73935,P0DJF8,P74494,P73853,P72810
5	GO:0051083	'de novo' cotranslational protein folding	Biological Process	1	Q55511
5	GO:0051084	'de novo' posttranslational protein folding	Biological Process	3	Q05971,P22358,P50027
5	GO:0051085	chaperone cofactor-dependent protein refolding	Biological Process	3	Q05971,P22358,P50027
5	GO:0000160	phosphorelay signal transduction system	Biological Process	7	Q55447,Q55788,P72781,P73175,P74138,P74298,Q55178
5	GO:0007346	regulation of mitotic cell cycle	Biological Process	1	Q55899
5	GO:0031669	cellular response to nutrient levels	Biological Process	1	Q55274
5	GO:0051276	chromosome organization	Biological Process	2	P73077,P73418
5	GO:0009657	plastid organization	Biological Process	3	P73437,P72991,Q55700
5	GO:0070925	organelle assembly	Biological Process	6	P73308,P73318,P36237,P74229,P73316,P73315
5	GO:1903008	organelle disassembly	Biological Process	1	P72874
5	GO:0030031	cell projection assembly	Biological Process	1	Q55676
5	GO:0031163	metallo-sulfur cluster assembly	Biological Process	4	P74558,P72742,P72731,P74596
5	GO:0065003	protein-containing complex assembly	Biological Process	12	P73308,P73318,P36237,P74229,P73316,P10549,P72741,P74149,P73912,Q55013,P73315,P73016
5	GO:0090529	cell septum assembly	Biological Process	2	P73376,Q55899
5	GO:0032984	protein-containing complex disassembly	Biological Process	3	P74395,P36265,P72874
5	GO:0043711	pilus organization	Biological Process	1	Q55676
5	GO:0008361	regulation of cell size	Biological Process	1	P73553
5	GO:0000902	cell morphogenesis	Biological Process	1	P73668
5	GO:0071826	ribonucleoprotein complex subunit organization	Biological Process	7	P73308,P73318,P36237,P74229,P73316,P72874,P73315
5	GO:0022604	regulation of cell morphogenesis	Biological Process	1	P73668
5	GO:0043244	regulation of protein complex disassembly	Biological Process	2	P74395,P36265
5	GO:0009668	plastid membrane organization	Biological Process	3	P73437,P72991,Q55700
5	GO:0009992	cellular water homeostasis	Biological Process	1	P73553
5	GO:0006873	cellular ion homeostasis	Biological Process	4	P24602,P73321,P73287,Q55274
5	GO:0032465	regulation of cytokinesis	Biological Process	1	Q55899
5	GO:0061640	cytoskeleton-dependent cytokinesis	Biological Process	2	P73376,Q55899
5	GO:0032954	regulation of cytokinetic process	Biological Process	1	Q55899
5	GO:1902410	mitotic cytokinetic process	Biological Process	2	P73376,Q55899
5	GO:0000281	mitotic cytokinesis	Biological Process	2	P73376,Q55899
5	GO:0046819	protein secretion by the type V secretion system	Biological Process	1	P74664
5	GO:0006974	cellular response to DNA damage stimulus	Biological Process	3	P74722,P73012,P74702
5	GO:0009267	cellular response to starvation	Biological Process	1	Q55274
5	GO:0034599	cellular response to oxidative stress	Biological Process	6	P73824,P72697,P73348,P73492,P74250,P73728
5	GO:0034605	cellular response to heat	Biological Process	1	P22358
5	GO:0035967	cellular response to topologically incorrect protein	Biological Process	1	P22358
5	GO:0071310	cellular response to organic substance	Biological Process	1	P22358
5	GO:0009273	peptidoglycan-based cell wall biogenesis	Biological Process	1	P73668
5	GO:0044038	cell wall macromolecule biosynthetic process	Biological Process	1	P73668
5	GO:0098742	cell-cell adhesion via plasma-membrane adhesion molecules	Biological Process	1	P73089
5	GO:0032955	regulation of division septum assembly	Biological Process	1	Q55899
5	GO:0006986	response to unfolded protein	Biological Process	1	P22358
5	GO:0009583	detection of light stimulus	Biological Process	1	P74102
5	GO:0031667	response to nutrient levels	Biological Process	2	Q55274,P72810
5	GO:0009416	response to light stimulus	Biological Process	4	P73437,P72991,Q55700,P74102
5	GO:0034613	cellular protein localization	Biological Process	4	P38382,P73930,Q55610,P73472
5	GO:0046903	secretion	Biological Process	6	P74189,P74175,P73010,P38382,P73357,P74664
5	GO:0006811	ion transport	Biological Process	17	Q55200,P24602,P73287,P74390,P27180,P26527,P27183,P27181,P27179,P27182,P19050,P73553,P73785,P72799,Q55835,P72827,Q55460
5	GO:0055085	transmembrane transport	Biological Process	16	P27180,P26527,P27183,P27181,P27179,P27182,P19050,P73553,P73785,P38382,Q55610,P73010,P74664,P72799,P73589,P72605
5	GO:0071702	organic substance transport	Biological Process	22	P38382,P73930,Q55610,P74390,P73472,P73103,P73409,P74655,P15730,Q59991,P73543,P74238,P74189,P74175,P73010,P73357,Q55511,P72603,P72942,P72604,Q55834,P74664
5	GO:0071705	nitrogen compound transport	Biological Process	15	P38382,P73930,Q55610,P74390,P73472,P74189,P74175,P73010,P73357,Q55511,P72603,P72942,P72604,Q55834,P74664
5	GO:0015031	protein transport	Biological Process	14	P38382,P73930,Q55610,P73472,P74189,P74175,P73010,P73357,P72604,Q55834,P74664,Q55511,P72603,P72942
5	GO:0072594	establishment of protein localization to organelle	Biological Process	1	P73930
5	GO:0090150	establishment of protein localization to membrane	Biological Process	1	P73930
5	GO:0006886	intracellular protein transport	Biological Process	4	P38382,P73930,Q55610,P73472
5	GO:0050821	protein stabilization	Biological Process	1	P14835
5	GO:0048878	chemical homeostasis	Biological Process	8	P24602,P73321,P73287,P73553,Q55274,Q55835,P72827,P72849
5	GO:0043086	negative regulation of catalytic activity	Biological Process	2	P73124,P72975
5	GO:0043085	positive regulation of catalytic activity	Biological Process	1	Q55499
5	GO:0051336	regulation of hydrolase activity	Biological Process	1	Q55499
5	GO:0051340	regulation of ligase activity	Biological Process	2	P73124,P72975
5	GO:0042254	ribosome biogenesis	Biological Process	10	P73308,P73318,P36237,P74229,P73316,P36236,P54123,P73315,P23350,P72931
5	GO:0022618	ribonucleoprotein complex assembly	Biological Process	6	P73308,P73318,P36237,P74229,P73316,P73315
5	GO:0042273	ribosomal large subunit biogenesis	Biological Process	4	P73308,P73318,P36237,P36236
5	GO:0042274	ribosomal small subunit biogenesis	Biological Process	2	P74229,P73316
6	GO:0042773	ATP synthesis coupled electron transport	Biological Process	2	P74044,P26524
6	GO:0009772	photosynthetic electron transport in photosystem II	Biological Process	1	P05429
6	GO:0009773	photosynthetic electron transport in photosystem I	Biological Process	1	P32422
6	GO:0010205	photoinhibition	Biological Process	3	P73437,P72991,Q55700
6	GO:0005977	glycogen metabolic process	Biological Process	1	P73546
6	GO:0009060	aerobic respiration	Biological Process	4	P80046,P74582,P19050,P73195
6	GO:0006586	indolalkylamine metabolic process	Biological Process	3	P74561,Q59992,P73617
6	GO:0042435	indole-containing compound biosynthetic process	Biological Process	3	P74561,Q59992,P73617
6	GO:0042727	flavin-containing compound biosynthetic process	Biological Process	2	P73527,Q55852
6	GO:0043604	amide biosynthetic process	Biological Process	58	P73306,P74490,Q55385,P73312,P73308,P74226,P36236,P73310,P73318,P73315,P42352,P74267,P73305,P36237,P73304,P74410,P73299,P73014,P72851,P48949,Q55450,P23350,P74229,P48946,P73336,P73296,P73636,P73314,P48959,P73316,P48958,P73530,P72866,P74071,P73311,P73289,P74230,P73292,Q55004,P74142,P73441,P72689,P74413,P74423,Q55486,Q55690,P52276,Q55778,Q55716,P73443,Q55729,P74296,P73201,Q55806,P74215,P74518,P74355,…
6	GO:0006576	cellular biogenic amine metabolic process	Biological Process	4	P74561,Q59992,P73617,P72703
6	GO:0033015	tetrapyrrole catabolic process	Biological Process	1	P72849
6	GO:0009309	amine biosynthetic process	Biological Process	4	P74561,Q59992,P73617,P72703
6	GO:0033014	tetrapyrrole biosynthetic process	Biological Process	7	P77969,P54224,P73471,P73362,Q59987,P51634,P72584
6	GO:0042559	pteridine-containing compound biosynthetic process	Biological Process	1	P73790
6	GO:0072522	purine-containing compound biosynthetic process	Biological Process	21	P74490,P77972,P52983,Q55664,P74309,Q59994,P73935,P0DJF8,P74494,P73853,P73471,Q55498,P27180,P26527,P27183,P27181,P27179,P27182,P72641,P72830,P74638
6	GO:0072525	pyridine-containing compound biosynthetic process	Biological Process	7	P77972,P52983,Q55664,P74309,Q59994,P72776,P72830
6	GO:0072528	pyrimidine-containing compound biosynthetic process	Biological Process	2	P74494,Q55894
6	GO:0006547	histidine metabolic process	Biological Process	2	P74561,P74755
6	GO:0006144	purine nucleobase metabolic process	Biological Process	1	P73935
6	GO:0006163	purine nucleotide metabolic process	Biological Process	23	P74490,P77972,P52983,Q55664,P74309,Q59994,P74494,P73853,P73471,Q55498,P72810,P27180,P26527,P27183,P27181,P27179,P27182,P74044,P26524,P72641,P73935,P72830,P74638
6	GO:0042278	purine nucleoside metabolic process	Biological Process	5	P73935,P0DJF8,P74494,P73853,P72810
6	GO:0034032	purine nucleoside bisphosphate metabolic process	Biological Process	3	P74490,P72810,P74638
6	GO:0019362	pyridine nucleotide metabolic process	Biological Process	9	P77972,P52983,Q55664,P74309,Q59994,P72797,P52208,Q55766,P72830
6	GO:0006213	pyrimidine nucleoside metabolic process	Biological Process	1	P74494
6	GO:0006220	pyrimidine nucleotide metabolic process	Biological Process	1	P74494
6	GO:0006417	regulation of translation	Biological Process	2	P74518,P36236
6	GO:0017148	negative regulation of translation	Biological Process	1	P74518
6	GO:0009446	putrescine biosynthetic process	Biological Process	1	P72703
6	GO:0006023	aminoglycan biosynthetic process	Biological Process	1	P73668
6	GO:0006026	aminoglycan catabolic process	Biological Process	2	P73736,P73581
6	GO:0030203	glycosaminoglycan metabolic process	Biological Process	4	P73668,P73736,P73581,Q55666
6	GO:0006465	signal peptide processing	Biological Process	1	P73157
6	GO:0043043	peptide biosynthetic process	Biological Process	56	P73306,Q55385,P73312,P73308,P74226,P36236,P73310,P73318,P73315,P42352,P74267,P73305,P36237,P73304,P74410,P73299,P73014,P72851,P48949,Q55450,P23350,P74229,P48946,P73336,P73296,P73636,P73314,P48959,P73316,P48958,P73530,P72866,P74071,P73311,P73289,P74230,P73292,Q55004,P74142,P73441,P72689,P74413,P74423,Q55486,Q55690,P52276,Q55778,Q55716,P73443,Q55729,P74296,P73201,Q55806,P74215,P74518,P74355
6	GO:0046112	nucleobase biosynthetic process	Biological Process	1	P73935
6	GO:0009119	ribonucleoside metabolic process	Biological Process	5	P73935,P0DJF8,P74494,P73853,P72810
6	GO:0009163	nucleoside biosynthetic process	Biological Process	4	P73935,P0DJF8,P74494,P73853
6	GO:0046395	carboxylic acid catabolic process	Biological Process	4	P73560,P73043,P73375,P74582
6	GO:0019543	propionate catabolic process	Biological Process	1	P74582
6	GO:0042744	hydrogen peroxide catabolic process	Biological Process	2	P73348,P73728
6	GO:0006546	glycine catabolic process	Biological Process	1	P73560
6	GO:0009062	fatty acid catabolic process	Biological Process	1	P74582
6	GO:0006308	DNA catabolic process	Biological Process	1	P72938
6	GO:0006401	RNA catabolic process	Biological Process	2	P72659,Q55801
6	GO:0044257	cellular protein catabolic process	Biological Process	7	P74467,P54416,P74466,Q59993,P73437,P72991,Q55700
6	GO:0019405	alditol catabolic process	Biological Process	1	Q59994
6	GO:0044247	cellular polysaccharide catabolic process	Biological Process	1	P73546
6	GO:0006787	porphyrin-containing compound catabolic process	Biological Process	1	P72849
6	GO:0046174	polyol catabolic process	Biological Process	1	Q59994
6	GO:0019320	hexose catabolic process	Biological Process	1	P72830
6	GO:0000272	polysaccharide catabolic process	Biological Process	1	P73546
6	GO:0006096	glycolytic process	Biological Process	6	P72830,P77972,P52983,Q55664,P74309,Q59994
6	GO:1901292	nucleoside phosphate catabolic process	Biological Process	8	P77972,P52983,Q55664,P74309,Q59994,P72939,Q55910,P72830
6	GO:2000112	regulation of cellular macromolecule biosynthetic process	Biological Process	15	Q6ZER5,P72781,Q6YRQ3,Q55554,Q55588,P74298,P74670,Q55693,Q6ZEF5,P73499,P36236,Q55432,P74395,P36265,P74518
6	GO:2001141	regulation of RNA biosynthetic process	Biological Process	13	Q6ZER5,P72781,Q6YRQ3,Q55554,Q55588,P74298,P74670,Q55693,Q6ZEF5,P73499,Q55432,P74395,P36265
6	GO:1902679	negative regulation of RNA biosynthetic process	Biological Process	1	Q55432
6	GO:2000113	negative regulation of cellular macromolecule biosynthetic process	Biological Process	2	Q55432,P74518
6	GO:0006545	glycine biosynthetic process	Biological Process	1	P74281
6	GO:0009240	isopentenyl diphosphate biosynthetic process	Biological Process	1	Q55663
6	GO:0016114	terpenoid biosynthetic process	Biological Process	1	Q55663
6	GO:0009245	lipid A biosynthetic process	Biological Process	1	P73848
6	GO:0042364	water-soluble vitamin biosynthetic process	Biological Process	6	P72776,Q55894,P73527,Q55852,P73471,P73362
6	GO:0070814	hydrogen sulfide biosynthetic process	Biological Process	1	P72940
6	GO:0046394	carboxylic acid biosynthetic process	Biological Process	34	P74561,P74755,Q59992,P73617,P77972,P52983,Q55664,P74309,Q59994,P54899,P74122,P55037,P77961,Q55120,P74638,P73848,P73574,P73997,P23353,P29107,P74569,P74667,Q55513,Q55141,P54691,P73375,P73201,P74281,P0DJF8,P73016,Q55828,P74572,Q55167,P72830
6	GO:0000105	histidine biosynthetic process	Biological Process	2	P74561,P74755
6	GO:0006561	proline biosynthetic process	Biological Process	2	P74572,Q55167
6	GO:0008615	pyridoxine biosynthetic process	Biological Process	1	P72776
6	GO:0009073	aromatic amino acid family biosynthetic process	Biological Process	6	P74561,P74755,Q59992,P73617,P73997,P23353
6	GO:0009229	thiamine diphosphate biosynthetic process	Biological Process	1	Q55894
6	GO:0042724	thiamine-containing compound biosynthetic process	Biological Process	1	Q55894
6	GO:0033692	cellular polysaccharide biosynthetic process	Biological Process	1	P72877
6	GO:0006260	DNA replication	Biological Process	3	Q55801,Q55499,P73012
6	GO:0006351	transcription, DNA-templated	Biological Process	18	P74565,P74395,P36265,Q55877,P73666,Q55525,Q6ZER5,P72781,Q6YRQ3,Q55554,Q55588,P74298,P74670,Q55693,Q6ZEF5,P73499,Q55432,P73297
6	GO:0006412	translation	Biological Process	56	P73306,P72689,P74413,P36236,P74423,Q55486,Q55690,P52276,Q55778,Q55716,P73443,Q55729,P74296,P73201,Q55806,P74215,P74518,P74355,Q55385,P73312,P73308,P74226,P73310,P73318,P73315,P42352,P74267,P73305,P36237,P73304,P74410,P73299,P73014,P72851,P48949,Q55450,P23350,P74229,P48946,P73336,P73296,P73636,P73314,P48959,P73316,P48958,P73530,P72866,P74071,P73311,P73289,P74230,P73292,Q55004,P74142,P73441
6	GO:0006414	translational elongation	Biological Process	2	P74518,P74355
6	GO:0000097	sulfur amino acid biosynthetic process	Biological Process	1	P0DJF8
6	GO:0046166	glyceraldehyde-3-phosphate biosynthetic process	Biological Process	1	Q59994
6	GO:0009247	glycolipid biosynthetic process	Biological Process	1	P73848
6	GO:0006779	porphyrin-containing compound biosynthetic process	Biological Process	5	P77969,P54224,Q59987,P51634,P72584
6	GO:0009108	coenzyme biosynthetic process	Biological Process	11	P74490,P77972,P52983,Q55664,P74309,Q59994,P72871,P73790,Q55894,P72830,P74638
6	GO:0009236	cobalamin biosynthetic process	Biological Process	2	P73471,P73362
6	GO:0046173	polyol biosynthetic process	Biological Process	1	P73790
6	GO:0019319	hexose biosynthetic process	Biological Process	2	P52983,Q59994
6	GO:0006633	fatty acid biosynthetic process	Biological Process	5	P73016,Q55120,P74638,P73848,P73574
6	GO:0009103	lipopolysaccharide biosynthetic process	Biological Process	1	P72877
6	GO:0000271	polysaccharide biosynthetic process	Biological Process	3	P72877,P74668,P72834
6	GO:0032774	RNA biosynthetic process	Biological Process	19	P74565,P74395,P36265,Q55877,P73297,P73666,Q55525,Q6ZER5,P72781,Q6YRQ3,Q55554,Q55588,P74298,P74670,Q55693,Q6ZEF5,P73499,Q55432,P73201
6	GO:0009312	oligosaccharide biosynthetic process	Biological Process	1	P73848
6	GO:0071616	acyl-CoA biosynthetic process	Biological Process	2	P74490,P74638
6	GO:0046390	ribose phosphate biosynthetic process	Biological Process	20	P74490,P77972,P52983,Q55664,P74309,Q59994,P74494,P73853,P73471,Q55498,P27180,P26527,P27183,P27181,P27179,P27182,P72641,P73935,P72830,P74638
6	GO:1901293	nucleoside phosphate biosynthetic process	Biological Process	20	P74490,P77972,P52983,Q55664,P74309,Q59994,P74494,P73853,P73471,Q55498,P27180,P26527,P27183,P27181,P27179,P27182,P72641,P73935,P72830,P74638
6	GO:1901271	lipooligosaccharide biosynthetic process	Biological Process	1	P73848
6	GO:1901659	glycosyl compound biosynthetic process	Biological Process	4	P73935,P0DJF8,P74494,P73853
6	GO:0006402	mRNA catabolic process	Biological Process	1	P72659
6	GO:0045892	negative regulation of transcription, DNA-templated	Biological Process	1	Q55432
6	GO:0045936	negative regulation of phosphate metabolic process	Biological Process	1	P74645
6	GO:0043155	negative regulation of photosynthesis, light reaction	Biological Process	3	P73437,P72991,Q55700
6	GO:0042548	regulation of photosynthesis, light reaction	Biological Process	5	P73437,P72991,Q55700,P10549,Q55332
6	GO:0019220	regulation of phosphate metabolic process	Biological Process	1	P74645
6	GO:0006355	regulation of transcription, DNA-templated	Biological Process	13	Q55432,P74395,P36265,Q6ZER5,P72781,Q6YRQ3,Q55554,Q55588,P74298,P74670,Q55693,Q6ZEF5,P73499
6	GO:0010608	posttranscriptional regulation of gene expression	Biological Process	2	P36236,P74518
6	GO:0006782	protoporphyrinogen IX biosynthetic process	Biological Process	2	P77969,P54224
6	GO:0043096	purine nucleobase salvage	Biological Process	1	P73935
6	GO:0046084	adenine biosynthetic process	Biological Process	1	P73935
6	GO:0036068	light-independent chlorophyll biosynthetic process	Biological Process	1	P72584
6	GO:0006555	methionine metabolic process	Biological Process	1	P0DJF8
6	GO:0006772	thiamine metabolic process	Biological Process	1	Q55894
6	GO:0006098	pentose-phosphate shunt	Biological Process	3	Q55766,P72797,P52208
6	GO:0009052	pentose-phosphate shunt, non-oxidative branch	Biological Process	1	Q55766
6	GO:0019288	isopentenyl diphosphate biosynthetic process, methylerythritol 4-phosphate pathway	Biological Process	1	Q55663
6	GO:0019752	carboxylic acid metabolic process	Biological Process	54	P72940,P74561,P74755,Q59992,P73617,P73560,P74490,P77972,P52983,Q55664,P74309,Q59994,P80046,P74582,P74423,Q55486,Q55690,P52276,Q55778,Q55716,P73443,Q55729,P74296,P73201,Q55806,P54899,P74122,P55037,P73043,P77961,P73375,Q55120,P74638,P73848,P73574,P73997,P23353,P29107,P74569,P74667,Q55513,Q55141,P54691,P74281,P0DJF8,P52208,P73016,Q55828,P73510,Q55663,P74572,Q55167,P72830,P74215
6	GO:0010206	photosystem II repair	Biological Process	3	P73437,P72991,Q55700
6	GO:0010207	photosystem II assembly	Biological Process	1	P10549
6	GO:0006568	tryptophan metabolic process	Biological Process	3	P74561,Q59992,P73617
6	GO:0016310	phosphorylation	Biological Process	13	P77972,P52983,Q55664,P74309,Q59994,P74644,Q55178,P74645,P74044,P26524,Q55693,P72830,P73286
6	GO:0016311	dephosphorylation	Biological Process	1	P74722
6	GO:0009231	riboflavin biosynthetic process	Biological Process	2	P73527,Q55852
6	GO:0006167	AMP biosynthetic process	Biological Process	2	P72641,P73935
6	GO:0006101	citrate metabolic process	Biological Process	2	P80046,P74582
6	GO:0019541	propionate metabolic process	Biological Process	1	P74582
6	GO:0042819	vitamin B6 biosynthetic process	Biological Process	1	P72776
6	GO:0006754	ATP biosynthetic process	Biological Process	12	P77972,P52983,Q55664,P74309,Q59994,P27180,P26527,P27183,P27181,P27179,P27182,P72830
6	GO:0006729	tetrahydrobiopterin biosynthetic process	Biological Process	1	P73790
6	GO:0071267	L-methionine salvage	Biological Process	1	P0DJF8
6	GO:0006166	purine ribonucleoside salvage	Biological Process	2	P73935,P0DJF8
6	GO:0032261	purine nucleotide salvage	Biological Process	2	P72641,P73935
6	GO:0046459	short-chain fatty acid metabolic process	Biological Process	1	P74582
6	GO:0006664	glycolipid metabolic process	Biological Process	1	P73848
6	GO:0046490	isopentenyl diphosphate metabolic process	Biological Process	1	Q55663
6	GO:0046493	lipid A metabolic process	Biological Process	1	P73848
6	GO:0006721	terpenoid metabolic process	Biological Process	1	Q55663
6	GO:0006265	DNA topological change	Biological Process	1	P73077
6	GO:0006281	DNA repair	Biological Process	2	P74722,P73012
6	GO:0006310	DNA recombination	Biological Process	1	P73012
6	GO:0022616	DNA strand elongation	Biological Process	1	Q55801
6	GO:0033567	DNA replication, Okazaki fragment processing	Biological Process	1	Q55801
6	GO:0043137	DNA replication, removal of RNA primer	Biological Process	1	Q55801
6	GO:0006073	cellular glucan metabolic process	Biological Process	1	P73546
6	GO:0006464	cellular protein modification process	Biological Process	18	P74644,P72625,P73747,Q55013,P73441,Q54714,Q01952,P72870,Q54715,Q01951,P74102,Q55445,P05429,Q55274,P29254,P29255,Q55178,Q55693
6	GO:0030091	protein repair	Biological Process	3	P73437,P72991,Q55700
6	GO:0006071	glycerol metabolic process	Biological Process	1	Q59994
6	GO:0019521	D-gluconate metabolic process	Biological Process	1	P52208
6	GO:0006733	oxidoreduction coenzyme metabolic process	Biological Process	9	P77972,P52983,Q55664,P74309,Q59994,P72797,P52208,Q55766,P72830
6	GO:0015994	chlorophyll metabolic process	Biological Process	3	Q59987,P51634,P72584
6	GO:0046501	protoporphyrinogen IX metabolic process	Biological Process	2	P77969,P54224
6	GO:0044042	glucan metabolic process	Biological Process	1	P73546
6	GO:0016070	RNA metabolic process	Biological Process	34	P36236,P74565,P74395,P36265,Q55877,P73297,P73666,Q55525,Q6ZER5,P72781,Q6YRQ3,Q55554,Q55588,P74298,P74670,Q55693,Q6ZEF5,P73499,P54123,P72659,P74423,Q55486,Q55690,P52276,Q55778,Q55716,P73443,Q55729,P74296,P73201,Q55806,Q55432,Q55801,P74215
6	GO:0090305	nucleic acid phosphodiester bond hydrolysis	Biological Process	2	Q55801,P73706
6	GO:0009082	branched-chain amino acid biosynthetic process	Biological Process	4	Q55141,P29107,P54691,P73375
6	GO:0019877	diaminopimelate biosynthetic process	Biological Process	1	Q55513
6	GO:1901607	alpha-amino acid biosynthetic process	Biological Process	21	P74561,P74755,Q59992,P73617,P54899,P74122,P55037,P77961,P74569,P74667,Q55513,Q55141,P29107,P54691,P73375,P73201,P74281,P0DJF8,Q55828,P74572,Q55167
6	GO:1901606	alpha-amino acid catabolic process	Biological Process	3	P73560,P73043,P73375
6	GO:0006549	isoleucine metabolic process	Biological Process	4	Q55141,P29107,P54691,P73375
6	GO:0006551	leucine metabolic process	Biological Process	1	P54691
6	GO:0006573	valine metabolic process	Biological Process	3	Q55141,P29107,P54691
6	GO:0043039	tRNA aminoacylation	Biological Process	12	P74423,Q55486,Q55690,P52276,Q55778,Q55716,P73443,Q55729,P74296,P73201,Q55806,P74215
6	GO:0009089	lysine biosynthetic process via diaminopimelate	Biological Process	4	Q55828,P74667,Q55513,P74569
6	GO:0006591	ornithine metabolic process	Biological Process	1	P74122
6	GO:0009064	glutamine family amino acid metabolic process	Biological Process	7	P54899,P74122,P55037,P73043,P77961,P74572,Q55167
6	GO:0009066	aspartate family amino acid metabolic process	Biological Process	6	P73375,P74569,P74667,Q55513,P0DJF8,Q55828
6	GO:0009069	serine family amino acid metabolic process	Biological Process	4	P73560,P74569,P73201,P74281
6	GO:0016485	protein processing	Biological Process	1	P73157
6	GO:0051603	proteolysis involved in cellular protein catabolic process	Biological Process	4	P74467,P54416,P74466,Q59993
6	GO:0006474	N-terminal protein amino acid acetylation	Biological Process	1	P72625
6	GO:0097428	protein maturation by iron-sulfur cluster transfer	Biological Process	2	P72731,P74596
6	GO:0006006	glucose metabolic process	Biological Process	3	P72830,P52983,Q59994
6	GO:0006014	D-ribose metabolic process	Biological Process	1	Q55766
6	GO:0019566	arabinose metabolic process	Biological Process	1	Q55841
6	GO:0034311	diol metabolic process	Biological Process	1	P73790
6	GO:0009117	nucleotide metabolic process	Biological Process	28	P74490,P77972,P52983,Q55664,P74309,Q59994,P72797,P52208,P74494,P73853,P73471,Q55498,Q55766,P72939,Q55910,P72810,P27180,P26527,P27183,P27181,P27179,P27182,P74044,P26524,P72641,P73935,P72830,P74638
6	GO:0009123	nucleoside monophosphate metabolic process	Biological Process	18	P77972,P52983,Q55664,P74309,Q59994,P73471,Q55498,P27180,P26527,P27183,P27181,P27179,P27182,P74044,P26524,P72641,P73935,P72830
6	GO:0009132	nucleoside diphosphate metabolic process	Biological Process	6	P77972,P52983,Q55664,P74309,Q59994,P72830
6	GO:0009141	nucleoside triphosphate metabolic process	Biological Process	16	P77972,P52983,Q55664,P74309,Q59994,P74494,P73853,P27180,P26527,P27183,P27181,P27179,P27182,P74044,P26524,P72830
6	GO:0033865	nucleoside bisphosphate metabolic process	Biological Process	3	P74490,P72810,P74638
6	GO:0009259	ribonucleotide metabolic process	Biological Process	23	P74490,P77972,P52983,Q55664,P74309,Q59994,P74494,P73853,P73471,Q55498,P72810,P27180,P26527,P27183,P27181,P27179,P27182,P74044,P26524,P72641,P73935,P72830,P74638
6	GO:0006084	acetyl-CoA metabolic process	Biological Process	1	P74490
6	GO:2001293	malonyl-CoA metabolic process	Biological Process	1	P74638
6	GO:0006396	RNA processing	Biological Process	4	P36236,P54123,P74423,P72659
6	GO:0140053	mitochondrial gene expression	Biological Process	1	P74215
6	GO:0009451	RNA modification	Biological Process	1	P74423
6	GO:1902412	regulation of mitotic cytokinesis	Biological Process	1	Q55899
6	GO:0071103	DNA conformation change	Biological Process	2	P73077,P73418
6	GO:0042255	ribosome assembly	Biological Process	6	P73308,P73318,P36237,P74229,P73316,P73315
6	GO:0032790	ribosome disassembly	Biological Process	1	P72874
6	GO:0009297	pilus assembly	Biological Process	1	Q55676
6	GO:0034622	cellular protein-containing complex assembly	Biological Process	11	P73308,P73318,P36237,P74229,P73316,P10549,P72741,P74149,P73912,Q55013,P73315
6	GO:0051259	protein complex oligomerization	Biological Process	1	P73016
6	GO:0000917	division septum assembly	Biological Process	2	Q55899,P73376
6	GO:0032988	ribonucleoprotein complex disassembly	Biological Process	1	P72874
6	GO:0031554	regulation of DNA-templated transcription, termination	Biological Process	2	P74395,P36265
6	GO:0010027	thylakoid membrane organization	Biological Process	3	P73437,P72991,Q55700
6	GO:0030003	cellular cation homeostasis	Biological Process	4	P24602,P73321,P73287,Q55274
6	GO:1903436	regulation of mitotic cytokinetic process	Biological Process	1	Q55899
6	GO:0000918	division septum site selection	Biological Process	1	Q55899
6	GO:0010106	cellular response to iron ion starvation	Biological Process	1	Q55274
6	GO:0034620	cellular response to unfolded protein	Biological Process	1	P22358
6	GO:0009252	peptidoglycan biosynthetic process	Biological Process	1	P73668
6	GO:0007156	homophilic cell adhesion via plasma membrane adhesion molecules	Biological Process	1	P73089
6	GO:0009642	response to light intensity	Biological Process	3	P73437,P72991,Q55700
6	GO:0033365	protein localization to organelle	Biological Process	1	P73930
6	GO:0072657	protein localization to membrane	Biological Process	1	P73930
6	GO:0002790	peptide secretion	Biological Process	6	P74189,P74175,P73010,P38382,P73357,P74664
6	GO:0006812	cation transport	Biological Process	10	P24602,P73287,P27180,P26527,P27183,P27181,P27179,P27182,P19050,P72799
6	GO:0006820	anion transport	Biological Process	4	Q55200,P74390,P73785,P72799
6	GO:0034220	ion transmembrane transport	Biological Process	10	P27180,P26527,P27183,P27181,P27179,P27182,P19050,P73785,P72799,P73553
6	GO:0071806	protein transmembrane transport	Biological Process	4	P38382,Q55610,P73010,P74664
6	GO:0090662	ATP hydrolysis coupled transmembrane transport	Biological Process	1	P27182
6	GO:0008643	carbohydrate transport	Biological Process	7	P73103,P73409,P74655,P15730,Q59991,P73543,P74238
6	GO:0015711	organic anion transport	Biological Process	1	P74390
6	GO:0015833	peptide transport	Biological Process	14	P38382,P73930,Q55610,P73472,P74189,P74175,P73010,P73357,Q55511,P72603,P72942,P72604,Q55834,P74664
6	GO:0015849	organic acid transport	Biological Process	1	P74390
6	GO:0006865	amino acid transport	Biological Process	1	P74390
6	GO:0042886	amide transport	Biological Process	14	P38382,P73930,Q55610,P73472,P74189,P74175,P73010,P73357,Q55511,P72603,P72942,P72604,Q55834,P74664
6	GO:0017038	protein import	Biological Process	2	P72604,Q55834
6	GO:0072599	establishment of protein localization to endoplasmic reticulum	Biological Process	1	P73930
6	GO:0006612	protein targeting to membrane	Biological Process	1	P73930
6	GO:0006605	protein targeting	Biological Process	3	P73930,P38382,Q55610
6	GO:0065002	intracellular protein transmembrane transport	Biological Process	2	P38382,Q55610
6	GO:0030104	water homeostasis	Biological Process	1	P73553
6	GO:0050801	ion homeostasis	Biological Process	7	P24602,P73321,P73287,Q55274,Q55835,P72827,P72849
6	GO:0051352	negative regulation of ligase activity	Biological Process	2	P73124,P72975
6	GO:0051345	positive regulation of hydrolase activity	Biological Process	1	Q55499
6	GO:0051095	regulation of helicase activity	Biological Process	1	Q55499
6	GO:1905478	regulation of glutamate-ammonia ligase activity	Biological Process	2	P73124,P72975
6	GO:0006364	rRNA processing	Biological Process	2	P36236,P54123
6	GO:0000027	ribosomal large subunit assembly	Biological Process	3	P73308,P73318,P36237
6	GO:0000028	ribosomal small subunit assembly	Biological Process	2	P74229,P73316
6	GO:0000470	maturation of LSU-rRNA	Biological Process	1	P36236
7	GO:0005980	glycogen catabolic process	Biological Process	1	P73546
7	GO:0046219	indolalkylamine biosynthetic process	Biological Process	3	P74561,Q59992,P73617
7	GO:0006595	polyamine metabolic process	Biological Process	1	P72703
7	GO:0042401	cellular biogenic amine biosynthetic process	Biological Process	4	P74561,Q59992,P73617,P72703
7	GO:0006164	purine nucleotide biosynthetic process	Biological Process	20	P74490,P77972,P52983,Q55664,P74309,Q59994,P74494,P73853,P73471,Q55498,P27180,P26527,P27183,P27181,P27179,P27182,P72641,P73935,P72830,P74638
7	GO:0034033	purine nucleoside bisphosphate biosynthetic process	Biological Process	2	P74490,P74638
7	GO:0042451	purine nucleoside biosynthetic process	Biological Process	4	P73935,P0DJF8,P74494,P73853
7	GO:0019363	pyridine nucleotide biosynthetic process	Biological Process	6	P77972,P52983,Q55664,P74309,Q59994,P72830
7	GO:0006221	pyrimidine nucleotide biosynthetic process	Biological Process	1	P74494
7	GO:0046134	pyrimidine nucleoside biosynthetic process	Biological Process	1	P74494
7	GO:0046083	adenine metabolic process	Biological Process	1	P73935
7	GO:0009150	purine ribonucleotide metabolic process	Biological Process	23	P74490,P77972,P52983,Q55664,P74309,Q59994,P74494,P73853,P73471,Q55498,P72810,P27180,P26527,P27183,P27181,P27179,P27182,P74044,P26524,P72641,P73935,P72830,P74638
7	GO:0046128	purine ribonucleoside metabolic process	Biological Process	5	P73935,P0DJF8,P74494,P73853,P72810
7	GO:0034035	purine ribonucleoside bisphosphate metabolic process	Biological Process	1	P72810
7	GO:0046496	nicotinamide nucleotide metabolic process	Biological Process	9	P77972,P52983,Q55664,P74309,Q59994,P72797,P52208,Q55766,P72830
7	GO:0046131	pyrimidine ribonucleoside metabolic process	Biological Process	1	P74494
7	GO:0009218	pyrimidine ribonucleotide metabolic process	Biological Process	1	P74494
7	GO:0006448	regulation of translational elongation	Biological Process	1	P74518
7	GO:0045900	negative regulation of translational elongation	Biological Process	1	P74518
7	GO:0006024	glycosaminoglycan biosynthetic process	Biological Process	1	P73668
7	GO:0006027	glycosaminoglycan catabolic process	Biological Process	2	P73736,P73581
7	GO:0000270	peptidoglycan metabolic process	Biological Process	4	P73668,P73736,P73581,Q55666
7	GO:0042455	ribonucleoside biosynthetic process	Biological Process	4	P73935,P0DJF8,P74494,P73853
7	GO:0043649	dicarboxylic acid catabolic process	Biological Process	1	P73043
7	GO:0072329	monocarboxylic acid catabolic process	Biological Process	1	P74582
7	GO:0019629	propionate catabolic process, 2-methylcitrate cycle	Biological Process	1	P74582
7	GO:0019464	glycine decarboxylation via glycine cleavage system	Biological Process	1	P73560
7	GO:0019626	short-chain fatty acid catabolic process	Biological Process	1	P74582
7	GO:0010304	PSII associated light-harvesting complex II catabolic process	Biological Process	3	P73437,P72991,Q55700
7	GO:0019563	glycerol catabolic process	Biological Process	1	Q59994
7	GO:0006007	glucose catabolic process	Biological Process	1	P72830
7	GO:0009251	glucan catabolic process	Biological Process	1	P73546
7	GO:0061615	glycolytic process through fructose-6-phosphate	Biological Process	1	P72830
7	GO:0009166	nucleotide catabolic process	Biological Process	8	P77972,P52983,Q55664,P74309,Q59994,P72830,P72939,Q55910
7	GO:1903506	regulation of nucleic acid-templated transcription	Biological Process	13	Q6ZER5,P72781,Q6YRQ3,Q55554,Q55588,P74298,P74670,Q55693,Q6ZEF5,P73499,Q55432,P74395,P36265
7	GO:1903507	negative regulation of nucleic acid-templated transcription	Biological Process	1	Q55432
7	GO:0019265	glycine biosynthetic process, by transamination of glyoxylate	Biological Process	1	P74281
7	GO:0051483	terpenoid biosynthetic process, mevalonate-independent	Biological Process	1	Q55663
7	GO:0043650	dicarboxylic acid biosynthetic process	Biological Process	4	P55037,P73997,P23353,Q55513
7	GO:0072330	monocarboxylic acid biosynthetic process	Biological Process	11	P77972,P52983,Q55664,P74309,Q59994,Q55120,P74638,P73848,P73574,P73016,P72830
7	GO:0000162	tryptophan biosynthetic process	Biological Process	3	P74561,Q59992,P73617
7	GO:0009228	thiamine biosynthetic process	Biological Process	1	Q55894
7	GO:0006261	DNA-dependent DNA replication	Biological Process	1	Q55801
7	GO:0001121	bacterial transcription	Biological Process	1	P74565
7	GO:0006353	DNA-templated transcription, termination	Biological Process	3	P74395,P36265,Q55877
7	GO:0006352	DNA-templated transcription, initiation	Biological Process	3	P74565,P73666,Q55525
7	GO:0006354	DNA-templated transcription, elongation	Biological Process	1	P36265
7	GO:0002181	cytoplasmic translation	Biological Process	1	P73306
7	GO:0006418	tRNA aminoacylation for protein translation	Biological Process	11	P74423,Q55486,Q55690,P52276,Q55778,Q55716,P73443,Q55729,P74296,P73201,Q55806
7	GO:0032543	mitochondrial translation	Biological Process	1	P74215
7	GO:0070929	trans-translation	Biological Process	1	P74355
7	GO:0009086	methionine biosynthetic process	Biological Process	1	P0DJF8
7	GO:0034312	diol biosynthetic process	Biological Process	1	P73790
7	GO:0006094	gluconeogenesis	Biological Process	2	P52983,Q59994
7	GO:0030497	fatty acid elongation	Biological Process	1	P73016
7	GO:0097056	selenocysteinyl-tRNA(Sec) biosynthetic process	Biological Process	1	P73201
7	GO:0097659	nucleic acid-templated transcription	Biological Process	18	P74565,P74395,P36265,Q55877,P73297,P73666,Q55525,Q6ZER5,P72781,Q6YRQ3,Q55554,Q55588,P74298,P74670,Q55693,Q6ZEF5,P73499,Q55432
7	GO:0006085	acetyl-CoA biosynthetic process	Biological Process	1	P74490
7	GO:2001295	malonyl-CoA biosynthetic process	Biological Process	1	P74638
7	GO:0009260	ribonucleotide biosynthetic process	Biological Process	20	P74490,P77972,P52983,Q55664,P74309,Q59994,P74494,P73853,P73471,Q55498,P27180,P26527,P27183,P27181,P27179,P27182,P72641,P73935,P72830,P74638
7	GO:0009124	nucleoside monophosphate biosynthetic process	Biological Process	16	P77972,P52983,Q55664,P74309,Q59994,P73471,Q55498,P27180,P26527,P27183,P27181,P27179,P27182,P72641,P73935,P72830
7	GO:0009142	nucleoside triphosphate biosynthetic process	Biological Process	14	P77972,P52983,Q55664,P74309,Q59994,P74494,P73853,P27180,P26527,P27183,P27181,P27179,P27182,P72830
7	GO:0009165	nucleotide biosynthetic process	Biological Process	20	P74490,P77972,P52983,Q55664,P74309,Q59994,P74494,P73853,P73471,Q55498,P27180,P26527,P27183,P27181,P27179,P27182,P72641,P73935,P72830,P74638
7	GO:0033866	nucleoside bisphosphate biosynthetic process	Biological Process	2	P74490,P74638
7	GO:0042326	negative regulation of phosphorylation	Biological Process	1	P74645
7	GO:0042549	photosystem II stabilization	Biological Process	2	P10549,Q55332
7	GO:0042325	regulation of phosphorylation	Biological Process	1	P74645
7	GO:0032784	regulation of DNA-templated transcription, elongation	Biological Process	1	P36265
7	GO:0006168	adenine salvage	Biological Process	1	P73935
7	GO:0051484	isopentenyl diphosphate biosynthetic process, methylerythritol 4-phosphate pathway involved in terpenoid biosynthetic process	Biological Process	1	Q55663
7	GO:0032787	monocarboxylic acid metabolic process	Biological Process	16	P74490,P77972,P52983,Q55664,P74309,Q59994,P80046,Q55120,P74638,P73848,P73574,P52208,P74582,P73016,Q55663,P72830
7	GO:0043648	dicarboxylic acid metabolic process	Biological Process	9	P55037,P73043,P74667,Q55513,P74569,P73997,P23353,Q55828,P73510
7	GO:0072350	tricarboxylic acid metabolic process	Biological Process	2	P80046,P74582
7	GO:0006468	protein phosphorylation	Biological Process	3	Q55178,Q55693,P74644
7	GO:0046939	nucleotide phosphorylation	Biological Process	6	P77972,P52983,Q55664,P74309,Q59994,P72830
7	GO:0044209	AMP salvage	Biological Process	2	P72641,P73935
7	GO:0015986	ATP synthesis coupled proton transport	Biological Process	6	P27180,P26527,P27183,P27181,P27179,P27182
7	GO:0019509	L-methionine salvage from methylthioadenosine	Biological Process	1	P0DJF8
7	GO:0006271	DNA strand elongation involved in DNA replication	Biological Process	1	Q55801
7	GO:0017006	protein-tetrapyrrole linkage	Biological Process	2	P73747,Q55013
7	GO:0018193	peptidyl-amino acid modification	Biological Process	1	P73441
7	GO:0018298	protein-chromophore linkage	Biological Process	11	Q54714,Q01952,P72870,Q54715,Q01951,P74102,Q55445,P05429,Q55274,P29254,P29255
7	GO:0031365	N-terminal protein amino acid modification	Biological Process	2	P72625,P73441
7	GO:0043543	protein acylation	Biological Process	1	P72625
7	GO:0043686	co-translational protein modification	Biological Process	1	P73441
7	GO:0006273	lagging strand elongation	Biological Process	1	Q55801
7	GO:0016071	mRNA metabolic process	Biological Process	1	P72659
7	GO:0034660	ncRNA metabolic process	Biological Process	14	P36236,P54123,P74423,Q55486,Q55690,P52276,Q55778,Q55716,P73443,Q55729,P74296,P73201,Q55806,P74215
7	GO:0090501	RNA phosphodiester bond hydrolysis	Biological Process	1	Q55801
7	GO:0009097	isoleucine biosynthetic process	Biological Process	4	Q55141,P29107,P54691,P73375
7	GO:0009098	leucine biosynthetic process	Biological Process	1	P54691
7	GO:0009099	valine biosynthetic process	Biological Process	3	Q55141,P29107,P54691
7	GO:0006592	ornithine biosynthetic process	Biological Process	1	P74122
7	GO:0009067	aspartate family amino acid biosynthetic process	Biological Process	5	P74569,P74667,Q55513,P0DJF8,Q55828
7	GO:0009070	serine family amino acid biosynthetic process	Biological Process	3	P74569,P73201,P74281
7	GO:0009084	glutamine family amino acid biosynthetic process	Biological Process	6	P54899,P74122,P55037,P77961,P74572,Q55167
7	GO:0009065	glutamine family amino acid catabolic process	Biological Process	1	P73043
7	GO:0009068	aspartate family amino acid catabolic process	Biological Process	1	P73375
7	GO:0009071	serine family amino acid catabolic process	Biological Process	1	P73560
7	GO:0070681	glutaminyl-tRNAGln biosynthesis via transamidation	Biological Process	1	P74215
7	GO:0033362	lysine biosynthetic process via diaminopimelate, diaminopimelate-aminotransferase pathway	Biological Process	1	Q55828
7	GO:0006525	arginine metabolic process	Biological Process	2	P54899,P74122
7	GO:0006536	glutamate metabolic process	Biological Process	2	P55037,P73043
7	GO:0006541	glutamine metabolic process	Biological Process	2	P77961,P55037
7	GO:0006553	lysine metabolic process	Biological Process	4	P74667,Q55513,P74569,Q55828
7	GO:0006566	threonine metabolic process	Biological Process	2	P73375,P74569
7	GO:0009092	homoserine metabolic process	Biological Process	1	P74569
7	GO:0016259	selenocysteine metabolic process	Biological Process	1	P73201
7	GO:0006515	protein quality control for misfolded or incompletely synthesized proteins	Biological Process	4	P74467,P54416,P74466,Q59993
7	GO:0046373	L-arabinose metabolic process	Biological Process	1	Q55841
7	GO:0009126	purine nucleoside monophosphate metabolic process	Biological Process	18	P77972,P52983,Q55664,P74309,Q59994,P73471,Q55498,P27180,P26527,P27183,P27181,P27179,P27182,P74044,P26524,P72641,P73935,P72830
7	GO:0009161	ribonucleoside monophosphate metabolic process	Biological Process	18	P77972,P52983,Q55664,P74309,Q59994,P73471,Q55498,P27180,P26527,P27183,P27181,P27179,P27182,P74044,P26524,P72641,P73935,P72830
7	GO:0006165	nucleoside diphosphate phosphorylation	Biological Process	6	P77972,P52983,Q55664,P74309,Q59994,P72830
7	GO:0009135	purine nucleoside diphosphate metabolic process	Biological Process	6	P77972,P52983,Q55664,P74309,Q59994,P72830
7	GO:0009185	ribonucleoside diphosphate metabolic process	Biological Process	6	P77972,P52983,Q55664,P74309,Q59994,P72830
7	GO:0009144	purine nucleoside triphosphate metabolic process	Biological Process	16	P77972,P52983,Q55664,P74309,Q59994,P74494,P73853,P27180,P26527,P27183,P27181,P27179,P27182,P74044,P26524,P72830
7	GO:0009147	pyrimidine nucleoside triphosphate metabolic process	Biological Process	1	P74494
7	GO:0009199	ribonucleoside triphosphate metabolic process	Biological Process	16	P77972,P52983,Q55664,P74309,Q59994,P74494,P73853,P27180,P26527,P27183,P27181,P27179,P27182,P74044,P26524,P72830
7	GO:0033875	ribonucleoside bisphosphate metabolic process	Biological Process	3	P74490,P72810,P74638
7	GO:0034470	ncRNA processing	Biological Process	3	P36236,P54123,P74423
7	GO:0006400	tRNA modification	Biological Process	1	P74423
7	GO:0006323	DNA packaging	Biological Process	1	P73418
7	GO:0010275	NAD(P)H dehydrogenase complex assembly	Biological Process	1	P72741
7	GO:0017004	cytochrome complex assembly	Biological Process	3	Q55013,P74149,P73912
7	GO:0051260	protein homooligomerization	Biological Process	1	P73016
7	GO:0051262	protein tetramerization	Biological Process	1	P73016
7	GO:0031564	transcription antitermination	Biological Process	2	P74395,P36265
7	GO:0006875	cellular metal ion homeostasis	Biological Process	4	P24602,P73321,P73287,Q55274
7	GO:0009644	response to high light intensity	Biological Process	3	P73437,P72991,Q55700
7	GO:0070972	protein localization to endoplasmic reticulum	Biological Process	1	P73930
7	GO:0030001	metal ion transport	Biological Process	2	P24602,P73287
7	GO:0015672	monovalent inorganic cation transport	Biological Process	7	P27180,P26527,P27183,P27181,P27179,P27182,P19050
7	GO:0098655	cation transmembrane transport	Biological Process	8	P27180,P26527,P27183,P27181,P27179,P27182,P19050,P72799
7	GO:0099132	ATP hydrolysis coupled cation transmembrane transport	Biological Process	1	P27182
7	GO:0015698	inorganic anion transport	Biological Process	2	Q55200,P73785
7	GO:0098656	anion transmembrane transport	Biological Process	2	P73785,P72799
7	GO:0098660	inorganic ion transmembrane transport	Biological Process	8	P27180,P26527,P27183,P27181,P27179,P27182,P19050,P73785
7	GO:0043952	protein transport by the Sec complex	Biological Process	2	P38382,Q55610
7	GO:0043953	protein transport by the Tat complex	Biological Process	1	P73010
7	GO:0098776	protein transport across the cell outer membrane	Biological Process	1	P74664
7	GO:0099131	ATP hydrolysis coupled ion transmembrane transport	Biological Process	1	P27182
7	GO:0046942	carboxylic acid transport	Biological Process	1	P74390
7	GO:0045047	protein targeting to ER	Biological Process	1	P73930
7	GO:0006613	cotranslational protein targeting to membrane	Biological Process	1	P73930
7	GO:0055080	cation homeostasis	Biological Process	7	P24602,P73321,P73287,Q55274,Q55835,P72827,P72849
7	GO:0098771	inorganic ion homeostasis	Biological Process	7	P24602,P73321,P73287,Q55274,Q55835,P72827,P72849
7	GO:1905479	negative regulation of glutamate-ammonia ligase activity	Biological Process	2	P73124,P72975
7	GO:0051096	positive regulation of helicase activity	Biological Process	1	Q55499
8	GO:0006596	polyamine biosynthetic process	Biological Process	1	P72703
8	GO:0009152	purine ribonucleotide biosynthetic process	Biological Process	20	P74490,P77972,P52983,Q55664,P74309,Q59994,P74494,P73853,P73471,Q55498,P27180,P26527,P27183,P27181,P27179,P27182,P72641,P73935,P72830,P74638
8	GO:0046129	purine ribonucleoside biosynthetic process	Biological Process	4	P73935,P0DJF8,P74494,P73853
8	GO:0019359	nicotinamide nucleotide biosynthetic process	Biological Process	6	P77972,P52983,Q55664,P74309,Q59994,P72830
8	GO:0009220	pyrimidine ribonucleotide biosynthetic process	Biological Process	1	P74494
8	GO:0046132	pyrimidine ribonucleoside biosynthetic process	Biological Process	1	P74494
8	GO:0015969	guanosine tetraphosphate metabolic process	Biological Process	1	P72810
8	GO:0046031	ADP metabolic process	Biological Process	6	P77972,P52983,Q55664,P74309,Q59994,P72830
8	GO:0046039	GTP metabolic process	Biological Process	2	P74494,P73853
8	GO:0046040	IMP metabolic process	Biological Process	2	P73471,Q55498
8	GO:1901068	guanosine-containing compound metabolic process	Biological Process	3	P74494,P73853,P72810
8	GO:0006739	NADP metabolic process	Biological Process	3	P72797,P52208,Q55766
8	GO:0019674	NAD metabolic process	Biological Process	1	P72830
8	GO:0046036	CTP metabolic process	Biological Process	1	P74494
8	GO:0046051	UTP metabolic process	Biological Process	1	P74494
8	GO:0009253	peptidoglycan catabolic process	Biological Process	2	P73736,P73581
8	GO:0009254	peptidoglycan turnover	Biological Process	1	Q55666
8	GO:0006538	glutamate catabolic process	Biological Process	1	P73043
8	GO:0061718	glucose catabolic process to pyruvate	Biological Process	1	P72830
8	GO:0061620	glycolytic process through glucose-6-phosphate	Biological Process	1	P72830
8	GO:0006537	glutamate biosynthetic process	Biological Process	1	P55037
8	GO:0009423	chorismate biosynthetic process	Biological Process	2	P73997,P23353
8	GO:0042866	pyruvate biosynthetic process	Biological Process	6	P77972,P52983,Q55664,P74309,Q59994,P72830
8	GO:0001123	transcription initiation from bacterial-type RNA polymerase promoter	Biological Process	1	P74565
8	GO:0006419	alanyl-tRNA aminoacylation	Biological Process	1	P74423
8	GO:0006420	arginyl-tRNA aminoacylation	Biological Process	2	Q55486,Q55690
8	GO:0006421	asparaginyl-tRNA aminoacylation	Biological Process	1	P52276
8	GO:0006424	glutamyl-tRNA aminoacylation	Biological Process	1	Q55778
8	GO:0006426	glycyl-tRNA aminoacylation	Biological Process	2	Q55716,Q55690
8	GO:0006430	lysyl-tRNA aminoacylation	Biological Process	1	P73443
8	GO:0006431	methionyl-tRNA aminoacylation	Biological Process	1	Q55729
8	GO:0006432	phenylalanyl-tRNA aminoacylation	Biological Process	1	P74296
8	GO:0006434	seryl-tRNA aminoacylation	Biological Process	1	P73201
8	GO:0006435	threonyl-tRNA aminoacylation	Biological Process	1	Q55806
8	GO:0006086	acetyl-CoA biosynthetic process from pyruvate	Biological Process	1	P74490
8	GO:0009127	purine nucleoside monophosphate biosynthetic process	Biological Process	16	P77972,P52983,Q55664,P74309,Q59994,P73471,Q55498,P27180,P26527,P27183,P27181,P27179,P27182,P72641,P73935,P72830
8	GO:0009156	ribonucleoside monophosphate biosynthetic process	Biological Process	16	P77972,P52983,Q55664,P74309,Q59994,P73471,Q55498,P27180,P26527,P27183,P27181,P27179,P27182,P72641,P73935,P72830
8	GO:0009145	purine nucleoside triphosphate biosynthetic process	Biological Process	14	P77972,P52983,Q55664,P74309,Q59994,P74494,P73853,P27180,P26527,P27183,P27181,P27179,P27182,P72830
8	GO:0009148	pyrimidine nucleoside triphosphate biosynthetic process	Biological Process	1	P74494
8	GO:0009201	ribonucleoside triphosphate biosynthetic process	Biological Process	14	P77972,P52983,Q55664,P74309,Q59994,P74494,P73853,P27180,P26527,P27183,P27181,P27179,P27182,P72830
8	GO:0034030	ribonucleoside bisphosphate biosynthetic process	Biological Process	2	P74490,P74638
8	GO:0006090	pyruvate metabolic process	Biological Process	8	P74490,P77972,P52983,Q55664,P74309,Q59994,Q55663,P72830
8	GO:0033609	oxalate metabolic process	Biological Process	1	P73510
8	GO:0046417	chorismate metabolic process	Biological Process	2	P73997,P23353
8	GO:0046777	protein autophosphorylation	Biological Process	1	Q55693
8	GO:0017003	protein-heme linkage	Biological Process	1	Q55013
8	GO:0017007	protein-bilin linkage	Biological Process	1	P73747
8	GO:0018206	peptidyl-methionine modification	Biological Process	1	P73441
8	GO:0006473	protein acetylation	Biological Process	1	P72625
8	GO:0006399	tRNA metabolic process	Biological Process	12	P74423,Q55486,Q55690,P52276,Q55778,Q55716,P73443,Q55729,P74296,P73201,Q55806,P74215
8	GO:0016072	rRNA metabolic process	Biological Process	2	P36236,P54123
8	GO:0090502	RNA phosphodiester bond hydrolysis, endonucleolytic	Biological Process	1	Q55801
8	GO:0009085	lysine biosynthetic process	Biological Process	4	P74667,Q55513,P74569,Q55828
8	GO:0009088	threonine biosynthetic process	Biological Process	1	P74569
8	GO:0009090	homoserine biosynthetic process	Biological Process	1	P74569
8	GO:0016260	selenocysteine biosynthetic process	Biological Process	1	P73201
8	GO:0006526	arginine biosynthetic process	Biological Process	2	P54899,P74122
8	GO:0006542	glutamine biosynthetic process	Biological Process	1	P77961
8	GO:0006567	threonine catabolic process	Biological Process	1	P73375
8	GO:0009167	purine ribonucleoside monophosphate metabolic process	Biological Process	18	P77972,P52983,Q55664,P74309,Q59994,P73471,Q55498,P27180,P26527,P27183,P27181,P27179,P27182,P74044,P26524,P72641,P73935,P72830
8	GO:0009179	purine ribonucleoside diphosphate metabolic process	Biological Process	6	P77972,P52983,Q55664,P74309,Q59994,P72830
8	GO:0009205	purine ribonucleoside triphosphate metabolic process	Biological Process	16	P77972,P52983,Q55664,P74309,Q59994,P74494,P73853,P27180,P26527,P27183,P27181,P27179,P27182,P74044,P26524,P72830
8	GO:0009208	pyrimidine ribonucleoside triphosphate metabolic process	Biological Process	1	P74494
8	GO:0008033	tRNA processing	Biological Process	1	P74423
8	GO:0030261	chromosome condensation	Biological Process	1	P73418
8	GO:0018063	cytochrome c-heme linkage	Biological Process	1	Q55013
8	GO:0051289	protein homotetramerization	Biological Process	1	P73016
8	GO:0046916	cellular transition metal ion homeostasis	Biological Process	4	P24602,P73321,P73287,Q55274
8	GO:0000041	transition metal ion transport	Biological Process	2	P24602,P73287
8	GO:1902600	proton transmembrane transport	Biological Process	7	P27180,P26527,P27183,P27181,P27179,P27182,P19050
8	GO:0098662	inorganic cation transmembrane transport	Biological Process	7	P27180,P26527,P27183,P27181,P27179,P27182,P19050
8	GO:0015991	ATP hydrolysis coupled proton transport	Biological Process	1	P27182
8	GO:0006817	phosphate ion transport	Biological Process	2	P73785,Q55200
8	GO:0098661	inorganic anion transmembrane transport	Biological Process	1	P73785
8	GO:0006614	SRP-dependent cotranslational protein targeting to membrane	Biological Process	1	P73930
8	GO:0055065	metal ion homeostasis	Biological Process	7	P24602,P73321,P73287,Q55274,Q55835,P72827,P72849
9	GO:0006183	GTP biosynthetic process	Biological Process	2	P74494,P73853
9	GO:0006188	IMP biosynthetic process	Biological Process	2	P73471,Q55498
9	GO:1901070	guanosine-containing compound biosynthetic process	Biological Process	2	P74494,P73853
9	GO:0009435	NAD biosynthetic process	Biological Process	1	P72830
9	GO:0006228	UTP biosynthetic process	Biological Process	1	P74494
9	GO:0006241	CTP biosynthetic process	Biological Process	1	P74494
9	GO:0006734	NADH metabolic process	Biological Process	1	P72830
9	GO:0009168	purine ribonucleoside monophosphate biosynthetic process	Biological Process	16	P77972,P52983,Q55664,P74309,Q59994,P73471,Q55498,P27180,P26527,P27183,P27181,P27179,P27182,P72641,P73935,P72830
9	GO:0009206	purine ribonucleoside triphosphate biosynthetic process	Biological Process	14	P77972,P52983,Q55664,P74309,Q59994,P74494,P73853,P27180,P26527,P27183,P27181,P27179,P27182,P72830
9	GO:0009209	pyrimidine ribonucleoside triphosphate biosynthetic process	Biological Process	1	P74494
9	GO:0017009	protein-phycocyanobilin linkage	Biological Process	1	P73747
9	GO:0006879	cellular iron ion homeostasis	Biological Process	4	Q55274,P24602,P73321,P73287
9	GO:0006826	iron ion transport	Biological Process	2	P24602,P73287
9	GO:0015985	energy coupled proton transport, down electrochemical gradient	Biological Process	6	P27180,P26527,P27183,P27181,P27179,P27182
9	GO:0015988	energy coupled proton transmembrane transport, against electrochemical gradient	Biological Process	2	P19050,P27182
9	GO:0035435	phosphate ion transmembrane transport	Biological Process	1	P73785
9	GO:0055076	transition metal ion homeostasis	Biological Process	7	P24602,P73321,P73287,Q55274,Q55835,P72827,P72849
10	GO:0006189	'de novo' IMP biosynthetic process	Biological Process	2	P73471,Q55498
10	GO:0015990	electron transport coupled proton transport	Biological Process	1	P19050
10	GO:0055072	iron ion homeostasis	Biological Process	7	P24602,P73321,P73287,Q55274,Q55835,P72827,P72849

## Sheet: MF
Level	GO_ID	Term	Type	Seqs_Num	Sequences
1	GO:0003674	molecular_function	Molecular Function	385	P22358,Q55511,Q05971,Q05972,P22034,P73789,P50027,P74702,Q55510,P32422,P73068,Q55013,P27319,P21697,P27320,P09190,P73492,Q55389,P09191,P74283,Q55980,P73388,P73056,P73509,P29254,P29255,P73308,P74226,P36236,P73299,P74229,Q55667,P74230,P74296,Q55806,P73443,Q55778,P74423,P74288,Q55443,P74137,Q55177,Q55693,Q55178,P73104,Q55910,P73997,P72659,P72758,Q55436,P73930,P72689,P72931,P73268,P73849,P80507,P29107,…
2	GO:0140110	transcription regulator activity	Molecular Function	7	P74426,Q55432,P74565,P73104,P73666,Q55525,P73607
2	GO:0003824	catalytic activity	Molecular Function	258	P32422,P73068,Q55013,P27319,P21697,P27320,P09190,P73492,Q55389,P09191,P74283,Q55980,P73388,P73056,P73509,P29254,P29255,P74288,Q55443,P74137,Q55177,Q55693,Q55178,P72659,P73930,P72689,P72931,P73268,P73527,Q55511,P73789,Q55118,P72704,P22358,P74702,P74467,P54416,P74466,Q59993,P73157,P73946,P74506,P73997,P72830,P73297,P73077,P27180,P26527,P27183,P27181,P27179,P27182,P73853,P54899,P74561,P73195,P72834,…
2	GO:0045735	nutrient reservoir activity	Molecular Function	1	P73510
2	GO:0005198	structural molecule activity	Molecular Function	40	Q55385,P73312,P73308,P74226,P36236,P73310,P73318,P73315,P42352,P74267,P73305,P36237,P73304,P74410,P73299,P73014,P72851,P48949,P23350,P74229,P48946,P73306,P73336,P73296,P73636,P73314,P48959,P73316,P48958,P73530,P72866,P74071,P73311,P73289,P74230,P73292,Q55004,P74142,P72731,P74596
2	GO:0005215	transporter activity	Molecular Function	31	P27180,P26527,P27183,P27181,P27179,P27182,P74044,P72603,P72942,P73010,P74664,P73553,P73450,P73198,P73103,P73409,P74655,P15730,Q59991,P73543,P74238,P72602,P72609,P72599,P74182,Q55776,P72799,P73472,P38382,Q55610,Q55676
2	GO:0005488	binding	Molecular Function	244	P22358,Q55511,Q05971,Q05972,P22034,P73789,P50027,P74702,Q55510,P73308,P74226,P36236,P73299,P74229,Q55667,P74230,P74296,Q55806,P73443,Q55778,P74423,Q55910,P73997,P72758,Q55436,P73849,P80507,P29107,P77972,P54205,P72659,Q55557,Q55801,P74643,P72871,P80046,P29254,P73617,P73918,P29255,P72931,P74426,Q55432,P72797,P73952,P73019,Q55583,P73089,P73817,P73935,Q55641,P74156,P52276,P73706,P73418,P73297,P72781,…
2	GO:0016209	antioxidant activity	Molecular Function	10	P73492,P73824,P73348,P74250,Q6ZEQ0,P72697,P73728,P73604,P73178,P72719
2	GO:0060089	molecular transducer activity	Molecular Function	9	P73104,Q55445,P73173,P72602,P72609,P72599,P74102,P74295,Q55693
2	GO:0140104	molecular carrier activity	Molecular Function	1	P73925
3	GO:0003700	DNA-binding transcription factor activity	Molecular Function	6	P74426,Q55432,P74565,P73104,P73666,Q55525
3	GO:0016987	sigma factor activity	Molecular Function	3	P74565,P73666,Q55525
3	GO:0043856	anti-sigma factor antagonist activity	Molecular Function	1	P73607
3	GO:0016491	oxidoreductase activity	Molecular Function	77	P32422,P73068,Q55013,P27319,P21697,P27320,P09190,P73492,Q55389,P09191,P74283,Q55980,P73388,P73056,P73509,P29254,P29255,P73853,P54899,P73195,P72834,P74044,P73574,P73016,P24602,P73287,Q55318,Q55167,P72849,P80046,P29107,P54206,P54205,P73824,P73348,P74250,Q6ZEQ0,P52208,P74572,P74490,P19125,P19050,P26524,P26523,P72697,P73728,P05429,P27589,Q57038,P74149,P73146,P10549,P52232,Q55194,P73920,P55037,Q59987,…
3	GO:0016740	transferase activity	Molecular Function	46	P74288,Q55443,P74137,Q55177,Q55693,Q55178,P73527,P72830,P73297,Q55141,P73935,P72641,P72940,P74122,P73617,P74569,P54691,P73574,P73016,P72648,P72871,P74494,P72625,P72659,P74745,P72877,P74281,P72797,P73546,P74668,Q55679,P72810,P72896,P37101,Q55828,Q55788,Q55480,P73286,P74638,Q55667,Q55183,Q55781,P0DJF8,P72776,P73611,P74060
3	GO:0016787	hydrolase activity	Molecular Function	79	P72659,P73930,P72689,P72931,P73268,P22358,P74702,P74467,P54416,P74466,Q59993,P73157,P73946,P74506,P73077,P27180,P26527,P27183,P27181,P27179,P27182,P73323,P74383,P73458,P75023,P73437,P72991,Q55700,Q55510,Q55701,P73971,P74474,Q55728,P74305,P74571,P74002,Q55682,P74016,Q55662,P73579,P73605,P80507,P73466,P73706,P73012,P54123,Q55801,P72938,Q55666,Q55476,P74755,P73626,Q6YRT3,Q55791,P73450,Q55641,P73736,…
3	GO:0016829	lyase activity	Molecular Function	24	P73997,P74582,P23353,Q55664,P74309,P73043,P77972,P77969,P73375,Q59992,P54224,P73790,P73848,Q55367,Q55513,Q55688,Q55894,P74690,Q55557,P54206,P54205,P73849,P73747,P72807
3	GO:0016853	isomerase activity	Molecular Function	15	Q55511,P73789,Q55118,P72704,P73077,P74561,P52983,P74643,Q55766,Q59994,P74667,P73599,Q55498,Q55183,P74234
3	GO:0016874	ligase activity	Molecular Function	22	Q55120,P74638,P77961,P77970,P73471,P74423,Q55486,Q55690,P52276,Q55778,Q55716,P73443,Q55729,P74296,P73201,Q55806,P73668,P51634,Q55450,P74215,P73362,P73196
3	GO:0061783	peptidoglycan muralytic activity	Molecular Function	2	P73736,P73581
3	GO:0140096	catalytic activity, acting on a protein	Molecular Function	38	P74288,Q55443,P74137,Q55177,Q55693,Q55178,Q55511,P73789,Q55118,P72704,P74467,P54416,P74466,Q59993,P73157,P73458,P75023,P73437,P72991,Q55700,Q55510,Q55701,P73971,P74474,Q55728,P74305,P74571,P74002,Q55682,P74016,Q55662,P73579,P73605,P74745,P72877,P73626,P74383,P74527
3	GO:0140097	catalytic activity, acting on DNA	Molecular Function	2	P73077,P72938
3	GO:0140098	catalytic activity, acting on RNA	Molecular Function	17	P72659,P73297,P54123,Q55801,P74423,Q55486,Q55690,P52276,Q55778,Q55716,P73443,Q55729,P74296,P73201,Q55806,Q55450,P74215
3	GO:0003735	structural constituent of ribosome	Molecular Function	38	Q55385,P73312,P73308,P74226,P36236,P73310,P73318,P73315,P42352,P74267,P73305,P36237,P73304,P74410,P73299,P73014,P72851,P48949,P23350,P74229,P48946,P73306,P73336,P73296,P73636,P73314,P48959,P73316,P48958,P73530,P72866,P74071,P73311,P73289,P74230,P73292,Q55004,P74142
3	GO:0022857	transmembrane transporter activity	Molecular Function	31	P27180,P26527,P27183,P27181,P27179,P27182,P74044,P73010,P74664,P73553,P73450,P73198,P73103,P73409,P74655,P15730,Q59991,P73543,P74238,P72602,P72609,P72599,P74182,Q55776,P72799,P73472,P38382,Q55610,Q55676,P72603,P72942
3	GO:0008565	protein transporter activity	Molecular Function	5	P73010,P74664,P73472,P38382,Q55610
3	GO:0005515	protein binding	Molecular Function	28	P22358,Q55511,Q05971,Q05972,P22034,P73789,P50027,P74702,Q55510,P73297,P54899,P74645,P74182,P73348,P73091,P09191,P74295,P73728,P72731,P73124,P72975,P73607,P74467,P54416,P74466,Q59993,P72758,Q55436
3	GO:0030246	carbohydrate binding	Molecular Function	2	P52983,P72830
3	GO:0008289	lipid binding	Molecular Function	1	P27182
3	GO:0008144	drug binding	Molecular Function	59	P73789,Q05971,Q05972,P26527,P74494,Q55450,P22034,P22358,P73471,P72940,Q6YRT3,P72648,P72641,P37101,P27179,P77961,Q55662,P72871,P73437,P72991,P74638,P74349,Q55700,P73201,Q55791,P74215,P74361,P74745,P74296,P51634,P74463,P74755,P74702,Q55806,Q55729,Q55486,P73443,P72830,P73668,Q55778,Q55716,P52276,Q55690,Q55510,P73450,P74423,P74137,P73860,P73077,Q55693,P72799,P73925,P73935,Q55828,P74668,Q55679,P73546,…
3	GO:0033218	amide binding	Molecular Function	2	P73789,P74527
3	GO:0036094	small molecule binding	Molecular Function	81	Q55910,P73997,P73935,Q05971,Q05972,P26527,P74494,Q55450,P22034,P22358,P73471,P72940,Q6YRT3,P72648,P72641,P37101,P27179,P77961,Q55662,P72871,P73437,P72991,P74638,P74349,Q55700,P73201,Q55791,P74215,P74361,P74745,P74296,P51634,P74463,P74755,P74702,Q55806,Q55729,Q55486,P73443,P72830,P73668,Q55778,Q55716,P52276,Q55690,Q55510,P73450,P74423,P74137,P73860,P73077,Q55693,P72799,P73930,P72689,P72931,P73268,…
3	GO:0043167	ion binding	Molecular Function	145	P73849,P80507,P29107,P77972,P54205,P72659,Q55557,Q55801,P74643,P72871,P80046,P74296,P29254,P73617,P73918,P29255,P73443,P72931,P72797,P73952,P73019,Q55583,P73089,P73817,P32422,Q05971,Q55835,P72827,P74494,P73600,P27320,P73925,P74305,P72849,P74016,P73510,P77961,Q55389,Q55592,P74174,Q55554,Q55366,P73441,P73056,P73509,P74571,P73599,Q55806,P73997,Q55729,P72830,P72703,P74582,P55037,P73068,Q55013,P72602,…
3	GO:0044877	protein-containing complex binding	Molecular Function	5	P73930,P72874,Q55511,P74518,P73301
3	GO:0048037	cofactor binding	Molecular Function	57	P27319,Q55660,P23353,P73129,P73195,P05429,Q55274,P29254,P29255,Q55013,P73925,P72849,P09190,P09191,Q57038,Q55366,P73509,Q55828,P74668,Q55679,P73546,P73043,P73375,P73918,P74771,P74338,P19125,P19050,P27724,P26524,P26523,P29107,P52208,Q55167,P73128,P80046,P54899,P73574,P72834,P74283,P73947,P27320,P74558,P73355,P74174,P73388,P72731,P73056,P74596,P55037,P32422,Q55781,Q55389,Q55894,P74582,Q55663,P74295
3	GO:0051540	metal cluster binding	Molecular Function	21	P74283,P73947,P27320,P74558,P73355,P74174,P73388,P72731,P73056,P74596,P55037,P32422,Q55781,Q55389,P19050,Q55894,Q55366,P29254,P29255,P74582,P73195
3	GO:0097159	organic cyclic compound binding	Molecular Function	156	P73308,P74226,P36236,P73299,P74229,Q55667,P74230,P74296,Q55806,P73443,Q55778,P74423,Q55910,P73997,P74426,Q55432,P73935,Q55641,Q55801,P74156,P52276,P73706,P73418,P73297,P72781,Q6ZEG4,Q6ZE84,P74565,Q6YRQ3,P73104,Q55554,Q55588,P72938,P73666,P74298,Q55525,P74670,P73186,P73077,Q55499,P73557,Q55765,P74395,P72659,P74355,P54123,P72724,P73314,P73530,P74142,P74582,P72874,P73301,P72689,P74413,Q55119,Q05971,…
3	GO:0097367	carbohydrate derivative binding	Molecular Function	60	Q05971,Q05972,P26527,P74494,Q55450,P22034,P22358,P73471,P72940,Q6YRT3,P72648,P72641,P37101,P27179,P77961,Q55662,P72871,P73437,P72991,P74638,P74349,Q55700,P73201,Q55791,P74215,P74361,P74745,P74296,P51634,P74463,P74755,P74702,Q55806,Q55729,Q55486,P73443,P72830,P73668,Q55778,Q55716,P52276,Q55690,Q55510,P73450,P74423,P74137,P73860,P73077,Q55693,P72799,P73930,P72689,P72931,P73268,P27319,Q55660,P23353,…
3	GO:1901363	heterocyclic compound binding	Molecular Function	156	P73308,P74226,P36236,P73299,P74229,Q55667,P74230,P74296,Q55806,P73443,Q55778,P74423,Q55910,P73997,P74426,Q55432,P73935,Q55641,Q55801,P74156,P52276,P73706,P73418,P73297,P72781,Q6ZEG4,Q6ZE84,P74565,Q6YRQ3,P73104,Q55554,Q55588,P72938,P73666,P74298,Q55525,P74670,P73186,P73077,Q55499,P73557,Q55765,P74395,P72659,P74355,P54123,P72724,P73314,P73530,P74142,P74582,P72874,P73301,P72689,P74413,Q55119,Q05971,…
3	GO:1901681	sulfur compound binding	Molecular Function	1	P73918
3	GO:0004362	glutathione-disulfide reductase activity	Molecular Function	1	P73492
3	GO:0004601	peroxidase activity	Molecular Function	6	P73824,P74250,P72697,P73728,P73348,Q6ZEQ0
3	GO:0051920	peroxiredoxin activity	Molecular Function	4	P72697,P73728,P73604,P73348
3	GO:0000156	phosphorelay response regulator activity	Molecular Function	1	P73104
3	GO:0038023	signaling receptor activity	Molecular Function	7	Q55445,P73173,P74102,P74295,P72602,P72609,P72599
3	GO:0009927	histidine phosphotransfer kinase activity	Molecular Function	1	Q55693
3	GO:0005344	oxygen carrier activity	Molecular Function	1	P73925
4	GO:0001130	bacterial-type RNA polymerase transcription factor activity, sequence-specific DNA binding	Molecular Function	2	P74426,Q55432
4	GO:0009055	electron transfer activity	Molecular Function	22	P74044,P05429,P27589,Q57038,P74149,P32422,P73068,Q55013,P27319,P21697,P27320,P09190,P73492,Q55389,P09191,P74283,Q55980,P73388,P73056,P73509,P29254,P29255
4	GO:0004497	monooxygenase activity	Molecular Function	3	P72584,P54206,P54205
4	GO:0016651	oxidoreductase activity, acting on NAD(P)H	Molecular Function	10	P73195,P73492,P19125,P19050,P26524,P26523,P74771,P74338,P27724,P52232
4	GO:0010242	oxygen evolving activity	Molecular Function	1	P10549
4	GO:0015002	heme-copper terminal oxidase activity	Molecular Function	1	P74044
4	GO:0016614	oxidoreductase activity, acting on CH-OH group of donors	Molecular Function	7	P73853,P72834,P73574,P80046,P29107,P52208,Q55663
4	GO:0016903	oxidoreductase activity, acting on the aldehyde or oxo group of donors	Molecular Function	3	P54899,Q55167,P74490
4	GO:0016627	oxidoreductase activity, acting on the CH-CH group of donors	Molecular Function	2	P73016,Q59987
4	GO:0016638	oxidoreductase activity, acting on the CH-NH2 group of donors	Molecular Function	1	P55037
4	GO:0016645	oxidoreductase activity, acting on the CH-NH group of donors	Molecular Function	2	P74572,Q55660
4	GO:0016667	oxidoreductase activity, acting on a sulfur group of donors	Molecular Function	8	P73492,P73146,P73056,P52232,Q55194,P73920,P72779,Q55389
4	GO:0016675	oxidoreductase activity, acting on a heme group of donors	Molecular Function	1	P74044
4	GO:0016679	oxidoreductase activity, acting on diphenols and related substances as donors	Molecular Function	1	P74174
4	GO:0016684	oxidoreductase activity, acting on peroxide as acceptor	Molecular Function	7	P73824,P73348,P74250,Q6ZEQ0,P72697,P73728,P73604
4	GO:0016705	oxidoreductase activity, acting on paired donors, with incorporation or reduction of molecular oxygen	Molecular Function	2	P72849,P72584
4	GO:0016722	oxidoreductase activity, oxidizing metal ions	Molecular Function	3	P24602,P73287,P73321
4	GO:0016730	oxidoreductase activity, acting on iron-sulfur proteins as donors	Molecular Function	2	Q55318,Q55389
4	GO:0016741	transferase activity, transferring one-carbon groups	Molecular Function	2	P72896,P74638
4	GO:0016744	transferase activity, transferring aldehyde or ketonic groups	Molecular Function	2	Q55141,P72797
4	GO:0016746	transferase activity, transferring acyl groups	Molecular Function	4	P74122,P73574,P73016,P72625
4	GO:0016757	transferase activity, transferring glycosyl groups	Molecular Function	4	P73935,P73617,P73546,P0DJF8
4	GO:0016765	transferase activity, transferring alkyl or aryl (other than methyl) groups	Molecular Function	2	P73527,P72871
4	GO:0016769	transferase activity, transferring nitrogenous groups	Molecular Function	6	P54691,P74281,P74668,Q55679,Q55828,P72776
4	GO:0016772	transferase activity, transferring phosphorus-containing groups	Molecular Function	23	P74288,Q55443,P74137,Q55177,Q55693,Q55178,P72830,P73297,P72641,P72940,P74569,P72648,P74494,P72659,P74745,P72877,P72810,P37101,Q55788,Q55480,P73286,Q55667,Q55183
4	GO:0016782	transferase activity, transferring sulfur-containing groups	Molecular Function	1	Q55781
4	GO:0008233	peptidase activity	Molecular Function	25	P74467,P54416,P74466,Q59993,P73157,P73458,P75023,P73437,P72991,Q55700,Q55510,Q55701,P73971,P74474,Q55728,P74305,P74571,P74002,Q55682,P74383,P74527,P74016,Q55662,P73579,P73605
4	GO:0016788	hydrolase activity, acting on ester bonds	Molecular Function	18	P72659,P73946,P74506,P73323,P73466,P73706,P73012,P54123,Q55801,P72938,P73626,Q55641,P73163,P72810,P74722,Q55390,Q55579,P73849
4	GO:0016798	hydrolase activity, acting on glycosyl bonds	Molecular Function	3	Q55666,Q55476,Q55841
4	GO:0016810	hydrolase activity, acting on carbon-nitrogen (but not peptide) bonds	Molecular Function	9	P74383,P74755,P73736,P73581,P72703,Q55592,Q55852,P73441,P73597
4	GO:0016817	hydrolase activity, acting on acid anhydrides	Molecular Function	28	P73930,P72689,P72931,P73268,P22358,P74702,P73077,P27180,P26527,P27183,P27181,P27179,P27182,P74467,P54416,P74466,P73437,P72991,Q59993,Q55700,Q55510,Q55701,P80507,P74755,Q6YRT3,Q55791,P73450,P72799
4	GO:0017171	serine hydrolase activity	Molecular Function	9	P74467,P54416,P74466,Q59993,P73157,Q55728,P73458,P75023,Q55682
4	GO:0019239	deaminase activity	Molecular Function	1	P52761
4	GO:0016830	carbon-carbon lyase activity	Molecular Function	10	Q55664,P74309,P73043,P54224,Q55688,P74690,P54206,P54205,P73849,Q55894
4	GO:0016835	carbon-oxygen lyase activity	Molecular Function	10	P73997,P74582,P23353,P77972,P77969,Q59992,P73790,P73848,Q55513,Q55557
4	GO:0016840	carbon-nitrogen lyase activity	Molecular Function	2	P73375,Q55367
4	GO:0003916	DNA topoisomerase activity	Molecular Function	1	P73077
4	GO:0016854	racemase and epimerase activity	Molecular Function	2	P74667,P73599
4	GO:0016859	cis-trans isomerase activity	Molecular Function	4	Q55511,P73789,Q55118,P72704
4	GO:0016860	intramolecular oxidoreductase activity	Molecular Function	4	P74561,P52983,Q55766,Q59994
4	GO:0016866	intramolecular transferase activity	Molecular Function	3	P74643,Q55498,P52983
4	GO:0016875	ligase activity, forming carbon-oxygen bonds	Molecular Function	11	P74423,Q55486,Q55690,P52276,Q55778,Q55716,P73443,Q55729,P74296,P73201,Q55806
4	GO:0016879	ligase activity, forming carbon-nitrogen bonds	Molecular Function	6	P77961,P77970,P73471,P73668,Q55450,P74215
4	GO:0016885	ligase activity, forming carbon-carbon bonds	Molecular Function	2	Q55120,P74638
4	GO:0051002	ligase activity, forming nitrogen-metal bonds	Molecular Function	2	P51634,P73362
4	GO:0008745	N-acetylmuramoyl-L-alanine amidase activity	Molecular Function	2	P73736,P73581
4	GO:0003755	peptidyl-prolyl cis-trans isomerase activity	Molecular Function	4	Q55511,P73789,Q55118,P72704
4	GO:0004672	protein kinase activity	Molecular Function	8	P74288,Q55443,P74137,Q55177,Q55693,Q55178,P74745,P72877
4	GO:0004721	phosphoprotein phosphatase activity	Molecular Function	1	P73626
4	GO:0004536	deoxyribonuclease activity	Molecular Function	1	P72938
4	GO:0004540	ribonuclease activity	Molecular Function	3	P72659,P54123,Q55801
4	GO:0097747	RNA polymerase activity	Molecular Function	1	P73297
4	GO:0140101	catalytic activity, acting on a tRNA	Molecular Function	13	P74423,Q55486,Q55690,P52276,Q55778,Q55716,P73443,Q55729,P74296,P73201,Q55806,Q55450,P74215
4	GO:0015075	ion transmembrane transporter activity	Molecular Function	9	P27180,P26527,P27183,P27181,P27179,P27182,P74044,P73450,P72799
4	GO:0015144	carbohydrate transmembrane transporter activity	Molecular Function	1	P73198
4	GO:0051184	cofactor transmembrane transporter activity	Molecular Function	3	P72602,P72609,P72599
4	GO:0042887	amide transmembrane transporter activity	Molecular Function	5	P73010,P74664,P73472,P38382,Q55610
4	GO:0015318	inorganic molecular entity transmembrane transporter activity	Molecular Function	9	P27180,P26527,P27183,P27181,P27179,P27182,P74044,P73450,P72799
4	GO:0015562	efflux transmembrane transporter activity	Molecular Function	2	P74182,Q55776
4	GO:0022803	passive transmembrane transporter activity	Molecular Function	9	P73553,P73103,P73409,P74655,P15730,Q59991,P73543,P74238,Q55676
4	GO:0022804	active transmembrane transporter activity	Molecular Function	10	P27180,P26527,P27183,P27181,P27179,P27182,P72799,P73472,P38382,Q55610
4	GO:0022884	macromolecule transmembrane transporter activity	Molecular Function	6	P73010,P74664,P73198,P73472,P38382,Q55610
4	GO:0008320	protein transmembrane transporter activity	Molecular Function	5	P73472,P38382,Q55610,P73010,P74664
4	GO:0044183	protein binding involved in protein folding	Molecular Function	2	P22358,Q55511
4	GO:0051082	unfolded protein binding	Molecular Function	8	Q05971,Q05972,P22034,P22358,P73789,P50027,P74702,Q55510
4	GO:0051087	chaperone binding	Molecular Function	2	Q05971,P50027
4	GO:0046983	protein dimerization activity	Molecular Function	3	P73297,P54899,Q55510
4	GO:0042802	identical protein binding	Molecular Function	9	P74645,P74182,P73348,P73091,P09191,P74295,P73728,P72731,P74702
4	GO:0051787	misfolded protein binding	Molecular Function	1	P22358
4	GO:0031072	heat shock protein binding	Molecular Function	1	P22358
4	GO:0019899	enzyme binding	Molecular Function	6	P74467,P54416,P74466,Q59993,P73124,P72975
4	GO:0045152	antisigma factor binding	Molecular Function	1	P73607
4	GO:0048029	monosaccharide binding	Molecular Function	2	P52983,P72830
4	GO:0016018	cyclosporin A binding	Molecular Function	1	P73789
4	GO:0005524	ATP binding	Molecular Function	50	Q05971,Q05972,P26527,P74494,Q55450,P22034,P22358,P73471,P72940,Q6YRT3,P72648,P72641,P37101,P27179,P77961,Q55662,P72871,P73437,P72991,P74638,P74349,Q55700,P73201,Q55791,P74215,P74361,P74745,P74296,P51634,P74463,P74755,P74702,Q55806,Q55729,Q55486,P73443,P72830,P73668,Q55778,Q55716,P52276,Q55690,Q55510,P73450,P74423,P74137,P73860,P73077,Q55693,P72799
4	GO:0019825	oxygen binding	Molecular Function	1	P73925
4	GO:0016208	AMP binding	Molecular Function	2	P73935,P72830
4	GO:0070279	vitamin B6 binding	Molecular Function	6	Q55828,P74668,Q55679,P73546,P73043,P73375
4	GO:0042277	peptide binding	Molecular Function	2	P73789,P74527
4	GO:0000166	nucleotide binding	Molecular Function	72	Q05971,Q05972,P26527,P74494,Q55450,P22034,P22358,P73471,P72940,Q6YRT3,P72648,P72641,P37101,P27179,P77961,Q55662,P72871,P73437,P72991,P74638,P74349,Q55700,P73201,Q55791,P74215,P74361,P74745,P74296,P51634,P74463,P74755,P74702,Q55806,Q55729,Q55486,P73443,P72830,P73668,Q55778,Q55716,P52276,Q55690,Q55510,P73450,P74423,P74137,P73860,P73077,Q55693,P72799,P73930,P72689,P72931,P73268,P27319,Q55660,P23353,…
4	GO:0001882	nucleoside binding	Molecular Function	4	P73930,P72689,P72931,P73268
4	GO:0002054	nucleobase binding	Molecular Function	1	P73935
4	GO:0019842	vitamin binding	Molecular Function	7	Q55828,P74668,Q55679,P73546,P73043,P73375,P73918
4	GO:0043177	organic acid binding	Molecular Function	1	P74423
4	GO:0043168	anion binding	Molecular Function	77	Q05971,Q05972,P26527,P74494,Q55450,P22034,P22358,P73471,P72940,Q6YRT3,P72648,P72641,P37101,P27179,P77961,Q55662,P72871,P73437,P72991,P74638,P74349,Q55700,P73201,Q55791,P74215,P74361,P74745,P74296,P51634,P74463,P74755,P74702,Q55806,Q55729,Q55486,P73443,P72830,P73668,Q55778,Q55716,P52276,Q55690,Q55510,P73450,P74423,P74137,P73860,P73077,Q55693,P72799,P73930,P72689,P72931,P73268,P27319,Q55660,P23353,…
4	GO:0043169	cation binding	Molecular Function	90	P73849,P80507,P29107,P77972,P54205,P72659,Q55557,Q55801,P74643,P72871,P80046,P74296,P29254,P73617,P73918,P29255,P73443,P72931,P72797,P73952,P73019,Q55583,P73089,P73817,P32422,Q05971,Q55835,P72827,P74494,P73600,P27320,P73925,P74305,P72849,P74016,P73510,P77961,Q55389,Q55592,P74174,Q55554,Q55366,P73441,P73056,P73509,P74571,P73599,Q55806,P73997,Q55729,P72830,P72703,P74582,P55037,P73068,Q55013,P72602,…
4	GO:0043021	ribonucleoprotein complex binding	Molecular Function	5	P73930,P72874,Q55511,P74518,P73301
4	GO:0016168	chlorophyll binding	Molecular Function	4	P05429,Q55274,P29254,P29255
4	GO:0020037	heme binding	Molecular Function	8	Q55013,P73925,P72849,P09190,P09191,Q57038,Q55366,P73509
4	GO:0048038	quinone binding	Molecular Function	7	P74771,P74338,P19125,P19050,P27724,P26524,P26523
4	GO:0050662	coenzyme binding	Molecular Function	23	P27319,Q55660,P23353,P73129,P73195,Q55828,P74668,Q55679,P73546,P73043,P73375,P73918,P29107,P52208,Q55167,P80046,P54899,P73574,P27724,P72834,Q55663,P74295,P73128
4	GO:0051536	iron-sulfur cluster binding	Molecular Function	21	P27320,P74558,P73355,P74174,P73388,P72731,P73056,P74596,P55037,P32422,Q55781,Q55389,P19050,Q55894,Q55366,P29254,P29255,P74582,P73195,P74283,P73947
4	GO:0003676	nucleic acid binding	Molecular Function	71	P73308,P74226,P36236,P73299,P74229,Q55667,P74230,P74296,Q55806,P73443,Q55778,P74423,P74426,Q55432,P73418,P73297,P72781,Q6ZEG4,Q6ZE84,P74565,Q6YRQ3,P73104,Q55554,Q55588,P72938,P73666,P74298,Q55525,P74670,P73186,P73077,Q55499,P73557,Q55765,P74395,P72659,P74355,P54123,P72724,P73314,P73530,P74142,P74582,P72874,P73301,P72689,P74413,Q55119,P73305,P73289,P73318,P73315,P42352,P36237,P73304,P73306,P73316,…
4	GO:0030976	thiamine pyrophosphate binding	Molecular Function	1	P73918
4	GO:0046906	tetrapyrrole binding	Molecular Function	14	P05429,Q55274,P29254,P29255,Q55013,P73925,P72849,P09190,P09191,Q57038,Q55366,P73509,P74162,P74094
4	GO:1901265	nucleoside phosphate binding	Molecular Function	72	Q55910,P73997,Q05971,Q05972,P26527,P74494,Q55450,P22034,P22358,P73471,P72940,Q6YRT3,P72648,P72641,P37101,P27179,P77961,Q55662,P72871,P73437,P72991,P74638,P74349,Q55700,P73201,Q55791,P74215,P74361,P74745,P74296,P51634,P74463,P74755,P74702,Q55806,Q55729,Q55486,P73443,P72830,P73668,Q55778,Q55716,P52276,Q55690,Q55510,P73450,P74423,P74137,P73860,P73077,Q55693,P72799,P73930,P72689,P72931,P73268,P27319,…
4	GO:0032553	ribonucleotide binding	Molecular Function	60	Q05971,Q05972,P26527,P74494,Q55450,P22034,P22358,P73471,P72940,Q6YRT3,P72648,P72641,P37101,P27179,P77961,Q55662,P72871,P73437,P72991,P74638,P74349,Q55700,P73201,Q55791,P74215,P74361,P74745,P74296,P51634,P74463,P74755,P74702,Q55806,Q55729,Q55486,P73443,P72830,P73668,Q55778,Q55716,P52276,Q55690,Q55510,P73450,P74423,P74137,P73860,P73077,Q55693,P72799,P73930,P72689,P72931,P73268,P27319,Q55660,P23353,…
4	GO:0070095	fructose-6-phosphate binding	Molecular Function	1	P72830
4	GO:0004602	glutathione peroxidase activity	Molecular Function	2	P73824,P74250
4	GO:0008379	thioredoxin peroxidase activity	Molecular Function	2	P72697,P73728
4	GO:0004888	transmembrane signaling receptor activity	Molecular Function	2	Q55445,P73173
4	GO:0009881	photoreceptor activity	Molecular Function	2	P74295,P74102
5	GO:0001217	bacterial-type RNA polymerase transcriptional repressor activity, sequence-specific DNA binding	Molecular Function	2	P74426,Q55432
5	GO:0004129	cytochrome-c oxidase activity	Molecular Function	1	P74044
5	GO:0045156	electron transporter, transferring electrons within the cyclic electron transport pathway of photosynthesis activity	Molecular Function	2	P05429,P27589
5	GO:0045158	electron transporter, transferring electrons within cytochrome b6/f complex of photosystem II activity	Molecular Function	3	Q57038,P74149,P27589
5	GO:0016709	oxidoreductase activity, acting on paired donors, with incorporation or reduction of molecular oxygen, NAD(P)H as one donor, and incorporation of one atom of oxygen	Molecular Function	1	P72584
5	GO:0003954	NADH dehydrogenase activity	Molecular Function	5	P19125,P19050,P26524,P26523,P73195
5	GO:0016655	oxidoreductase activity, acting on NAD(P)H, quinone or similar compound as acceptor	Molecular Function	7	P19125,P19050,P26524,P26523,P74771,P74338,P27724
5	GO:0016668	oxidoreductase activity, acting on a sulfur group of donors, NAD(P) as acceptor	Molecular Function	2	P73492,P52232
5	GO:0016616	oxidoreductase activity, acting on the CH-OH group of donors, NAD or NADP as acceptor	Molecular Function	7	P73853,P72834,P73574,P80046,P29107,P52208,Q55663
5	GO:0004738	pyruvate dehydrogenase activity	Molecular Function	1	P74490
5	GO:0016620	oxidoreductase activity, acting on the aldehyde or oxo group of donors, NAD or NADP as acceptor	Molecular Function	2	P54899,Q55167
5	GO:0016624	oxidoreductase activity, acting on the aldehyde or oxo group of donors, disulfide as acceptor	Molecular Function	1	P74490
5	GO:0016628	oxidoreductase activity, acting on the CH-CH group of donors, NAD or NADP as acceptor	Molecular Function	2	P73016,Q59987
5	GO:0015930	glutamate synthase activity	Molecular Function	1	P55037
5	GO:0016643	oxidoreductase activity, acting on the CH-NH2 group of donors, iron-sulfur protein as acceptor	Molecular Function	1	P55037
5	GO:0016646	oxidoreductase activity, acting on the CH-NH group of donors, NAD or NADP as acceptor	Molecular Function	2	P74572,Q55660
5	GO:0015036	disulfide oxidoreductase activity	Molecular Function	6	P73492,P73146,P73056,P52232,Q55194,P73920
5	GO:0016671	oxidoreductase activity, acting on a sulfur group of donors, disulfide as acceptor	Molecular Function	3	P72779,P52232,P73920
5	GO:0016673	oxidoreductase activity, acting on a sulfur group of donors, iron-sulfur protein as acceptor	Molecular Function	1	Q55389
5	GO:0016676	oxidoreductase activity, acting on a heme group of donors, oxygen as acceptor	Molecular Function	1	P74044
5	GO:0004392	heme oxygenase (decyclizing) activity	Molecular Function	1	P72849
5	GO:0016724	oxidoreductase activity, oxidizing metal ions, oxygen as acceptor	Molecular Function	2	P24602,P73287
5	GO:0016731	oxidoreductase activity, acting on iron-sulfur proteins as donors, NAD or NADP as acceptor	Molecular Function	1	Q55318
5	GO:0030385	ferredoxin:thioredoxin reductase activity	Molecular Function	1	Q55389
5	GO:0008168	methyltransferase activity	Molecular Function	1	P72896
5	GO:0016743	carboxyl- or carbamoyltransferase activity	Molecular Function	1	P74638
5	GO:0003984	acetolactate synthase activity	Molecular Function	1	Q55141
5	GO:0004801	sedoheptulose-7-phosphate:D-glyceraldehyde-3-phosphate glyceronetransferase activity	Molecular Function	1	P72797
5	GO:0016747	transferase activity, transferring acyl groups other than amino-acyl groups	Molecular Function	4	P74122,P73574,P73016,P72625
5	GO:0016758	transferase activity, transferring hexosyl groups	Molecular Function	1	P73546
5	GO:0016763	transferase activity, transferring pentosyl groups	Molecular Function	3	P73935,P73617,P0DJF8
5	GO:0000906	6,7-dimethyl-8-ribityllumazine synthase activity	Molecular Function	1	P73527
5	GO:0004478	methionine adenosyltransferase activity	Molecular Function	1	P72871
5	GO:0008483	transaminase activity	Molecular Function	5	P54691,P74281,Q55828,P74668,Q55679
5	GO:0033856	pyridoxine 5'-phosphate synthase activity	Molecular Function	1	P72776
5	GO:0016301	kinase activity	Molecular Function	18	P74288,Q55443,P74137,Q55177,Q55693,Q55178,P72830,P72641,P72940,P74569,P72648,P74494,P74745,P72877,P37101,Q55788,Q55480,P73286
5	GO:0016773	phosphotransferase activity, alcohol group as acceptor	Molecular Function	12	P74288,Q55443,P74137,Q55177,Q55693,Q55178,P72830,P72940,P74745,P72877,P37101,Q55480
5	GO:0016774	phosphotransferase activity, carboxyl group as acceptor	Molecular Function	1	P74569
5	GO:0016775	phosphotransferase activity, nitrogenous group as acceptor	Molecular Function	6	P74288,Q55443,P74137,Q55177,Q55693,Q55178
5	GO:0016776	phosphotransferase activity, phosphate group as acceptor	Molecular Function	3	P72641,P72648,P74494
5	GO:0016778	diphosphotransferase activity	Molecular Function	1	P72810
5	GO:0016779	nucleotidyltransferase activity	Molecular Function	5	P73297,P72659,P72940,Q55667,Q55183
5	GO:0016783	sulfurtransferase activity	Molecular Function	1	Q55781
5	GO:0070011	peptidase activity, acting on L-amino acid peptides	Molecular Function	21	P74467,P54416,P74466,Q59993,P73157,P73458,P75023,P73437,P72991,Q55700,Q55510,Q55701,P73971,P74474,Q55728,P74305,P74571,P74002,Q55682,P74383,P74527
5	GO:0004518	nuclease activity	Molecular Function	8	P72659,P73012,P54123,Q55801,P72938,Q55641,P73466,P73706
5	GO:0016790	thiolester hydrolase activity	Molecular Function	1	Q55390
5	GO:0042578	phosphoric ester hydrolase activity	Molecular Function	6	P73323,P73626,P72810,P74722,Q55579,P73849
5	GO:0052689	carboxylic ester hydrolase activity	Molecular Function	3	P73946,P74506,P73163
5	GO:0004553	hydrolase activity, hydrolyzing O-glycosyl compounds	Molecular Function	3	Q55841,Q55666,Q55476
5	GO:0016811	hydrolase activity, acting on carbon-nitrogen (but not peptide) bonds, in linear amides	Molecular Function	6	P74383,P73736,P73581,P73441,Q55592,Q55852
5	GO:0016813	hydrolase activity, acting on carbon-nitrogen (but not peptide) bonds, in linear amidines	Molecular Function	1	P72703
5	GO:0016814	hydrolase activity, acting on carbon-nitrogen (but not peptide) bonds, in cyclic amidines	Molecular Function	1	P74755
5	GO:0016818	hydrolase activity, acting on acid anhydrides, in phosphorus-containing anhydrides	Molecular Function	28	P73930,P72689,P72931,P73268,P22358,P74702,P73077,P27180,P26527,P27183,P27181,P27179,P27182,P74467,P54416,P74466,P73437,P72991,Q59993,Q55700,Q55510,Q55701,P80507,P74755,Q6YRT3,Q55791,P73450,P72799
5	GO:0008236	serine-type peptidase activity	Molecular Function	9	P74467,P54416,P74466,Q59993,P73157,Q55728,P73458,P75023,Q55682
5	GO:0016831	carboxy-lyase activity	Molecular Function	5	P73043,P54224,P54206,P54205,P73849
5	GO:0016832	aldehyde-lyase activity	Molecular Function	3	Q55664,P74309,P74690
5	GO:0071771	aldehyde decarbonylase activity	Molecular Function	1	Q55688
5	GO:1990465	aldehyde oxygenase (deformylating) activity	Molecular Function	1	Q55688
5	GO:0016836	hydro-lyase activity	Molecular Function	7	P74582,P77972,P77969,Q59992,P73790,P73848,Q55513
5	GO:0016838	carbon-oxygen lyase activity, acting on phosphates	Molecular Function	2	P73997,P23353
5	GO:0008824	cyanate hydratase activity	Molecular Function	1	Q55367
5	GO:0016841	ammonia-lyase activity	Molecular Function	1	P73375
5	GO:0061505	DNA topoisomerase II activity	Molecular Function	1	P73077
5	GO:0016855	racemase and epimerase activity, acting on amino acids and derivatives	Molecular Function	1	P74667
5	GO:0016857	racemase and epimerase activity, acting on carbohydrates and derivatives	Molecular Function	1	P73599
5	GO:0016861	intramolecular oxidoreductase activity, interconverting aldoses and ketoses	Molecular Function	4	P74561,P52983,Q55766,Q59994
5	GO:0016868	intramolecular transferase activity, phosphotransferases	Molecular Function	1	P74643
5	GO:0034023	5-(carboxyamino)imidazole ribonucleotide mutase activity	Molecular Function	1	Q55498
5	GO:0004812	aminoacyl-tRNA ligase activity	Molecular Function	11	P74423,Q55486,Q55690,P52276,Q55778,Q55716,P73443,Q55729,P74296,P73201,Q55806
5	GO:0016880	acid-ammonia (or amide) ligase activity	Molecular Function	2	P77961,P77970
5	GO:0016881	acid-amino acid ligase activity	Molecular Function	2	P73471,P73668
5	GO:0016884	carbon-nitrogen ligase activity, with glutamine as amido-N-donor	Molecular Function	2	Q55450,P74215
5	GO:0016421	CoA carboxylase activity	Molecular Function	2	Q55120,P74638
5	GO:0051003	ligase activity, forming nitrogen-metal bonds, forming coordination complexes	Molecular Function	2	P51634,P73362
5	GO:0004673	protein histidine kinase activity	Molecular Function	6	P74288,Q55443,P74137,Q55177,Q55693,Q55178
5	GO:0004674	protein serine/threonine kinase activity	Molecular Function	1	P74745
5	GO:0004713	protein tyrosine kinase activity	Molecular Function	1	P72877
5	GO:0004722	protein serine/threonine phosphatase activity	Molecular Function	1	P73626
5	GO:0004520	endodeoxyribonuclease activity	Molecular Function	1	P72938
5	GO:0004521	endoribonuclease activity	Molecular Function	2	Q55801,P54123
5	GO:0004532	exoribonuclease activity	Molecular Function	2	P72659,P54123
5	GO:0034062	5'-3' RNA polymerase activity	Molecular Function	1	P73297
5	GO:0050567	glutaminyl-tRNA synthase (glutamine-hydrolyzing) activity	Molecular Function	2	Q55450,P74215
5	GO:0008324	cation transmembrane transporter activity	Molecular Function	8	P27180,P26527,P27183,P27181,P27179,P27182,P74044,P72799
5	GO:0008509	anion transmembrane transporter activity	Molecular Function	2	P73450,P72799
5	GO:0022853	active ion transmembrane transporter activity	Molecular Function	7	P27180,P26527,P27183,P27181,P27179,P27182,P72799
5	GO:0015159	polysaccharide transmembrane transporter activity	Molecular Function	1	P73198
5	GO:0015343	siderophore transmembrane transporter activity	Molecular Function	3	P72602,P72609,P72599
5	GO:1904680	peptide transmembrane transporter activity	Molecular Function	5	P73010,P74664,P73472,P38382,Q55610
5	GO:0015103	inorganic anion transmembrane transporter activity	Molecular Function	2	P73450,P72799
5	GO:0022890	inorganic cation transmembrane transporter activity	Molecular Function	8	P27180,P26527,P27183,P27181,P27179,P27182,P74044,P72799
5	GO:1901683	arsenate ion transmembrane transporter activity	Molecular Function	1	P72799
5	GO:0015267	channel activity	Molecular Function	9	P73553,P73103,P73409,P74655,P15730,Q59991,P73543,P74238,Q55676
5	GO:0015291	secondary active transmembrane transporter activity	Molecular Function	1	P72799
5	GO:0015399	primary active transmembrane transporter activity	Molecular Function	10	P27180,P26527,P27183,P27181,P27179,P27182,P72799,P73472,P38382,Q55610
5	GO:0015450	P-P-bond-hydrolysis-driven protein transmembrane transporter activity	Molecular Function	3	P73472,P38382,Q55610
5	GO:0051117	ATPase binding	Molecular Function	4	P74467,P54416,P74466,Q59993
5	GO:0030170	pyridoxal phosphate binding	Molecular Function	6	Q55828,P74668,Q55679,P73546,P73043,P73375
5	GO:0017076	purine nucleotide binding	Molecular Function	55	Q05971,Q05972,P26527,P74494,Q55450,P22034,P22358,P73471,P72940,Q6YRT3,P72648,P72641,P37101,P27179,P77961,Q55662,P72871,P73437,P72991,P74638,P74349,Q55700,P73201,Q55791,P74215,P74361,P74745,P74296,P51634,P74463,P74755,P74702,Q55806,Q55729,Q55486,P73443,P72830,P73668,Q55778,Q55716,P52276,Q55690,Q55510,P73450,P74423,P74137,P73860,P73077,Q55693,P72799,P73930,P72689,P72931,P73268,P73935
5	GO:0050660	flavin adenine dinucleotide binding	Molecular Function	1	P74295
5	GO:0050661	NADP binding	Molecular Function	4	Q55663,P29107,P52208,Q55167
5	GO:0051287	NAD binding	Molecular Function	6	P80046,P54899,P73574,P27724,P72834,P73195
5	GO:0001883	purine nucleoside binding	Molecular Function	4	P73930,P72689,P72931,P73268
5	GO:0032549	ribonucleoside binding	Molecular Function	4	P73930,P72689,P72931,P73268
5	GO:0002060	purine nucleobase binding	Molecular Function	1	P73935
5	GO:0031406	carboxylic acid binding	Molecular Function	1	P74423
5	GO:0010181	FMN binding	Molecular Function	5	P27319,Q55660,P23353,P73129,P73195
5	GO:0031404	chloride ion binding	Molecular Function	1	P74102
5	GO:0035639	purine ribonucleoside triphosphate binding	Molecular Function	54	Q05971,Q05972,P26527,P74494,Q55450,P22034,P22358,P73471,P72940,Q6YRT3,P72648,P72641,P37101,P27179,P77961,Q55662,P72871,P73437,P72991,P74638,P74349,Q55700,P73201,Q55791,P74215,P74361,P74745,P74296,P51634,P74463,P74755,P74702,Q55806,Q55729,Q55486,P73443,P72830,P73668,Q55778,Q55716,P52276,Q55690,Q55510,P73450,P74423,P74137,P73860,P73077,Q55693,P72799,P73930,P72689,P72931,P73268
5	GO:0042301	phosphate ion binding	Molecular Function	3	P73785,Q55200,P14835
5	GO:0070402	NADPH binding	Molecular Function	1	Q55663
5	GO:0046872	metal ion binding	Molecular Function	89	P73849,P80507,P29107,P77972,P54205,P72659,Q55557,Q55801,P74643,P72871,P80046,P74296,P29254,P73617,P73918,P29255,P73443,P72931,P72797,P73952,P73019,Q55583,P73089,P73817,P73068,Q55013,P72602,P09190,P72609,P72599,P09191,P74558,P19050,Q57038,Q55980,P72731,P72584,P21697,P74044,P73323,P24602,P73321,P73287,Q55664,P77969,P73437,P72991,Q55894,Q55700,P74527,Q55778,P54123,Q55510,P74423,P73268,P73971,P73676,…
5	GO:0005047	signal recognition particle binding	Molecular Function	1	P73930
5	GO:0043022	ribosome binding	Molecular Function	4	P72874,Q55511,P74518,P73301
5	GO:0043024	ribosomal small subunit binding	Molecular Function	1	P74518
5	GO:0051537	2 iron, 2 sulfur cluster binding	Molecular Function	8	P27320,P74558,P73355,P74174,P73388,P72731,P73056,P74596
5	GO:0051538	3 iron, 4 sulfur cluster binding	Molecular Function	1	P55037
5	GO:0051539	4 iron, 4 sulfur cluster binding	Molecular Function	10	P32422,Q55781,Q55389,P19050,Q55894,Q55366,P29254,P29255,P74582,P73195
5	GO:0001067	regulatory region nucleic acid binding	Molecular Function	2	P74426,Q55432
5	GO:0003677	DNA binding	Molecular Function	21	P74426,Q55432,Q55499,Q55367,P73418,P73297,P72781,Q6ZEG4,Q6ZE84,P74565,Q6YRQ3,P73104,Q55554,Q55588,P72938,P73666,P74298,Q55525,P74670,P73186,P73077
5	GO:0003723	RNA binding	Molecular Function	45	P73308,P74226,P36236,P73299,P74229,Q55667,P74230,P74296,Q55806,P73443,Q55778,P74423,P72724,P73314,P73530,P74142,P74582,P72874,P73301,P72689,P74413,Q55119,P73305,P73289,P73318,P73315,P42352,P36237,P73304,P73306,P73316,P72866,P73311,P73292,P73310,P23350,P48946,P73336,P73636,P73557,Q55765,P74395,P72659,P74355,P54123
5	GO:0032555	purine ribonucleotide binding	Molecular Function	55	Q05971,Q05972,P26527,P74494,Q55450,P22034,P22358,P73471,P72940,Q6YRT3,P72648,P72641,P37101,P27179,P77961,Q55662,P72871,P73437,P72991,P74638,P74349,Q55700,P73201,Q55791,P74215,P74361,P74745,P74296,P51634,P74463,P74755,P74702,Q55806,Q55729,Q55486,P73443,P72830,P73668,Q55778,Q55716,P52276,Q55690,Q55510,P73450,P74423,P74137,P73860,P73077,Q55693,P72799,P73930,P72689,P72931,P73268,P73935
5	GO:0009882	blue light photoreceptor activity	Molecular Function	1	P74295
6	GO:0048529	magnesium-protoporphyrin IX monomethyl ester (oxidative) cyclase activity	Molecular Function	1	P72584
6	GO:0050136	NADH dehydrogenase (quinone) activity	Molecular Function	4	P19125,P19050,P26524,P26523
6	GO:0047134	protein-disulfide reductase activity	Molecular Function	1	P52232
6	GO:0003938	IMP dehydrogenase activity	Molecular Function	1	P73853
6	GO:0003979	UDP-glucose 6-dehydrogenase activity	Molecular Function	1	P72834
6	GO:0004316	3-oxoacyl-[acyl-carrier-protein] reductase (NADPH) activity	Molecular Function	1	P73574
6	GO:0004448	isocitrate dehydrogenase activity	Molecular Function	1	P80046
6	GO:0004455	ketol-acid reductoisomerase activity	Molecular Function	1	P29107
6	GO:0004616	phosphogluconate dehydrogenase (decarboxylating) activity	Molecular Function	1	P52208
6	GO:0030604	1-deoxy-D-xylulose-5-phosphate reductoisomerase activity	Molecular Function	1	Q55663
6	GO:0102131	3-oxo-glutaryl-[acp] methyl ester reductase activity	Molecular Function	1	P73574
6	GO:0102132	3-oxo-pimeloyl-[acp] methyl ester reductase activity	Molecular Function	1	P73574
6	GO:0004739	pyruvate dehydrogenase (acetyl-transferring) activity	Molecular Function	1	P74490
6	GO:0003942	N-acetyl-gamma-glutamyl-phosphate reductase activity	Molecular Function	1	P54899
6	GO:0004350	glutamate-5-semialdehyde dehydrogenase activity	Molecular Function	1	Q55167
6	GO:0004318	enoyl-[acyl-carrier-protein] reductase (NADH) activity	Molecular Function	1	P73016
6	GO:0016630	protochlorophyllide reductase activity	Molecular Function	1	Q59987
6	GO:0016631	enoyl-[acyl-carrier-protein] reductase activity	Molecular Function	1	P73016
6	GO:0016041	glutamate synthase (ferredoxin) activity	Molecular Function	1	P55037
6	GO:0004735	pyrroline-5-carboxylate reductase activity	Molecular Function	1	P74572
6	GO:0042602	riboflavin reductase (NADPH) activity	Molecular Function	1	Q55660
6	GO:0015035	protein disulfide oxidoreductase activity	Molecular Function	5	P52232,P73492,Q55194,P73056,P73920
6	GO:0015037	peptide disulfide oxidoreductase activity	Molecular Function	3	P73492,P73146,P73056
6	GO:0033743	peptide-methionine (R)-S-oxide reductase activity	Molecular Function	1	P72779
6	GO:0103012	ferredoxin-thioredoxin reductase activity	Molecular Function	1	Q55389
6	GO:0004322	ferroxidase activity	Molecular Function	2	P24602,P73287
6	GO:0004324	ferredoxin-NADP+ reductase activity	Molecular Function	1	Q55318
6	GO:0008757	S-adenosylmethionine-dependent methyltransferase activity	Molecular Function	1	P72896
6	GO:0004312	fatty acid synthase activity	Molecular Function	2	P73574,P73016
6	GO:0016407	acetyltransferase activity	Molecular Function	2	P74122,P72625
6	GO:0016410	N-acyltransferase activity	Molecular Function	2	P74122,P72625
6	GO:0103045	methione N-acyltransferase activity	Molecular Function	1	P74122
6	GO:0004645	phosphorylase activity	Molecular Function	1	P73546
6	GO:0102250	linear malto-oligosaccharide phosphorylase activity	Molecular Function	1	P73546
6	GO:0102499	SHG alpha-glucan phosphorylase activity	Molecular Function	1	P73546
6	GO:0004048	anthranilate phosphoribosyltransferase activity	Molecular Function	1	P73617
6	GO:0004731	purine-nucleoside phosphorylase activity	Molecular Function	1	P0DJF8
6	GO:0106130	purine phosphoribosyltransferase activity	Molecular Function	1	P73935
6	GO:0004084	branched-chain-amino-acid transaminase activity	Molecular Function	1	P54691
6	GO:0004760	serine-pyruvate transaminase activity	Molecular Function	1	P74281
6	GO:0008453	alanine-glyoxylate transaminase activity	Molecular Function	1	P74281
6	GO:0010285	L,L-diaminopimelate aminotransferase activity	Molecular Function	1	Q55828
6	GO:0004020	adenylylsulfate kinase activity	Molecular Function	1	P72940
6	GO:0008974	phosphoribulokinase activity	Molecular Function	1	P37101
6	GO:0019200	carbohydrate kinase activity	Molecular Function	1	P72830
6	GO:0019202	amino acid kinase activity	Molecular Function	1	P74569
6	GO:0019205	nucleobase-containing compound kinase activity	Molecular Function	3	P72641,P72648,P74494
6	GO:0008443	phosphofructokinase activity	Molecular Function	1	P72830
6	GO:0004072	aspartate kinase activity	Molecular Function	1	P74569
6	GO:0004550	nucleoside diphosphate kinase activity	Molecular Function	1	P74494
6	GO:0050145	nucleoside monophosphate kinase activity	Molecular Function	2	P72641,P72648
6	GO:0008728	GTP diphosphokinase activity	Molecular Function	1	P72810
6	GO:0004654	polyribonucleotide nucleotidyltransferase activity	Molecular Function	1	P72659
6	GO:0070566	adenylyltransferase activity	Molecular Function	1	P72940
6	GO:0016992	lipoate synthase activity	Molecular Function	1	Q55781
6	GO:0004175	endopeptidase activity	Molecular Function	12	P74467,P54416,P74466,Q59993,P73157,P74305,P73437,P72991,Q55700,P74571,P73458,P75023
6	GO:0004176	ATP-dependent peptidase activity	Molecular Function	9	P74467,P54416,P74466,P73437,P72991,Q59993,Q55700,Q55510,Q55701
6	GO:0008237	metallopeptidase activity	Molecular Function	8	P73971,P74305,P73437,P72991,Q55700,P74571,P74527,P74002
6	GO:0008238	exopeptidase activity	Molecular Function	5	P73971,P74474,Q55728,P74383,P74527
6	GO:0004519	endonuclease activity	Molecular Function	4	P54123,Q55801,P72938,P73012
6	GO:0004527	exonuclease activity	Molecular Function	4	P72659,P54123,Q55641,P73012
6	GO:0016791	phosphatase activity	Molecular Function	5	P73323,P73626,P74722,P73849,Q55579
6	GO:0016794	diphosphoric monoester hydrolase activity	Molecular Function	1	P72810
6	GO:0003847	1-alkyl-2-acetylglycerophosphocholine esterase activity	Molecular Function	2	P73946,P74506
6	GO:0008806	carboxymethylenebutenolidase activity	Molecular Function	1	P73163
6	GO:0046556	alpha-L-arabinofuranosidase activity	Molecular Function	1	Q55841
6	GO:0004067	asparaginase activity	Molecular Function	1	P74383
6	GO:0042586	peptide deformylase activity	Molecular Function	1	P73441
6	GO:0008783	agmatinase activity	Molecular Function	1	P72703
6	GO:0019238	cyclohydrolase activity	Molecular Function	1	P74755
6	GO:0016462	pyrophosphatase activity	Molecular Function	28	P73930,P72689,P72931,P73268,P22358,P74702,P73077,P27180,P26527,P27183,P27181,P27179,P27182,P74467,P54416,P74466,P73437,P72991,Q59993,Q55700,Q55510,Q55701,P80507,P74755,Q6YRT3,Q55791,P73450,P72799
6	GO:0004252	serine-type endopeptidase activity	Molecular Function	5	P74467,P54416,P74466,Q59993,P73157
6	GO:0070008	serine-type exopeptidase activity	Molecular Function	1	Q55728
6	GO:0004351	glutamate decarboxylase activity	Molecular Function	1	P73043
6	GO:0004853	uroporphyrinogen decarboxylase activity	Molecular Function	1	P54224
6	GO:0016984	ribulose-bisphosphate carboxylase activity	Molecular Function	2	P54206,P54205
6	GO:0050545	sulfopyruvate decarboxylase activity	Molecular Function	1	P73849
6	GO:0004332	fructose-bisphosphate aldolase activity	Molecular Function	2	Q55664,P74309
6	GO:0009924	octadecanal decarbonylase activity	Molecular Function	1	Q55688
6	GO:0003994	aconitate hydratase activity	Molecular Function	1	P74582
6	GO:0004634	phosphopyruvate hydratase activity	Molecular Function	1	P77972
6	GO:0004655	porphobilinogen synthase activity	Molecular Function	1	P77969
6	GO:0004834	tryptophan synthase activity	Molecular Function	1	Q59992
6	GO:0008124	4-alpha-hydroxytetrahydrobiopterin dehydratase activity	Molecular Function	1	P73790
6	GO:0008659	(3R)-hydroxymyristoyl-[acyl-carrier-protein] dehydratase activity	Molecular Function	1	P73848
6	GO:0008840	4-hydroxy-tetrahydrodipicolinate synthase	Molecular Function	1	Q55513
6	GO:0019171	3-hydroxyacyl-[acyl-carrier-protein] dehydratase activity	Molecular Function	1	P73848
6	GO:0047456	2-methylisocitrate dehydratase activity	Molecular Function	1	P74582
6	GO:0003856	3-dehydroquinate synthase activity	Molecular Function	1	P73997
6	GO:0004107	chorismate synthase activity	Molecular Function	1	P23353
6	GO:0004794	L-threonine ammonia-lyase activity	Molecular Function	1	P73375
6	GO:0003918	DNA topoisomerase type II (ATP-hydrolyzing) activity	Molecular Function	1	P73077
6	GO:0036361	racemase activity, acting on amino acids and derivatives	Molecular Function	1	P74667
6	GO:0003949	1-(5-phosphoribosyl)-5-[(5-phosphoribosylamino)methylideneamino]imidazole-4-carboxamide isomerase activity	Molecular Function	1	P74561
6	GO:0004347	glucose-6-phosphate isomerase activity	Molecular Function	1	P52983
6	GO:0004751	ribose-5-phosphate isomerase activity	Molecular Function	1	Q55766
6	GO:0004807	triose-phosphate isomerase activity	Molecular Function	1	Q59994
6	GO:0004614	phosphoglucomutase activity	Molecular Function	1	P74643
6	GO:0004813	alanine-tRNA ligase activity	Molecular Function	1	P74423
6	GO:0004814	arginine-tRNA ligase activity	Molecular Function	2	Q55486,Q55690
6	GO:0004816	asparagine-tRNA ligase activity	Molecular Function	1	P52276
6	GO:0004818	glutamate-tRNA ligase activity	Molecular Function	1	Q55778
6	GO:0004820	glycine-tRNA ligase activity	Molecular Function	2	Q55716,Q55690
6	GO:0004824	lysine-tRNA ligase activity	Molecular Function	1	P73443
6	GO:0004825	methionine-tRNA ligase activity	Molecular Function	1	Q55729
6	GO:0004826	phenylalanine-tRNA ligase activity	Molecular Function	1	P74296
6	GO:0004828	serine-tRNA ligase activity	Molecular Function	1	P73201
6	GO:0004829	threonine-tRNA ligase activity	Molecular Function	1	Q55806
6	GO:0016211	ammonia ligase activity	Molecular Function	2	P77961,P77970
6	GO:0004639	phosphoribosylaminoimidazolesuccinocarboxamide synthase activity	Molecular Function	1	P73471
6	GO:0008764	UDP-N-acetylmuramoylalanine-D-glutamate ligase activity	Molecular Function	1	P73668
6	GO:0003989	acetyl-CoA carboxylase activity	Molecular Function	2	Q55120,P74638
6	GO:0016851	magnesium chelatase activity	Molecular Function	1	P51634
6	GO:0051116	cobaltochelatase activity	Molecular Function	1	P73362
6	GO:0000155	phosphorelay sensor kinase activity	Molecular Function	6	P74288,Q55443,P74137,Q55177,Q55693,Q55178
6	GO:0004724	magnesium-dependent protein serine/threonine phosphatase activity	Molecular Function	1	P73626
6	GO:0016888	endodeoxyribonuclease activity, producing 5'-phosphomonoesters	Molecular Function	1	P72938
6	GO:0016891	endoribonuclease activity, producing 5'-phosphomonoesters	Molecular Function	1	Q55801
6	GO:0016896	exoribonuclease activity, producing 5'-phosphomonoesters	Molecular Function	2	P72659,P54123
6	GO:0003899	DNA-directed 5'-3' RNA polymerase activity	Molecular Function	1	P73297
6	GO:0042625	ATPase coupled ion transmembrane transporter activity	Molecular Function	7	P27180,P26527,P27183,P27181,P27179,P27182,P72799
6	GO:0015344	siderophore uptake transmembrane transporter activity	Molecular Function	3	P72602,P72609,P72599
6	GO:0015105	arsenite transmembrane transporter activity	Molecular Function	1	P72799
6	GO:0015112	nitrate transmembrane transporter activity	Molecular Function	1	P73450
6	GO:0043225	ATPase-coupled anion transmembrane transporter activity	Molecular Function	1	P72799
6	GO:0019829	cation-transporting ATPase activity	Molecular Function	7	P27180,P26527,P27183,P27181,P27179,P27182,P72799
6	GO:0015077	monovalent inorganic cation transmembrane transporter activity	Molecular Function	7	P27180,P26527,P27183,P27181,P27179,P27182,P74044
6	GO:0015446	ATPase-coupled arsenite transmembrane transporter activity	Molecular Function	1	P72799
6	GO:0022829	wide pore channel activity	Molecular Function	8	P73103,P73409,P74655,P15730,Q59991,P73543,P74238,Q55676
6	GO:0022836	gated channel activity	Molecular Function	1	P73553
6	GO:0008490	arsenite secondary active transmembrane transporter activity	Molecular Function	1	P72799
6	GO:0015405	P-P-bond-hydrolysis-driven transmembrane transporter activity	Molecular Function	10	P27180,P26527,P27183,P27181,P27179,P27182,P72799,P73472,P38382,Q55610
6	GO:0019001	guanyl nucleotide binding	Molecular Function	4	P73930,P72689,P72931,P73268
6	GO:0030554	adenyl nucleotide binding	Molecular Function	51	Q05971,Q05972,P26527,P74494,Q55450,P22034,P22358,P73471,P72940,Q6YRT3,P72648,P72641,P37101,P27179,P77961,Q55662,P72871,P73437,P72991,P74638,P74349,Q55700,P73201,Q55791,P74215,P74361,P74745,P74296,P51634,P74463,P74755,P74702,Q55806,Q55729,Q55486,P73443,P72830,P73668,Q55778,Q55716,P52276,Q55690,Q55510,P73450,P74423,P74137,P73860,P73077,Q55693,P72799,P73935
6	GO:0071949	FAD binding	Molecular Function	1	P74295
6	GO:0032550	purine ribonucleoside binding	Molecular Function	4	P73930,P72689,P72931,P73268
6	GO:0002055	adenine binding	Molecular Function	1	P73935
6	GO:0016597	amino acid binding	Molecular Function	1	P74423
6	GO:0005525	GTP binding	Molecular Function	4	P73930,P72689,P72931,P73268
6	GO:0000287	magnesium ion binding	Molecular Function	18	P73849,P80507,P29107,P77972,P54205,P72659,Q55557,Q55801,P74643,P72871,P80046,P74296,P29254,P73617,P73918,P29255,P73443,P72931
6	GO:0005509	calcium ion binding	Molecular Function	6	P72797,P73952,P73019,Q55583,P73089,P73817
6	GO:0046914	transition metal ion binding	Molecular Function	35	P73068,Q55013,P72602,P09190,P72609,P72599,P09191,P74558,P19050,Q57038,Q55980,P72731,P72584,P21697,P74044,P73323,P24602,P73321,P73287,Q55664,P77969,P73437,P72991,Q55894,Q55700,P74527,Q55778,P54123,Q55510,P74423,P73268,P73971,P73676,Q55663,Q55688
6	GO:0044212	transcription regulatory region DNA binding	Molecular Function	2	P74426,Q55432
6	GO:0003690	double-stranded DNA binding	Molecular Function	2	P74426,Q55432
6	GO:0003697	single-stranded DNA binding	Molecular Function	1	Q55499
6	GO:0043565	sequence-specific DNA binding	Molecular Function	3	P74426,Q55432,Q55367
6	GO:0000049	tRNA binding	Molecular Function	12	P73308,P74226,P36236,P73299,P74229,Q55667,P74230,P74296,Q55806,P73443,Q55778,P74423
6	GO:0003725	double-stranded RNA binding	Molecular Function	2	Q55667,P72724
6	GO:0003729	mRNA binding	Molecular Function	5	P74582,P74229,P73314,P73530,P74142
6	GO:0008135	translation factor activity, RNA binding	Molecular Function	5	P72874,P73301,P72689,P74413,Q55119
6	GO:0019843	rRNA binding	Molecular Function	24	P73305,P73289,P73310,P36237,P23350,P48946,P73336,P73636,P73308,P36236,P73318,P73315,P42352,P73304,P73299,P74229,P73306,P73314,P73316,P72866,P73311,P74230,P73292,P73301
6	GO:0032559	adenyl ribonucleotide binding	Molecular Function	51	Q05971,Q05972,P26527,P74494,Q55450,P22034,P22358,P73471,P72940,Q6YRT3,P72648,P72641,P37101,P27179,P77961,Q55662,P72871,P73437,P72991,P74638,P74349,Q55700,P73201,Q55791,P74215,P74361,P74745,P74296,P51634,P74463,P74755,P74702,Q55806,Q55729,Q55486,P73443,P72830,P73668,Q55778,Q55716,P52276,Q55690,Q55510,P73450,P74423,P74137,P73860,P73077,Q55693,P72799,P73935
6	GO:0032561	guanyl ribonucleotide binding	Molecular Function	4	P73930,P72689,P72931,P73268
7	GO:0008137	NADH dehydrogenase (ubiquinone) activity	Molecular Function	4	P19125,P19050,P26524,P26523
7	GO:0004450	isocitrate dehydrogenase (NADP+) activity	Molecular Function	1	P80046
7	GO:0015038	glutathione disulfide oxidoreductase activity	Molecular Function	3	P73492,P73146,P73056
7	GO:0008080	N-acetyltransferase activity	Molecular Function	2	P74122,P72625
7	GO:0008184	glycogen phosphorylase activity	Molecular Function	1	P73546
7	GO:0017061	S-methyl-5-thioadenosine phosphorylase activity	Molecular Function	1	P0DJF8
7	GO:0003999	adenine phosphoribosyltransferase activity	Molecular Function	1	P73935
7	GO:0052654	L-leucine transaminase activity	Molecular Function	1	P54691
7	GO:0052655	L-valine transaminase activity	Molecular Function	1	P54691
7	GO:0052656	L-isoleucine transaminase activity	Molecular Function	1	P54691
7	GO:0003872	6-phosphofructokinase activity	Molecular Function	1	P72830
7	GO:0047334	diphosphate-fructose-6-phosphate 1-phosphotransferase activity	Molecular Function	1	P72830
7	GO:0004017	adenylate kinase activity	Molecular Function	1	P72641
7	GO:0004385	guanylate kinase activity	Molecular Function	1	P72648
7	GO:0004779	sulfate adenylyltransferase activity	Molecular Function	1	P72940
7	GO:0004222	metalloendopeptidase activity	Molecular Function	5	P74305,P73437,P72991,Q55700,P74571
7	GO:0008235	metalloexopeptidase activity	Molecular Function	2	P74527,P73971
7	GO:0004177	aminopeptidase activity	Molecular Function	2	P74527,P73971
7	GO:0004180	carboxypeptidase activity	Molecular Function	2	Q55728,P74474
7	GO:0008242	omega peptidase activity	Molecular Function	1	P74383
7	GO:0016893	endonuclease activity, active with either ribo- or deoxyribonucleic acids and producing 5'-phosphomonoesters	Molecular Function	2	Q55801,P72938
7	GO:0008408	3'-5' exonuclease activity	Molecular Function	2	P72659,Q55641
7	GO:0008409	5'-3' exonuclease activity	Molecular Function	1	P54123
7	GO:0016796	exonuclease activity, active with either ribo- or deoxyribonucleic acids and producing 5'-phosphomonoesters	Molecular Function	2	P72659,P54123
7	GO:0003993	acid phosphatase activity	Molecular Function	1	P73323
7	GO:0008967	phosphoglycolate phosphatase activity	Molecular Function	1	P74722
7	GO:0050532	2-phosphosulfolactate phosphatase activity	Molecular Function	1	P73849
7	GO:0008893	guanosine-3',5'-bis(diphosphate) 3'-diphosphatase activity	Molecular Function	1	P72810
7	GO:0004635	phosphoribosyl-AMP cyclohydrolase activity	Molecular Function	1	P74755
7	GO:0017111	nucleoside-triphosphatase activity	Molecular Function	26	P73930,P72689,P72931,P73268,P22358,P74702,P73077,P27180,P26527,P27183,P27181,P27179,P27182,P74467,P54416,P74466,P73437,P72991,Q59993,Q55700,Q55510,Q55701,Q6YRT3,Q55791,P73450,P72799
7	GO:0004427	inorganic diphosphatase activity	Molecular Function	1	P80507
7	GO:0004636	phosphoribosyl-ATP diphosphatase activity	Molecular Function	1	P74755
7	GO:0004185	serine-type carboxypeptidase activity	Molecular Function	1	Q55728
7	GO:0047451	3-hydroxyoctanoyl-[acyl-carrier-protein] dehydratase activity	Molecular Function	1	P73848
7	GO:0047661	amino-acid racemase activity	Molecular Function	1	P74667
7	GO:0004356	glutamate-ammonia ligase activity	Molecular Function	2	P77961,P77970
7	GO:0004530	deoxyribonuclease I activity	Molecular Function	1	P72938
7	GO:0004523	RNA-DNA hybrid ribonuclease activity	Molecular Function	1	Q55801
7	GO:0000175	3'-5'-exoribonuclease activity	Molecular Function	1	P72659
7	GO:0004534	5'-3' exoribonuclease activity	Molecular Function	1	P54123
7	GO:0044769	ATPase activity, coupled to transmembrane movement of ions, rotational mechanism	Molecular Function	6	P27180,P26527,P27183,P27181,P27179,P27182
7	GO:0046933	proton-transporting ATP synthase activity, rotational mechanism	Molecular Function	6	P27180,P26527,P27183,P27181,P27179,P27182
7	GO:0015078	proton transmembrane transporter activity	Molecular Function	7	P27180,P26527,P27183,P27181,P27179,P27182,P74044
7	GO:0015288	porin activity	Molecular Function	8	Q55676,P73103,P73409,P74655,P15730,Q59991,P73543,P74238
7	GO:0008381	mechanosensitive ion channel activity	Molecular Function	1	P73553
7	GO:0042626	ATPase activity, coupled to transmembrane movement of substances	Molecular Function	7	P27180,P26527,P27183,P27181,P27179,P27182,P72799
7	GO:0005506	iron ion binding	Molecular Function	17	P73323,P24602,P73321,P73287,P73068,Q55013,P72602,P09190,P72609,P72599,P09191,P74558,P19050,Q57038,Q55980,P72731,P72584
7	GO:0005507	copper ion binding	Molecular Function	2	P21697,P74044
7	GO:0008270	zinc ion binding	Molecular Function	11	Q55664,P77969,P73437,P72991,Q55894,Q55700,P74527,Q55778,P54123,Q55510,P74423
7	GO:0016151	nickel cation binding	Molecular Function	1	P73268
7	GO:0030145	manganese ion binding	Molecular Function	3	P73971,P73676,Q55663
7	GO:0000976	transcription regulatory region sequence-specific DNA binding	Molecular Function	2	P74426,Q55432
7	GO:1990837	sequence-specific double-stranded DNA binding	Molecular Function	2	P74426,Q55432
7	GO:0003730	mRNA 3'-UTR binding	Molecular Function	1	P74582
7	GO:0003743	translation initiation factor activity	Molecular Function	4	P72874,P73301,P72689,P74413
7	GO:0003746	translation elongation factor activity	Molecular Function	1	Q55119
7	GO:0008097	5S rRNA binding	Molecular Function	2	P73305,P73289
7	GO:0070180	large ribosomal subunit rRNA binding	Molecular Function	3	P73310,P36237,P23350
7	GO:0070181	small ribosomal subunit rRNA binding	Molecular Function	3	P48946,P73336,P73636
8	GO:0004042	acetyl-CoA:L-glutamate N-acetyltransferase activity	Molecular Function	1	P74122
8	GO:0004358	glutamate N-acetyltransferase activity	Molecular Function	1	P74122
8	GO:0034212	peptide N-acetyltransferase activity	Molecular Function	1	P72625
8	GO:0004781	sulfate adenylyltransferase (ATP) activity	Molecular Function	1	P72940
8	GO:0070006	metalloaminopeptidase activity	Molecular Function	1	P74527
8	GO:0008798	beta-aspartyl-peptidase activity	Molecular Function	1	P74383
8	GO:0003924	GTPase activity	Molecular Function	4	P73930,P72689,P72931,P73268
8	GO:0016887	ATPase activity	Molecular Function	22	P22358,P74702,P73077,P27180,P26527,P27183,P27181,P27179,P27182,P74467,P54416,P74466,P73437,P72991,Q59993,Q55700,Q55510,Q55701,P72799,Q6YRT3,Q55791,P73450
8	GO:0008837	diaminopimelate epimerase activity	Molecular Function	1	P74667
8	GO:0015473	fimbrial usher porin activity	Molecular Function	1	Q55676
8	GO:0008198	ferrous iron binding	Molecular Function	1	P73323
8	GO:0008199	ferric iron binding	Molecular Function	4	P24602,P73321,P73287,P73323
9	GO:0004596	peptide alpha-N-acetyltransferase activity	Molecular Function	1	P72625
9	GO:0042623	ATPase activity, coupled	Molecular Function	19	P73077,P27180,P26527,P27183,P27181,P27179,P27182,P74467,P54416,P74466,P73437,P72991,Q59993,Q55700,Q55510,Q55701,P72799,P22358,P74702
10	GO:0008094	DNA-dependent ATPase activity	Molecular Function	1	P73077
10	GO:0043492	ATPase activity, coupled to movement of substances	Molecular Function	7	P27180,P26527,P27183,P27181,P27179,P27182,P72799

## Sheet: CC
Level	GO_ID	Term	Type	Seqs_Num	Sequences
1	GO:0005575	cellular_component	Cellular Component	381	P72874,P73198,P72849,P77961,P73930,P73049,P73089,P74108,Q55853,P73588,P73602,P77972,P73817,P24602,P73321,P73178,P73287,P73492,Q55194,P73472,P73056,P72719,Q55499,P74771,P72827,Q55899,P73954,P73452,Q55460,P74044,P74174,P38382,P73157,P73920,P72877,P73450,P73077,Q55666,P73557,Q55765,P74467,P54416,P74466,Q59993,P74426,Q55432,P74664,P73392,P74615,P19569,P29256,Q55274,P29254,P37277,P29255,P10549,Q55013,…
2	GO:0016020	membrane	Cellular Component	168	P74771,P72827,Q55899,P73954,P73452,Q55460,P74044,P74174,P38382,P73930,P73157,P73920,P72877,P73450,P73077,Q55666,P73472,P72602,P74189,P72609,P72599,P72594,P32422,P72673,P12975,P27180,Q55013,P26527,Q55835,P21697,P74063,P27183,P74338,P27181,P73517,P09190,P27179,P09191,P72804,Q55354,P19125,P19050,Q57038,P74511,P72986,Q55329,P05429,P14835,P74149,P73676,Q55700,Q55274,P27724,P29254,P26524,P74564,P37277,…
2	GO:0005576	extracellular region	Cellular Component	4	P73392,P74615,P77972,P73817
2	GO:0005623	cell	Cellular Component	306	P77972,P74771,P72827,Q55899,P73954,P73452,Q55460,P74044,P74174,P38382,P73930,P73157,P73920,P72877,P73450,P73077,P73312,P73308,P36236,P73318,P73315,P42352,P74267,P73305,P36237,P72851,P23350,P73306,P73296,P48959,P73289,P73304,P74229,P48946,P73636,P73314,P74518,P73316,P72866,P74071,P73311,Q55178,P73785,P73824,P74250,Q55141,P73418,Q55766,Q55564,P73299,P72874,P73348,P36265,P52761,P22358,P73471,P52232,…
2	GO:0009295	nucleoid	Cellular Component	1	Q55499
2	GO:0031974	membrane-enclosed lumen	Cellular Component	2	Q55510,P73310
2	GO:0032991	protein-containing complex	Cellular Component	112	P73557,Q55765,P73077,P74467,P54416,P74466,Q59993,P74426,Q55432,P74664,Q55385,P74226,P74410,P73299,P48949,P73336,P48958,P73530,P73292,Q55004,P74142,Q55953,Q54714,Q01952,P72870,Q54715,P73202,Q01951,P73093,P74448,Q55318,P74102,P73203,Q01950,P74625,P74445,Q57038,P74149,P27589,P12975,P19569,P29256,P37277,P09190,P09191,Q55354,P10549,Q55356,Q55332,P73952,P26524,P73310,P77972,Q55120,P74638,P74296,P27180,…
2	GO:0043226	organelle	Cellular Component	67	P74490,P73824,P74250,P74281,Q55385,P74226,P74410,P73299,P48949,P73336,P48958,P73530,P73292,Q55004,P74142,Q55953,P73077,P73310,P19569,P29256,Q55274,P29254,P37277,P29255,P10549,Q55013,Q55356,Q55332,P09190,P09191,P74145,Q55354,P05429,P14835,P73676,P73312,P73308,P36236,P73318,P73315,P42352,P74267,P73305,P36237,P72851,P23350,P73306,P73296,P48959,P73289,P73304,P74229,P48946,P73636,P73314,P74518,P73316,…
2	GO:0044421	extracellular region part	Cellular Component	2	P73392,P74615
2	GO:0044422	organelle part	Cellular Component	50	P19569,P29256,Q55274,P29254,P37277,P29255,P10549,Q55013,Q55356,Q55332,P09190,P09191,P74145,Q55354,P05429,P14835,P73676,P73437,P72991,Q55700,Q55510,P73312,P73308,P36236,P73318,P73315,P42352,P74267,P73305,P36237,P72851,P23350,P73306,P73296,P48959,P73289,P73304,P74229,P48946,P73636,P73314,P74518,P73316,P72866,P74071,P73311,P73014,P74230,P73310,P73146
2	GO:0044425	membrane part	Cellular Component	135	Q55332,P73952,P74044,P73103,Q6ZEC5,Q55671,P27183,Q6ZES9,P72655,Q55972,P27181,Q6YRT3,P73409,P73593,P72765,P73517,P09190,P74655,P72932,Q6ZEL7,P74067,Q55551,P09191,P74145,P74375,P74625,P72804,P74486,Q55445,Q55354,P74175,P72754,P74797,P72713,P72594,P15730,P72868,Q6ZEX1,P73238,P73437,Q59991,P73652,Q57038,Q55715,P72929,P73543,Q55176,P72991,P73235,P73173,P74511,P72986,Q55329,P05429,P14835,P74772,P74149,…
2	GO:0044464	cell part	Cellular Component	297	P74771,P72827,Q55899,P73954,P73452,Q55460,P74044,P74174,P38382,P73930,P73157,P73920,P72877,P73450,P73077,Q55178,P73527,P77972,P73742,Q55476,P74664,P73817,P73458,P73222,P73594,P74598,P72707,Q55835,P73111,P74162,P74182,P73597,P72606,P73589,P74233,P73600,P74615,P74673,Q55146,Q55648,P73643,Q55972,P74305,Q55558,P74500,P74016,P74656,P72765,P73736,P73510,P74474,P73091,P74506,P75023,P73107,P73681,P74789,…
3	GO:0005886	plasma membrane	Cellular Component	49	P73785,P72603,P73010,P72604,P72942,P73553,P74248,Q55834,Q55610,Q55693,P19569,P29256,Q55274,P29254,P37277,P29255,P10549,Q55013,Q55356,Q55332,P09190,P09191,P74145,Q55354,P05429,P14835,P73676,P73930,P27180,P26527,P27183,P27181,P27179,P19050,P26524,P74771,P72827,Q55899,P73954,P73452,Q55460,P74044,P74174,P38382,P73157,P73920,P72877,P73450,P73077
3	GO:0019867	outer membrane	Cellular Component	7	P72602,P74189,P72609,P72599,P72594,Q55666,P73472
3	GO:0034357	photosynthetic membrane	Cellular Component	66	P32422,P72673,P12975,P27180,Q55013,P26527,P74771,Q55835,P72827,P21697,P74063,P27183,P74338,P27181,P73954,P73517,P09190,P27179,P09191,P72804,Q55354,P19125,P19050,Q57038,P74511,P72986,Q55329,P05429,P14835,P74149,P73676,Q55700,Q55274,P38382,P27724,P29254,P26524,P74564,P37277,P27589,P29255,P27182,P73912,P73437,P72991,P10549,Q55356,Q55332,P73952,Q54714,Q01952,P72870,Q54715,P73202,Q01951,P73093,P74448,…
3	GO:0043233	organelle lumen	Cellular Component	2	Q55510,P73310
3	GO:1990904	ribonucleoprotein complex	Cellular Component	42	Q55385,P74226,P74410,P73299,P48949,P73336,P48958,P73530,P73292,Q55004,P74142,Q55953,P73315,P36237,P73014,P23350,P74230,P73312,P73308,P36236,P73318,P42352,P74267,P73305,P72851,P73306,P73296,P48959,P73289,P73310,P73304,P74229,P48946,P73636,P73314,P74518,P73316,P72866,P74071,P73311,P73557,Q55765
3	GO:0009330	DNA topoisomerase complex (ATP-hydrolyzing)	Cellular Component	1	P73077
3	GO:0009368	endopeptidase Clp complex	Cellular Component	4	P74467,P54416,P74466,Q59993
3	GO:0030076	light-harvesting complex	Cellular Component	14	Q54714,Q01952,P72870,Q54715,P73202,Q01951,P73093,P74448,Q55318,P74102,P73203,Q01950,P74625,P74445
3	GO:0032993	protein-DNA complex	Cellular Component	2	P74426,Q55432
3	GO:0070069	cytochrome complex	Cellular Component	3	Q57038,P74149,P27589
3	GO:0098046	type V protein secretion system complex	Cellular Component	1	P74664
3	GO:0098796	membrane protein complex	Cellular Component	48	P12975,P19569,P29256,P37277,P09190,P09191,Q55354,P10549,Q55356,Q55332,P73952,Q54714,Q01952,P72870,Q54715,P73202,Q01951,P73093,P74448,Q55318,P74102,P73203,Q01950,P74625,P74445,P26524,P32422,P72986,Q55329,P74564,P27183,P27181,P27182,P27180,P26527,P27179,P73785,Q55274,P29254,P29255,Q55013,P74145,P05429,P14835,P73676,P73010,P19050,Q55776
3	GO:0098798	mitochondrial protein complex	Cellular Component	1	P73310
3	GO:0101031	chaperone complex	Cellular Component	2	Q05972,P22034
3	GO:1902494	catalytic complex	Cellular Component	16	P77972,Q55120,P74638,P74296,P26524,P73560,P10549,Q55356,Q55332,P73952,P19050,Q55141,P73527,P72830,P73785,P72625
3	GO:1990351	transporter complex	Cellular Component	2	Q55776,P73785
3	GO:0043227	membrane-bounded organelle	Cellular Component	10	P74490,P73824,P74250,P74281,P73437,P72991,Q55700,Q55510,P73310,P73146
3	GO:0043228	non-membrane-bounded organelle	Cellular Component	58	Q55385,P74226,P74410,P73299,P48949,P73336,P48958,P73530,P73292,Q55004,P74142,Q55953,P73077,P73310,P19569,P29256,Q55274,P29254,P37277,P29255,P10549,Q55013,Q55356,Q55332,P09190,P09191,P74145,Q55354,P05429,P14835,P73676,P73312,P73308,P36236,P73318,P73315,P42352,P74267,P73305,P36237,P72851,P23350,P73306,P73296,P48959,P73289,P73304,P74229,P48946,P73636,P73314,P74518,P73316,P72866,P74071,P73311,P73014,…
3	GO:0043229	intracellular organelle	Cellular Component	67	P74490,P73824,P74250,Q55385,P74226,P74410,P73299,P48949,P73336,P48958,P73530,P73292,Q55004,P74142,Q55953,P73077,P74281,P73310,P19569,P29256,Q55274,P29254,P37277,P29255,P10549,Q55013,Q55356,Q55332,P09190,P09191,P74145,Q55354,P05429,P14835,P73676,P73312,P73308,P36236,P73318,P73315,P42352,P74267,P73305,P36237,P72851,P23350,P73306,P73296,P48959,P73289,P73304,P74229,P48946,P73636,P73314,P74518,P73316,…
3	GO:0005615	extracellular space	Cellular Component	2	P73392,P74615
3	GO:0000313	organellar ribosome	Cellular Component	1	P73310
3	GO:0030094	plasma membrane-derived photosystem I	Cellular Component	6	P19569,P29256,Q55274,P29254,P37277,P29255
3	GO:0030096	plasma membrane-derived thylakoid photosystem II	Cellular Component	11	P10549,Q55013,Q55356,Q55332,P09190,P09191,P74145,Q55354,P05429,P14835,P73676
3	GO:0044446	intracellular organelle part	Cellular Component	33	P73315,P36237,P73014,P23350,P74230,Q55510,P73437,P72991,Q55700,P73146,P73312,P73308,P36236,P73318,P42352,P74267,P73305,P72851,P73306,P73296,P48959,P73289,P73310,P73304,P74229,P48946,P73636,P73314,P74518,P73316,P72866,P74071,P73311
3	GO:0019898	extrinsic component of membrane	Cellular Component	2	Q55332,P73952
3	GO:0031224	intrinsic component of membrane	Cellular Component	109	P73103,Q6ZEC5,Q55671,P27183,Q6ZES9,P72655,Q55972,P27181,Q6YRT3,P73409,P73593,P72765,P73517,P09190,P74655,P72932,Q6ZEL7,P74067,Q55551,P09191,P74145,P74375,P74625,P72804,P74486,Q55445,Q55354,P74175,P72754,P74797,P72713,P72594,P15730,P72868,Q6ZEX1,P73238,P73437,Q59991,P73652,Q57038,P74044,Q55715,P72929,P73543,Q55176,P72991,P73235,P73173,P74511,P72986,Q55329,P05429,P14835,P74772,P74149,P73676,Q55943,…
3	GO:0044459	plasma membrane part	Cellular Component	35	P73930,P72603,P73010,P72604,P72942,P73553,P74248,Q55834,Q55610,Q55693,P73785,P19569,P29256,Q55274,P29254,P37277,P29255,P10549,Q55013,Q55356,Q55332,P09190,P09191,P74145,Q55354,P05429,P14835,P73676,P27180,P26527,P27183,P27181,P27179,P19050,P26524
3	GO:0070469	respiratory chain	Cellular Component	3	P19050,P26524,P74044
3	GO:0005622	intracellular	Cellular Component	219	P77972,P73312,P73308,P36236,P73318,P73315,P42352,P74267,P73305,P36237,P72851,P23350,P73306,P73296,P48959,P73289,P73304,P74229,P48946,P73636,P73314,P74518,P73316,P72866,P74071,P73311,P73824,P74250,Q55141,P73418,Q55766,Q55564,P73299,P72874,P73348,P36265,P52761,P22358,P73471,P52232,P72648,P29107,P73527,P52983,P72659,P54691,P74717,P77969,P72871,P72776,Q59994,P54224,Q55894,P73104,P50027,P73301,P74667,…
3	GO:0009349	riboflavin synthase complex	Cellular Component	1	P73527
3	GO:0009986	cell surface	Cellular Component	1	P77972
3	GO:0030312	external encapsulating structure	Cellular Component	6	P73817,P72602,P74189,P72609,P72599,P72594
3	GO:0031975	envelope	Cellular Component	59	P73437,P72991,Q55700,P72602,P74189,P72609,P72599,P72594,P73458,P73222,P73594,P74598,P72707,Q55835,P73111,P74162,P74182,P73597,P72606,P73589,P74233,P73600,P74615,P74673,Q55146,Q55648,P73643,Q55972,P74305,Q55558,P74500,P74016,P74656,P72765,P73736,P73510,P74474,P73091,P74506,P75023,P73107,P73681,P74789,P73601,P74251,P74390,Q55557,P73581,P72704,Q55426,P73595,P73837,P74351,P72963,P73001,P72989,P72593,…
3	GO:0042597	periplasmic space	Cellular Component	53	P73458,P73222,P73594,P74598,P72707,Q55835,P73111,P74162,P74182,P73597,P72606,P73589,P74233,P73600,P74615,P74673,Q55146,Q55648,P73643,Q55972,P74305,Q55558,P74500,P74016,P74656,P72765,P73736,P73510,P74474,P73091,P74506,P75023,P73107,P73681,P74789,P73601,P74251,P74390,Q55557,P73581,P72704,Q55426,P73595,P73837,P74351,P72963,P73001,P72989,P72593,P74629,Q55633,P73742,Q55476
3	GO:0044424	intracellular part	Cellular Component	218	Q05971,P74494,P72697,P72797,P73297,P22358,P74467,P52232,P74383,Q55511,P54416,P72641,P74561,P80507,P77961,P73728,Q55801,P74565,Q55119,P74572,P73376,P73935,Q55667,Q59993,P73971,P80046,P73848,P54899,Q59992,P73201,P74361,P74122,P73930,P74355,P72689,P74157,P73546,P74755,Q55167,P74527,Q55806,P73997,Q55729,Q55486,P0DJF8,P73443,Q55513,P73668,Q55716,P54123,P52276,Q55443,P72931,P73077,P72896,P27183,P27181,…
3	GO:0044462	external encapsulating structure part	Cellular Component	5	P72602,P74189,P72609,P72599,P72594
3	GO:0071944	cell periphery	Cellular Component	55	P74771,P72827,Q55899,P73954,P73452,Q55460,P74044,P74174,P38382,P73930,P73157,P73920,P72877,P73450,P73077,P73817,P73785,P72603,P73010,P72604,P72942,P73553,P74248,Q55834,Q55610,Q55693,P19569,P29256,Q55274,P29254,P37277,P29255,P10549,Q55013,Q55356,Q55332,P09190,P09191,P74145,Q55354,P05429,P14835,P73676,P27180,P26527,P27183,P27181,P27179,P19050,P26524,P72602,P74189,P72609,P72599,P72594
3	GO:1990204	oxidoreductase complex	Cellular Component	7	P73560,P10549,Q55356,Q55332,P73952,P19050,P26524
4	GO:0009279	cell outer membrane	Cellular Component	5	P72602,P74189,P72609,P72599,P72594
4	GO:0009521	photosystem	Cellular Component	23	P32422,P72986,Q55329,P74564,P19569,P29256,Q55274,P29254,P37277,P29255,P10549,Q55013,Q55356,Q55332,P09190,P09191,P74145,Q55354,P05429,P14835,P73676,P12975,P73952
4	GO:0042651	thylakoid membrane	Cellular Component	63	P10549,Q55356,Q55332,P73952,Q54714,Q01952,P72870,Q54715,P73202,Q01951,P73093,P74448,Q55318,P74102,P73203,Q01950,P74625,P74445,P73437,P72991,Q55700,P32422,P72673,P12975,P27180,Q55013,P26527,P74771,Q55835,P72827,P21697,P74063,P27183,P74338,P27181,P73954,P73517,P09190,P27179,P09191,P72804,Q55354,P19125,P19050,Q57038,P74511,P72986,Q55329,P05429,P14835,P74149,P73676,Q55274,P38382,P27724,P29254,P26524,…
4	GO:0070013	intracellular organelle lumen	Cellular Component	2	Q55510,P73310
4	GO:0005840	ribosome	Cellular Component	40	P73310,P73312,P73308,P36236,P73318,P73315,P42352,P74267,P73305,P36237,P72851,P23350,P73306,P73296,P48959,P73289,P73304,P74229,P48946,P73636,P73314,P74518,P73316,P72866,P74071,P73311,P73014,P74230,Q55385,P74226,P74410,P73299,P48949,P73336,P48958,P73530,P73292,Q55004,P74142,Q55953
4	GO:0044391	ribosomal subunit	Cellular Component	28	P73315,P36237,P73014,P23350,P74230,P73312,P73308,P36236,P73318,P42352,P74267,P73305,P72851,P73306,P73296,P48959,P73289,P73304,P74229,P48946,P73636,P73314,P74518,P73316,P72866,P74071,P73311,P73310
4	GO:0030089	phycobilisome	Cellular Component	14	Q54714,Q01952,P72870,Q54715,P73202,Q01951,P73093,P74448,Q55318,P74102,P73203,Q01950,P74625,P74445
4	GO:0009512	cytochrome b6f complex	Cellular Component	3	Q57038,P74149,P27589
4	GO:0016469	proton-transporting two-sector ATPase complex	Cellular Component	6	P27180,P26527,P27183,P27181,P27179,P27182
4	GO:0009538	photosystem I reaction center	Cellular Component	4	P12975,P19569,P29256,P37277
4	GO:0009539	photosystem II reaction center	Cellular Component	3	P09190,P09191,Q55354
4	GO:0009654	photosystem II oxygen evolving complex	Cellular Component	4	P10549,Q55356,Q55332,P73952
4	GO:0030964	NADH dehydrogenase complex	Cellular Component	2	P19050,P26524
4	GO:0033177	proton-transporting two-sector ATPase complex, proton-transporting domain	Cellular Component	3	P27183,P27181,P27182
4	GO:0033178	proton-transporting two-sector ATPase complex, catalytic domain	Cellular Component	3	P27180,P26527,P27179
4	GO:0098797	plasma membrane protein complex	Cellular Component	26	P73785,P19569,P29256,Q55274,P29254,P37277,P29255,P10549,Q55013,Q55356,Q55332,P09190,P09191,P74145,Q55354,P05429,P14835,P73676,P73010,P27180,P26527,P27183,P27181,P27179,P19050,P26524
4	GO:0098803	respiratory chain complex	Cellular Component	2	P19050,P26524
4	GO:1902495	transmembrane transporter complex	Cellular Component	2	Q55776,P73785
4	GO:0005761	mitochondrial ribosome	Cellular Component	1	P73310
4	GO:0005762	mitochondrial large ribosomal subunit	Cellular Component	1	P73310
4	GO:0016465	chaperonin ATPase complex	Cellular Component	2	Q05972,P22034
4	GO:0000015	phosphopyruvate hydratase complex	Cellular Component	1	P77972
4	GO:0009317	acetyl-CoA carboxylase complex	Cellular Component	2	Q55120,P74638
4	GO:0009328	phenylalanine-tRNA ligase complex	Cellular Component	1	P74296
4	GO:1904949	ATPase complex	Cellular Component	1	P73785
4	GO:1990234	transferase complex	Cellular Component	4	Q55141,P73527,P72830,P72625
4	GO:0043231	intracellular membrane-bounded organelle	Cellular Component	10	P73824,P74250,P74281,Q55510,P73310,P73437,P72991,Q55700,P73146,P74490
4	GO:0031967	organelle envelope	Cellular Component	3	P73437,P72991,Q55700
4	GO:0031984	organelle subcompartment	Cellular Component	3	P73437,P72991,Q55700
4	GO:0043232	intracellular non-membrane-bounded organelle	Cellular Component	58	Q55385,P74226,P74410,P73299,P48949,P73336,P48958,P73530,P73292,Q55004,P74142,Q55953,P73077,P73310,P19569,P29256,Q55274,P29254,P37277,P29255,P10549,Q55013,Q55356,Q55332,P09190,P09191,P74145,Q55354,P05429,P14835,P73676,P73312,P73308,P36236,P73318,P73315,P42352,P74267,P73305,P36237,P72851,P23350,P73306,P73296,P48959,P73289,P73304,P74229,P48946,P73636,P73314,P74518,P73316,P72866,P74071,P73311,P73014,…
4	GO:0000315	organellar large ribosomal subunit	Cellular Component	1	P73310
4	GO:0044429	mitochondrial part	Cellular Component	2	Q55510,P73310
4	GO:0044435	plastid part	Cellular Component	4	P73437,P72991,Q55700,P73146
4	GO:0016021	integral component of membrane	Cellular Component	108	P72603,P73010,P72604,P72942,P73553,P74248,Q55834,Q55610,Q55693,P73785,Q55776,P73103,Q6ZEC5,Q55671,P27183,Q6ZES9,P72655,Q55972,P27181,Q6YRT3,P73409,P73593,P72765,P73517,P09190,P74655,P72932,Q6ZEL7,P74067,Q55551,P09191,P74145,P74375,P74625,P72804,P74486,Q55445,Q55354,P74175,P72754,P74797,P72713,P72594,P15730,P72868,Q6ZEX1,P73238,P73437,Q59991,P73652,Q57038,P74044,Q55715,P72929,P73543,Q55176,P72991,…
4	GO:0031226	intrinsic component of plasma membrane	Cellular Component	10	P72603,P73010,P72604,P72942,P73553,P74248,Q55834,Q55610,Q55693,P73930
4	GO:0070470	plasma membrane respiratory chain	Cellular Component	2	P19050,P26524
4	GO:0005618	cell wall	Cellular Component	1	P73817
4	GO:0030115	S-layer	Cellular Component	1	P73817
4	GO:0030313	cell envelope	Cellular Component	56	P72602,P74189,P72609,P72599,P72594,P73458,P73222,P73594,P74598,P72707,Q55835,P73111,P74162,P74182,P73597,P72606,P73589,P74233,P73600,P74615,P74673,Q55146,Q55648,P73643,Q55972,P74305,Q55558,P74500,P74016,P74656,P72765,P73736,P73510,P74474,P73091,P74506,P75023,P73107,P73681,P74789,P73601,P74251,P74390,Q55557,P73581,P72704,Q55426,P73595,P73837,P74351,P72963,P73001,P72989,P72593,P74629,Q55633
4	GO:0030288	outer membrane-bounded periplasmic space	Cellular Component	51	P73458,P73222,P73594,P74598,P72707,Q55835,P73111,P74162,P74182,P73597,P72606,P73589,P74233,P73600,P74615,P74673,Q55146,Q55648,P73643,Q55972,P74305,Q55558,P74500,P74016,P74656,P72765,P73736,P73510,P74474,P73091,P74506,P75023,P73107,P73681,P74789,P73601,P74251,P74390,Q55557,P73581,P72704,Q55426,P73595,P73837,P74351,P72963,P73001,P72989,P72593,P74629,Q55633
4	GO:0005737	cytoplasm	Cellular Component	166	P77972,P73312,P73308,P36236,P73318,P73315,P42352,P74267,P73305,P36237,P72851,P23350,P73306,P73296,P48959,P73289,P73304,P74229,P48946,P73636,P73314,P74518,P73316,P72866,P74071,P73311,P73824,P74250,Q55141,P73418,Q55766,Q55564,P73299,P72874,P73348,P36265,P52761,P22358,P73471,P52232,P72648,P29107,P73527,P52983,P72659,P54691,P74717,P77969,P72871,P72776,Q59994,P54224,Q55894,P73104,P50027,P73301,P74667,…
4	GO:0045263	proton-transporting ATP synthase complex, coupling factor F(o)	Cellular Component	3	P27183,P27181,P27182
4	GO:0009579	thylakoid	Cellular Component	69	P73437,P72991,Q55700,P19569,P29256,Q55274,P29254,P37277,P29255,P10549,Q55013,Q55356,Q55332,P09190,P09191,P74145,Q55354,P05429,P14835,P73676,Q57038,P74149,P27589,P32422,P72986,Q55329,P74564,P12975,P73952,Q54714,Q01952,P72870,Q54715,P73202,Q01951,P73093,P74448,Q55318,P74102,P73203,Q01950,P74625,P74445,Q55118,P72673,P27180,P26527,P74771,Q55835,P72827,P21697,P74063,P27183,P74338,P27181,P73954,P73517,…
4	GO:0031248	protein acetyltransferase complex	Cellular Component	1	P72625
4	GO:0044436	thylakoid part	Cellular Component	67	Q57038,P74149,P27589,P12975,P19569,P29256,P37277,P09190,P09191,Q55354,P10549,Q55356,Q55332,P73952,Q54714,Q01952,P72870,Q54715,P73202,Q01951,P73093,P74448,Q55318,P74102,P73203,Q01950,P74625,P74445,Q55118,P32422,P72986,Q55329,P74564,P72673,P27180,Q55013,P26527,P74771,Q55835,P72827,P21697,P74063,P27183,P74338,P27181,P73954,P73517,P27179,P72804,P19125,P19050,P74511,P05429,P14835,P73676,Q55700,Q55274,…
4	GO:0044444	cytoplasmic part	Cellular Component	114	P73824,P74250,Q55141,P73418,Q55766,Q55564,P73299,P72874,P73348,P36265,P52761,P22358,P73471,P52232,P72648,P29107,P73527,P52983,P72659,P54691,P74717,P77969,P72871,P72776,Q59994,P54224,Q55894,P73104,P50027,P73301,P74667,P73617,P74722,P0DJF8,P74002,P74569,Q55778,Q55690,P74582,P73043,P23353,P74423,Q55390,Q55707,Q55385,P74226,P74410,P48949,P73336,P48958,P73530,P73292,Q55004,P74142,Q55953,P73560,Q55120,…
4	GO:0045259	proton-transporting ATP synthase complex	Cellular Component	6	P27183,P27181,P27182,P27180,P26527,P27179
4	GO:0045261	proton-transporting ATP synthase complex, catalytic core F(1)	Cellular Component	3	P27180,P26527,P27179
4	GO:0005960	glycine cleavage complex	Cellular Component	1	P73560
4	GO:0045272	plasma membrane respiratory chain complex I	Cellular Component	2	P19050,P26524
5	GO:0009522	photosystem I	Cellular Component	11	P12975,P19569,P29256,P37277,Q55274,P29254,P29255,P32422,P72986,Q55329,P74564
5	GO:0009523	photosystem II	Cellular Component	12	P09190,P09191,Q55354,P10549,Q55356,Q55332,P73952,Q55013,P74145,P05429,P14835,P73676
5	GO:0055035	plastid thylakoid membrane	Cellular Component	3	P73437,P72991,Q55700
5	GO:0005759	mitochondrial matrix	Cellular Component	2	P73310,Q55510
5	GO:0022626	cytosolic ribosome	Cellular Component	25	P73312,P73308,P36236,P73318,P73315,P42352,P74267,P73305,P36237,P72851,P23350,P73306,P73296,P48959,P73289,P73304,P74229,P48946,P73636,P73314,P74518,P73316,P72866,P74071,P73311
5	GO:0015934	large ribosomal subunit	Cellular Component	17	P73312,P73308,P36236,P73318,P73315,P42352,P74267,P73305,P36237,P72851,P23350,P73306,P73296,P48959,P73289,P73310,P73014
5	GO:0015935	small ribosomal subunit	Cellular Component	11	P73304,P74229,P48946,P73636,P73314,P74518,P73316,P72866,P74071,P73311,P74230
5	GO:0045271	respiratory chain complex I	Cellular Component	2	P19050,P26524
5	GO:0043190	ATP-binding cassette (ABC) transporter complex	Cellular Component	1	P73785
5	GO:0033281	TAT protein transport complex	Cellular Component	1	P73010
5	GO:0045260	plasma membrane proton-transporting ATP synthase complex	Cellular Component	5	P27180,P26527,P27183,P27181,P27179
5	GO:0098533	ATPase dependent transmembrane transport complex	Cellular Component	1	P73785
5	GO:1990281	efflux pump complex	Cellular Component	1	Q55776
5	GO:1990220	GroEL-GroES complex	Cellular Component	2	Q05972,P22034
5	GO:0005948	acetolactate synthase complex	Cellular Component	1	Q55141
5	GO:0061695	transferase complex, transferring phosphorus-containing groups	Cellular Component	1	P72830
5	GO:1902493	acetyltransferase complex	Cellular Component	1	P72625
5	GO:0005739	mitochondrion	Cellular Component	4	Q55510,P73310,P73824,P74250
5	GO:0009536	plastid	Cellular Component	4	P73437,P72991,Q55700,P73146
5	GO:0042579	microbody	Cellular Component	1	P74281
5	GO:0009526	plastid envelope	Cellular Component	3	P73437,P72991,Q55700
5	GO:0031976	plastid thylakoid	Cellular Component	3	P73437,P72991,Q55700
5	GO:0005694	chromosome	Cellular Component	1	P73077
5	GO:0030075	bacterial thylakoid	Cellular Component	17	P19569,P29256,Q55274,P29254,P37277,P29255,P10549,Q55013,Q55356,Q55332,P09190,P09191,P74145,Q55354,P05429,P14835,P73676
5	GO:0009532	plastid stroma	Cellular Component	1	P73146
5	GO:0044434	chloroplast part	Cellular Component	4	P73437,P72991,Q55700,P73146
5	GO:0005887	integral component of plasma membrane	Cellular Component	9	P72603,P73010,P72604,P72942,P73553,P74248,Q55834,Q55610,Q55693
5	GO:0031977	thylakoid lumen	Cellular Component	1	Q55118
5	GO:0005829	cytosol	Cellular Component	73	P77972,P73312,P73308,P36236,P73318,P73315,P42352,P74267,P73305,P36237,P72851,P23350,P73306,P73296,P48959,P73289,P73304,P74229,P48946,P73636,P73314,P74518,P73316,P72866,P74071,P73311,P72830,Q05972,P22034,P73824,Q55141,P73418,Q55766,Q55564,P73299,P72874,P73348,P36265,P52761,P22358,P73471,P52232,P72648,P29107,P73527,P52983,P72659,P74250,P54691,P74717,P77969,P72871,P72776,Q59994,P54224,Q55894,P73104,…
5	GO:0044445	cytosolic part	Cellular Component	29	P77972,P73312,P73308,P36236,P73318,P73315,P42352,P74267,P73305,P36237,P72851,P23350,P73306,P73296,P48959,P73289,P73304,P74229,P48946,P73636,P73314,P74518,P73316,P72866,P74071,P73311,P72830,Q05972,P22034
6	GO:0009535	chloroplast thylakoid membrane	Cellular Component	3	P73437,P72991,Q55700
6	GO:0022625	cytosolic large ribosomal subunit	Cellular Component	15	P73312,P73308,P36236,P73318,P73315,P42352,P74267,P73305,P36237,P72851,P23350,P73306,P73296,P48959,P73289
6	GO:0022627	cytosolic small ribosomal subunit	Cellular Component	10	P73304,P74229,P48946,P73636,P73314,P74518,P73316,P72866,P74071,P73311
6	GO:0005945	6-phosphofructokinase complex	Cellular Component	1	P72830
6	GO:0009507	chloroplast	Cellular Component	4	P73437,P72991,Q55700,P73146
6	GO:0005777	peroxisome	Cellular Component	1	P74281
6	GO:0009941	chloroplast envelope	Cellular Component	3	P73437,P72991,Q55700
6	GO:0009534	chloroplast thylakoid	Cellular Component	3	P73437,P72991,Q55700
6	GO:0009570	chloroplast stroma	Cellular Component	1	P73146

## Sheet: Enrichment
GO_ID	Term	Category	Test	Ref	TestAll	RefAll	Test_per	Ref_per	Over_Under	TestSeqs	RefSeqs	P value	FDR	richFactor
GO:0030313	cell envelope	C	56	70	705	1555	0.0794326	0.0450161	over	P72602,P74189,P72609,P72599,P72594,P73458,P73222,P73594,P74598,P72707,Q55835,P73111,P74162,P74182,P73597,P72606,P73589,P74233,P73600,P74615,P74673,Q55146,Q55648,P73643,Q55972,P74305,Q55558,P74500,P74016,P74656,P72765,P73736,P73510,P74474,P73091,P74506,P75023,P73107,P73681,P74789,P73601,P74251,P74390,Q55557,P73581,P72704,Q55426,P73595,P73837,P74351,P72963,P73001,P72989,P72593,P74629,Q55633	P72602,P74189,P72609,P72599,P72594,P73354,P73596,P73458,P73222,P73594,P74598,P72707,Q55835,P73111,P74162,P74182,P73597,P73762,P72606,P72802,P73589,P74233,P73600,P74615,Q55386,P73592,P72780,Q55136,P74673,Q55146,Q55648,P73643,Q55972,P74305,Q55558,P74500,P74016,P74656,P72765,P73736,P73510,P74474,P73091,P74506,P75023,P73107,P73681,P74789,P73601,Q55763,P73344,P74251,P73037,P74390,Q55557,P73581,P72704,…	1.34461e-09	1.25111e-06	0.8
GO:0031975	envelope	C	59	75	705	1555	0.0836879	0.0482315	over	P73437,P72991,Q55700,P72602,P74189,P72609,P72599,P72594,P73458,P73222,P73594,P74598,P72707,Q55835,P73111,P74162,P74182,P73597,P72606,P73589,P74233,P73600,P74615,P74673,Q55146,Q55648,P73643,Q55972,P74305,Q55558,P74500,P74016,P74656,P72765,P73736,P73510,P74474,P73091,P74506,P75023,P73107,P73681,P74789,P73601,P74251,P74390,Q55557,P73581,P72704,Q55426,P73595,P73837,P74351,P72963,P73001,P72989,P72593,…	P73437,P72991,Q55700,P73179,P72602,P74189,P72609,P72599,P72594,P73354,P73596,P73458,P73222,P73594,P74598,P72707,Q55835,P73111,P74162,P74182,P73597,P73762,P72606,P72802,P73589,P74233,P73600,P74615,Q55386,P73592,P72780,Q55136,P74673,Q55146,Q55648,P73643,Q55972,P74305,Q55558,P74500,P74016,P74656,P72765,P73736,P73510,P74474,P73091,P74506,P75023,P73107,P73681,P74789,P73601,Q55763,P73344,P74251,P73037,…	1.60605e-09	1.25111e-06	0.786667
GO:0042597	periplasmic space	C	53	67	705	1555	0.0751773	0.0430868	over	P73458,P73222,P73594,P74598,P72707,Q55835,P73111,P74162,P74182,P73597,P72606,P73589,P74233,P73600,P74615,P74673,Q55146,Q55648,P73643,Q55972,P74305,Q55558,P74500,P74016,P74656,P72765,P73736,P73510,P74474,P73091,P74506,P75023,P73107,P73681,P74789,P73601,P74251,P74390,Q55557,P73581,P72704,Q55426,P73595,P73837,P74351,P72963,P73001,P72989,P72593,P74629,Q55633,P73742,Q55476	P73596,P73458,P73222,P73594,P74598,P72707,Q55835,P73111,P74162,P74182,P73597,P73762,P72606,P72802,P73589,P74233,P73600,P74615,Q55386,P73592,P72780,Q55136,P74673,Q55146,Q55648,P73643,Q55972,P74305,Q55558,P74500,P74016,P74656,P72765,P73736,P73510,P74474,P73091,P74506,P75023,P73107,P73681,P74789,P73601,Q55763,P73344,P74251,P73037,P74390,Q55557,P73581,P72704,Q55426,P73595,P73837,P74351,P73732,P72963,…	8.22556e-09	3.94668e-06	0.791045
GO:0030288	outer membrane-bounded periplasmic space	C	51	64	705	1555	0.0723404	0.0411576	over	P73458,P73222,P73594,P74598,P72707,Q55835,P73111,P74162,P74182,P73597,P72606,P73589,P74233,P73600,P74615,P74673,Q55146,Q55648,P73643,Q55972,P74305,Q55558,P74500,P74016,P74656,P72765,P73736,P73510,P74474,P73091,P74506,P75023,P73107,P73681,P74789,P73601,P74251,P74390,Q55557,P73581,P72704,Q55426,P73595,P73837,P74351,P72963,P73001,P72989,P72593,P74629,Q55633	P73596,P73458,P73222,P73594,P74598,P72707,Q55835,P73111,P74162,P74182,P73597,P73762,P72606,P72802,P73589,P74233,P73600,P74615,Q55386,P73592,P72780,Q55136,P74673,Q55146,Q55648,P73643,Q55972,P74305,Q55558,P74500,P74016,P74656,P72765,P73736,P73510,P74474,P73091,P74506,P75023,P73107,P73681,P74789,P73601,Q55763,P73344,P74251,P73037,P74390,Q55557,P73581,P72704,Q55426,P73595,P73837,P74351,P73732,P72963,…	1.01327e-08	3.94668e-06	0.796875
GO:0032991	protein-containing complex	C	112	179	705	1555	0.158865	0.115113	over	P73557,Q55765,P73077,P74467,P54416,P74466,Q59993,P74426,Q55432,P74664,Q55385,P74226,P74410,P73299,P48949,P73336,P48958,P73530,P73292,Q55004,P74142,Q55953,Q54714,Q01952,P72870,Q54715,P73202,Q01951,P73093,P74448,Q55318,P74102,P73203,Q01950,P74625,P74445,Q57038,P74149,P27589,P12975,P19569,P29256,P37277,P09190,P09191,Q55354,P10549,Q55356,Q55332,P73952,P26524,P73310,P77972,Q55120,P74638,P74296,P27180,…	P73557,Q55765,P72749,Q55738,P73077,P74467,P54416,P74466,Q59993,P73704,P74176,P73558,P73722,P74426,Q55432,P74171,P74664,Q55385,P74226,P74410,P73299,P73319,P48949,P48944,P73294,P73336,P73320,P73901,P48958,P74266,P73530,P73300,P73292,Q55004,P74142,P74035,Q55953,P74214,Q54714,Q01952,P72870,Q54715,P73202,Q01951,P74551,P73093,P74448,P73204,Q55318,P74102,P73203,Q55544,Q01950,P72652,P74625,P73638,P74445,…	6.47662e-07	0.000201811	0.625698
GO:0042651	thylakoid membrane	C	63	92	705	1555	0.0893617	0.059164	over	P10549,Q55356,Q55332,P73952,Q54714,Q01952,P72870,Q54715,P73202,Q01951,P73093,P74448,Q55318,P74102,P73203,Q01950,P74625,P74445,P73437,P72991,Q55700,P32422,P72673,P12975,P27180,Q55013,P26527,P74771,Q55835,P72827,P21697,P74063,P27183,P74338,P27181,P73954,P73517,P09190,P27179,P09191,P72804,Q55354,P19125,P19050,Q57038,P74511,P72986,Q55329,P05429,P14835,P74149,P73676,Q55274,P38382,P27724,P29254,P26524,…	P10549,P73048,Q55356,Q55332,P73952,P73731,Q54714,Q01952,P72870,Q54715,P73202,Q01951,P74551,P73093,P74448,P73204,Q55318,P74102,P73203,Q55544,Q01950,P72652,P74625,P73638,P74445,P17253,P73437,P72991,Q55700,P16033,P73179,P26287,P32422,P72673,P73152,P12975,P27180,Q55013,P26527,P74771,Q55835,P72827,P73545,P21697,P74063,P72752,P26533,P27183,P74338,P27181,P73954,P73517,P09190,P27179,P74069,P26290,P73145,…	3.3656e-06	0.000873934	0.684783
GO:0034357	photosynthetic membrane	C	66	98	705	1555	0.093617	0.0630225	over	P32422,P72673,P12975,P27180,Q55013,P26527,P74771,Q55835,P72827,P21697,P74063,P27183,P74338,P27181,P73954,P73517,P09190,P27179,P09191,P72804,Q55354,P19125,P19050,Q57038,P74511,P72986,Q55329,P05429,P14835,P74149,P73676,Q55700,Q55274,P38382,P27724,P29254,P26524,P74564,P37277,P27589,P29255,P27182,P73912,P73437,P72991,P10549,Q55356,Q55332,P73952,Q54714,Q01952,P72870,Q54715,P73202,Q01951,P73093,P74448,…	P32422,P72673,P73152,P12975,P27180,Q55013,P26527,P74771,Q55835,P72827,P73545,P21697,P74063,P72752,P26533,P27183,P74338,P27181,P73954,P73517,P09190,P27179,P74069,P26290,P73145,P26525,P09191,P74367,P72804,Q55354,P19125,P19050,Q57038,P74511,P72986,Q55329,P05429,P14835,P72705,P74149,P73676,Q55700,Q55274,P38382,P09193,P27724,P74103,P09192,P29254,P26524,P74564,P37277,P27589,P29255,P27182,Q55709,P26522,…	4.80464e-06	0.00106938	0.673469
GO:0009579	thylakoid	C	69	104	705	1555	0.0978723	0.066881	over	P73437,P72991,Q55700,P19569,P29256,Q55274,P29254,P37277,P29255,P10549,Q55013,Q55356,Q55332,P09190,P09191,P74145,Q55354,P05429,P14835,P73676,Q57038,P74149,P27589,P32422,P72986,Q55329,P74564,P12975,P73952,Q54714,Q01952,P72870,Q54715,P73202,Q01951,P73093,P74448,Q55318,P74102,P73203,Q01950,P74625,P74445,Q55118,P72673,P27180,P26527,P74771,Q55835,P72827,P21697,P74063,P27183,P74338,P27181,P73954,P73517,…	P17253,P73437,P72991,Q55700,P16033,P73179,P19569,P29256,Q55274,P29254,P37277,P29255,P73488,P10549,Q55013,P73048,Q55356,Q55332,P09190,P09191,P74145,P74367,P73956,Q55354,P05429,P14835,P73676,P09193,P09192,P74082,P26287,Q57038,P74149,P27589,P32422,P72986,Q55329,P72705,P74564,P12975,P73952,P73731,Q54714,Q01952,P72870,Q54715,P73202,Q01951,P74551,P73093,P74448,P73204,Q55318,P74102,P73203,Q55544,Q01950,…	6.53008e-06	0.00127173	0.663462
GO:0044436	thylakoid part	C	67	102	705	1555	0.0950355	0.0655949	over	Q57038,P74149,P27589,P12975,P19569,P29256,P37277,P09190,P09191,Q55354,P10549,Q55356,Q55332,P73952,Q54714,Q01952,P72870,Q54715,P73202,Q01951,P73093,P74448,Q55318,P74102,P73203,Q01950,P74625,P74445,Q55118,P32422,P72986,Q55329,P74564,P72673,P27180,Q55013,P26527,P74771,Q55835,P72827,P21697,P74063,P27183,P74338,P27181,P73954,P73517,P27179,P72804,P19125,P19050,P74511,P05429,P14835,P73676,Q55700,Q55274,…	P26287,Q57038,P74149,P27589,P12975,P19569,P29256,P37277,P09190,P09191,Q55354,P10549,P73048,Q55356,Q55332,P73952,P73731,Q54714,Q01952,P72870,Q54715,P73202,Q01951,P74551,P73093,P74448,P73204,Q55318,P74102,P73203,Q55544,Q01950,P72652,P74625,P73638,P74445,P73628,Q55118,P46445,P73126,P74367,P32422,P72986,Q55329,P72705,P74564,P72673,P73152,P27180,Q55013,P26527,P74771,Q55835,P72827,P73545,P21697,P74063,…	1.51364e-05	0.00262028	0.656863
GO:0044422	organelle part	C	50	73	705	1555	0.070922	0.0469453	over	P19569,P29256,Q55274,P29254,P37277,P29255,P10549,Q55013,Q55356,Q55332,P09190,P09191,P74145,Q55354,P05429,P14835,P73676,P73437,P72991,Q55700,Q55510,P73312,P73308,P36236,P73318,P73315,P42352,P74267,P73305,P36237,P72851,P23350,P73306,P73296,P48959,P73289,P73304,P74229,P48946,P73636,P73314,P74518,P73316,P72866,P74071,P73311,P73014,P74230,P73310,P73146	P19569,P29256,Q55274,P29254,P37277,P29255,P73488,P10549,Q55013,P73048,Q55356,Q55332,P09190,P09191,P74145,P74367,P73956,Q55354,P05429,P14835,P73676,P09193,P09192,P16033,P74082,P73437,P72991,Q55700,P73179,Q55510,P23349,P73312,P73308,P36236,P73318,P73315,P73309,P42352,P74267,P73305,P36237,P72851,P73294,P23350,P48957,P73306,P73296,P36239,P73313,P48959,P73289,P73304,P73293,P74229,P48946,P73307,P73298,…	3.72242e-05	0.00579953	0.684932
GO:0015979	photosynthesis	P	55	83	705	1555	0.0780142	0.0533762	over	P74795,P09190,P09191,Q55274,P27589,P05429,P32422,P73437,P72991,Q55700,P10549,P37101,P54206,P54205,Q55013,P19125,P19050,P27724,P26524,Q55332,Q54714,Q01952,P72870,Q54715,P73202,Q01951,P12975,P19569,P73093,P74448,P74063,Q55356,P73952,P73203,P29256,Q01950,P72849,Q55781,Q59987,Q55389,P74625,Q55354,Q57038,P72986,Q55329,P14835,P74149,P73676,P29254,P51634,P74564,P37277,P29255,P72584,P74445	P74795,P09190,P09191,Q55274,P27589,P05429,P09193,P09192,P16033,P32422,P46445,P73437,P72991,Q55700,P73179,P74367,P10549,P73956,P73922,P37101,P54206,P54205,P74324,Q55013,P26525,P19125,P19050,P27724,P26524,P26522,P19045,Q55607,Q55332,P73654,Q54714,Q01952,P72870,Q54715,P73202,Q01951,P12975,P19569,P74551,P74504,P73093,P74448,P73048,P74063,Q55356,P73204,P73952,P73203,Q55544,P29256,Q01950,P72849,Q55781,…	6.47324e-05	0.00916846	0.662651
GO:0043228	non-membrane-bounded organelle	C	58	90	705	1555	0.0822695	0.0578778	over	Q55385,P74226,P74410,P73299,P48949,P73336,P48958,P73530,P73292,Q55004,P74142,Q55953,P73077,P73310,P19569,P29256,Q55274,P29254,P37277,P29255,P10549,Q55013,Q55356,Q55332,P09190,P09191,P74145,Q55354,P05429,P14835,P73676,P73312,P73308,P36236,P73318,P73315,P42352,P74267,P73305,P36237,P72851,P23350,P73306,P73296,P48959,P73289,P73304,P74229,P48946,P73636,P73314,P74518,P73316,P72866,P74071,P73311,P73014,…	Q55385,P74226,P74410,P73299,P73319,P48949,P48944,P73294,P73336,P73320,P73901,P48958,P74266,P73530,P73300,P73292,Q55004,P74142,P74035,Q55953,Q55738,P73077,P73340,P77966,P73057,P73310,P19569,P29256,Q55274,P29254,P37277,P29255,P73488,P10549,Q55013,P73048,Q55356,Q55332,P09190,P09191,P74145,P74367,P73956,Q55354,P05429,P14835,P73676,P09193,P09192,P16033,P74082,P23349,P73312,P73308,P36236,P73318,P73315,…	0.00013505	0.0161852	0.644444
GO:0043232	intracellular non-membrane-bounded organelle	C	58	90	705	1555	0.0822695	0.0578778	over	Q55385,P74226,P74410,P73299,P48949,P73336,P48958,P73530,P73292,Q55004,P74142,Q55953,P73077,P73310,P19569,P29256,Q55274,P29254,P37277,P29255,P10549,Q55013,Q55356,Q55332,P09190,P09191,P74145,Q55354,P05429,P14835,P73676,P73312,P73308,P36236,P73318,P73315,P42352,P74267,P73305,P36237,P72851,P23350,P73306,P73296,P48959,P73289,P73304,P74229,P48946,P73636,P73314,P74518,P73316,P72866,P74071,P73311,P73014,…	Q55385,P74226,P74410,P73299,P73319,P48949,P48944,P73294,P73336,P73320,P73901,P48958,P74266,P73530,P73300,P73292,Q55004,P74142,P74035,Q55953,Q55738,P73077,P73340,P77966,P73057,P73310,P19569,P29256,Q55274,P29254,P37277,P29255,P73488,P10549,Q55013,P73048,Q55356,Q55332,P09190,P09191,P74145,P74367,P73956,Q55354,P05429,P14835,P73676,P09193,P09192,P16033,P74082,P23349,P73312,P73308,P36236,P73318,P73315,…	0.00013505	0.0161852	0.644444
GO:0044445	cytosolic part	C	29	39	705	1555	0.0411348	0.0250804	over	P77972,P73312,P73308,P36236,P73318,P73315,P42352,P74267,P73305,P36237,P72851,P23350,P73306,P73296,P48959,P73289,P73304,P74229,P48946,P73636,P73314,P74518,P73316,P72866,P74071,P73311,P72830,Q05972,P22034	P77972,P23349,P73312,P73308,P36236,P73318,P73315,P73309,P42352,P74267,P73305,P36237,P72851,P73294,P23350,P48957,P73306,P73296,P36239,P73313,P48959,P73289,P73304,P73293,P74229,P48946,P73307,P73298,P73636,P73314,P74518,P73316,P72866,P74071,P73311,P72830,P74207,Q05972,P22034	0.00018981	0.0211231	0.74359
GO:0019538	protein metabolic process	P	91	155	705	1555	0.129078	0.0996785	over	P73306,Q55385,P73312,P73308,P74226,P36236,P73310,P73318,P73315,P42352,P74267,P73305,P36237,P73304,P74410,P73299,P73014,P72851,P48949,Q55450,P23350,P74229,P48946,P73336,P73296,P73636,P73314,P48959,P73316,P48958,P73530,P72866,P74071,P73311,P73289,P74230,P73292,Q55004,P74142,P73441,P72689,P74413,P74423,Q55486,Q55690,P52276,Q55778,Q55716,P73443,Q55729,P74296,P73201,Q55806,P73157,P74644,P72625,P73437,…	Q55397,P73306,P73317,P74456,P53579,P23349,Q55385,P73312,P73308,P74226,P36236,P73310,P73318,P73315,P73309,P42352,P74267,P73305,P36237,P73304,P74410,P73299,P73014,P73293,P73319,P72851,P48949,P48944,Q55450,P73294,P23350,P74229,P48957,P73303,P48946,P73307,P73298,P73336,P73296,P73320,P36239,P48939,P73636,P73313,P73314,P73901,P48959,P73316,P48958,P74266,P73530,P72866,P74071,P73311,P73289,P73300,P74230,…	0.000298674	0.0301291	0.587097
GO:0005840	ribosome	C	40	59	705	1555	0.0567376	0.0379421	over	P73310,P73312,P73308,P36236,P73318,P73315,P42352,P74267,P73305,P36237,P72851,P23350,P73306,P73296,P48959,P73289,P73304,P74229,P48946,P73636,P73314,P74518,P73316,P72866,P74071,P73311,P73014,P74230,Q55385,P74226,P74410,P73299,P48949,P73336,P48958,P73530,P73292,Q55004,P74142,Q55953	P73310,P23349,P73312,P73308,P36236,P73318,P73315,P73309,P42352,P74267,P73305,P36237,P72851,P73294,P23350,P48957,P73306,P73296,P36239,P73313,P48959,P73289,P73304,P73293,P74229,P48946,P73307,P73298,P73636,P73314,P74518,P73316,P72866,P74071,P73311,P73014,P73303,P73317,P48939,P74230,Q55385,P74226,P74410,P73299,P73319,P48949,P48944,P73336,P73320,P73901,P48958,P74266,P73530,P73300,P73292,Q55004,P74142,…	0.000328752	0.0301291	0.677966
GO:0005198	structural molecule activity	F	40	59	705	1555	0.0567376	0.0379421	over	Q55385,P73312,P73308,P74226,P36236,P73310,P73318,P73315,P42352,P74267,P73305,P36237,P73304,P74410,P73299,P73014,P72851,P48949,P23350,P74229,P48946,P73306,P73336,P73296,P73636,P73314,P48959,P73316,P48958,P73530,P72866,P74071,P73311,P73289,P74230,P73292,Q55004,P74142,P72731,P74596	P23349,Q55385,P73312,P73308,P74226,P36236,P73310,P73318,P73315,P73309,P42352,P74267,P73305,P36237,P73304,P74410,P73299,P73014,P73293,P73319,P72851,P48949,P48944,P73294,P23350,P74229,P48957,P73303,P48946,P73306,P73307,P73298,P73336,P73296,P73320,P36239,P48939,P73636,P73313,P73314,P73901,P48959,P73316,P48958,P74266,P73530,P72866,P74071,P73311,P73289,P73300,P74230,P73292,P73317,Q55004,P74142,P72731,…	0.000328752	0.0301291	0.677966
GO:1990904	ribonucleoprotein complex	C	42	63	705	1555	0.0595745	0.0405145	over	Q55385,P74226,P74410,P73299,P48949,P73336,P48958,P73530,P73292,Q55004,P74142,Q55953,P73315,P36237,P73014,P23350,P74230,P73312,P73308,P36236,P73318,P42352,P74267,P73305,P72851,P73306,P73296,P48959,P73289,P73310,P73304,P74229,P48946,P73636,P73314,P74518,P73316,P72866,P74071,P73311,P73557,Q55765	Q55385,P74226,P74410,P73299,P73319,P48949,P48944,P73294,P73336,P73320,P73901,P48958,P74266,P73530,P73300,P73292,Q55004,P74142,P74035,Q55953,P74214,P73315,P36237,P73014,P23350,P73303,P73317,P48939,P74230,P23349,P73312,P73308,P36236,P73318,P73309,P42352,P74267,P73305,P72851,P48957,P73306,P73296,P36239,P73313,P48959,P73289,P73310,P73304,P73293,P74229,P48946,P73307,P73298,P73636,P73314,P74518,P73316,…	0.000408727	0.0353776	0.666667
GO:0003735	structural constituent of ribosome	F	38	56	705	1555	0.0539007	0.0360129	over	Q55385,P73312,P73308,P74226,P36236,P73310,P73318,P73315,P42352,P74267,P73305,P36237,P73304,P74410,P73299,P73014,P72851,P48949,P23350,P74229,P48946,P73306,P73336,P73296,P73636,P73314,P48959,P73316,P48958,P73530,P72866,P74071,P73311,P73289,P74230,P73292,Q55004,P74142	P23349,Q55385,P73312,P73308,P74226,P36236,P73310,P73318,P73315,P73309,P42352,P74267,P73305,P36237,P73304,P74410,P73299,P73014,P73293,P73319,P72851,P48949,P48944,P73294,P23350,P74229,P48957,P73303,P48946,P73306,P73307,P73298,P73336,P73296,P73320,P36239,P48939,P73636,P73313,P73314,P73901,P48959,P73316,P48958,P74266,P73530,P72866,P74071,P73311,P73289,P73300,P74230,P73292,P73317,Q55004,P74142	0.00045337	0.0359883	0.678571
GO:0043226	organelle	C	67	110	705	1555	0.0950355	0.0707395	over	P74490,P73824,P74250,P74281,Q55385,P74226,P74410,P73299,P48949,P73336,P48958,P73530,P73292,Q55004,P74142,Q55953,P73077,P73310,P19569,P29256,Q55274,P29254,P37277,P29255,P10549,Q55013,Q55356,Q55332,P09190,P09191,P74145,Q55354,P05429,P14835,P73676,P73312,P73308,P36236,P73318,P73315,P42352,P74267,P73305,P36237,P72851,P23350,P73306,P73296,P48959,P73289,P73304,P74229,P48946,P73636,P73314,P74518,P73316,…	P74490,P73824,P74250,P73885,P73505,P54225,P74281,P72753,P26287,P77960,P74707,P73545,Q55385,P74226,P74410,P73299,P73319,P48949,P48944,P73294,P73336,P73320,P73901,P48958,P74266,P73530,P73300,P73292,Q55004,P74142,P74035,Q55953,Q55738,P73077,P73340,P77966,P73057,Q55687,P73310,P19569,P29256,Q55274,P29254,P37277,P29255,P73488,P10549,Q55013,P73048,Q55356,Q55332,P09190,P09191,P74145,P74367,P73956,Q55354,…	0.00048508	0.0359883	0.609091
GO:0043229	intracellular organelle	C	67	110	705	1555	0.0950355	0.0707395	over	P74490,P73824,P74250,Q55385,P74226,P74410,P73299,P48949,P73336,P48958,P73530,P73292,Q55004,P74142,Q55953,P73077,P74281,P73310,P19569,P29256,Q55274,P29254,P37277,P29255,P10549,Q55013,Q55356,Q55332,P09190,P09191,P74145,Q55354,P05429,P14835,P73676,P73312,P73308,P36236,P73318,P73315,P42352,P74267,P73305,P36237,P72851,P23350,P73306,P73296,P48959,P73289,P73304,P74229,P48946,P73636,P73314,P74518,P73316,…	P74490,P73824,P74250,P73885,P73505,P54225,P73545,Q55385,P74226,P74410,P73299,P73319,P48949,P48944,P73294,P73336,P73320,P73901,P48958,P74266,P73530,P73300,P73292,Q55004,P74142,P74035,Q55953,Q55738,P73077,P73340,P77966,P73057,P74281,P72753,P26287,P77960,P74707,Q55687,P73310,P19569,P29256,Q55274,P29254,P37277,P29255,P73488,P10549,Q55013,P73048,Q55356,Q55332,P09190,P09191,P74145,P74367,P73956,Q55354,…	0.00048508	0.0359883	0.609091
GO:0022626	cytosolic ribosome	C	25	34	705	1555	0.035461	0.021865	over	P73312,P73308,P36236,P73318,P73315,P42352,P74267,P73305,P36237,P72851,P23350,P73306,P73296,P48959,P73289,P73304,P74229,P48946,P73636,P73314,P74518,P73316,P72866,P74071,P73311	P23349,P73312,P73308,P36236,P73318,P73315,P73309,P42352,P74267,P73305,P36237,P72851,P73294,P23350,P48957,P73306,P73296,P36239,P73313,P48959,P73289,P73304,P73293,P74229,P48946,P73307,P73298,P73636,P73314,P74518,P73316,P72866,P74071,P73311	0.000719525	0.0509555	0.735294
GO:0016020	membrane	C	168	315	705	1555	0.238298	0.202572	over	P74771,P72827,Q55899,P73954,P73452,Q55460,P74044,P74174,P38382,P73930,P73157,P73920,P72877,P73450,P73077,Q55666,P73472,P72602,P74189,P72609,P72599,P72594,P32422,P72673,P12975,P27180,Q55013,P26527,Q55835,P21697,P74063,P27183,P74338,P27181,P73517,P09190,P27179,P09191,P72804,Q55354,P19125,P19050,Q57038,P74511,P72986,Q55329,P05429,P14835,P74149,P73676,Q55700,Q55274,P27724,P29254,P26524,P74564,P37277,…	P74771,P72827,Q55899,P73954,P73452,P26290,Q55900,P72897,P74300,Q55460,P74044,P74174,P74508,P72740,Q55614,P38382,P73795,P73930,P73157,Q55155,Q55720,Q55396,Q55709,Q55196,P73544,Q55687,P74409,Q55164,P73920,P72877,P29273,P74096,P54147,P72775,P73496,P74465,P73450,Q55429,Q55799,P73870,P73788,Q6ZES8,Q55487,Q55414,Q55529,P73278,P74176,P74393,P73077,P74477,Q55666,P73472,P73407,P72602,P74189,P72609,P72599,…	0.000894186	0.0597416	0.533333
GO:0044267	cellular protein metabolic process	P	81	139	705	1555	0.114894	0.0893891	over	P73306,Q55385,P73312,P73308,P74226,P36236,P73310,P73318,P73315,P42352,P74267,P73305,P36237,P73304,P74410,P73299,P73014,P72851,P48949,Q55450,P23350,P74229,P48946,P73336,P73296,P73636,P73314,P48959,P73316,P48958,P73530,P72866,P74071,P73311,P73289,P74230,P73292,Q55004,P74142,P73441,P72689,P74413,P74423,Q55486,Q55690,P52276,Q55778,Q55716,P73443,Q55729,P74296,P73201,Q55806,P73157,P74644,P72625,P74467,…	Q55397,P73306,P73317,P74456,P53579,P23349,Q55385,P73312,P73308,P74226,P36236,P73310,P73318,P73315,P73309,P42352,P74267,P73305,P36237,P73304,P74410,P73299,P73014,P73293,P73319,P72851,P48949,P48944,Q55450,P73294,P23350,P74229,P48957,P73303,P48946,P73307,P73298,P73336,P73296,P73320,P36239,P48939,P73636,P73313,P73314,P73901,P48959,P73316,P48958,P74266,P73530,P72866,P74071,P73311,P73289,P73300,P74230,…	0.000920282	0.0597416	0.582734
GO:0009522	photosystem I	C	11	12	705	1555	0.0156028	0.00771704	over	P12975,P19569,P29256,P37277,Q55274,P29254,P29255,P32422,P72986,Q55329,P74564	P12975,P19569,P29256,P37277,Q55274,P29254,P29255,P32422,P72986,Q55329,P72705,P74564	0.00112443	0.0675808	0.916667
GO:0006518	peptide metabolic process	P	59	97	705	1555	0.0836879	0.0623794	over	P73306,Q55385,P73312,P73308,P74226,P36236,P73310,P73318,P73315,P42352,P74267,P73305,P36237,P73304,P74410,P73299,P73014,P72851,P48949,Q55450,P23350,P74229,P48946,P73336,P73296,P73636,P73314,P48959,P73316,P48958,P73530,P72866,P74071,P73311,P73289,P74230,P73292,Q55004,P74142,P73441,P72689,P74413,P74423,Q55486,Q55690,P52276,Q55778,Q55716,P73443,Q55729,P74296,P73201,Q55806,P73157,P74215,P74527,P74518,…	Q55397,P73306,P73317,P74456,P74665,P73799,P23349,Q55385,P73312,P73308,P74226,P36236,P73310,P73318,P73315,P73309,P42352,P74267,P73305,P36237,P73304,P74410,P73299,P73014,P73293,P73319,P72851,P48949,P48944,Q55450,P73294,P23350,P74229,P48957,P73303,P48946,P73307,P73298,P73336,P73296,P73320,P36239,P48939,P73636,P73313,P73314,P73901,P48959,P73316,P48958,P74266,P73530,P72866,P74071,P73311,P73289,P73300,…	0.00112779	0.0675808	0.608247
GO:0044391	ribosomal subunit	C	28	40	705	1555	0.0397163	0.0257235	over	P73315,P36237,P73014,P23350,P74230,P73312,P73308,P36236,P73318,P42352,P74267,P73305,P72851,P73306,P73296,P48959,P73289,P73304,P74229,P48946,P73636,P73314,P74518,P73316,P72866,P74071,P73311,P73310	P73315,P36237,P73014,P23350,P73303,P73317,P48939,P74230,P23349,P73312,P73308,P36236,P73318,P73309,P42352,P74267,P73305,P72851,P73294,P48957,P73306,P73296,P36239,P73313,P48959,P73289,P73304,P73293,P74229,P48946,P73307,P73298,P73636,P73314,P74518,P73316,P72866,P74071,P73311,P73310	0.0012474	0.0719795	0.7
GO:0044446	intracellular organelle part	C	33	49	705	1555	0.0468085	0.0315113	over	P73315,P36237,P73014,P23350,P74230,Q55510,P73437,P72991,Q55700,P73146,P73312,P73308,P36236,P73318,P42352,P74267,P73305,P72851,P73306,P73296,P48959,P73289,P73310,P73304,P74229,P48946,P73636,P73314,P74518,P73316,P72866,P74071,P73311	P73315,P36237,P73014,P23350,P73303,P73317,P48939,P74230,Q55418,Q55510,P73437,P72991,Q55700,P73179,P73146,P23349,P73312,P73308,P36236,P73318,P73309,P42352,P74267,P73305,P72851,P73294,P48957,P73306,P73296,P36239,P73313,P48959,P73289,P73310,P73304,P73293,P74229,P48946,P73307,P73298,P73636,P73314,P74518,P73316,P72866,P74071,P73311,P17253,P16033	0.00133414	0.0742355	0.673469
GO:0006412	translation	P	56	92	705	1555	0.0794326	0.059164	over	P73306,P72689,P74413,P36236,P74423,Q55486,Q55690,P52276,Q55778,Q55716,P73443,Q55729,P74296,P73201,Q55806,P74215,P74518,P74355,Q55385,P73312,P73308,P74226,P73310,P73318,P73315,P42352,P74267,P73305,P36237,P73304,P74410,P73299,P73014,P72851,P48949,Q55450,P23350,P74229,P48946,P73336,P73296,P73636,P73314,P48959,P73316,P48958,P73530,P72866,P74071,P73311,P73289,P74230,P73292,Q55004,P74142,P73441	Q55397,P73306,P73317,P74456,P72689,P74413,P74227,P74707,P73473,P36236,P74423,Q55486,Q55690,P52276,P73851,Q55778,Q55716,Q55653,P74592,P73505,P73274,P73443,Q55729,P74296,Q55187,P73942,P73201,Q55806,P73655,Q55522,P73294,P73658,P74215,P74518,P48939,P74355,P23349,Q55385,P73312,P73308,P74226,P73310,P73318,P73315,P73309,P42352,P74267,P73305,P36237,P73304,P74410,P73299,P73014,P73293,P73319,P72851,P48949,…	0.0014753	0.0766172	0.608696
GO:0043043	peptide biosynthetic process	P	56	92	705	1555	0.0794326	0.059164	over	P73306,Q55385,P73312,P73308,P74226,P36236,P73310,P73318,P73315,P42352,P74267,P73305,P36237,P73304,P74410,P73299,P73014,P72851,P48949,Q55450,P23350,P74229,P48946,P73336,P73296,P73636,P73314,P48959,P73316,P48958,P73530,P72866,P74071,P73311,P73289,P74230,P73292,Q55004,P74142,P73441,P72689,P74413,P74423,Q55486,Q55690,P52276,Q55778,Q55716,P73443,Q55729,P74296,P73201,Q55806,P74215,P74518,P74355	Q55397,P73306,P73317,P74456,P23349,Q55385,P73312,P73308,P74226,P36236,P73310,P73318,P73315,P73309,P42352,P74267,P73305,P36237,P73304,P74410,P73299,P73014,P73293,P73319,P72851,P48949,P48944,Q55450,P73294,P23350,P74229,P48957,P73303,P48946,P73307,P73298,P73336,P73296,P73320,P36239,P48939,P73636,P73313,P73314,P73901,P48959,P73316,P48958,P74266,P73530,P72866,P74071,P73311,P73289,P73300,P74230,P73292,…	0.0014753	0.0766172	0.608696
GO:0015288	porin activity	F	8	8	705	1555	0.0113475	0.00514469	over	Q55676,P73103,P73409,P74655,P15730,Q59991,P73543,P74238	Q55676,P73103,P73409,P74655,P15730,Q59991,P73543,P74238	0.0017466	0.0850374	1
GO:0022829	wide pore channel activity	F	8	8	705	1555	0.0113475	0.00514469	over	P73103,P73409,P74655,P15730,Q59991,P73543,P74238,Q55676	P73103,P73409,P74655,P15730,Q59991,P73543,P74238,Q55676	0.0017466	0.0850374	1
GO:0044425	membrane part	C	135	251	705	1555	0.191489	0.161415	over	Q55332,P73952,P74044,P73103,Q6ZEC5,Q55671,P27183,Q6ZES9,P72655,Q55972,P27181,Q6YRT3,P73409,P73593,P72765,P73517,P09190,P74655,P72932,Q6ZEL7,P74067,Q55551,P09191,P74145,P74375,P74625,P72804,P74486,Q55445,Q55354,P74175,P72754,P74797,P72713,P72594,P15730,P72868,Q6ZEX1,P73238,P73437,Q59991,P73652,Q57038,Q55715,P72929,P73543,Q55176,P72991,P73235,P73173,P74511,P72986,Q55329,P05429,P14835,P74772,P74149,…	P73048,Q55332,P73952,P74044,P73103,Q6ZEC5,Q55671,P72752,P27183,Q6ZES9,P72655,Q55972,P27181,P74720,Q6YRT3,P73409,P73593,P72765,P73517,P73461,P09190,P74655,P26290,P72932,Q6ZEL7,P73704,P74067,P73037,Q55551,P09191,P73506,P74145,P74375,P74399,P74625,P72804,P74486,Q55445,Q55354,P74175,P72754,P74797,P72713,P72594,P15730,P74300,P72868,Q55410,Q6ZEX1,P73238,P73437,Q59991,P73652,Q57038,P74188,Q55715,P74154,…	0.0021128	0.09975	0.537849
GO:0098796	membrane protein complex	C	48	78	705	1555	0.0680851	0.0501608	over	P12975,P19569,P29256,P37277,P09190,P09191,Q55354,P10549,Q55356,Q55332,P73952,Q54714,Q01952,P72870,Q54715,P73202,Q01951,P73093,P74448,Q55318,P74102,P73203,Q01950,P74625,P74445,P26524,P32422,P72986,Q55329,P74564,P27183,P27181,P27182,P27180,P26527,P27179,P73785,Q55274,P29254,P29255,Q55013,P74145,P05429,P14835,P73676,P73010,P19050,Q55776	P12975,P19569,P29256,P37277,P09190,P09191,Q55354,P10549,P73048,Q55356,Q55332,P73952,P73731,P73675,Q54714,Q01952,P72870,Q54715,P73202,Q01951,P74551,P73093,P74448,P73204,Q55318,P74102,P73203,Q55544,Q01950,P72652,P74625,P73638,P74445,P26524,P26522,P19045,P32422,P72986,Q55329,P72705,P74564,P27183,P27181,P27182,P27178,P27180,P26527,P26533,P27179,P73785,P73732,Q55199,Q55649,P73544,Q55274,P29254,P29255,…	0.00233696	0.107088	0.615385
GO:0009521	photosystem	C	23	33	705	1555	0.0326241	0.0212219	over	P32422,P72986,Q55329,P74564,P19569,P29256,Q55274,P29254,P37277,P29255,P10549,Q55013,Q55356,Q55332,P09190,P09191,P74145,Q55354,P05429,P14835,P73676,P12975,P73952	P32422,P72986,Q55329,P72705,P74564,P19569,P29256,Q55274,P29254,P37277,P29255,P73488,P10549,Q55013,P73048,Q55356,Q55332,P09190,P09191,P74145,P74367,P73956,Q55354,P05429,P14835,P73676,P09193,P09192,P16033,P74082,P12975,P73952,P73731	0.00376808	0.167638	0.69697
GO:0008643	carbohydrate transport	P	7	7	705	1555	0.00992908	0.00450161	over	P73103,P73409,P74655,P15730,Q59991,P73543,P74238	P73103,P73409,P74655,P15730,Q59991,P73543,P74238	0.00387354	0.167638	1
GO:0004176	ATP-dependent peptidase activity	F	9	10	705	1555	0.012766	0.00643087	over	P74467,P54416,P74466,P73437,P72991,Q59993,Q55700,Q55510,Q55701	P74467,P54416,P74466,P73437,P72991,Q59993,Q55700,P73179,Q55510,Q55701	0.00468085	0.197102	0.9
GO:0005623	cell	C	306	619	705	1555	0.434043	0.398071	over	P77972,P74771,P72827,Q55899,P73954,P73452,Q55460,P74044,P74174,P38382,P73930,P73157,P73920,P72877,P73450,P73077,P73312,P73308,P36236,P73318,P73315,P42352,P74267,P73305,P36237,P72851,P23350,P73306,P73296,P48959,P73289,P73304,P74229,P48946,P73636,P73314,P74518,P73316,P72866,P74071,P73311,Q55178,P73785,P73824,P74250,Q55141,P73418,Q55766,Q55564,P73299,P72874,P73348,P36265,P52761,P22358,P73471,P52232,…	P77972,P74771,P72827,Q55899,P73954,P73452,P26290,Q55900,P72897,P74300,Q55460,P74044,P74174,P74508,P72740,Q55614,P38382,P73795,P73930,P73157,Q55155,Q55720,Q55396,Q55709,Q55196,P73544,Q55687,P74409,Q55164,P73920,P72877,P29273,P74096,P54147,P72775,P73496,P74465,P73450,Q55429,Q55799,P73870,P73788,Q6ZES8,Q55487,Q55414,Q55529,P73278,P74176,P74393,P73077,P74477,P23349,P73312,P73308,P36236,P73318,P73315,…	0.00485254	0.198381	0.494346
GO:0005506	iron ion binding	F	17	23	705	1555	0.0241135	0.014791	over	P73323,P24602,P73321,P73287,P73068,Q55013,P72602,P09190,P72609,P72599,P09191,P74558,P19050,Q57038,Q55980,P72731,P72584	P73323,P24602,P73321,P73287,P73068,Q55013,P72602,P09190,P26525,P72609,P46445,P72599,P09191,P74558,P26287,P19050,Q57038,Q55980,P72731,P09192,P16033,P73672,P72584	0.00496589	0.198381	0.73913
GO:0009055	electron transfer activity	F	22	32	705	1555	0.0312057	0.0205788	over	P74044,P05429,P27589,Q57038,P74149,P32422,P73068,Q55013,P27319,P21697,P27320,P09190,P73492,Q55389,P09191,P74283,Q55980,P73388,P73056,P73509,P29254,P29255	P74044,P05429,P09193,P09192,P16033,P27589,P26290,Q57038,P74149,P32422,P73068,Q55013,P27319,P21697,P27320,P09190,P46445,P73492,Q55389,P09191,P74593,P26287,P74447,P74283,P72740,Q55980,P73388,P73056,P73509,P29254,P74449,P29255	0.00597011	0.230656	0.6875
GO:0042592	homeostatic process	P	18	25	705	1555	0.0255319	0.0160772	over	P72697,P73178,P73348,P52232,P73492,Q55194,P73728,P73056,P72719,P73920,P24602,P73321,P73287,P73553,Q55274,Q55835,P72827,P72849	P52231,P72697,P73178,P73348,P73263,P52232,P73492,Q55194,P74593,P73728,P72740,Q55624,P73056,P72719,P73920,P24602,P73321,P73287,P73553,Q55274,P74393,Q55835,P72827,P72849,P74133	0.00606989	0.230656	0.72
GO:0043604	amide biosynthetic process	P	58	101	705	1555	0.0822695	0.0649518	over	P73306,P74490,Q55385,P73312,P73308,P74226,P36236,P73310,P73318,P73315,P42352,P74267,P73305,P36237,P73304,P74410,P73299,P73014,P72851,P48949,Q55450,P23350,P74229,P48946,P73336,P73296,P73636,P73314,P48959,P73316,P48958,P73530,P72866,P74071,P73311,P73289,P74230,P73292,Q55004,P74142,P73441,P72689,P74413,P74423,Q55486,Q55690,P52276,Q55778,Q55716,P73443,Q55729,P74296,P73201,Q55806,P74215,P74518,P74355,…	P77973,Q55397,P73306,P73317,P74456,P74490,P23349,Q55385,P73312,P73308,P74226,P36236,P73310,P73318,P73315,P73309,P42352,P74267,P73305,P36237,P73304,P74410,P73299,P73014,P73293,P73319,P72851,P48949,P48944,Q55450,P73294,P23350,P74229,P48957,P73303,P48946,P73307,P73298,P73336,P73296,P73320,P36239,P48939,P73636,P73313,P73314,P73901,P48959,P73316,P48958,P74266,P73530,P72866,P74071,P73311,P73289,P73300,…	0.00786277	0.291671	0.574257
GO:0044265	cellular macromolecule catabolic process	P	10	12	705	1555	0.0141844	0.00771704	over	P72938,P72659,P74467,P54416,P74466,Q59993,P73437,P72991,Q55700,Q55801	P72938,P72659,P74467,P54416,P74466,Q59993,P73437,P72991,Q55700,P73179,P74368,Q55801	0.00819785	0.297029	0.833333
GO:0030094	plasma membrane-derived photosystem I	C	6	6	705	1555	0.00851064	0.00385852	over	P19569,P29256,Q55274,P29254,P37277,P29255	P19569,P29256,Q55274,P29254,P37277,P29255	0.00858385	0.297192	1
GO:0019899	enzyme binding	F	6	6	705	1555	0.00851064	0.00385852	over	P74467,P54416,P74466,Q59993,P73124,P72975	P74467,P54416,P74466,Q59993,P73124,P72975	0.00858385	0.297192	1
GO:0030076	light-harvesting complex	C	14	19	705	1555	0.0198582	0.0122186	over	Q54714,Q01952,P72870,Q54715,P73202,Q01951,P73093,P74448,Q55318,P74102,P73203,Q01950,P74625,P74445	Q54714,Q01952,P72870,Q54715,P73202,Q01951,P74551,P73093,P74448,P73204,Q55318,P74102,P73203,Q55544,Q01950,P72652,P74625,P73638,P74445	0.0113951	0.377737	0.736842
GO:0030089	phycobilisome	C	14	19	705	1555	0.0198582	0.0122186	over	Q54714,Q01952,P72870,Q54715,P73202,Q01951,P73093,P74448,Q55318,P74102,P73203,Q01950,P74625,P74445	Q54714,Q01952,P72870,Q54715,P73202,Q01951,P74551,P73093,P74448,P73204,Q55318,P74102,P73203,Q55544,Q01950,P72652,P74625,P73638,P74445	0.0113951	0.377737	0.736842
GO:0019843	rRNA binding	F	24	37	705	1555	0.0340426	0.0237942	over	P73305,P73289,P73310,P36237,P23350,P48946,P73336,P73636,P73308,P36236,P73318,P73315,P42352,P73304,P73299,P74229,P73306,P73314,P73316,P72866,P73311,P74230,P73292,P73301	P73305,P73289,P73310,P36237,P23350,P48946,P73298,P73336,P73636,P73308,P36236,P73318,P73315,P73309,P42352,P73304,P73299,P73319,P48944,P74229,P48957,P73303,P73306,P73307,P73320,P48939,P73313,P73314,P73316,P74266,P72866,P73311,P74230,P73292,P73317,P73301,P74368	0.0123116	0.399614	0.648649
GO:0019725	cellular homeostasis	P	15	21	705	1555	0.0212766	0.0135048	over	P72697,P73178,P73348,P52232,P73492,Q55194,P73728,P73056,P72719,P73920,P24602,P73321,P73287,P73553,Q55274	P52231,P72697,P73178,P73348,P73263,P52232,P73492,Q55194,P74593,P73728,P72740,Q55624,P73056,P72719,P73920,P24602,P73321,P73287,P73553,Q55274,P74393	0.0137431	0.428235	0.714286
GO:0022625	cytosolic large ribosomal subunit	C	15	21	705	1555	0.0212766	0.0135048	over	P73312,P73308,P36236,P73318,P73315,P42352,P74267,P73305,P36237,P72851,P23350,P73306,P73296,P48959,P73289	P23349,P73312,P73308,P36236,P73318,P73315,P73309,P42352,P74267,P73305,P36237,P72851,P73294,P23350,P48957,P73306,P73296,P36239,P73313,P48959,P73289	0.0137431	0.428235	0.714286
GO:0044464	cell part	C	297	608	705	1555	0.421277	0.390997	over	P74771,P72827,Q55899,P73954,P73452,Q55460,P74044,P74174,P38382,P73930,P73157,P73920,P72877,P73450,P73077,Q55178,P73527,P77972,P73742,Q55476,P74664,P73817,P73458,P73222,P73594,P74598,P72707,Q55835,P73111,P74162,P74182,P73597,P72606,P73589,P74233,P73600,P74615,P74673,Q55146,Q55648,P73643,Q55972,P74305,Q55558,P74500,P74016,P74656,P72765,P73736,P73510,P74474,P73091,P74506,P75023,P73107,P73681,P74789,…	P74771,P72827,Q55899,P73954,P73452,P26290,Q55900,P72897,P74300,Q55460,P74044,P74174,P74508,P72740,Q55614,P38382,P73795,P73930,P73157,Q55155,Q55720,Q55396,Q55709,Q55196,P73544,Q55687,P74409,Q55164,P73920,P72877,P29273,P74096,P54147,P72775,P73496,P74465,P73450,Q55429,Q55799,P73870,P73788,Q6ZES8,Q55487,Q55414,Q55529,P73278,P74176,P74393,P73077,P74477,Q55178,P73527,Q55898,P77972,P73704,P73456,P73742,…	0.0147967	0.449146	0.488487
GO:0022803	passive transmembrane transporter activity	F	9	11	705	1555	0.012766	0.00707395	over	P73553,P73103,P73409,P74655,P15730,Q59991,P73543,P74238,Q55676	P73544,P74477,P73553,P73103,P73409,P74655,P15730,Q59991,P73543,P74238,Q55676	0.0153797	0.449146	0.818182
GO:0015267	channel activity	F	9	11	705	1555	0.012766	0.00707395	over	P73553,P73103,P73409,P74655,P15730,Q59991,P73543,P74238,Q55676	P73544,P74477,P73553,P73103,P73409,P74655,P15730,Q59991,P73543,P74238,Q55676	0.0153797	0.449146	0.818182
GO:0000049	tRNA binding	F	12	16	705	1555	0.0170213	0.0102894	over	P73308,P74226,P36236,P73299,P74229,Q55667,P74230,P74296,Q55806,P73443,Q55778,P74423	P73308,P74226,P36236,P73299,P74229,P73313,P74144,Q55667,P74230,P74296,Q55806,Q55187,P73443,Q55778,P73505,P74423	0.0155673	0.449146	0.75
GO:0030075	bacterial thylakoid	C	17	25	705	1555	0.0241135	0.0160772	over	P19569,P29256,Q55274,P29254,P37277,P29255,P10549,Q55013,Q55356,Q55332,P09190,P09191,P74145,Q55354,P05429,P14835,P73676	P19569,P29256,Q55274,P29254,P37277,P29255,P73488,P10549,Q55013,P73048,Q55356,Q55332,P09190,P09191,P74145,P74367,P73956,Q55354,P05429,P14835,P73676,P09193,P09192,P16033,P74082	0.0181148	0.471474	0.68
GO:0015934	large ribosomal subunit	C	17	25	705	1555	0.0241135	0.0160772	over	P73312,P73308,P36236,P73318,P73315,P42352,P74267,P73305,P36237,P72851,P23350,P73306,P73296,P48959,P73289,P73310,P73014	P23349,P73312,P73308,P36236,P73318,P73315,P73309,P42352,P74267,P73305,P36237,P72851,P73294,P23350,P48957,P73306,P73296,P36239,P73313,P48959,P73289,P73310,P73014,P73303,P73317	0.0181148	0.471474	0.68
GO:0044257	cellular protein catabolic process	P	7	8	705	1555	0.00992908	0.00514469	over	P74467,P54416,P74466,Q59993,P73437,P72991,Q55700	P74467,P54416,P74466,Q59993,P73437,P72991,Q55700,P73179	0.0187621	0.471474	0.875
GO:0055072	iron ion homeostasis	P	7	8	705	1555	0.00992908	0.00514469	over	P24602,P73321,P73287,Q55274,Q55835,P72827,P72849	P24602,P73321,P73287,Q55274,Q55835,P72827,P72849,P74133	0.0187621	0.471474	0.875
GO:0055065	metal ion homeostasis	P	7	8	705	1555	0.00992908	0.00514469	over	P24602,P73321,P73287,Q55274,Q55835,P72827,P72849	P24602,P73321,P73287,Q55274,Q55835,P72827,P72849,P74133	0.0187621	0.471474	0.875
GO:0055076	transition metal ion homeostasis	P	7	8	705	1555	0.00992908	0.00514469	over	P24602,P73321,P73287,Q55274,Q55835,P72827,P72849	P24602,P73321,P73287,Q55274,Q55835,P72827,P72849,P74133	0.0187621	0.471474	0.875
GO:0038023	signaling receptor activity	F	7	8	705	1555	0.00992908	0.00514469	over	Q55445,P73173,P74102,P74295,P72602,P72609,P72599	Q55445,P73173,P73544,P74102,P74295,P72602,P72609,P72599	0.0187621	0.471474	0.875
GO:0019867	outer membrane	C	7	8	705	1555	0.00992908	0.00514469	over	P72602,P74189,P72609,P72599,P72594,Q55666,P73472	P72602,P74189,P72609,P72599,P72594,P73354,Q55666,P73472	0.0187621	0.471474	0.875
GO:0022627	cytosolic small ribosomal subunit	C	10	13	705	1555	0.0141844	0.00836013	over	P73304,P74229,P48946,P73636,P73314,P74518,P73316,P72866,P74071,P73311	P73304,P73293,P74229,P48946,P73307,P73298,P73636,P73314,P74518,P73316,P72866,P74071,P73311	0.0211558	0.523187	0.769231
GO:0009057	macromolecule catabolic process	P	14	20	705	1555	0.0198582	0.0128617	over	P73546,P72938,P72659,P74467,P54416,P74466,Q59993,P73736,P73581,P73437,P72991,Q55700,Q55510,Q55801	P73546,P73511,P72691,P73608,P72938,P72659,P74467,P54416,P74466,Q59993,P73736,P73581,P73437,P72991,Q55700,P73179,P74368,P73634,Q55510,Q55801	0.0223403	0.543848	0.7
GO:0031224	intrinsic component of membrane	C	109	210	705	1555	0.15461	0.135048	over	P73103,Q6ZEC5,Q55671,P27183,Q6ZES9,P72655,Q55972,P27181,Q6YRT3,P73409,P73593,P72765,P73517,P09190,P74655,P72932,Q6ZEL7,P74067,Q55551,P09191,P74145,P74375,P74625,P72804,P74486,Q55445,Q55354,P74175,P72754,P74797,P72713,P72594,P15730,P72868,Q6ZEX1,P73238,P73437,Q59991,P73652,Q57038,P74044,Q55715,P72929,P73543,Q55176,P72991,P73235,P73173,P74511,P72986,Q55329,P05429,P14835,P74772,P74149,P73676,Q55943,…	P73103,Q6ZEC5,Q55671,P72752,P27183,Q6ZES9,P72655,Q55972,P27181,P74720,Q6YRT3,P73409,P73593,P72765,P73517,P73461,P09190,P74655,P26290,P72932,Q6ZEL7,P73704,P74067,P73037,Q55551,P09191,P73506,P74145,P74375,P74399,P74625,P72804,P74486,Q55445,Q55354,P74175,P72754,P74797,P72713,P72594,P15730,P74300,P72868,Q55410,Q6ZEX1,P73238,P73437,Q59991,P73652,Q57038,P74188,P74044,Q55715,P74154,P72929,P73543,Q55176,…	0.023977	0.57471	0.519048
GO:0022900	electron transport chain	P	15	22	705	1555	0.0212766	0.0141479	over	Q55013,Q57038,P74795,P09190,P09191,Q55274,P27589,P05429,P32422,P73437,P72991,Q55700,P74044,P26524,P74174	Q55013,Q57038,P74795,P09190,P09191,Q55274,P27589,P05429,P09193,P09192,P16033,P32422,P46445,P73437,P72991,Q55700,P73179,P73735,P74044,P26524,Q55429,P74174	0.0253612	0.598677	0.681818
GO:0015935	small ribosomal subunit	C	11	15	705	1555	0.0156028	0.0096463	over	P73304,P74229,P48946,P73636,P73314,P74518,P73316,P72866,P74071,P73311,P74230	P73304,P73293,P74229,P48946,P73307,P73298,P73636,P73314,P74518,P73316,P72866,P74071,P73311,P48939,P74230	0.0265089	0.611071	0.733333
GO:0071702	organic substance transport	P	22	35	705	1555	0.0312057	0.022508	over	P38382,P73930,Q55610,P74390,P73472,P73103,P73409,P74655,P15730,Q59991,P73543,P74238,P74189,P74175,P73010,P73357,Q55511,P72603,P72942,P72604,Q55834,P74664	P38382,P73930,Q55709,Q55610,Q55501,P74214,P74390,P73472,P73103,P73409,P74655,P15730,Q59991,P73543,P74238,P74189,P74175,P73010,P72647,P74508,P73435,P74465,P73357,Q55386,Q55511,P72603,P72942,Q55832,P73704,P73650,P72604,P72941,Q55834,P74176,P74664	0.0266706	0.611071	0.628571
GO:0030163	protein catabolic process	P	8	10	705	1555	0.0113475	0.00643087	over	P74467,P54416,P74466,Q59993,P73437,P72991,Q55700,Q55510	P74467,P54416,P74466,Q59993,P73437,P72991,Q55700,P73179,P73634,Q55510	0.0283963	0.629575	0.8
GO:0048878	chemical homeostasis	P	8	10	705	1555	0.0113475	0.00643087	over	P24602,P73321,P73287,P73553,Q55274,Q55835,P72827,P72849	P24602,P73321,P73287,P73553,Q55274,P74393,Q55835,P72827,P72849,P74133	0.0283963	0.629575	0.8
GO:0016021	integral component of membrane	C	108	209	705	1555	0.153191	0.134405	over	P72603,P73010,P72604,P72942,P73553,P74248,Q55834,Q55610,Q55693,P73785,Q55776,P73103,Q6ZEC5,Q55671,P27183,Q6ZES9,P72655,Q55972,P27181,Q6YRT3,P73409,P73593,P72765,P73517,P09190,P74655,P72932,Q6ZEL7,P74067,Q55551,P09191,P74145,P74375,P74625,P72804,P74486,Q55445,Q55354,P74175,P72754,P74797,P72713,P72594,P15730,P72868,Q6ZEX1,P73238,P73437,Q59991,P73652,Q57038,P74044,Q55715,P72929,P73543,Q55176,P72991,…	P72603,P73010,P72604,P72837,P73435,P72942,P73553,Q55649,P26522,P72941,Q55832,P27178,P74248,Q55834,Q55783,Q55610,Q55838,P74477,Q55693,P26287,Q6ZEX5,P73590,P73139,P73785,P73732,Q55199,P73544,Q55776,P72647,P73103,Q6ZEC5,Q55671,P72752,P27183,Q6ZES9,P72655,Q55972,P27181,P74720,Q6YRT3,P73409,P73593,P72765,P73517,P73461,P09190,P74655,P26290,P72932,Q6ZEL7,P73704,P74067,P73037,Q55551,P09191,P73506,P74145,…	0.0286905	0.629575	0.516746
GO:0065008	regulation of biological quality	P	25	41	705	1555	0.035461	0.0263666	over	P73560,P72697,P73178,P73348,P52232,P73492,Q55194,P73728,P73056,P72719,P73920,Q55450,Q55667,P24602,P73321,P73287,P73668,P73553,Q55274,P14835,P74281,Q55835,P72827,P72849,P55037	P73560,P54261,P52231,P72697,P73178,P73348,P73263,P52232,P73492,Q55194,P74593,P73728,P72740,Q55624,P73056,P72719,P73920,Q55450,P74144,Q55667,P77962,P24602,P73321,P73287,P45450,Q55469,P73632,P73668,Q55585,P73553,Q55274,P14835,P74281,P48939,P74393,Q55835,P72827,P72849,P74133,P55038,P55037	0.0302755	0.655128	0.609756
GO:0005515	protein binding	F	28	47	705	1555	0.0397163	0.0302251	over	P22358,Q55511,Q05971,Q05972,P22034,P73789,P50027,P74702,Q55510,P73297,P54899,P74645,P74182,P73348,P73091,P09191,P74295,P73728,P72731,P73124,P72975,P73607,P74467,P54416,P74466,Q59993,P72758,Q55436	P22358,Q55511,Q55154,P73098,Q05971,Q05972,Q59978,P22034,P73789,P73462,P50027,P74702,Q55505,Q55510,P73097,Q55543,P73634,P73297,P54899,Q55512,P74645,P74182,P73348,P72780,P73091,P09191,P74295,P73728,P73456,P72731,P74208,Q54735,P73407,P73124,P72975,P72848,P73832,P73609,P73607,P74467,P54416,P74466,Q59993,P72757,P72758,P73081,Q55436	0.032952	0.703277	0.595745
GO:0043603	cellular amide metabolic process	P	61	113	705	1555	0.0865248	0.0726688	over	P73306,P74490,Q55385,P73312,P73308,P74226,P36236,P73310,P73318,P73315,P42352,P74267,P73305,P36237,P73304,P74410,P73299,P73014,P72851,P48949,Q55450,P23350,P74229,P48946,P73336,P73296,P73636,P73314,P48959,P73316,P48958,P73530,P72866,P74071,P73311,P73289,P74230,P73292,Q55004,P74142,P73441,P72689,P74413,P74423,Q55486,Q55690,P52276,Q55778,Q55716,P73443,Q55729,P74296,P73201,Q55806,P73157,P74571,P74215,…	P77973,Q55397,P73306,P73317,P74456,P74490,P74286,P74665,P73799,P23349,Q55385,P73312,P73308,P74226,P36236,P73310,P73318,P73315,P73309,P42352,P74267,P73305,P36237,P73304,P74410,P73299,P73014,P73293,P73319,P72851,P48949,P48944,Q55450,P73294,P23350,P74229,P48957,P73303,P48946,P73307,P73298,P73336,P73296,P73320,P36239,P48939,P73636,P73313,P73314,P73901,P48959,P73316,P48958,P74266,P73530,P72866,P74071,…	0.0347281	0.731167	0.539823
GO:0051603	proteolysis involved in cellular protein catabolic process	P	4	4	705	1555	0.00567376	0.00257235	over	P74467,P54416,P74466,Q59993	P74467,P54416,P74466,Q59993	0.0420542	0.789403	1
GO:0051117	ATPase binding	F	4	4	705	1555	0.00567376	0.00257235	over	P74467,P54416,P74466,Q59993	P74467,P54416,P74466,Q59993	0.0420542	0.789403	1
GO:0006515	protein quality control for misfolded or incompletely synthesized proteins	P	4	4	705	1555	0.00567376	0.00257235	over	P74467,P54416,P74466,Q59993	P74467,P54416,P74466,Q59993	0.0420542	0.789403	1
GO:0006879	cellular iron ion homeostasis	P	4	4	705	1555	0.00567376	0.00257235	over	Q55274,P24602,P73321,P73287	Q55274,P24602,P73321,P73287	0.0420542	0.789403	1
GO:0009368	endopeptidase Clp complex	C	4	4	705	1555	0.00567376	0.00257235	over	P74467,P54416,P74466,Q59993	P74467,P54416,P74466,Q59993	0.0420542	0.789403	1
GO:0006875	cellular metal ion homeostasis	P	4	4	705	1555	0.00567376	0.00257235	over	P24602,P73321,P73287,Q55274	P24602,P73321,P73287,Q55274	0.0420542	0.789403	1
GO:0009538	photosystem I reaction center	C	4	4	705	1555	0.00567376	0.00257235	over	P12975,P19569,P29256,P37277	P12975,P19569,P29256,P37277	0.0420542	0.789403	1
GO:0046916	cellular transition metal ion homeostasis	P	4	4	705	1555	0.00567376	0.00257235	over	P24602,P73321,P73287,Q55274	P24602,P73321,P73287,Q55274	0.0420542	0.789403	1
GO:0008199	ferric iron binding	F	4	4	705	1555	0.00567376	0.00257235	over	P24602,P73321,P73287,P73323	P24602,P73321,P73287,P73323	0.0420542	0.789403	1
GO:0044459	plasma membrane part	C	35	62	705	1555	0.0496454	0.0398714	over	P73930,P72603,P73010,P72604,P72942,P73553,P74248,Q55834,Q55610,Q55693,P73785,P19569,P29256,Q55274,P29254,P37277,P29255,P10549,Q55013,Q55356,Q55332,P09190,P09191,P74145,Q55354,P05429,P14835,P73676,P27180,P26527,P27183,P27181,P27179,P19050,P26524	Q55900,P73930,P72603,P73010,P72604,P72837,P73435,P72942,P73553,Q55649,P26522,P72941,Q55832,P27178,P74248,Q55834,Q55783,Q55610,Q55838,P74477,Q55693,P73785,P73732,Q55199,P73544,P19569,P29256,Q55274,P29254,P37277,P29255,P73488,P10549,Q55013,P73048,Q55356,Q55332,P09190,P09191,P74145,P74367,P73956,Q55354,P05429,P14835,P73676,P09193,P09192,P16033,P74082,P27180,P26527,P26533,P27183,P27181,P27179,P17253,…	0.0483662	0.869282	0.564516
GO:0006810	transport	P	40	72	705	1555	0.0567376	0.0463023	over	P38382,P73930,Q55610,Q55835,P72827,Q55460,P73553,Q55200,P24602,P73287,P74390,P73472,P73103,P73409,P74655,P15730,Q59991,P73543,P74238,P74189,P74175,P73010,P73357,Q55511,P72603,P72942,P27180,P26527,P27183,P27181,P27179,P27182,P19050,P72604,Q55834,P73785,P74664,P73589,P72605,P72799	P74485,P38382,P73930,Q55709,Q55610,Q55501,P74214,Q55835,P72827,Q55460,P73553,Q55496,Q55200,Q55410,P73213,P24602,P73287,P74390,P73472,P73898,P73103,P73409,P74655,P15730,Q59991,P73543,P74238,P74189,P74175,P73010,P72647,P74508,P73435,P74465,P73357,Q55386,Q55511,P72603,P72942,Q55832,P73704,Q55687,P73650,P73496,P27180,P26527,P26533,P27183,P27181,P27179,P17253,P27182,P19050,P72604,P72941,Q55834,P74176,…	0.0485309	0.869282	0.555556
GO:0051234	establishment of localization	P	40	72	705	1555	0.0567376	0.0463023	over	P38382,P73930,Q55610,Q55835,P72827,Q55460,P73553,Q55200,P24602,P73287,P74390,P73472,P73103,P73409,P74655,P15730,Q59991,P73543,P74238,P74189,P74175,P73010,P73357,Q55511,P72603,P72942,P27180,P26527,P27183,P27181,P27179,P27182,P19050,P72604,Q55834,P73785,P74664,P73589,P72605,P72799	P74485,P38382,P73930,Q55709,Q55610,Q55501,P74214,P73325,Q55835,P72827,Q55460,P73553,Q55496,Q55200,Q55410,P73213,P24602,P73287,P74390,P73472,P73898,P73103,P73409,P74655,P15730,Q59991,P73543,P74238,P74189,P74175,P73010,P72647,P74508,P73435,P74465,P73357,Q55386,Q55511,P72603,P72942,Q55832,P73704,Q55687,P73650,P73496,P27180,P26527,P26533,P27183,P27181,P27179,P17253,P27182,P19050,P72604,P72941,Q55834,…	0.0485309	0.869282	0.555556
GO:0019684	photosynthesis, light reaction	P	17	27	705	1555	0.0241135	0.0173633	over	P74795,P09190,P09191,Q55274,P27589,P05429,P32422,P73437,P72991,Q55700,P10549,Q55332,Q55013,P19125,P19050,P27724,P26524	P74795,P09190,P09191,Q55274,P27589,P05429,P09193,P09192,P16033,P32422,P46445,P73437,P72991,Q55700,P73179,P74367,P10549,P73956,Q55332,Q55013,P26525,P19125,P19050,P27724,P26524,P26522,P19045	0.0485414	0.869282	0.62963
GO:0018298	protein-chromophore linkage	P	11	16	705	1555	0.0156028	0.0102894	over	Q54714,Q01952,P72870,Q54715,Q01951,P74102,Q55445,P05429,Q55274,P29254,P29255	Q54714,Q01952,P72870,Q54715,Q01951,P74551,P74102,Q55544,Q55445,P05429,Q55274,P09193,P09192,P16033,P29254,P29255	0.0505803	0.880798	0.6875
GO:0055080	cation homeostasis	P	7	9	705	1555	0.00992908	0.00578778	over	P24602,P73321,P73287,Q55274,Q55835,P72827,P72849	P24602,P73321,P73287,Q55274,P74393,Q55835,P72827,P72849,P74133	0.0514459	0.880798	0.777778
GO:0098771	inorganic ion homeostasis	P	7	9	705	1555	0.00992908	0.00578778	over	P24602,P73321,P73287,Q55274,Q55835,P72827,P72849	P24602,P73321,P73287,Q55274,P74393,Q55835,P72827,P72849,P74133	0.0514459	0.880798	0.777778
GO:0050801	ion homeostasis	P	7	9	705	1555	0.00992908	0.00578778	over	P24602,P73321,P73287,Q55274,Q55835,P72827,P72849	P24602,P73321,P73287,Q55274,P74393,Q55835,P72827,P72849,P74133	0.0514459	0.880798	0.777778
GO:0098797	plasma membrane protein complex	C	26	45	705	1555	0.0368794	0.0289389	over	P73785,P19569,P29256,Q55274,P29254,P37277,P29255,P10549,Q55013,Q55356,Q55332,P09190,P09191,P74145,Q55354,P05429,P14835,P73676,P73010,P27180,P26527,P27183,P27181,P27179,P19050,P26524	P73785,P73732,Q55199,Q55649,P73544,P19569,P29256,Q55274,P29254,P37277,P29255,P73488,P10549,Q55013,P73048,Q55356,Q55332,P09190,P09191,P74145,P74367,P73956,Q55354,P05429,P14835,P73676,P09193,P09192,P16033,P74082,P73010,P73435,P27180,P26527,P26533,P27183,P27181,P27179,P17253,P19050,P26524,P26522,Q6ZEX5,P73590,P73139	0.0609656	0.992079	0.577778
GO:0022857	transmembrane transporter activity	F	31	55	705	1555	0.0439716	0.0353698	over	P27180,P26527,P27183,P27181,P27179,P27182,P74044,P73010,P74664,P73553,P73450,P73198,P73103,P73409,P74655,P15730,Q59991,P73543,P74238,P72602,P72609,P72599,P74182,Q55776,P72799,P73472,P38382,Q55610,Q55676,P72603,P72942	P27180,P26527,P26533,P27183,P27181,P27179,P17253,P27182,P27178,Q55649,P73267,P73278,P74176,P74044,P73544,P74477,Q55196,P73788,P73010,P74664,P73435,Q55496,Q6YRW1,P73553,P54147,P73450,P73198,P73103,P73409,P74655,P15730,Q59991,P73543,P74238,P72602,P72609,P72599,P74182,Q55776,P72647,P74393,P72607,P73721,Q55794,P72799,P73472,P74508,P38382,Q55610,Q55709,Q55676,P73732,P72603,P72942,Q55832	0.0627535	0.992079	0.563636
GO:0051537	2 iron, 2 sulfur cluster binding	F	8	11	705	1555	0.0113475	0.00707395	over	P27320,P74558,P73355,P74174,P73388,P72731,P73056,P74596	P27320,P26290,P74558,P73355,P74174,P73388,P72731,P73056,P74596,P74449,P73170	0.0631074	0.992079	0.727273
GO:0044462	external encapsulating structure part	C	5	6	705	1555	0.0070922	0.00385852	over	P72602,P74189,P72609,P72599,P72594	P72602,P74189,P72609,P72599,P72594,P73354	0.0711233	0.992079	0.833333
GO:0009279	cell outer membrane	C	5	6	705	1555	0.0070922	0.00385852	over	P72602,P74189,P72609,P72599,P72594	P72602,P74189,P72609,P72599,P72594,P73354	0.0711233	0.992079	0.833333
GO:0055082	cellular chemical homeostasis	P	5	6	705	1555	0.0070922	0.00385852	over	P24602,P73321,P73287,P73553,Q55274	P24602,P73321,P73287,P73553,Q55274,P74393	0.0711233	0.992079	0.833333
GO:0042548	regulation of photosynthesis, light reaction	P	5	6	705	1555	0.0070922	0.00385852	over	P73437,P72991,Q55700,P10549,Q55332	P73437,P72991,Q55700,P73179,P10549,Q55332	0.0711233	0.992079	0.833333
GO:0009767	photosynthetic electron transport chain	P	10	15	705	1555	0.0141844	0.0096463	over	P05429,P32422,P73437,P72991,Q55700,P74795,P09190,P09191,Q55274,P27589	P05429,P09193,P09192,P16033,P32422,P46445,P73437,P72991,Q55700,P73179,P74795,P09190,P09191,Q55274,P27589	0.079847	0.992079	0.666667
GO:0016209	antioxidant activity	F	10	15	705	1555	0.0141844	0.0096463	over	P73492,P73824,P73348,P74250,Q6ZEQ0,P72697,P73728,P73604,P73178,P72719	P73911,P73492,P74593,P73824,P73348,P74250,Q6ZEQ0,P73795,P77968,P72697,P73728,Q55624,P73604,P73178,P72719	0.079847	0.992079	0.666667
GO:0045454	cell redox homeostasis	P	10	15	705	1555	0.0141844	0.0096463	over	P72697,P73178,P73348,P52232,P73492,Q55194,P73728,P73056,P72719,P73920	P52231,P72697,P73178,P73348,P73263,P52232,P73492,Q55194,P74593,P73728,P72740,Q55624,P73056,P72719,P73920	0.079847	0.992079	0.666667
GO:0006508	proteolysis	P	12	19	705	1555	0.0170213	0.0122186	over	P73157,P74467,P54416,P74466,Q59993,P73437,P72991,Q55700,P74571,Q55701,P73579,P73605	P73157,P74467,P54416,P74466,Q59993,Q55418,P77966,P73529,P73437,P72991,Q55700,P73634,P74571,P73179,P73407,Q55137,Q55701,P73579,P73605	0.0906391	0.992079	0.631579
GO:0070180	large ribosomal subunit rRNA binding	F	3	3	705	1555	0.00425532	0.00192926	over	P73310,P36237,P23350	P73310,P36237,P23350	0.0929746	0.992079	1
GO:0009539	photosystem II reaction center	C	3	3	705	1555	0.00425532	0.00192926	over	P09190,P09191,Q55354	P09190,P09191,Q55354	0.0929746	0.992079	1
GO:0016042	lipid catabolic process	P	3	3	705	1555	0.00425532	0.00192926	over	P74582,P73946,P74506	P74582,P73946,P74506	0.0929746	0.992079	1
GO:0017004	cytochrome complex assembly	P	3	3	705	1555	0.00425532	0.00192926	over	Q55013,P74149,P73912	Q55013,P74149,P73912	0.0929746	0.992079	1
GO:0015344	siderophore uptake transmembrane transporter activity	F	3	3	705	1555	0.00425532	0.00192926	over	P72602,P72609,P72599	P72602,P72609,P72599	0.0929746	0.992079	1
GO:0051184	cofactor transmembrane transporter activity	F	3	3	705	1555	0.00425532	0.00192926	over	P72602,P72609,P72599	P72602,P72609,P72599	0.0929746	0.992079	1
GO:0015343	siderophore transmembrane transporter activity	F	3	3	705	1555	0.00425532	0.00192926	over	P72602,P72609,P72599	P72602,P72609,P72599	0.0929746	0.992079	1
GO:0051179	localization	P	40	75	705	1555	0.0567376	0.0482315	over	P38382,P73930,Q55610,Q55835,P72827,Q55460,P73553,Q55200,P24602,P73287,P74390,P73472,P73103,P73409,P74655,P15730,Q59991,P73543,P74238,P74189,P74175,P73010,P73357,Q55511,P72603,P72942,P27180,P26527,P27183,P27181,P27179,P27182,P19050,P72604,Q55834,P73785,P74664,P73589,P72605,P72799	P74485,P38382,P73930,Q55709,Q55610,Q55501,P74214,P73325,Q55835,P72827,Q55460,P73553,Q55496,Q55200,Q55410,P73213,P24602,P73287,P74390,P73472,P73898,P73103,P73409,P74655,P15730,Q59991,P73543,P74238,P74189,P74175,P73010,P72647,P74508,P73435,P74465,P73357,Q55386,Q55511,P72603,P72942,Q55832,P73704,Q55687,P73650,P73496,P27180,P26527,P26533,P27183,P27181,P27179,P17253,P27182,P19050,P72604,P72941,Q55834,…	0.0958669	0.992079	0.533333
GO:0046906	tetrapyrrole binding	F	14	23	705	1555	0.0198582	0.014791	over	P05429,Q55274,P29254,P29255,Q55013,P73925,P72849,P09190,P09191,Q57038,Q55366,P73509,P74162,P74094	P05429,Q55274,P09193,P09192,P16033,P29254,P29255,Q55013,P73925,P72849,P09190,P46445,P09191,P26287,Q57038,Q55366,P73509,P73911,P72854,P74133,P74162,P74094,P72583	0.0976409	0.992079	0.608696
GO:0006811	ion transport	P	17	29	705	1555	0.0241135	0.0186495	over	Q55200,P24602,P73287,P74390,P27180,P26527,P27183,P27181,P27179,P27182,P19050,P73553,P73785,P72799,Q55835,P72827,Q55460	Q55496,Q55200,Q55410,P73213,P24602,P73287,P74390,P73898,Q55687,P73650,P73496,P27180,P26527,P26533,P27183,P27181,P27179,P17253,P27182,P19050,P73553,P73785,Q55199,P27178,P74393,P72799,Q55835,P72827,Q55460	0.103678	0.992079	0.586207
GO:0065007	biological regulation	P	61	119	705	1555	0.0865248	0.0765273	over	Q55447,Q55788,P72781,P73175,P74138,P74298,Q55178,P73560,P73458,P75023,Q55445,P73173,P73007,P72697,P73178,P73348,P52232,P73492,Q55194,P73728,P73056,P72719,P73920,Q6ZER5,Q6YRQ3,Q55554,Q55588,P74670,Q55693,Q6ZEF5,P73499,P72659,P36236,Q55450,Q55667,P24602,P73321,P73287,P73668,P73553,Q55274,P73437,P72991,Q55700,Q55432,P14835,P74281,P74395,P36265,Q55899,P74645,P10549,Q55332,P74518,Q55499,Q55835,P72827,…	P73243,Q55447,Q55788,P72781,P73175,P73006,P74138,P73150,Q55169,Q55919,P74298,P73078,Q55448,P74294,Q55178,P73560,P54261,P73458,Q55444,P75023,Q55445,P73173,P73007,P73008,Q55414,P52231,P72697,P73178,P73348,P73263,P52232,P73492,Q55194,P74593,P73728,P72740,Q55624,P73056,P72719,P73920,Q55758,Q6ZER5,Q6YRQ3,P74803,Q55540,P72681,Q55554,P73808,Q55588,Q6ZEG7,P72708,Q6ZEJ4,Q6YRR2,P74514,P73168,P74670,P72943,…	0.104964	0.992079	0.512605
GO:0016684	oxidoreductase activity, acting on peroxide as acceptor	F	7	10	705	1555	0.00992908	0.00643087	over	P73824,P73348,P74250,Q6ZEQ0,P72697,P73728,P73604	P73911,P73824,P73348,P74250,Q6ZEQ0,P73795,P72697,P73728,Q55624,P73604	0.105228	0.992079	0.7
GO:0022607	cellular component assembly	P	19	33	705	1555	0.0269504	0.0212219	over	P73308,P73318,P36237,P74229,P73316,P73376,Q55899,Q55676,P10549,P72741,P74558,P72742,P72731,P74596,P74149,P73912,Q55013,P73315,P73016	P73308,P73318,P36237,P48957,P74229,P73298,P73316,Q55900,P73376,P73456,Q55901,Q55899,Q55397,Q55676,P10549,P74367,P73956,P72741,P73675,P74558,P72742,P72731,P74596,Q55712,P74149,P73912,Q55013,Q55543,P73315,P73658,P73016,P73462,P72897	0.105759	0.992079	0.575758
GO:0051536	iron-sulfur cluster binding	F	21	37	705	1555	0.0297872	0.0237942	over	P27320,P74558,P73355,P74174,P73388,P72731,P73056,P74596,P55037,P32422,Q55781,Q55389,P19050,Q55894,Q55366,P29254,P29255,P74582,P73195,P74283,P73947	P27320,P26290,P74558,P73355,P74174,P73388,P72731,P73056,P74596,P74449,P73170,P55038,P55037,P32422,Q55781,P26525,Q55389,P19050,Q55894,Q55366,P74689,P29254,P73672,P29255,P72854,P74557,Q55607,P54384,P74582,P74024,P73448,P73195,P74447,P74283,Q55908,P73947,Q55524	0.10679	0.992079	0.567568
GO:0051540	metal cluster binding	F	21	37	705	1555	0.0297872	0.0237942	over	P74283,P73947,P27320,P74558,P73355,P74174,P73388,P72731,P73056,P74596,P55037,P32422,Q55781,Q55389,P19050,Q55894,Q55366,P29254,P29255,P74582,P73195	P74447,P74283,Q55908,P73947,Q55524,P27320,P26290,P74558,P73355,P74174,P73388,P72731,P73056,P74596,P74449,P73170,P55038,P55037,P32422,Q55781,P26525,Q55389,P19050,Q55894,Q55366,P74689,P29254,P73672,P29255,P72854,P74557,Q55607,P54384,P74582,P74024,P73448,P73195	0.10679	0.992079	0.567568
GO:0003723	RNA binding	F	45	86	705	1555	0.0638298	0.0553055	over	P73308,P74226,P36236,P73299,P74229,Q55667,P74230,P74296,Q55806,P73443,Q55778,P74423,P72724,P73314,P73530,P74142,P74582,P72874,P73301,P72689,P74413,Q55119,P73305,P73289,P73318,P73315,P42352,P36237,P73304,P73306,P73316,P72866,P73311,P73292,P73310,P23350,P48946,P73336,P73636,P73557,Q55765,P74395,P72659,P74355,P54123	P73308,P74226,P36236,P73299,P74229,P73313,P74144,Q55667,P74230,P74296,Q55806,Q55187,P73443,Q55778,P73505,P74423,P72724,P74368,Q55638,P72914,P73294,P73314,P73530,Q55397,P74142,P74582,P72874,P73301,P72689,P74413,P74070,P74227,Q55119,P28371,P74228,P73305,P73289,P74214,P74707,P73473,P73318,P73315,P73309,P42352,P36237,P73304,P73319,P48944,P48957,P73303,P73306,P73307,P73320,P48939,P73316,P74266,P72866,…	0.109937	0.992079	0.523256
GO:0005215	transporter activity	F	31	58	705	1555	0.0439716	0.037299	over	P27180,P26527,P27183,P27181,P27179,P27182,P74044,P72603,P72942,P73010,P74664,P73553,P73450,P73198,P73103,P73409,P74655,P15730,Q59991,P73543,P74238,P72602,P72609,P72599,P74182,Q55776,P72799,P73472,P38382,Q55610,Q55676	P27180,P26527,P26533,P27183,P27181,P27179,P17253,P27182,P27178,Q55649,P73267,P73278,P74176,P74044,P73544,P74477,P72603,P72942,Q55832,Q55196,P73788,Q55627,P73010,P74664,P73435,Q55496,Q6YRW1,P73553,P54147,P73704,P73450,P73198,P73103,P73409,P74655,P15730,Q59991,P73543,P74238,P72602,P72609,P72599,P74182,Q55776,P72647,P74393,P72607,P73721,Q55794,P72799,P73472,P74508,P38382,Q55610,Q55709,Q55676,P73732,…	0.129337	0.992079	0.534483
GO:0006457	protein folding	P	11	18	705	1555	0.0156028	0.0115756	over	Q05972,P22034,P22358,P73789,P74361,Q55511,Q05971,P50027,P72704,P74702,Q55510	Q05972,P22034,P22358,P73789,P74361,Q55154,Q55505,P73098,Q55511,Q05971,P50027,P73097,Q59978,Q55386,P72704,P73462,P74702,Q55510	0.132795	0.992079	0.611111
GO:0042330	taxis	P	4	5	705	1555	0.00567376	0.00321543	over	Q55445,P73173,P73007,Q55443	Q55445,Q55527,P73173,P73007,Q55443	0.134243	0.992079	0.8
GO:0031163	metallo-sulfur cluster assembly	P	4	5	705	1555	0.00567376	0.00321543	over	P74558,P72742,P72731,P74596	P74558,P72742,P72731,P74596,Q55712	0.134243	0.992079	0.8
GO:0051920	peroxiredoxin activity	F	4	5	705	1555	0.00567376	0.00321543	over	P72697,P73728,P73604,P73348	P72697,P73728,Q55624,P73604,P73348	0.134243	0.992079	0.8
GO:0006873	cellular ion homeostasis	P	4	5	705	1555	0.00567376	0.00321543	over	P24602,P73321,P73287,Q55274	P24602,P73321,P73287,Q55274,P74393	0.134243	0.992079	0.8
GO:0016226	iron-sulfur cluster assembly	P	4	5	705	1555	0.00567376	0.00321543	over	P74558,P72742,P72731,P74596	P74558,P72742,P72731,P74596,Q55712	0.134243	0.992079	0.8
GO:0042451	purine nucleoside biosynthetic process	P	4	5	705	1555	0.00567376	0.00321543	over	P73935,P0DJF8,P74494,P73853	P73935,P0DJF8,P49057,P74494,P73853	0.134243	0.992079	0.8
GO:0009314	response to radiation	P	4	5	705	1555	0.00567376	0.00321543	over	P73437,P72991,Q55700,P74102	P73437,P72991,Q55700,P73179,P74102	0.134243	0.992079	0.8
GO:0006935	chemotaxis	P	4	5	705	1555	0.00567376	0.00321543	over	Q55445,P73173,P73007,Q55443	Q55445,Q55527,P73173,P73007,Q55443	0.134243	0.992079	0.8
GO:0030003	cellular cation homeostasis	P	4	5	705	1555	0.00567376	0.00321543	over	P24602,P73321,P73287,Q55274	P24602,P73321,P73287,Q55274,P74393	0.134243	0.992079	0.8
GO:0042273	ribosomal large subunit biogenesis	P	4	5	705	1555	0.00567376	0.00321543	over	P73308,P73318,P36237,P36236	P73308,P73318,P36237,P48957,P36236	0.134243	0.992079	0.8
GO:0046129	purine ribonucleoside biosynthetic process	P	4	5	705	1555	0.00567376	0.00321543	over	P73935,P0DJF8,P74494,P73853	P73935,P0DJF8,P49057,P74494,P73853	0.134243	0.992079	0.8
GO:0009416	response to light stimulus	P	4	5	705	1555	0.00567376	0.00321543	over	P73437,P72991,Q55700,P74102	P73437,P72991,Q55700,P73179,P74102	0.134243	0.992079	0.8
GO:0003743	translation initiation factor activity	F	4	5	705	1555	0.00567376	0.00321543	over	P72874,P73301,P72689,P74413	P72874,Q55397,P73301,P72689,P74413	0.134243	0.992079	0.8
GO:0009206	purine ribonucleoside triphosphate biosynthetic process	P	14	24	705	1555	0.0198582	0.0154341	over	P77972,P52983,Q55664,P74309,Q59994,P74494,P73853,P27180,P26527,P27183,P27181,P27179,P27182,P72830	P74421,P80505,P77972,P52983,Q55664,P74309,Q59994,P72740,P73534,P49433,Q55855,P74507,P74494,P73853,P17253,P27180,P26527,P26533,P27183,P27181,P27179,P27182,P27178,P72830	0.139688	0.992079	0.583333
GO:0009145	purine nucleoside triphosphate biosynthetic process	P	14	24	705	1555	0.0198582	0.0154341	over	P77972,P52983,Q55664,P74309,Q59994,P74494,P73853,P27180,P26527,P27183,P27181,P27179,P27182,P72830	P74421,P80505,P77972,P52983,Q55664,P74309,Q59994,P72740,P73534,P49433,Q55855,P74507,P74494,P73853,P17253,P27180,P26527,P26533,P27183,P27181,P27179,P27182,P27178,P72830	0.139688	0.992079	0.583333
GO:0009205	purine ribonucleoside triphosphate metabolic process	P	16	28	705	1555	0.022695	0.0180064	over	P77972,P52983,Q55664,P74309,Q59994,P74494,P73853,P27180,P26527,P27183,P27181,P27179,P27182,P74044,P26524,P72830	P74421,P80505,P77972,P52983,Q55664,P74309,Q59994,P72740,P73534,P49433,Q55855,P74507,P74494,P73853,P17253,P27180,P26527,P26533,P27183,P27181,P27179,P27182,Q55371,P74044,P26524,Q55429,P27178,P72830	0.141353	0.992079	0.571429
GO:0055114	oxidation-reduction process	P	33	63	705	1555	0.0468085	0.0405145	over	P73546,P80046,P74582,Q55013,Q57038,P74174,P72849,P19050,P73195,P74795,P09190,P09191,Q55274,P27589,P05429,P32422,P72940,P73437,P72991,Q55700,P74044,P26524,P72830,Q54714,Q01952,P72870,Q54715,Q01951,Q55332,Q55781,Q55389,P73129,Q55846	P52415,P74521,P52981,P74027,P72623,P73546,P73511,P72691,P73608,P73138,P80046,Q55383,Q59977,P72927,P74286,P74582,P74299,Q55013,Q57038,P74174,P73496,P72849,P74133,P19050,P26522,P73195,P74795,P09190,P09191,Q55274,P27589,P05429,P09193,P09192,P16033,P32422,P46445,P72940,P73437,P72991,Q55700,P73179,P73735,P74044,P26524,Q55429,P72830,P73556,Q54714,Q01952,P72870,Q54715,Q01951,P74551,Q55332,Q55544,Q55781,…	0.154532	0.992079	0.52381
GO:0043467	regulation of generation of precursor metabolites and energy	P	5	7	705	1555	0.0070922	0.00450161	over	P73437,P72991,Q55700,P10549,Q55332	P73437,P72991,Q55700,P73179,P10549,Q55332,P74421	0.156817	0.992079	0.714286
GO:0045260	plasma membrane proton-transporting ATP synthase complex	C	5	7	705	1555	0.0070922	0.00450161	over	P27180,P26527,P27183,P27181,P27179	P27180,P26527,P26533,P27183,P27181,P27179,P17253	0.156817	0.992079	0.714286
GO:0010109	regulation of photosynthesis	P	5	7	705	1555	0.0070922	0.00450161	over	P73437,P72991,Q55700,P10549,Q55332	P73437,P72991,Q55700,P73179,P10549,Q55332,P73654	0.156817	0.992079	0.714286
GO:0070925	organelle assembly	P	6	9	705	1555	0.00851064	0.00578778	over	P73308,P73318,P36237,P74229,P73316,P73315	P73308,P73318,P36237,P48957,P74229,P73298,P73316,P73315,P73658	0.170398	0.992079	0.666667
GO:0015036	disulfide oxidoreductase activity	F	6	9	705	1555	0.00851064	0.00578778	over	P73492,P73146,P73056,P52232,Q55194,P73920	P73492,P74593,P73146,P73056,P52231,P73263,P52232,Q55194,P73920	0.170398	0.992079	0.666667
GO:0046933	proton-transporting ATP synthase activity, rotational mechanism	F	6	9	705	1555	0.00851064	0.00578778	over	P27180,P26527,P27183,P27181,P27179,P27182	P27180,P26527,P26533,P27183,P27181,P27179,P17253,P27182,P27178	0.170398	0.992079	0.666667
GO:0042255	ribosome assembly	P	6	9	705	1555	0.00851064	0.00578778	over	P73308,P73318,P36237,P74229,P73316,P73315	P73308,P73318,P36237,P48957,P74229,P73298,P73316,P73658,P73315	0.170398	0.992079	0.666667
GO:0016469	proton-transporting two-sector ATPase complex	C	6	9	705	1555	0.00851064	0.00578778	over	P27180,P26527,P27183,P27181,P27179,P27182	P27180,P26527,P26533,P27183,P27181,P27179,P17253,P27182,P27178	0.170398	0.992079	0.666667
GO:0015985	energy coupled proton transport, down electrochemical gradient	P	6	9	705	1555	0.00851064	0.00578778	over	P27180,P26527,P27183,P27181,P27179,P27182	P27180,P26527,P26533,P27183,P27181,P27179,P17253,P27182,P27178	0.170398	0.992079	0.666667
GO:0015986	ATP synthesis coupled proton transport	P	6	9	705	1555	0.00851064	0.00578778	over	P27180,P26527,P27183,P27181,P27179,P27182	P27178,P27180,P26527,P26533,P27183,P27181,P27179,P17253,P27182	0.170398	0.992079	0.666667
GO:0004601	peroxidase activity	F	6	9	705	1555	0.00851064	0.00578778	over	P73824,P74250,P72697,P73728,P73348,Q6ZEQ0	P73911,P73824,P74250,P73795,P72697,P73728,Q55624,P73348,Q6ZEQ0	0.170398	0.992079	0.666667
GO:0022884	macromolecule transmembrane transporter activity	F	6	9	705	1555	0.00851064	0.00578778	over	P73010,P74664,P73198,P73472,P38382,Q55610	P73010,P74664,P73435,P73198,P73472,P74508,P38382,Q55610,Q55709	0.170398	0.992079	0.666667
GO:0030312	external encapsulating structure	C	6	9	705	1555	0.00851064	0.00578778	over	P73817,P72602,P74189,P72609,P72599,P72594	Q55419,P72730,P73817,P72602,P74189,P72609,P72599,P72594,P73354	0.170398	0.992079	0.666667
GO:0034599	cellular response to oxidative stress	P	6	9	705	1555	0.00851064	0.00578778	over	P73824,P72697,P73348,P73492,P74250,P73728	P73911,P73824,P72697,P73348,P73492,P74250,P74593,P73728,P72622	0.170398	0.992079	0.666667
GO:0045259	proton-transporting ATP synthase complex	C	6	9	705	1555	0.00851064	0.00578778	over	P27183,P27181,P27182,P27180,P26527,P27179	P27183,P27181,P27182,P27178,P27180,P26527,P26533,P27179,P17253	0.170398	0.992079	0.666667
GO:0044769	ATPase activity, coupled to transmembrane movement of ions, rotational mechanism	F	6	9	705	1555	0.00851064	0.00578778	over	P27180,P26527,P27183,P27181,P27179,P27182	P27180,P26527,P26533,P27183,P27181,P27179,P17253,P27182,P27178	0.170398	0.992079	0.666667
GO:0010467	gene expression	P	82	167	705	1555	0.116312	0.107395	over	P36236,P74565,P73306,P74395,P36265,Q55877,P73297,P73666,Q55525,Q6ZER5,P72781,Q6YRQ3,Q55554,Q55588,P74298,P74670,Q55693,Q6ZEF5,P73499,P54123,P72659,P74423,Q55385,P73312,P73308,P74226,P73310,P73318,P73315,P42352,P74267,P73305,P36237,P73304,P74410,P73299,P73014,P72851,P48949,Q55450,P23350,P74229,P48946,P73336,P73296,P73636,P73314,P48959,P73316,P48958,P73530,P72866,P74071,P73311,P73289,P74230,P73292,…	Q55578,P73293,P73298,P36236,P74565,Q55397,P74555,Q55850,P73306,P73317,P74456,P74415,P74395,P36265,Q55770,P72688,Q55877,P74352,P73297,P74177,P77965,P73334,P73666,Q59996,Q55525,Q55192,P73710,Q55758,Q6ZER5,P72781,Q6YRQ3,P74803,Q55540,P72681,Q55554,P73808,Q55588,Q6ZEG7,P72708,Q6ZEJ4,Q55919,Q6YRR2,P74514,P74298,P73168,P74670,Q55414,P72943,Q55750,Q55693,P72819,Q6ZEF5,P73499,P74544,P54123,Q55142,P74035,…	0.170512	0.992079	0.491018
GO:0019829	cation-transporting ATPase activity	F	7	11	705	1555	0.00992908	0.00707395	over	P27180,P26527,P27183,P27181,P27179,P27182,P72799	P27180,P26527,P26533,P27183,P27181,P27179,P17253,P27182,P27178,Q55794,P72799	0.178939	0.992079	0.636364
GO:0042625	ATPase coupled ion transmembrane transporter activity	F	7	11	705	1555	0.00992908	0.00707395	over	P27180,P26527,P27183,P27181,P27179,P27182,P72799	P27180,P26527,P26533,P27183,P27181,P27179,P17253,P27182,P27178,Q55794,P72799	0.178939	0.992079	0.636364
GO:0071826	ribonucleoprotein complex subunit organization	P	7	11	705	1555	0.00992908	0.00707395	over	P73308,P73318,P36237,P74229,P73316,P72874,P73315	P73308,P73318,P36237,P48957,P74229,P73298,P73316,Q55397,P72874,P73315,P73658	0.178939	0.992079	0.636364
GO:1990204	oxidoreductase complex	C	7	11	705	1555	0.00992908	0.00707395	over	P73560,P10549,Q55356,Q55332,P73952,P19050,P26524	P73560,P73033,P10549,P73048,Q55356,Q55332,P73952,P73731,P19050,P26524,P26522	0.178939	0.992079	0.636364
GO:0022853	active ion transmembrane transporter activity	F	7	11	705	1555	0.00992908	0.00707395	over	P27180,P26527,P27183,P27181,P27179,P27182,P72799	P27180,P26527,P26533,P27183,P27181,P27179,P17253,P27182,P27178,Q55794,P72799	0.178939	0.992079	0.636364
GO:1902600	proton transmembrane transport	P	7	11	705	1555	0.00992908	0.00707395	over	P27180,P26527,P27183,P27181,P27179,P27182,P19050	P27180,P26527,P26533,P27183,P27181,P27179,P17253,P27182,P19050,P27178,P73496	0.178939	0.992079	0.636364
GO:0020037	heme binding	F	8	13	705	1555	0.0113475	0.00836013	over	Q55013,P73925,P72849,P09190,P09191,Q57038,Q55366,P73509	Q55013,P73925,P72849,P09190,P46445,P09191,P26287,Q57038,Q55366,P73509,P73911,P72854,P74133	0.184377	0.992079	0.615385
GO:0009144	purine nucleoside triphosphate metabolic process	P	16	29	705	1555	0.022695	0.0186495	over	P77972,P52983,Q55664,P74309,Q59994,P74494,P73853,P27180,P26527,P27183,P27181,P27179,P27182,P74044,P26524,P72830	P74421,P80505,P77972,P52983,Q55664,P74309,Q59994,P72740,P73534,P49433,Q55855,P74507,P74494,P73853,P17253,P74432,P27180,P26527,P26533,P27183,P27181,P27179,P27182,Q55371,P74044,P26524,Q55429,P27178,P72830	0.187721	0.992079	0.551724
GO:0060089	molecular transducer activity	F	9	15	705	1555	0.012766	0.0096463	over	P73104,Q55445,P73173,P72602,P72609,P72599,P74102,P74295,Q55693	P74314,P73104,P72948,Q55733,Q55445,P73173,P73544,P72602,P72609,P72599,P74102,P74295,Q55783,Q55838,Q55693	0.187775	0.992079	0.6
GO:0034220	ion transmembrane transport	P	10	17	705	1555	0.0141844	0.0109325	over	P27180,P26527,P27183,P27181,P27179,P27182,P19050,P73785,P72799,P73553	P73496,P27180,P26527,P26533,P27183,P27181,P27179,P17253,P27182,P19050,P73785,Q55199,P27178,P74393,P72799,Q55687,P73553	0.189768	0.992079	0.588235
GO:0046034	ATP metabolic process	P	14	25	705	1555	0.0198582	0.0160772	over	P77972,P52983,Q55664,P74309,Q59994,P27180,P26527,P27183,P27181,P27179,P27182,P74044,P26524,P72830	P74421,P80505,P77972,P52983,Q55664,P74309,Q59994,P72740,P73534,P49433,Q55855,P74507,P17253,P27180,P26527,P26533,P27183,P27181,P27179,P27182,P74044,P26524,Q55429,P27178,P72830	0.190022	0.992079	0.56
GO:0030096	plasma membrane-derived thylakoid photosystem II	C	11	19	705	1555	0.0156028	0.0122186	over	P10549,Q55013,Q55356,Q55332,P09190,P09191,P74145,Q55354,P05429,P14835,P73676	P73488,P10549,Q55013,P73048,Q55356,Q55332,P09190,P09191,P74145,P74367,P73956,Q55354,P05429,P14835,P73676,P09193,P09192,P16033,P74082	0.19076	0.992079	0.578947
GO:0043039	tRNA aminoacylation	P	12	21	705	1555	0.0170213	0.0135048	over	P74423,Q55486,Q55690,P52276,Q55778,Q55716,P73443,Q55729,P74296,P73201,Q55806,P74215	P74423,Q55486,Q55690,P52276,P73851,Q55778,Q55716,Q55653,P74592,P73505,P73274,P73443,Q55729,P74296,Q55187,P73942,P73201,Q55806,P73655,Q55522,P74215	0.191018	0.992079	0.571429
GO:0043038	amino acid activation	P	12	21	705	1555	0.0170213	0.0135048	over	P74423,Q55486,Q55690,P52276,Q55778,Q55716,P73443,Q55729,P74296,P73201,Q55806,P74215	P74423,Q55486,Q55690,P52276,P73851,Q55778,Q55716,Q55653,P74592,P73505,P73274,P73443,Q55729,P74296,Q55187,P73942,P73201,Q55806,P73655,Q55522,P74215	0.191018	0.992079	0.571429
GO:0009523	photosystem II	C	12	21	705	1555	0.0170213	0.0135048	over	P09190,P09191,Q55354,P10549,Q55356,Q55332,P73952,Q55013,P74145,P05429,P14835,P73676	P09190,P09191,Q55354,P10549,P73048,Q55356,Q55332,P73952,P73731,P73488,Q55013,P74145,P74367,P73956,P05429,P14835,P73676,P09193,P09192,P16033,P74082	0.191018	0.992079	0.571429
GO:0016043	cellular component organization	P	30	58	705	1555	0.0425532	0.037299	over	P73308,P73318,P36237,P74229,P73316,P73376,Q55899,P73077,P73668,Q55676,P73553,P73437,P72991,Q55700,P10549,P72741,P74558,P72742,P72731,P74596,P74149,P73912,Q55013,P73418,P74395,P36265,P72874,P73315,P73016,P74673	P73308,P73318,P36237,P48957,P74229,P73298,P73316,Q55900,P73376,P73456,Q55901,Q55899,Q55750,Q55397,P74456,P73810,Q55738,P73077,P77966,Q55418,P74707,P73473,P73340,P45450,Q55469,P73632,P73668,Q55676,P73553,P73437,P72991,Q55700,P73179,P10549,P74367,P73956,P72741,P73675,P74558,P72742,P72731,P74596,Q55712,P74149,P73912,Q55013,P73418,P74395,P36265,P72688,P72874,Q55543,P73315,P73658,P73016,P73462,P74673,…	0.194326	0.992079	0.517241
GO:0003847	1-alkyl-2-acetylglycerophosphocholine esterase activity	F	2	2	705	1555	0.00283688	0.00128617	over	P73946,P74506	P73946,P74506	0.205391	0.992079	1
GO:0008745	N-acetylmuramoyl-L-alanine amidase activity	F	2	2	705	1555	0.00283688	0.00128617	over	P73736,P73581	P73736,P73581	0.205391	0.992079	1
GO:0006771	riboflavin metabolic process	P	2	2	705	1555	0.00283688	0.00128617	over	P73527,Q55852	P73527,Q55852	0.205391	0.992079	1
GO:0008408	3'-5' exonuclease activity	F	2	2	705	1555	0.00283688	0.00128617	over	P72659,Q55641	P72659,Q55641	0.205391	0.992079	1
GO:0016724	oxidoreductase activity, oxidizing metal ions, oxygen as acceptor	F	2	2	705	1555	0.00283688	0.00128617	over	P24602,P73287	P24602,P73287	0.205391	0.992079	1
GO:0031365	N-terminal protein amino acid modification	P	2	2	705	1555	0.00283688	0.00128617	over	P72625,P73441	P72625,P73441	0.205391	0.992079	1
GO:0042727	flavin-containing compound biosynthetic process	P	2	2	705	1555	0.00283688	0.00128617	over	P73527,Q55852	P73527,Q55852	0.205391	0.992079	1
GO:0009881	photoreceptor activity	F	2	2	705	1555	0.00283688	0.00128617	over	P74295,P74102	P74295,P74102	0.205391	0.992079	1
GO:0007623	circadian rhythm	P	2	2	705	1555	0.00283688	0.00128617	over	P74645,P74644	P74645,P74644	0.205391	0.992079	1
GO:0004820	glycine-tRNA ligase activity	F	2	2	705	1555	0.00283688	0.00128617	over	Q55716,Q55690	Q55716,Q55690	0.205391	0.992079	1
GO:0009253	peptidoglycan catabolic process	P	2	2	705	1555	0.00283688	0.00128617	over	P73736,P73581	P73736,P73581	0.205391	0.992079	1
GO:0008097	5S rRNA binding	F	2	2	705	1555	0.00283688	0.00128617	over	P73305,P73289	P73305,P73289	0.205391	0.992079	1
GO:0043952	protein transport by the Sec complex	P	2	2	705	1555	0.00283688	0.00128617	over	P38382,Q55610	P38382,Q55610	0.205391	0.992079	1
GO:0009317	acetyl-CoA carboxylase complex	C	2	2	705	1555	0.00283688	0.00128617	over	Q55120,P74638	Q55120,P74638	0.205391	0.992079	1
GO:0097428	protein maturation by iron-sulfur cluster transfer	P	2	2	705	1555	0.00283688	0.00128617	over	P72731,P74596	P72731,P74596	0.205391	0.992079	1
GO:0006420	arginyl-tRNA aminoacylation	P	2	2	705	1555	0.00283688	0.00128617	over	Q55486,Q55690	Q55486,Q55690	0.205391	0.992079	1
GO:0051002	ligase activity, forming nitrogen-metal bonds	F	2	2	705	1555	0.00283688	0.00128617	over	P51634,P73362	P51634,P73362	0.205391	0.992079	1
GO:0016211	ammonia ligase activity	F	2	2	705	1555	0.00283688	0.00128617	over	P77961,P77970	P77961,P77970	0.205391	0.992079	1
GO:0051352	negative regulation of ligase activity	P	2	2	705	1555	0.00283688	0.00128617	over	P73124,P72975	P73124,P72975	0.205391	0.992079	1
GO:0004332	fructose-bisphosphate aldolase activity	F	2	2	705	1555	0.00283688	0.00128617	over	Q55664,P74309	Q55664,P74309	0.205391	0.992079	1
GO:0006166	purine ribonucleoside salvage	P	2	2	705	1555	0.00283688	0.00128617	over	P73935,P0DJF8	P73935,P0DJF8	0.205391	0.992079	1
GO:0015988	energy coupled proton transmembrane transport, against electrochemical gradient	P	2	2	705	1555	0.00283688	0.00128617	over	P19050,P27182	P19050,P27182	0.205391	0.992079	1
GO:0044092	negative regulation of molecular function	P	2	2	705	1555	0.00283688	0.00128617	over	P73124,P72975	P73124,P72975	0.205391	0.992079	1
GO:0004322	ferroxidase activity	F	2	2	705	1555	0.00283688	0.00128617	over	P24602,P73287	P24602,P73287	0.205391	0.992079	1
GO:0016465	chaperonin ATPase complex	C	2	2	705	1555	0.00283688	0.00128617	over	Q05972,P22034	Q05972,P22034	0.205391	0.992079	1
GO:0043233	organelle lumen	C	2	2	705	1555	0.00283688	0.00128617	over	Q55510,P73310	Q55510,P73310	0.205391	0.992079	1
GO:0042594	response to starvation	P	2	2	705	1555	0.00283688	0.00128617	over	Q55274,P72810	Q55274,P72810	0.205391	0.992079	1
GO:0042726	flavin-containing compound metabolic process	P	2	2	705	1555	0.00283688	0.00128617	over	P73527,Q55852	P73527,Q55852	0.205391	0.992079	1
GO:0016984	ribulose-bisphosphate carboxylase activity	F	2	2	705	1555	0.00283688	0.00128617	over	P54206,P54205	P54206,P54205	0.205391	0.992079	1
GO:0031667	response to nutrient levels	P	2	2	705	1555	0.00283688	0.00128617	over	Q55274,P72810	Q55274,P72810	0.205391	0.992079	1
GO:0070013	intracellular organelle lumen	C	2	2	705	1555	0.00283688	0.00128617	over	Q55510,P73310	Q55510,P73310	0.205391	0.992079	1
GO:0005615	extracellular space	C	2	2	705	1555	0.00283688	0.00128617	over	P73392,P74615	P73392,P74615	0.205391	0.992079	1
GO:0006426	glycyl-tRNA aminoacylation	P	2	2	705	1555	0.00283688	0.00128617	over	Q55716,Q55690	Q55716,Q55690	0.205391	0.992079	1
GO:0061783	peptidoglycan muralytic activity	F	2	2	705	1555	0.00283688	0.00128617	over	P73736,P73581	P73736,P73581	0.205391	0.992079	1
GO:0004356	glutamate-ammonia ligase activity	F	2	2	705	1555	0.00283688	0.00128617	over	P77961,P77970	P77961,P77970	0.205391	0.992079	1
GO:0051003	ligase activity, forming nitrogen-metal bonds, forming coordination complexes	F	2	2	705	1555	0.00283688	0.00128617	over	P51634,P73362	P51634,P73362	0.205391	0.992079	1
GO:0006183	GTP biosynthetic process	P	2	2	705	1555	0.00283688	0.00128617	over	P74494,P73853	P74494,P73853	0.205391	0.992079	1
GO:0043086	negative regulation of catalytic activity	P	2	2	705	1555	0.00283688	0.00128617	over	P73124,P72975	P73124,P72975	0.205391	0.992079	1
GO:0051340	regulation of ligase activity	P	2	2	705	1555	0.00283688	0.00128617	over	P73124,P72975	P73124,P72975	0.205391	0.992079	1
GO:1905479	negative regulation of glutamate-ammonia ligase activity	P	2	2	705	1555	0.00283688	0.00128617	over	P73124,P72975	P73124,P72975	0.205391	0.992079	1
GO:0042549	photosystem II stabilization	P	2	2	705	1555	0.00283688	0.00128617	over	P10549,Q55332	P10549,Q55332	0.205391	0.992079	1
GO:0006027	glycosaminoglycan catabolic process	P	2	2	705	1555	0.00283688	0.00128617	over	P73736,P73581	P73736,P73581	0.205391	0.992079	1
GO:0004814	arginine-tRNA ligase activity	F	2	2	705	1555	0.00283688	0.00128617	over	Q55486,Q55690	Q55486,Q55690	0.205391	0.992079	1
GO:0009231	riboflavin biosynthetic process	P	2	2	705	1555	0.00283688	0.00128617	over	P73527,Q55852	P73527,Q55852	0.205391	0.992079	1
GO:0005759	mitochondrial matrix	C	2	2	705	1555	0.00283688	0.00128617	over	P73310,Q55510	P73310,Q55510	0.205391	0.992079	1
GO:1905478	regulation of glutamate-ammonia ligase activity	P	2	2	705	1555	0.00283688	0.00128617	over	P73124,P72975	P73124,P72975	0.205391	0.992079	1
GO:0031974	membrane-enclosed lumen	C	2	2	705	1555	0.00283688	0.00128617	over	Q55510,P73310	Q55510,P73310	0.205391	0.992079	1
GO:0006026	aminoglycan catabolic process	P	2	2	705	1555	0.00283688	0.00128617	over	P73736,P73581	P73736,P73581	0.205391	0.992079	1
GO:0101031	chaperone complex	C	2	2	705	1555	0.00283688	0.00128617	over	Q05972,P22034	Q05972,P22034	0.205391	0.992079	1
GO:1990220	GroEL-GroES complex	C	2	2	705	1555	0.00283688	0.00128617	over	Q05972,P22034	Q05972,P22034	0.205391	0.992079	1
GO:0043170	macromolecule metabolic process	P	126	264	705	1555	0.178723	0.169775	over	Q55499,P73012,P74668,P72834,P36236,P74565,P73306,P74395,P36265,Q55877,Q55183,P73546,P73077,P74722,P72938,P73297,P73666,Q55525,Q6ZER5,P72781,Q6YRQ3,Q55554,Q55588,P74298,P74670,Q55693,Q6ZEF5,P73499,P54123,P72659,P74423,Q55385,P73312,P73308,P74226,P73310,P73318,P73315,P42352,P74267,P73305,P36237,P73304,P74410,P73299,P73014,P72851,P48949,Q55450,P23350,P74229,P48946,P73336,P73296,P73636,P73314,P48959,…	P73722,Q55499,Q55505,P73097,P73012,P73340,P74668,P73264,P72834,Q55578,P73293,P73298,P36236,Q55750,P74565,Q55397,P74555,Q55850,P73306,P73317,P74456,P74415,P74395,P36265,Q55770,P72688,Q55877,P53579,Q55183,P52415,P74521,P52981,P74027,P72623,P73546,P73511,P72691,P73608,Q55738,P73810,P73077,P77966,Q55418,P73407,P74737,P74722,P74533,P73412,Q6ZE83,P72938,Q6ZEE9,P74352,P73297,P74177,P77965,P73334,P73666,…	0.215171	0.992079	0.477273
GO:0009199	ribonucleoside triphosphate metabolic process	P	16	30	705	1555	0.022695	0.0192926	over	P77972,P52983,Q55664,P74309,Q59994,P74494,P73853,P27180,P26527,P27183,P27181,P27179,P27182,P74044,P26524,P72830	P74421,P80505,P77972,P52983,Q55664,P74309,Q59994,P72740,P73534,P49433,Q55855,P74507,P74494,P73853,P74208,P17253,P27180,P26527,P26533,P27183,P27181,P27179,P27182,Q55371,P74044,P26524,Q55429,P27178,P74457,P72830	0.240403	0.992079	0.533333
GO:0055085	transmembrane transport	P	16	30	705	1555	0.022695	0.0192926	over	P27180,P26527,P27183,P27181,P27179,P27182,P19050,P73553,P73785,P38382,Q55610,P73010,P74664,P72799,P73589,P72605	P73704,P73496,P27180,P26527,P26533,P27183,P27181,P27179,P17253,P27182,P19050,P74176,P73553,P73785,Q55199,P27178,P38382,Q55610,P73010,P73435,P74664,Q55709,P74393,P72799,Q55687,P73589,P74100,P72605,P74719,Q55529	0.240403	0.992079	0.533333
GO:0009099	valine biosynthetic process	P	3	4	705	1555	0.00425532	0.00257235	over	Q55141,P29107,P54691	Q55141,P29107,P54691,P74689	0.245736	0.992079	0.75
GO:0015038	glutathione disulfide oxidoreductase activity	F	3	4	705	1555	0.00425532	0.00257235	over	P73492,P73146,P73056	P73492,P74593,P73146,P73056	0.245736	0.992079	0.75
GO:0009941	chloroplast envelope	C	3	4	705	1555	0.00425532	0.00257235	over	P73437,P72991,Q55700	P73437,P72991,Q55700,P73179	0.245736	0.992079	0.75
GO:0000027	ribosomal large subunit assembly	P	3	4	705	1555	0.00425532	0.00257235	over	P73308,P73318,P36237	P73308,P73318,P36237,P48957	0.245736	0.992079	0.75
GO:0070181	small ribosomal subunit rRNA binding	F	3	4	705	1555	0.00425532	0.00257235	over	P48946,P73336,P73636	P48946,P73298,P73336,P73636	0.245736	0.992079	0.75
GO:0070469	respiratory chain	C	3	4	705	1555	0.00425532	0.00257235	over	P19050,P26524,P74044	P19050,P26524,P26522,P74044	0.245736	0.992079	0.75
GO:0043101	purine-containing compound salvage	P	3	4	705	1555	0.00425532	0.00257235	over	P73935,P0DJF8,P72641	P73935,P0DJF8,P73302,P72641	0.245736	0.992079	0.75
GO:0065009	regulation of molecular function	P	3	4	705	1555	0.00425532	0.00257235	over	Q55499,P73124,P72975	Q55499,P73145,P73124,P72975	0.245736	0.992079	0.75
GO:0045158	electron transporter, transferring electrons within cytochrome b6/f complex of photosystem II activity	F	3	4	705	1555	0.00425532	0.00257235	over	Q57038,P74149,P27589	P26290,Q57038,P74149,P27589	0.245736	0.992079	0.75
GO:0009642	response to light intensity	P	3	4	705	1555	0.00425532	0.00257235	over	P73437,P72991,Q55700	P73437,P72991,Q55700,P73179	0.245736	0.992079	0.75
GO:0009644	response to high light intensity	P	3	4	705	1555	0.00425532	0.00257235	over	P73437,P72991,Q55700	P73437,P72991,Q55700,P73179	0.245736	0.992079	0.75
GO:0009512	cytochrome b6f complex	C	3	4	705	1555	0.00425532	0.00257235	over	Q57038,P74149,P27589	P26287,Q57038,P74149,P27589	0.245736	0.992079	0.75
GO:0010304	PSII associated light-harvesting complex II catabolic process	P	3	4	705	1555	0.00425532	0.00257235	over	P73437,P72991,Q55700	P73437,P72991,Q55700,P73179	0.245736	0.992079	0.75
GO:0033177	proton-transporting two-sector ATPase complex, proton-transporting domain	C	3	4	705	1555	0.00425532	0.00257235	over	P27183,P27181,P27182	P27183,P27181,P27182,P27178	0.245736	0.992079	0.75
GO:0009526	plastid envelope	C	3	4	705	1555	0.00425532	0.00257235	over	P73437,P72991,Q55700	P73437,P72991,Q55700,P73179	0.245736	0.992079	0.75
GO:0045263	proton-transporting ATP synthase complex, coupling factor F(o)	C	3	4	705	1555	0.00425532	0.00257235	over	P27183,P27181,P27182	P27183,P27181,P27182,P27178	0.245736	0.992079	0.75
GO:0050790	regulation of catalytic activity	P	3	4	705	1555	0.00425532	0.00257235	over	Q55499,P73124,P72975	Q55499,P73145,P73124,P72975	0.245736	0.992079	0.75
GO:0010205	photoinhibition	P	3	4	705	1555	0.00425532	0.00257235	over	P73437,P72991,Q55700	P73437,P72991,Q55700,P73179	0.245736	0.992079	0.75
GO:0015037	peptide disulfide oxidoreductase activity	F	3	4	705	1555	0.00425532	0.00257235	over	P73492,P73146,P73056	P73492,P74593,P73146,P73056	0.245736	0.992079	0.75
GO:0016722	oxidoreductase activity, oxidizing metal ions	F	3	4	705	1555	0.00425532	0.00257235	over	P24602,P73287,P73321	P24602,P73287,Q55687,P73321	0.245736	0.992079	0.75
GO:0070069	cytochrome complex	C	3	4	705	1555	0.00425532	0.00257235	over	Q57038,P74149,P27589	P26287,Q57038,P74149,P27589	0.245736	0.992079	0.75
GO:0043155	negative regulation of photosynthesis, light reaction	P	3	4	705	1555	0.00425532	0.00257235	over	P73437,P72991,Q55700	P73437,P72991,Q55700,P73179	0.245736	0.992079	0.75
GO:0008104	protein localization	P	14	26	705	1555	0.0198582	0.0167203	over	P38382,P73930,Q55610,P73472,P74189,P74175,P73010,P73357,Q55511,P72603,P72942,P72604,Q55834,P74664	P38382,P73930,Q55709,Q55610,Q55501,P74214,P73472,P74189,P74175,P73010,P72647,P74508,P73435,P74465,P73357,Q55386,Q55511,P72603,P72942,Q55832,P73704,P72604,P72941,Q55834,P74176,P74664	0.247524	0.992079	0.538462
GO:0015833	peptide transport	P	14	26	705	1555	0.0198582	0.0167203	over	P38382,P73930,Q55610,P73472,P74189,P74175,P73010,P73357,Q55511,P72603,P72942,P72604,Q55834,P74664	P38382,P73930,Q55709,Q55610,Q55501,P74214,P73472,P74189,P74175,P73010,P72647,P74508,P73435,P74465,P73357,Q55386,Q55511,P72603,P72942,Q55832,P73704,P72604,P72941,Q55834,P74176,P74664	0.247524	0.992079	0.538462
GO:0033036	macromolecule localization	P	14	26	705	1555	0.0198582	0.0167203	over	P38382,P73930,Q55610,P73472,P74189,P74175,P73010,P73357,Q55511,P72603,P72942,P72604,Q55834,P74664	P38382,P73930,Q55709,Q55610,Q55501,P74214,P73472,P74189,P74175,P73010,P72647,P74508,P73435,P74465,P73357,Q55386,Q55511,P72603,P72942,Q55832,P73704,P72604,P72941,Q55834,P74176,P74664	0.247524	0.992079	0.538462
GO:0009201	ribonucleoside triphosphate biosynthetic process	P	14	26	705	1555	0.0198582	0.0167203	over	P77972,P52983,Q55664,P74309,Q59994,P74494,P73853,P27180,P26527,P27183,P27181,P27179,P27182,P72830	P74421,P80505,P77972,P52983,Q55664,P74309,Q59994,P72740,P73534,P49433,Q55855,P74507,P74494,P73853,P74208,P17253,P27180,P26527,P26533,P27183,P27181,P27179,P27182,P27178,P74457,P72830	0.247524	0.992079	0.538462
GO:0042886	amide transport	P	14	26	705	1555	0.0198582	0.0167203	over	P38382,P73930,Q55610,P73472,P74189,P74175,P73010,P73357,Q55511,P72603,P72942,P72604,Q55834,P74664	P38382,P73930,Q55709,Q55610,Q55501,P74214,P73472,P74189,P74175,P73010,P72647,P74508,P73435,P74465,P73357,Q55386,Q55511,P72603,P72942,Q55832,P73704,P72604,P72941,Q55834,P74176,P74664	0.247524	0.992079	0.538462
GO:0045184	establishment of protein localization	P	14	26	705	1555	0.0198582	0.0167203	over	P38382,P73930,Q55610,P73472,P74189,P74175,P73010,P73357,Q55511,P72603,P72942,P72604,Q55834,P74664	P38382,P73930,Q55709,Q55610,Q55501,P74214,P73472,P74189,P74175,P73010,P72647,P74508,P73435,P74465,P73357,Q55386,Q55511,P72603,P72942,Q55832,P73704,P72604,P72941,Q55834,P74176,P74664	0.247524	0.992079	0.538462
GO:0015031	protein transport	P	14	26	705	1555	0.0198582	0.0167203	over	P38382,P73930,Q55610,P73472,P74189,P74175,P73010,P73357,P72604,Q55834,P74664,Q55511,P72603,P72942	P38382,P73930,Q55709,Q55610,Q55501,P74214,P73472,P74189,P74175,P73010,P72647,P74508,P73435,P74465,P73357,P73704,P72604,P72941,Q55834,P74176,P74664,Q55386,Q55511,P72603,P72942,Q55832	0.247524	0.992079	0.538462
GO:0008233	peptidase activity	F	25	49	705	1555	0.035461	0.0315113	over	P74467,P54416,P74466,Q59993,P73157,P73458,P75023,P73437,P72991,Q55700,Q55510,Q55701,P73971,P74474,Q55728,P74305,P74571,P74002,Q55682,P74383,P74527,P74016,Q55662,P73579,P73605	P73722,P72780,P74467,P54416,P74466,Q59993,P74698,P73157,Q55477,P73940,P73354,P73458,P75023,P73437,P72991,Q55700,P73179,Q55510,Q55701,P73971,P74468,P74474,P74220,Q55728,P74032,P73407,P74305,P74114,P73529,P73559,P74571,P74509,Q55142,P74002,Q55361,P73832,Q55682,Q55413,P74383,Q55604,P53579,P74527,P74016,Q55662,Q55454,P74176,Q55137,P73579,P73605	0.252083	0.992079	0.510204
GO:0016491	oxidoreductase activity	F	77	160	705	1555	0.10922	0.102894	over	P32422,P73068,Q55013,P27319,P21697,P27320,P09190,P73492,Q55389,P09191,P74283,Q55980,P73388,P73056,P73509,P29254,P29255,P73853,P54899,P73195,P72834,P74044,P73574,P73016,P24602,P73287,Q55318,Q55167,P72849,P80046,P29107,P54206,P54205,P73824,P73348,P74250,Q6ZEQ0,P52208,P74572,P74490,P19125,P19050,P26524,P26523,P72697,P73728,P05429,P27589,Q57038,P74149,P73146,P10549,P52232,Q55194,P73920,P55037,Q59987,…	P32422,P73068,Q55013,P27319,P21697,P27320,P09190,P46445,P73492,Q55389,P09191,P74593,P26287,P74447,P74283,P72740,Q55980,P73388,P73056,P73509,P29254,P74449,P29255,P72775,P73960,P73853,P54899,P73195,P73735,P72834,P73138,P74308,Q55512,P73911,P72848,P74044,P73574,P73016,P24602,P73287,Q55318,P73411,Q55167,P54902,P54386,P80505,P49433,P73033,P72849,P74133,P73058,P52986,P80046,P29107,P72661,P73677,P54206,…	0.253048	0.992079	0.48125
GO:0006754	ATP biosynthetic process	P	12	22	705	1555	0.0170213	0.0141479	over	P77972,P52983,Q55664,P74309,Q59994,P27180,P26527,P27183,P27181,P27179,P27182,P72830	P74421,P80505,P77972,P52983,Q55664,P74309,Q59994,P72740,P73534,P49433,Q55855,P74507,P27180,P26527,P26533,P27183,P27181,P27179,P17253,P27182,P27178,P72830	0.254503	0.992079	0.545455
GO:0065003	protein-containing complex assembly	P	12	22	705	1555	0.0170213	0.0141479	over	P73308,P73318,P36237,P74229,P73316,P10549,P72741,P74149,P73912,Q55013,P73315,P73016	P73308,P73318,P36237,P48957,P74229,P73298,P73316,Q55397,P10549,P74367,P73956,P72741,P73675,P74149,P73912,Q55013,Q55543,P73315,P73658,P73456,P73016,P73462	0.254503	0.992079	0.545455
GO:0004812	aminoacyl-tRNA ligase activity	F	11	20	705	1555	0.0156028	0.0128617	over	P74423,Q55486,Q55690,P52276,Q55778,Q55716,P73443,Q55729,P74296,P73201,Q55806	P74423,Q55486,Q55690,P73851,P52276,Q55778,Q55716,Q55653,P74592,P73505,P73274,P73443,Q55729,P74296,Q55187,P73942,P73201,Q55806,P73655,Q55522	0.25784	0.992079	0.55
GO:0034622	cellular protein-containing complex assembly	P	11	20	705	1555	0.0156028	0.0128617	over	P73308,P73318,P36237,P74229,P73316,P10549,P72741,P74149,P73912,Q55013,P73315	P73308,P73318,P36237,P48957,P74229,P73298,P73316,Q55397,P10549,P74367,P73956,P72741,P73675,P74149,P73912,Q55013,Q55543,P73315,P73658,P73456	0.25784	0.992079	0.55
GO:0016875	ligase activity, forming carbon-oxygen bonds	F	11	20	705	1555	0.0156028	0.0128617	over	P74423,Q55486,Q55690,P52276,Q55778,Q55716,P73443,Q55729,P74296,P73201,Q55806	P74423,Q55486,Q55690,P73851,P52276,Q55778,Q55716,Q55653,P74592,P73505,P73274,P73443,Q55729,P74296,Q55187,P73942,P73201,Q55806,P73655,Q55522	0.25784	0.992079	0.55
GO:0006418	tRNA aminoacylation for protein translation	P	11	20	705	1555	0.0156028	0.0128617	over	P74423,Q55486,Q55690,P52276,Q55778,Q55716,P73443,Q55729,P74296,P73201,Q55806	P74423,Q55486,Q55690,P52276,P73851,Q55778,Q55716,Q55653,P74592,P73505,P73274,P73443,Q55729,P74296,Q55187,P73942,P73201,Q55806,P73655,Q55522	0.25784	0.992079	0.55
GO:0006553	lysine metabolic process	P	4	6	705	1555	0.00567376	0.00385852	over	P74667,Q55513,P74569,Q55828	P72642,P74667,Q55512,Q55513,P74569,Q55828	0.260481	0.992079	0.666667
GO:0022904	respiratory electron transport chain	P	4	6	705	1555	0.00567376	0.00385852	over	P74044,P26524,Q55013,Q57038	P73735,P74044,P26524,Q55429,Q55013,Q57038	0.260481	0.992079	0.666667
GO:0004527	exonuclease activity	F	4	6	705	1555	0.00567376	0.00385852	over	P72659,P54123,Q55641,P73012	P72659,P73407,P54123,Q55641,Q46363,P73012	0.260481	0.992079	0.666667
GO:0009654	photosystem II oxygen evolving complex	C	4	6	705	1555	0.00567376	0.00385852	over	P10549,Q55356,Q55332,P73952	P10549,P73048,Q55356,Q55332,P73952,P73731	0.260481	0.992079	0.666667
GO:0009085	lysine biosynthetic process	P	4	6	705	1555	0.00567376	0.00385852	over	P74667,Q55513,P74569,Q55828	P72642,P74667,Q55512,Q55513,P74569,Q55828	0.260481	0.992079	0.666667
GO:0046451	diaminopimelate metabolic process	P	4	6	705	1555	0.00567376	0.00385852	over	P74667,Q55513,P74569,Q55828	P72642,P74667,Q55512,Q55513,P74569,Q55828	0.260481	0.992079	0.666667
GO:0016861	intramolecular oxidoreductase activity, interconverting aldoses and ketoses	F	4	6	705	1555	0.00567376	0.00385852	over	P74561,P52983,Q55766,Q59994	P74561,P52983,Q55508,Q55766,Q59994,P74497	0.260481	0.992079	0.666667
GO:0009089	lysine biosynthetic process via diaminopimelate	P	4	6	705	1555	0.00567376	0.00385852	over	Q55828,P74667,Q55513,P74569	Q55828,P72642,P74667,Q55512,Q55513,P74569	0.260481	0.992079	0.666667
GO:0016860	intramolecular oxidoreductase activity	F	4	6	705	1555	0.00567376	0.00385852	over	P74561,P52983,Q55766,Q59994	P74561,P52983,Q55508,Q55766,Q59994,P74497	0.260481	0.992079	0.666667
GO:0003755	peptidyl-prolyl cis-trans isomerase activity	F	4	6	705	1555	0.00567376	0.00385852	over	Q55511,P73789,Q55118,P72704	Q55511,P73789,Q55118,P73037,P72704,Q55780	0.260481	0.992079	0.666667
GO:0006812	cation transport	P	10	18	705	1555	0.0141844	0.0115756	over	P24602,P73287,P27180,P26527,P27183,P27181,P27179,P27182,P19050,P72799	Q55496,P73213,P24602,P73287,Q55687,P73496,P27180,P26527,P26533,P27183,P27181,P27179,P17253,P27182,P19050,P27178,P74393,P72799	0.260984	0.992079	0.555556
GO:0022890	inorganic cation transmembrane transporter activity	F	8	14	705	1555	0.0113475	0.00900322	over	P27180,P26527,P27183,P27181,P27179,P27182,P74044,P72799	P27180,P26527,P26533,P27183,P27181,P27179,P17253,P27182,P27178,P74044,P74477,P74393,Q55794,P72799	0.266189	0.992079	0.571429
GO:0051082	unfolded protein binding	F	8	14	705	1555	0.0113475	0.00900322	over	Q05971,Q05972,P22034,P22358,P73789,P50027,P74702,Q55510	Q05971,Q05972,Q59978,P22034,P22358,P73789,P73462,P50027,Q55154,P74702,Q55505,Q55510,P73098,P73097	0.266189	0.992079	0.571429
GO:0098655	cation transmembrane transport	P	8	14	705	1555	0.0113475	0.00900322	over	P27180,P26527,P27183,P27181,P27179,P27182,P19050,P72799	P73496,P27180,P26527,P26533,P27183,P27181,P27179,P17253,P27182,P19050,P27178,P74393,Q55687,P72799	0.266189	0.992079	0.571429
GO:0010181	FMN binding	F	5	8	705	1555	0.0070922	0.00514469	over	P27319,Q55660,P23353,P73129,P73195	P27319,Q55660,P74211,P23353,P74024,Q55393,P73129,P73195	0.266352	0.992079	0.625
GO:0015035	protein disulfide oxidoreductase activity	F	5	8	705	1555	0.0070922	0.00514469	over	P52232,P73492,Q55194,P73056,P73920	P52231,P73263,P52232,P73492,Q55194,P74593,P73056,P73920	0.266352	0.992079	0.625
GO:0042026	protein refolding	P	5	8	705	1555	0.0070922	0.00514469	over	Q05972,P22034,P22358,P73789,P74361	Q05972,P22034,P22358,P73789,P74361,Q55154,Q55505,P73098	0.266352	0.992079	0.625
GO:0008320	protein transmembrane transporter activity	F	5	8	705	1555	0.0070922	0.00514469	over	P73472,P38382,Q55610,P73010,P74664	P73472,P74508,P38382,Q55610,Q55709,P73010,P74664,P73435	0.266352	0.992079	0.625
GO:0009605	response to external stimulus	P	7	12	705	1555	0.00992908	0.00771704	over	Q55445,P73173,P73007,Q55443,Q55274,P74102,P72810	Q55445,Q55527,P73173,P73007,Q55443,P73722,P74737,P72894,P73412,Q55274,P74102,P72810	0.267794	0.992079	0.583333
GO:0015078	proton transmembrane transporter activity	F	7	12	705	1555	0.00992908	0.00771704	over	P27180,P26527,P27183,P27181,P27179,P27182,P74044	P27180,P26527,P26533,P27183,P27181,P27179,P17253,P27182,P27178,P74044,P74477,P74393	0.267794	0.992079	0.583333
GO:0006979	response to oxidative stress	P	7	12	705	1555	0.00992908	0.00771704	over	P73824,P72697,P73348,P73492,P74250,P73728,P72849	P73824,P72697,P73348,P73492,P74250,P74593,P73728,P72622,P73911,P72849,Q55624,P74133	0.267794	0.992079	0.583333
GO:0015077	monovalent inorganic cation transmembrane transporter activity	F	7	12	705	1555	0.00992908	0.00771704	over	P27180,P26527,P27183,P27181,P27179,P27182,P74044	P27180,P26527,P26533,P27183,P27181,P27179,P17253,P27182,P27178,P74044,P74477,P74393	0.267794	0.992079	0.583333
GO:0009628	response to abiotic stimulus	P	7	12	705	1555	0.00992908	0.00771704	over	P74361,P74702,P73437,P72991,Q55700,P74102,P22358	P74258,P74361,P74702,Q55505,P73437,P72991,Q55700,P73179,P74102,P22358,Q55154,P73098	0.267794	0.992079	0.583333
GO:0048038	quinone binding	F	7	12	705	1555	0.00992908	0.00771704	over	P74771,P74338,P19125,P19050,P27724,P26524,P26523	P74771,P74338,P74069,P26525,P19125,P19050,P27724,P26524,P26523,P26522,P19045,Q55429	0.267794	0.992079	0.583333
GO:0022618	ribonucleoprotein complex assembly	P	6	10	705	1555	0.00851064	0.00643087	over	P73308,P73318,P36237,P74229,P73316,P73315	P73308,P73318,P36237,P48957,P74229,P73298,P73316,Q55397,P73315,P73658	0.268152	0.992079	0.6
GO:0051604	protein maturation	P	6	10	705	1555	0.00851064	0.00643087	over	P73157,P72625,P72731,P74596,P74383,P73268	P73157,P72625,Q55418,P77966,P73529,P72731,P74596,P74383,P73268,Q55638	0.268152	0.992079	0.6
GO:0006631	fatty acid metabolic process	P	6	10	705	1555	0.00851064	0.00643087	over	Q55120,P74638,P73848,P73574,P74582,P73016	Q55120,P74638,P73848,P73242,P73574,P73283,P73950,Q55160,P74582,P73016	0.268152	0.992079	0.6
GO:0006458	'de novo' protein folding	P	6	10	705	1555	0.00851064	0.00643087	over	Q55511,Q05971,P22358,P50027,Q05972,P22034	Q55511,Q05971,P22358,P50027,Q55154,Q55505,P73098,P73097,Q05972,P22034	0.268152	0.992079	0.6
GO:0005622	intracellular	C	219	470	705	1555	0.310638	0.302251	over	P77972,P73312,P73308,P36236,P73318,P73315,P42352,P74267,P73305,P36237,P72851,P23350,P73306,P73296,P48959,P73289,P73304,P74229,P48946,P73636,P73314,P74518,P73316,P72866,P74071,P73311,P73824,P74250,Q55141,P73418,Q55766,Q55564,P73299,P72874,P73348,P36265,P52761,P22358,P73471,P52232,P72648,P29107,P73527,P52983,P72659,P54691,P74717,P77969,P72871,P72776,Q59994,P54224,Q55894,P73104,P50027,P73301,P74667,…	P77972,P23349,P73312,P73308,P36236,P73318,P73315,P73309,P42352,P74267,P73305,P36237,P72851,P73294,P23350,P48957,P73306,P73296,P36239,P73313,P48959,P73289,P73304,P73293,P74229,P48946,P73307,P73298,P73636,P73314,P74518,P73316,P72866,P74071,P73311,P17253,Q55137,P73824,P74250,P73885,P73505,P54225,P73057,Q55141,P74456,P73418,Q55766,Q55564,P73299,P72874,P74421,P73348,P36265,P52761,P73263,P22358,P73471,…	0.273968	0.992079	0.465957
GO:0046914	transition metal ion binding	F	35	71	705	1555	0.0496454	0.0456592	over	P73068,Q55013,P72602,P09190,P72609,P72599,P09191,P74558,P19050,Q57038,Q55980,P72731,P72584,P21697,P74044,P73323,P24602,P73321,P73287,Q55664,P77969,P73437,P72991,Q55894,Q55700,P74527,Q55778,P54123,Q55510,P74423,P73268,P73971,P73676,Q55663,Q55688	P73068,Q55013,P72602,P09190,P26525,P72609,P46445,P72599,P09191,P74558,P26287,P19050,Q57038,Q55980,P72731,P09192,P16033,P73672,P72584,P73213,P21697,P74044,P73323,P24602,P73321,P73287,Q55136,Q55622,Q55664,Q55759,P77969,P73437,P72991,Q55894,Q55700,Q55797,P74527,P73058,P74509,P77962,P74721,P73179,Q55778,P54123,P73138,P73505,Q55505,Q55510,Q55142,Q54735,P74739,P74423,P73412,Q55638,P73407,P73796,P72955,…	0.285788	0.992079	0.492958
GO:0000287	magnesium ion binding	F	18	35	705	1555	0.0255319	0.022508	over	P73849,P80507,P29107,P77972,P54205,P72659,Q55557,Q55801,P74643,P72871,P80046,P74296,P29254,P73617,P73918,P29255,P73443,P72931	P72753,P73849,P80507,P29107,P77972,P54205,P72796,P72659,Q55557,P73960,Q55801,P74643,P72871,Q55574,P80046,P73534,P74296,P29254,P73617,P73918,P29255,P74324,Q6ZEJ5,Q55469,Q55187,P73443,Q55848,P72644,P74027,P72965,P73290,P72931,Q55336,P74299,P73067	0.2867	0.992079	0.514286
GO:0009059	macromolecule biosynthetic process	P	81	170	705	1555	0.114894	0.109325	over	Q55499,P73012,P74668,P72834,P74565,P73306,P74395,P36265,Q55877,P73297,P73666,Q55525,Q6ZER5,P72781,Q6YRQ3,Q55554,Q55588,P74298,P74670,Q55693,Q6ZEF5,P73499,Q55385,P73312,P73308,P74226,P36236,P73310,P73318,P73315,P42352,P74267,P73305,P36237,P73304,P74410,P73299,P73014,P72851,P48949,Q55450,P23350,P74229,P48946,P73336,P73296,P73636,P73314,P48959,P73316,P48958,P73530,P72866,P74071,P73311,P73289,P74230,…	P73722,Q55499,Q55505,P73097,P73012,P73340,P74668,P73264,P72834,P74565,Q55397,P73306,P73317,P74456,P74395,P36265,Q55770,P72688,Q55877,P52415,P74521,P52981,P74027,P72623,Q55738,Q55418,P73407,P74352,P73297,P74177,P77965,P73334,P73666,Q59996,Q55525,Q55192,P73710,Q55758,Q6ZER5,P72781,Q6YRQ3,P74803,Q55540,P72681,Q55554,P73808,Q55588,Q6ZEG7,P72708,Q6ZEJ4,Q55919,Q6YRR2,P74514,P74298,P73168,P74670,Q55414,…	0.287568	0.992079	0.476471
GO:0044424	intracellular part	C	218	469	705	1555	0.30922	0.301608	over	Q05971,P74494,P72697,P72797,P73297,P22358,P74467,P52232,P74383,Q55511,P54416,P72641,P74561,P80507,P77961,P73728,Q55801,P74565,Q55119,P74572,P73376,P73935,Q55667,Q59993,P73971,P80046,P73848,P54899,Q59992,P73201,P74361,P74122,P73930,P74355,P72689,P74157,P73546,P74755,Q55167,P74527,Q55806,P73997,Q55729,Q55486,P0DJF8,P73443,Q55513,P73668,Q55716,P54123,P52276,Q55443,P72931,P73077,P72896,P27183,P27181,…	Q55137,P52231,P73796,Q05971,P73302,P74456,P74070,P73722,Q59978,P74494,P72697,P72797,P73297,P74227,P74322,P74386,P73263,Q55136,P73660,P22358,P74467,P52232,P74383,P80505,Q55511,P54416,P72641,P74561,P80507,P77961,Q55759,P73728,Q55801,P74344,P74415,P74565,P77973,Q55119,Q55665,P28371,P74572,Q55527,P72586,Q55497,P73376,P73935,P74144,Q55667,Q55139,P73456,Q59993,P73886,P73971,P80046,P73848,P73618,P54899,…	0.294393	0.992079	0.464819
GO:0034645	cellular macromolecule biosynthetic process	P	79	166	705	1555	0.112057	0.106752	over	Q55499,P73012,P74565,P73306,P74395,P36265,Q55877,P73297,P73666,Q55525,Q6ZER5,P72781,Q6YRQ3,Q55554,Q55588,P74298,P74670,Q55693,Q6ZEF5,P73499,Q55385,P73312,P73308,P74226,P36236,P73310,P73318,P73315,P42352,P74267,P73305,P36237,P73304,P74410,P73299,P73014,P72851,P48949,Q55450,P23350,P74229,P48946,P73336,P73296,P73636,P73314,P48959,P73316,P48958,P73530,P72866,P74071,P73311,P73289,P74230,P73292,Q55004,…	P73722,Q55499,Q55505,P73097,P73012,P73340,P74565,Q55397,P73306,P73317,P74456,P74395,P36265,Q55770,P72688,Q55877,P52415,P74521,P52981,P74027,P72623,Q55738,Q55418,P73407,P74352,P73297,P74177,P77965,P73334,P73666,Q59996,Q55525,Q55192,P73710,Q55758,Q6ZER5,P72781,Q6YRQ3,P74803,Q55540,P72681,Q55554,P73808,Q55588,Q6ZEG7,P72708,Q6ZEJ4,Q55919,Q6YRR2,P74514,P74298,P73168,P74670,Q55414,P72943,Q55750,Q55693,…	0.296084	0.992079	0.475904
GO:0043933	protein-containing complex subunit organization	P	15	29	705	1555	0.0212766	0.0186495	over	P73308,P73318,P36237,P74229,P73316,P10549,P72741,P74149,P73912,Q55013,P74395,P36265,P72874,P73315,P73016	P73308,P73318,P36237,P48957,P74229,P73298,P73316,Q55397,P74456,P74707,P73473,P10549,P74367,P73956,P72741,P73675,P74149,P73912,Q55013,P74395,P36265,P72688,P72874,Q55543,P73315,P73658,P73456,P73016,P73462	0.304232	0.992079	0.517241
GO:0071705	nitrogen compound transport	P	15	29	705	1555	0.0212766	0.0186495	over	P38382,P73930,Q55610,P74390,P73472,P74189,P74175,P73010,P73357,Q55511,P72603,P72942,P72604,Q55834,P74664	P38382,P73930,Q55709,Q55610,Q55501,P74214,P74390,P73472,P74189,P74175,P73010,P72647,P74508,P73435,P74465,P73357,Q55386,Q55511,P72603,P72942,Q55832,P73704,P73650,P72604,P72941,Q55834,P74176,P74664,P73544	0.304232	0.992079	0.517241
GO:0070011	peptidase activity, acting on L-amino acid peptides	F	21	42	705	1555	0.0297872	0.0270096	over	P74467,P54416,P74466,Q59993,P73157,P73458,P75023,P73437,P72991,Q55700,Q55510,Q55701,P73971,P74474,Q55728,P74305,P74571,P74002,Q55682,P74383,P74527	P73722,P72780,P74467,P54416,P74466,Q59993,P74698,P73157,Q55477,P73940,P73354,P73458,P75023,P73437,P72991,Q55700,P73179,Q55510,Q55701,P73971,P74468,P74474,P74220,Q55728,P74032,P73407,P74305,P74114,P73529,P73559,P74571,P74509,Q55142,P74002,Q55361,P73832,Q55682,Q55413,P74383,Q55604,P53579,P74527	0.322329	0.992079	0.5
GO:0023052	signaling	P	12	23	705	1555	0.0170213	0.014791	over	Q55447,Q55788,P72781,P73175,P74138,P74298,Q55178,P73458,P75023,Q55445,P73173,P73007	P73243,Q55447,Q55788,P72781,P73175,P73006,P74138,P73150,Q55169,Q55919,P74298,P73078,Q55448,P74294,Q55178,P73458,Q55444,P75023,Q55445,P73173,P73007,P73008,Q55414	0.324076	0.992079	0.521739
GO:0007165	signal transduction	P	12	23	705	1555	0.0170213	0.014791	over	Q55447,Q55788,P72781,P73175,P74138,P74298,Q55178,P73458,P75023,Q55445,P73173,P73007	P73243,Q55447,Q55788,P72781,P73175,P73006,P74138,P73150,Q55169,Q55919,P74298,P73078,Q55448,P74294,Q55178,P73458,Q55444,P75023,Q55445,P73173,P73007,P73008,Q55414	0.324076	0.992079	0.521739
GO:0009056	catabolic process	P	35	72	705	1555	0.0496454	0.0463023	over	P73560,P73546,P72830,P77972,P52983,Q55664,P74309,Q59994,P72938,P72659,P74467,P54416,P74466,Q59993,P73043,P73375,P72849,P72939,Q55910,P73736,P73581,P73437,P72991,Q55700,P73946,P74506,Q55557,P74582,Q55510,P73348,P73728,Q55801,P74527,P73068,P52761	P73560,P54261,P73546,P73511,P72691,P73608,P74507,P72830,P74421,P80505,P77972,P52983,Q55664,P74309,Q59994,P72740,P73534,P49433,Q55855,Q55162,P72938,P72659,P74467,P54416,P74466,Q59993,P72775,P72587,Q55629,P73043,P74665,P77962,P73375,P72849,P74133,P74432,P72939,Q55910,P73736,P73581,P73618,Q54735,Q55585,P73437,P72991,Q55700,P73179,P73946,P74506,P74368,Q55557,P74061,P73424,P74027,P74008,P74582,P73634,…	0.325456	0.992079	0.486111
GO:0042623	ATPase activity, coupled	F	19	38	705	1555	0.0269504	0.0244373	over	P73077,P27180,P26527,P27183,P27181,P27179,P27182,P74467,P54416,P74466,P73437,P72991,Q59993,Q55700,Q55510,Q55701,P72799,P22358,P74702	Q55738,P73077,P77966,P27180,P26527,P26533,P27183,P27181,P27179,P17253,P27182,P27178,Q55649,P73267,P73278,P74176,P74467,P54416,P74466,P73437,P72991,Q59993,Q55700,P73179,Q55510,Q55701,P74737,Q55196,P73788,P72607,P73721,Q55794,P72799,Q55709,P22358,Q55154,P74702,P73098	0.336192	0.992079	0.5
GO:0051539	4 iron, 4 sulfur cluster binding	F	10	19	705	1555	0.0141844	0.0122186	over	P32422,Q55781,Q55389,P19050,Q55894,Q55366,P29254,P29255,P74582,P73195	P32422,Q55781,P26525,Q55389,P19050,Q55894,Q55366,P74689,P29254,P73672,P29255,P72854,P74557,Q55607,P54384,P74582,P74024,P73448,P73195	0.339011	0.992079	0.526316
GO:0006464	cellular protein modification process	P	18	36	705	1555	0.0255319	0.0231511	over	P74644,P72625,P73747,Q55013,P73441,Q54714,Q01952,P72870,Q54715,Q01951,P74102,Q55445,P05429,Q55274,P29254,P29255,Q55178,Q55693	P53579,P74644,P72625,P72720,P72930,P73092,P73747,P74371,Q55013,P73660,P73441,Q54714,Q01952,P72870,Q54715,Q01951,P74551,P74102,Q55544,Q55445,P05429,Q55274,P09193,P09192,P16033,P29254,P29255,P73462,P72894,Q55178,Q55783,Q55838,Q55693,Q55638,Q55163,P72622	0.343589	0.992079	0.5
GO:0036211	protein modification process	P	18	36	705	1555	0.0255319	0.0231511	over	P74644,P72625,P73747,Q55013,P73441,Q54714,Q01952,P72870,Q54715,Q01951,P74102,Q55445,P05429,Q55274,P29254,P29255,Q55178,Q55693	P53579,P72622,P74644,P72625,P72720,P72930,P73092,P73747,P74371,Q55013,P73660,P73441,Q54714,Q01952,P72870,Q54715,Q01951,P74551,P74102,Q55544,Q55445,P05429,Q55274,P09193,P09192,P16033,P29254,P29255,P73462,P72894,Q55178,Q55783,Q55838,Q55693,Q55638,Q55163	0.343589	0.992079	0.5
GO:0042802	identical protein binding	F	9	17	705	1555	0.012766	0.0109325	over	P74645,P74182,P73348,P73091,P09191,P74295,P73728,P72731,P74702	Q59978,P72848,P73832,P74645,P74182,P73348,P72780,P73091,P09191,P74295,P73728,P73456,P72731,P74702,P74208,Q54735,P73407	0.347139	0.992079	0.529412
GO:0098660	inorganic ion transmembrane transport	P	8	15	705	1555	0.0113475	0.0096463	over	P27180,P26527,P27183,P27181,P27179,P27182,P19050,P73785	P73496,P27180,P26527,P26533,P27183,P27181,P27179,P17253,P27182,P19050,P73785,Q55199,P27178,P74393,Q55687	0.355805	0.992079	0.533333
GO:1901565	organonitrogen compound catabolic process	P	16	32	705	1555	0.022695	0.0205788	over	P73560,P74467,P54416,P74466,Q59993,P73043,P73375,P72849,P73736,P73581,P73437,P72991,Q55700,Q55510,P74527,P52761	P73560,P54261,Q55162,P74467,P54416,P74466,Q59993,P72775,P72587,Q55629,P73043,P74665,P77962,P73375,P72849,P74133,P73736,P73581,Q54735,Q55585,P73437,P72991,Q55700,P73179,P74008,P73634,Q55510,P74527,P73796,P74386,P73061,P52761	0.359479	0.992079	0.5
GO:1902494	catalytic complex	C	16	32	705	1555	0.022695	0.0205788	over	P77972,Q55120,P74638,P74296,P26524,P73560,P10549,Q55356,Q55332,P73952,P19050,Q55141,P73527,P72830,P73785,P72625	P77972,P74587,P74207,Q55120,P74638,P74296,P26524,P26522,P19045,P73560,P73033,P10549,P73048,Q55356,Q55332,P73952,P73731,P19050,Q55141,P73527,P74357,Q55848,P72830,Q55898,P73785,P73732,Q55199,Q55649,P73544,P72625,P73412,Q55137	0.359479	0.992079	0.5
GO:0015672	monovalent inorganic cation transport	P	7	13	705	1555	0.00992908	0.00836013	over	P27180,P26527,P27183,P27181,P27179,P27182,P19050	Q55496,P73496,P27180,P26527,P26533,P27183,P27181,P27179,P17253,P27182,P19050,P27178,P74393	0.365114	0.992079	0.538462
GO:0098662	inorganic cation transmembrane transport	P	7	13	705	1555	0.00992908	0.00836013	over	P27180,P26527,P27183,P27181,P27179,P27182,P19050	P73496,P27180,P26527,P26533,P27183,P27181,P27179,P17253,P27182,P19050,P27178,P74393,Q55687	0.365114	0.992079	0.538462
GO:0044260	cellular macromolecule metabolic process	P	108	232	705	1555	0.153191	0.149196	over	Q55499,P73012,P74565,P73306,P74395,P36265,Q55877,P73546,P73077,P74722,P72938,P73297,P73666,Q55525,Q6ZER5,P72781,Q6YRQ3,Q55554,Q55588,P74298,P74670,Q55693,Q6ZEF5,P73499,P72659,Q55385,P73312,P73308,P74226,P36236,P73310,P73318,P73315,P42352,P74267,P73305,P36237,P73304,P74410,P73299,P73014,P72851,P48949,Q55450,P23350,P74229,P48946,P73336,P73296,P73636,P73314,P48959,P73316,P48958,P73530,P72866,P74071,…	P73722,Q55499,Q55505,P73097,P73012,P73340,Q55750,P74565,Q55397,P73306,P73317,P74456,P74395,P36265,Q55770,P72688,Q55877,P53579,P52415,P74521,P52981,P74027,P72623,P73546,P73511,P72691,P73608,Q55738,P73810,P73077,P77966,Q55418,P73407,P74737,P74722,P74533,P73412,Q6ZE83,P72938,Q6ZEE9,P74352,P73297,P74177,P77965,P73334,P73666,Q59996,Q55525,Q55192,P73710,Q55758,Q6ZER5,P72781,Q6YRQ3,P74803,Q55540,P72681,…	0.369736	0.992079	0.465517
GO:0005509	calcium ion binding	F	6	11	705	1555	0.00851064	0.00707395	over	P72797,P73952,P73019,Q55583,P73089,P73817	P72797,P73048,P73952,P74647,P73019,Q55583,Q6ZEX5,P73089,P73817,P74649,P73139	0.375207	0.992079	0.545455
GO:0009142	nucleoside triphosphate biosynthetic process	P	14	28	705	1555	0.0198582	0.0180064	over	P77972,P52983,Q55664,P74309,Q59994,P74494,P73853,P27180,P26527,P27183,P27181,P27179,P27182,P72830	P74421,P80505,P77972,P52983,Q55664,P74309,Q59994,P72740,P73534,P49433,Q55855,P74507,P74494,P73853,P73053,P74208,P17253,P27180,P26527,P26533,P27183,P27181,P27179,P27182,P27178,P74457,P72830,P74286	0.377143	0.992079	0.5
GO:0003954	NADH dehydrogenase activity	F	5	9	705	1555	0.0070922	0.00578778	over	P19125,P19050,P26524,P26523,P73195	P26525,P19125,P19050,P26524,P26523,P19045,Q55429,P74024,P73195	0.386295	0.992079	0.555556
GO:0046128	purine ribonucleoside metabolic process	P	5	9	705	1555	0.0070922	0.00578778	over	P73935,P0DJF8,P74494,P73853,P72810	P73935,P0DJF8,P49057,P74494,P73853,P72810,P74497,P74008,Q55371	0.386295	0.992079	0.555556
GO:0003729	mRNA binding	F	5	9	705	1555	0.0070922	0.00578778	over	P74582,P74229,P73314,P73530,P74142	P74582,P73298,P72914,P73294,P74229,P73314,P73530,Q55397,P74142	0.386295	0.992079	0.555556
GO:0006633	fatty acid biosynthetic process	P	5	9	705	1555	0.0070922	0.00578778	over	P73016,Q55120,P74638,P73848,P73574	P73016,Q55120,P74638,P73848,P73242,P73574,P73283,P73950,Q55160	0.386295	0.992079	0.555556
GO:0016310	phosphorylation	P	13	26	705	1555	0.0184397	0.0167203	over	P77972,P52983,Q55664,P74309,Q59994,P74644,Q55178,P74645,P74044,P26524,Q55693,P72830,P73286	P74421,P80505,P77972,P52983,Q55664,P74309,Q59994,P72740,P73534,P49433,Q55855,P74507,P74644,Q55178,P74645,P74044,P26524,Q55429,Q55783,Q55838,Q55693,Q55507,P72830,P72747,P72748,P73286	0.386794	0.992079	0.5
GO:0140096	catalytic activity, acting on a protein	F	38	80	705	1555	0.0539007	0.0514469	over	P74288,Q55443,P74137,Q55177,Q55693,Q55178,Q55511,P73789,Q55118,P72704,P74467,P54416,P74466,Q59993,P73157,P73458,P75023,P73437,P72991,Q55700,Q55510,Q55701,P73971,P74474,Q55728,P74305,P74571,P74002,Q55682,P74016,Q55662,P73579,P73605,P74745,P72877,P73626,P74383,P74527	Q55527,P74288,Q55443,P73870,Q55783,P74137,Q55838,P72791,Q55177,Q6YS03,Q55693,P73035,Q55178,Q55511,P73789,Q55118,P73037,P72704,Q55780,P73722,P72780,P74467,P54416,P74466,Q59993,P74698,P73157,Q55477,P73940,P73354,P73458,P75023,P73437,P72991,Q55700,P73179,Q55510,Q55701,P73971,P74468,P74474,P74220,Q55728,P74032,P73407,P74305,P74114,P73529,P73559,P74571,P74509,Q55142,P74002,Q55361,P73832,Q55682,Q55413,…	0.387311	0.992079	0.475
GO:1901575	organic substance catabolic process	P	32	67	705	1555	0.0453901	0.0430868	over	P73560,P73546,P72830,P77972,P52983,Q55664,P74309,Q59994,P72938,P72659,P74467,P54416,P74466,Q59993,P73043,P73375,P72849,P72939,Q55910,P73736,P73581,P73437,P72991,Q55700,P73946,P74506,P74582,Q55510,Q55801,P74527,P73068,P52761	P73560,P54261,P73546,P73511,P72691,P73608,P74507,P72830,P74421,P80505,P77972,P52983,Q55664,P74309,Q59994,P72740,P73534,P49433,Q55855,Q55162,P72938,P72659,P74467,P54416,P74466,Q59993,P72775,P72587,Q55629,P73043,P74665,P77962,P73375,P72849,P74133,P74432,P72939,Q55910,P73736,P73581,P73618,Q54735,Q55585,P73437,P72991,Q55700,P73179,P73946,P74506,P74368,P74061,P73424,P74027,P74008,P74582,P73634,Q55510,…	0.38785	0.992079	0.477612
GO:0071944	cell periphery	C	55	117	705	1555	0.0780142	0.0752412	over	P74771,P72827,Q55899,P73954,P73452,Q55460,P74044,P74174,P38382,P73930,P73157,P73920,P72877,P73450,P73077,P73817,P73785,P72603,P73010,P72604,P72942,P73553,P74248,Q55834,Q55610,Q55693,P19569,P29256,Q55274,P29254,P37277,P29255,P10549,Q55013,Q55356,Q55332,P09190,P09191,P74145,Q55354,P05429,P14835,P73676,P27180,P26527,P27183,P27181,P27179,P19050,P26524,P72602,P74189,P72609,P72599,P72594	P74771,P72827,Q55899,P73954,P73452,P26290,Q55900,P72897,P74300,Q55460,P74044,P74174,P74508,P72740,Q55614,P38382,P73795,P73930,P73157,Q55155,Q55720,Q55396,Q55709,Q55196,P73544,Q55687,P74409,Q55164,P73920,P72877,P29273,P74096,P54147,P72775,P73496,P74465,P73450,Q55429,Q55799,P73870,P73788,Q6ZES8,Q55487,Q55414,Q55529,P73278,P74176,P74393,P73077,P74477,Q55419,P72730,P73817,P73785,P73732,Q55199,Q55649,…	0.38852	0.992079	0.470085
GO:0044444	cytoplasmic part	C	114	246	705	1555	0.161702	0.158199	over	P73824,P74250,Q55141,P73418,Q55766,Q55564,P73299,P72874,P73348,P36265,P52761,P22358,P73471,P52232,P72648,P29107,P73527,P52983,P72659,P54691,P74717,P77969,P72871,P72776,Q59994,P54224,Q55894,P73104,P50027,P73301,P74667,P73617,P74722,P0DJF8,P74002,P74569,Q55778,Q55690,P74582,P73043,P23353,P74423,Q55390,Q55707,Q55385,P74226,P74410,P48949,P73336,P48958,P73530,P73292,Q55004,P74142,Q55953,P73560,Q55120,…	P73824,P74250,P73885,P73505,P54225,P73057,Q55141,P74456,P73418,Q55766,Q55564,P73299,P72874,P74421,P73348,P36265,P52761,P73263,P22358,P73471,P74314,P52232,P72648,P29107,P73922,P74665,P73527,P77968,P52983,Q55900,P72796,P72659,P20804,P73282,P54691,P73960,P74717,P74344,P77969,P74754,P48576,P72871,P74061,P74457,P72776,Q59994,P54224,Q55894,P73242,P73104,Q55624,P72688,Q55625,P73990,P73424,P73283,P74308,…	0.391187	0.992079	0.463415
GO:0006996	organelle organization	P	12	24	705	1555	0.0170213	0.0154341	over	P73308,P73318,P36237,P74229,P73316,P73077,P73437,P72991,Q55700,P73418,P72874,P73315	P73308,P73318,P36237,P48957,P74229,P73298,P73316,Q55750,P73810,Q55738,P73077,P77966,Q55418,P73340,P74707,P73437,P72991,Q55700,P73179,P73418,P72874,Q55543,P73315,P73658	0.397103	0.992079	0.5
GO:0040011	locomotion	P	4	7	705	1555	0.00567376	0.00450161	over	Q55445,P73173,P73007,Q55443	Q55445,Q55527,P73173,P73007,Q55443,P73407,Q55414	0.3987	0.992079	0.571429
GO:0016168	chlorophyll binding	F	4	7	705	1555	0.00567376	0.00450161	over	P05429,Q55274,P29254,P29255	P05429,Q55274,P09193,P09192,P16033,P29254,P29255	0.3987	0.992079	0.571429
GO:1990234	transferase complex	C	4	7	705	1555	0.00567376	0.00450161	over	Q55141,P73527,P72830,P72625	Q55141,P73527,Q55848,P72830,Q55898,P72625,P74357	0.3987	0.992079	0.571429
GO:0006549	isoleucine metabolic process	P	4	7	705	1555	0.00567376	0.00450161	over	Q55141,P29107,P54691,P73375	Q55141,P29107,P54691,P74689,Q55512,P52986,P73375	0.3987	0.992079	0.571429
GO:0006886	intracellular protein transport	P	4	7	705	1555	0.00567376	0.00450161	over	P38382,P73930,Q55610,P73472	P38382,P73930,Q55709,Q55610,Q55501,P74214,P73472	0.3987	0.992079	0.571429
GO:0009097	isoleucine biosynthetic process	P	4	7	705	1555	0.00567376	0.00450161	over	Q55141,P29107,P54691,P73375	Q55141,P29107,P54691,P74689,Q55512,P52986,P73375	0.3987	0.992079	0.571429
GO:0034613	cellular protein localization	P	4	7	705	1555	0.00567376	0.00450161	over	P38382,P73930,Q55610,P73472	P38382,P73930,Q55709,Q55610,Q55501,P74214,P73472	0.3987	0.992079	0.571429
GO:0043022	ribosome binding	F	4	7	705	1555	0.00567376	0.00450161	over	P72874,Q55511,P74518,P73301	P72874,Q55511,P74518,P73886,P74707,P73301,P74035	0.3987	0.992079	0.571429
GO:0017001	antibiotic catabolic process	P	4	7	705	1555	0.00567376	0.00450161	over	P74582,P73348,P73728,Q55557	P74582,P73348,P73728,Q55624,P73911,P73138,Q55557	0.3987	0.992079	0.571429
GO:0070727	cellular macromolecule localization	P	4	7	705	1555	0.00567376	0.00450161	over	P38382,P73930,Q55610,P73472	P38382,P73930,Q55709,Q55610,Q55501,P74214,P73472	0.3987	0.992079	0.571429
GO:0044435	plastid part	C	4	7	705	1555	0.00567376	0.00450161	over	P73437,P72991,Q55700,P73146	P73437,P72991,Q55700,P73179,P73146,P17253,P16033	0.3987	0.992079	0.571429
GO:0044434	chloroplast part	C	4	7	705	1555	0.00567376	0.00450161	over	P73437,P72991,Q55700,P73146	P17253,P73437,P72991,Q55700,P16033,P73179,P73146	0.3987	0.992079	0.571429
GO:0043094	cellular metabolic compound salvage	P	4	7	705	1555	0.00567376	0.00450161	over	P73935,P0DJF8,P54205,P72641	P73935,P0DJF8,P72753,P54205,P74497,P73302,P72641	0.3987	0.992079	0.571429
GO:0006091	generation of precursor metabolites and energy	P	30	63	705	1555	0.0425532	0.0405145	over	P73546,P77972,P52983,Q55664,P74309,Q59994,P80046,P74582,Q55013,Q57038,P74174,P19050,P73195,P74795,P09190,P09191,Q55274,P27589,P05429,P32422,P73437,P72991,Q55700,P10549,P19125,P27724,P26524,Q55332,P74044,P72830	P52415,P74521,P52981,P74027,P72623,P73546,P73511,P72691,P73608,P73138,P74421,P80505,P77972,P52983,Q55664,P74309,Q59994,P72740,P73534,P49433,Q55855,P74507,P80046,Q55383,Q59977,P72927,P74286,P74582,P74299,Q55013,Q57038,P74174,P19050,P26522,P73195,P74795,P09190,P09191,Q55274,P27589,P05429,P09193,P09192,P16033,P32422,P46445,P73437,P72991,Q55700,P73179,P74367,P10549,P73956,P73735,P26525,P19125,P27724,…	0.403081	0.992079	0.47619
GO:0044248	cellular catabolic process	P	29	61	705	1555	0.0411348	0.0392283	over	P73560,P73546,P77972,P52983,Q55664,P74309,Q59994,P72938,P72659,P74467,P54416,P74466,Q59993,P73043,P73375,P72849,P72939,Q55910,P73437,P72991,Q55700,Q55557,P74582,P73348,P73728,Q55801,P74527,P73068,P72830	P73560,P54261,P73546,P73511,P72691,P73608,P74421,P80505,P77972,P52983,Q55664,P74309,Q59994,P72740,P73534,P49433,Q55855,P74507,Q55162,P72938,P72659,P74467,P54416,P74466,Q59993,P72775,P72587,Q55629,P73043,P74665,P77962,P73375,P72849,P74133,P74432,P72939,Q55910,P73618,Q54735,Q55585,P73437,P72991,Q55700,P73179,P74368,Q55557,P74008,P74582,P73348,P73728,Q55624,P73911,Q55801,P74527,P73796,P74386,P73061,…	0.411068	0.992079	0.47541
GO:0051716	cellular response to stimulus	P	23	48	705	1555	0.0326241	0.0308682	over	Q55447,Q55788,P72781,P73175,P74138,P74298,Q55178,P73458,P75023,Q55445,P73173,P73007,P74722,P73012,P74702,Q55274,P73824,P72697,P73348,P73492,P74250,P73728,P22358	P73243,Q55447,Q55788,P72781,P73175,P73006,P74138,P73150,Q55169,Q55919,P74298,P73078,Q55448,P74294,Q55178,Q55750,P73458,Q55444,P75023,Q55445,P73173,P73007,P73008,Q55414,P74737,P74722,P74533,P73012,P73412,P74702,P74258,P73722,P72894,Q55274,P73824,P72697,P73348,P73492,P74250,P74593,P73728,P72622,P22358,Q55154,P73098,P73138,P73911,P77962	0.4125	0.992079	0.479167
GO:0031967	organelle envelope	C	3	5	705	1555	0.00425532	0.00321543	over	P73437,P72991,Q55700	P73437,P72991,Q55700,P73179,P17253	0.412975	0.992079	0.6
GO:0010027	thylakoid membrane organization	P	3	5	705	1555	0.00425532	0.00321543	over	P73437,P72991,Q55700	P73437,P72991,Q55700,P74707,P73179	0.412975	0.992079	0.6
GO:0033178	proton-transporting two-sector ATPase complex, catalytic domain	C	3	5	705	1555	0.00425532	0.00321543	over	P27180,P26527,P27179	P27180,P26527,P26533,P27179,P17253	0.412975	0.992079	0.6
GO:0018904	ether metabolic process	P	3	5	705	1555	0.00425532	0.00321543	over	P52232,Q55194,P73920	P52231,P73263,P52232,Q55194,P73920	0.412975	0.992079	0.6
GO:0042301	phosphate ion binding	F	3	5	705	1555	0.00425532	0.00321543	over	P73785,Q55200,P14835	P73785,Q55200,Q55410,P14835,Q55199	0.412975	0.992079	0.6
GO:0004497	monooxygenase activity	F	3	5	705	1555	0.00425532	0.00321543	over	P72584,P54206,P54205	P72835,P72584,P54206,P54205,P74096	0.412975	0.992079	0.6
GO:0030091	protein repair	P	3	5	705	1555	0.00425532	0.00321543	over	P73437,P72991,Q55700	P74367,P73437,P72991,Q55700,P73179	0.412975	0.992079	0.6
GO:0006573	valine metabolic process	P	3	5	705	1555	0.00425532	0.00321543	over	Q55141,P29107,P54691	Q55141,P29107,P54691,P74689,Q55074	0.412975	0.992079	0.6
GO:0009765	photosynthesis, light harvesting	P	3	5	705	1555	0.00425532	0.00321543	over	P73437,P72991,Q55700	P74367,P73437,P72991,Q55700,P73179	0.412975	0.992079	0.6
GO:0015450	P-P-bond-hydrolysis-driven protein transmembrane transporter activity	F	3	5	705	1555	0.00425532	0.00321543	over	P73472,P38382,Q55610	Q55709,P73472,P74508,P38382,Q55610	0.412975	0.992079	0.6
GO:0010206	photosystem II repair	P	3	5	705	1555	0.00425532	0.00321543	over	P73437,P72991,Q55700	P74367,P73437,P72991,Q55700,P73179	0.412975	0.992079	0.6
GO:0045261	proton-transporting ATP synthase complex, catalytic core F(1)	C	3	5	705	1555	0.00425532	0.00321543	over	P27180,P26527,P27179	P17253,P27180,P26527,P26533,P27179	0.412975	0.992079	0.6
GO:0009657	plastid organization	P	3	5	705	1555	0.00425532	0.00321543	over	P73437,P72991,Q55700	P74707,P73437,P72991,Q55700,P73179	0.412975	0.992079	0.6
GO:0009668	plastid membrane organization	P	3	5	705	1555	0.00425532	0.00321543	over	P73437,P72991,Q55700	P73437,P72991,Q55700,P74707,P73179	0.412975	0.992079	0.6
GO:0006468	protein phosphorylation	P	3	5	705	1555	0.00425532	0.00321543	over	Q55178,Q55693,P74644	Q55178,Q55783,Q55838,Q55693,P74644	0.412975	0.992079	0.6
GO:1905156	negative regulation of photosynthesis	P	3	5	705	1555	0.00425532	0.00321543	over	P73437,P72991,Q55700	P73437,P72991,Q55700,P73179,P73654	0.412975	0.992079	0.6
GO:1901068	guanosine-containing compound metabolic process	P	3	5	705	1555	0.00425532	0.00321543	over	P74494,P73853,P72810	P49057,P74494,P73853,P72810,Q55371	0.412975	0.992079	0.6
GO:0006662	glycerol ether metabolic process	P	3	5	705	1555	0.00425532	0.00321543	over	P52232,Q55194,P73920	P52231,P73263,P52232,Q55194,P73920	0.412975	0.992079	0.6
GO:0006353	DNA-templated transcription, termination	P	3	5	705	1555	0.00425532	0.00321543	over	P74395,P36265,Q55877	P74395,P36265,P72688,Q55770,Q55877	0.412975	0.992079	0.6
GO:0016835	carbon-oxygen lyase activity	F	10	20	705	1555	0.0141844	0.0128617	over	P73997,P74582,P23353,P77972,P77969,Q59992,P73790,P73848,Q55513,Q55557	P73997,P74207,P54384,Q55798,P74582,Q55136,Q54735,P23353,P74689,P77972,P77969,P74193,P77960,Q59992,P73790,P72586,P73848,Q55513,Q55557,P73585	0.420183	0.992079	0.5
GO:0009141	nucleoside triphosphate metabolic process	P	16	33	705	1555	0.022695	0.0212219	over	P77972,P52983,Q55664,P74309,Q59994,P74494,P73853,P27180,P26527,P27183,P27181,P27179,P27182,P74044,P26524,P72830	P74421,P80505,P77972,P52983,Q55664,P74309,Q59994,P72740,P73534,P49433,Q55855,P74507,P74494,P73853,P73053,P74208,P17253,P74286,P74432,P27180,P26527,P26533,P27183,P27181,P27179,P27182,Q55371,P74044,P26524,Q55429,P27178,P74457,P72830	0.422683	0.992079	0.484848
GO:0050789	regulation of biological process	P	44	94	705	1555	0.0624113	0.0604502	over	Q55447,Q55788,P72781,P73175,P74138,P74298,Q55178,P73458,P75023,Q55445,P73173,P73007,P72697,P73178,P73348,P52232,P73492,Q55194,P73728,P73056,P72719,P73920,Q6ZER5,Q6YRQ3,Q55554,Q55588,P74670,Q55693,Q6ZEF5,P73499,P72659,P36236,P73668,P73437,P72991,Q55700,Q55432,P74395,P36265,Q55899,P74645,P10549,Q55332,P74518	P73243,Q55447,Q55788,P72781,P73175,P73006,P74138,P73150,Q55169,Q55919,P74298,P73078,Q55448,P74294,Q55178,P73458,Q55444,P75023,Q55445,P73173,P73007,P73008,Q55414,P52231,P72697,P73178,P73348,P73263,P52232,P73492,Q55194,P74593,P73728,P72740,Q55624,P73056,P72719,P73920,Q55758,Q6ZER5,Q6YRQ3,P74803,Q55540,P72681,Q55554,P73808,Q55588,Q6ZEG7,P72708,Q6ZEJ4,Q6YRR2,P74514,P73168,P74670,P72943,Q55750,Q55693,…	0.424127	0.992079	0.468085
GO:0044429	mitochondrial part	C	2	3	705	1555	0.00283688	0.00192926	over	Q55510,P73310	Q55510,P73310,P17253	0.430222	0.992079	0.666667
GO:0001217	bacterial-type RNA polymerase transcriptional repressor activity, sequence-specific DNA binding	F	2	3	705	1555	0.00283688	0.00192926	over	P74426,Q55432	P73722,P74426,Q55432	0.430222	0.992079	0.666667
GO:0016796	exonuclease activity, active with either ribo- or deoxyribonucleic acids and producing 5'-phosphomonoesters	F	2	3	705	1555	0.00283688	0.00192926	over	P72659,P54123	P72659,P73407,P54123	0.430222	0.992079	0.666667
GO:0008235	metalloexopeptidase activity	F	2	3	705	1555	0.00283688	0.00192926	over	P74527,P73971	P53579,P74527,P73971	0.430222	0.992079	0.666667
GO:0042126	nitrate metabolic process	P	2	3	705	1555	0.00283688	0.00192926	over	P73452,P73450	P73452,P73450,P73448	0.430222	0.992079	0.666667
GO:0004532	exoribonuclease activity	F	2	3	705	1555	0.00283688	0.00192926	over	P72659,P54123	P72659,P73407,P54123	0.430222	0.992079	0.666667
GO:0019321	pentose metabolic process	P	2	3	705	1555	0.00283688	0.00192926	over	Q55766,Q55841	Q55766,P74061,Q55841	0.430222	0.992079	0.666667
GO:1901070	guanosine-containing compound biosynthetic process	P	2	3	705	1555	0.00283688	0.00192926	over	P74494,P73853	P49057,P74494,P73853	0.430222	0.992079	0.666667
GO:0016730	oxidoreductase activity, acting on iron-sulfur proteins as donors	F	2	3	705	1555	0.00283688	0.00192926	over	Q55318,Q55389	Q55318,Q55389,Q55607	0.430222	0.992079	0.666667
GO:0098656	anion transmembrane transport	P	2	3	705	1555	0.00283688	0.00192926	over	P73785,P72799	P73785,Q55199,P72799	0.430222	0.992079	0.666667
GO:0048029	monosaccharide binding	F	2	3	705	1555	0.00283688	0.00192926	over	P52983,P72830	Q55855,P52983,P72830	0.430222	0.992079	0.666667
GO:0019898	extrinsic component of membrane	C	2	3	705	1555	0.00283688	0.00192926	over	Q55332,P73952	P73048,Q55332,P73952	0.430222	0.992079	0.666667
GO:0000041	transition metal ion transport	P	2	3	705	1555	0.00283688	0.00192926	over	P24602,P73287	P24602,P73287,Q55687	0.430222	0.992079	0.666667
GO:0008379	thioredoxin peroxidase activity	F	2	3	705	1555	0.00283688	0.00192926	over	P72697,P73728	P72697,P73728,Q55624	0.430222	0.992079	0.666667
GO:0016880	acid-ammonia (or amide) ligase activity	F	2	3	705	1555	0.00283688	0.00192926	over	P77961,P77970	P77961,P77970,Q55658	0.430222	0.992079	0.666667
GO:0050567	glutaminyl-tRNA synthase (glutamine-hydrolyzing) activity	F	2	3	705	1555	0.00283688	0.00192926	over	Q55450,P74215	Q55450,P74215,P73558	0.430222	0.992079	0.666667
GO:0016421	CoA carboxylase activity	F	2	3	705	1555	0.00283688	0.00192926	over	Q55120,P74638	Q55120,P74638,Q55160	0.430222	0.992079	0.666667
GO:0044209	AMP salvage	P	2	3	705	1555	0.00283688	0.00192926	over	P72641,P73935	P73302,P72641,P73935	0.430222	0.992079	0.666667
GO:0008080	N-acetyltransferase activity	F	2	3	705	1555	0.00283688	0.00192926	over	P74122,P72625	P74122,P72625,P74076	0.430222	0.992079	0.666667
GO:0042773	ATP synthesis coupled electron transport	P	2	3	705	1555	0.00283688	0.00192926	over	P74044,P26524	P74044,P26524,Q55429	0.430222	0.992079	0.666667
GO:0004888	transmembrane signaling receptor activity	F	2	3	705	1555	0.00283688	0.00192926	over	Q55445,P73173	P73544,Q55445,P73173	0.430222	0.992079	0.666667
GO:0016208	AMP binding	F	2	3	705	1555	0.00283688	0.00192926	over	P73935,P72830	P73935,P72830,Q55404	0.430222	0.992079	0.666667
GO:0006826	iron ion transport	P	2	3	705	1555	0.00283688	0.00192926	over	P24602,P73287	Q55687,P24602,P73287	0.430222	0.992079	0.666667
GO:0006413	translational initiation	P	2	3	705	1555	0.00283688	0.00192926	over	P72689,P74413	Q55397,P72689,P74413	0.430222	0.992079	0.666667
GO:0032261	purine nucleotide salvage	P	2	3	705	1555	0.00283688	0.00192926	over	P72641,P73935	P73302,P72641,P73935	0.430222	0.992079	0.666667
GO:0016896	exoribonuclease activity, producing 5'-phosphomonoesters	F	2	3	705	1555	0.00283688	0.00192926	over	P72659,P54123	P72659,P73407,P54123	0.430222	0.992079	0.666667
GO:0016645	oxidoreductase activity, acting on the CH-NH group of donors	F	2	3	705	1555	0.00283688	0.00192926	over	P74572,Q55660	P73677,P74572,Q55660	0.430222	0.992079	0.666667
GO:0031554	regulation of DNA-templated transcription, termination	P	2	3	705	1555	0.00283688	0.00192926	over	P74395,P36265	P74395,P36265,P72688	0.430222	0.992079	0.666667
GO:0015562	efflux transmembrane transporter activity	F	2	3	705	1555	0.00283688	0.00192926	over	P74182,Q55776	P74182,Q55776,P72647	0.430222	0.992079	0.666667
GO:0070470	plasma membrane respiratory chain	C	2	3	705	1555	0.00283688	0.00192926	over	P19050,P26524	P19050,P26524,P26522	0.430222	0.992079	0.666667
GO:0000028	ribosomal small subunit assembly	P	2	3	705	1555	0.00283688	0.00192926	over	P74229,P73316	P74229,P73298,P73316	0.430222	0.992079	0.666667
GO:0046039	GTP metabolic process	P	2	3	705	1555	0.00283688	0.00192926	over	P74494,P73853	P74494,P73853,Q55371	0.430222	0.992079	0.666667
GO:2001057	reactive nitrogen species metabolic process	P	2	3	705	1555	0.00283688	0.00192926	over	P73452,P73450	P73452,P73450,P73448	0.430222	0.992079	0.666667
GO:0006401	RNA catabolic process	P	2	3	705	1555	0.00283688	0.00192926	over	P72659,Q55801	P72659,P74368,Q55801	0.430222	0.992079	0.666667
GO:0045271	respiratory chain complex I	C	2	3	705	1555	0.00283688	0.00192926	over	P19050,P26524	P19050,P26524,P26522	0.430222	0.992079	0.666667
GO:0042128	nitrate assimilation	P	2	3	705	1555	0.00283688	0.00192926	over	P73452,P73450	P73452,P73450,P73448	0.430222	0.992079	0.666667
GO:0098803	respiratory chain complex	C	2	3	705	1555	0.00283688	0.00192926	over	P19050,P26524	P19050,P26524,P26522	0.430222	0.992079	0.666667
GO:0043174	nucleoside salvage	P	2	3	705	1555	0.00283688	0.00192926	over	P73935,P0DJF8	P73935,P0DJF8,P72753	0.430222	0.992079	0.666667
GO:0031564	transcription antitermination	P	2	3	705	1555	0.00283688	0.00192926	over	P74395,P36265	P74395,P36265,P72688	0.430222	0.992079	0.666667
GO:0005507	copper ion binding	F	2	3	705	1555	0.00283688	0.00192926	over	P21697,P74044	P73213,P21697,P74044	0.430222	0.992079	0.666667
GO:0003989	acetyl-CoA carboxylase activity	F	2	3	705	1555	0.00283688	0.00192926	over	Q55120,P74638	Q55120,P74638,Q55160	0.430222	0.992079	0.666667
GO:0042277	peptide binding	F	2	3	705	1555	0.00283688	0.00192926	over	P73789,P74527	P73789,Q55139,P74527	0.430222	0.992079	0.666667
GO:0016885	ligase activity, forming carbon-carbon bonds	F	2	3	705	1555	0.00283688	0.00192926	over	Q55120,P74638	Q55120,P74638,Q55160	0.430222	0.992079	0.666667
GO:0044421	extracellular region part	C	2	3	705	1555	0.00283688	0.00192926	over	P73392,P74615	P73392,P74615,P74509	0.430222	0.992079	0.666667
GO:0016646	oxidoreductase activity, acting on the CH-NH group of donors, NAD or NADP as acceptor	F	2	3	705	1555	0.00283688	0.00192926	over	P74572,Q55660	P73677,P74572,Q55660	0.430222	0.992079	0.666667
GO:0004602	glutathione peroxidase activity	F	2	3	705	1555	0.00283688	0.00192926	over	P73824,P74250	P73824,P74250,P73795	0.430222	0.992079	0.666667
GO:0006414	translational elongation	P	2	3	705	1555	0.00283688	0.00192926	over	P74518,P74355	P74518,P74355,P74227	0.430222	0.992079	0.666667
GO:0045272	plasma membrane respiratory chain complex I	C	2	3	705	1555	0.00283688	0.00192926	over	P19050,P26524	P19050,P26524,P26522	0.430222	0.992079	0.666667
GO:0065002	intracellular protein transmembrane transport	P	2	3	705	1555	0.00283688	0.00192926	over	P38382,Q55610	P38382,Q55709,Q55610	0.430222	0.992079	0.666667
GO:0016410	N-acyltransferase activity	F	2	3	705	1555	0.00283688	0.00192926	over	P74122,P72625	P74122,P72625,P74076	0.430222	0.992079	0.666667
GO:0050794	regulation of cellular process	P	43	92	705	1555	0.0609929	0.059164	over	Q55447,Q55788,P72781,P73175,P74138,P74298,Q55178,P73458,P75023,Q55445,P73173,P73007,P72697,P73178,P73348,P52232,P73492,Q55194,P73728,P73056,P72719,P73920,Q6ZER5,Q6YRQ3,Q55554,Q55588,P74670,Q55693,Q6ZEF5,P73499,P36236,P73668,P73437,P72991,Q55700,Q55432,P74395,P36265,Q55899,P74645,P10549,Q55332,P74518	P73243,Q55447,Q55788,P72781,P73175,P73006,P74138,P73150,Q55169,Q55919,P74298,P73078,Q55448,P74294,Q55178,P73458,Q55444,P75023,Q55445,P73173,P73007,P73008,Q55414,P52231,P72697,P73178,P73348,P73263,P52232,P73492,Q55194,P74593,P73728,P72740,Q55624,P73056,P72719,P73920,Q55758,Q6ZER5,Q6YRQ3,P74803,Q55540,P72681,Q55554,P73808,Q55588,Q6ZEG7,P72708,Q6ZEJ4,Q6YRR2,P74514,P73168,P74670,P72943,Q55750,Q55693,…	0.431251	0.992079	0.467391
GO:0016667	oxidoreductase activity, acting on a sulfur group of donors	F	8	16	705	1555	0.0113475	0.0102894	over	P73492,P73146,P73056,P52232,Q55194,P73920,P72779,Q55389	P72740,P73492,P74593,P72622,P73146,P73056,P52231,P73263,P52232,Q55194,P73920,P72854,P72779,P73168,P73556,Q55389	0.447786	0.992079	0.5
GO:0009166	nucleotide catabolic process	P	8	16	705	1555	0.0113475	0.0102894	over	P77972,P52983,Q55664,P74309,Q59994,P72830,P72939,Q55910	P74421,P80505,P77972,P52983,Q55664,P74309,Q59994,P72740,P73534,P49433,Q55855,P74507,P73618,P72830,P72939,Q55910	0.447786	0.992079	0.5
GO:0008237	metallopeptidase activity	F	8	16	705	1555	0.0113475	0.0102894	over	P73971,P74305,P73437,P72991,Q55700,P74571,P74527,P74002	P73971,P74305,P73437,P72991,P74114,Q55700,P73529,P73559,P74571,P74509,P73179,Q55142,P53579,P74527,P74002,Q55361	0.447786	0.992079	0.5
GO:0045333	cellular respiration	P	8	16	705	1555	0.0113475	0.0102894	over	P80046,P74582,Q55013,Q57038,P19050,P73195,P74044,P26524	P80046,Q55383,Q59977,P72927,P74286,P74582,P74299,Q55013,Q57038,P19050,P26522,P73195,P73735,P74044,P26524,Q55429	0.447786	0.992079	0.5
GO:0003730	mRNA 3'-UTR binding	F	1	1	705	1555	0.00141844	0.000643087	over	P74582	P74582	0.453376	0.992079	1
GO:0015990	electron transport coupled proton transport	P	1	1	705	1555	0.00141844	0.000643087	over	P19050	P19050	0.453376	0.992079	1
GO:0009924	octadecanal decarbonylase activity	F	1	1	705	1555	0.00141844	0.000643087	over	Q55688	Q55688	0.453376	0.992079	1
GO:0005761	mitochondrial ribosome	C	1	1	705	1555	0.00141844	0.000643087	over	P73310	P73310	0.453376	0.992079	1
GO:0006168	adenine salvage	P	1	1	705	1555	0.00141844	0.000643087	over	P73935	P73935	0.453376	0.992079	1
GO:0006271	DNA strand elongation involved in DNA replication	P	1	1	705	1555	0.00141844	0.000643087	over	Q55801	Q55801	0.453376	0.992079	1
GO:0009583	detection of light stimulus	P	1	1	705	1555	0.00141844	0.000643087	over	P74102	P74102	0.453376	0.992079	1
GO:0000906	6,7-dimethyl-8-ribityllumazine synthase activity	F	1	1	705	1555	0.00141844	0.000643087	over	P73527	P73527	0.453376	0.992079	1
GO:0006435	threonyl-tRNA aminoacylation	P	1	1	705	1555	0.00141844	0.000643087	over	Q55806	Q55806	0.453376	0.992079	1
GO:0008381	mechanosensitive ion channel activity	F	1	1	705	1555	0.00141844	0.000643087	over	P73553	P73553	0.453376	0.992079	1
GO:0070681	glutaminyl-tRNAGln biosynthesis via transamidation	P	1	1	705	1555	0.00141844	0.000643087	over	P74215	P74215	0.453376	0.992079	1
GO:0031669	cellular response to nutrient levels	P	1	1	705	1555	0.00141844	0.000643087	over	Q55274	Q55274	0.453376	0.992079	1
GO:0008659	(3R)-hydroxymyristoyl-[acyl-carrier-protein] dehydratase activity	F	1	1	705	1555	0.00141844	0.000643087	over	P73848	P73848	0.453376	0.992079	1
GO:0002054	nucleobase binding	F	1	1	705	1555	0.00141844	0.000643087	over	P73935	P73935	0.453376	0.992079	1
GO:0003872	6-phosphofructokinase activity	F	1	1	705	1555	0.00141844	0.000643087	over	P72830	P72830	0.453376	0.992079	1
GO:0003979	UDP-glucose 6-dehydrogenase activity	F	1	1	705	1555	0.00141844	0.000643087	over	P72834	P72834	0.453376	0.992079	1
GO:0061718	glucose catabolic process to pyruvate	P	1	1	705	1555	0.00141844	0.000643087	over	P72830	P72830	0.453376	0.992079	1
GO:0004072	aspartate kinase activity	F	1	1	705	1555	0.00141844	0.000643087	over	P74569	P74569	0.453376	0.992079	1
GO:0019629	propionate catabolic process, 2-methylcitrate cycle	P	1	1	705	1555	0.00141844	0.000643087	over	P74582	P74582	0.453376	0.992079	1
GO:0008242	omega peptidase activity	F	1	1	705	1555	0.00141844	0.000643087	over	P74383	P74383	0.453376	0.992079	1
GO:0044242	cellular lipid catabolic process	P	1	1	705	1555	0.00141844	0.000643087	over	P74582	P74582	0.453376	0.992079	1
GO:0004813	alanine-tRNA ligase activity	F	1	1	705	1555	0.00141844	0.000643087	over	P74423	P74423	0.453376	0.992079	1
GO:0009581	detection of external stimulus	P	1	1	705	1555	0.00141844	0.000643087	over	P74102	P74102	0.453376	0.992079	1
GO:0050821	protein stabilization	P	1	1	705	1555	0.00141844	0.000643087	over	P14835	P14835	0.453376	0.992079	1
GO:0019566	arabinose metabolic process	P	1	1	705	1555	0.00141844	0.000643087	over	Q55841	Q55841	0.453376	0.992079	1
GO:0043137	DNA replication, removal of RNA primer	P	1	1	705	1555	0.00141844	0.000643087	over	Q55801	Q55801	0.453376	0.992079	1
GO:0004824	lysine-tRNA ligase activity	F	1	1	705	1555	0.00141844	0.000643087	over	P73443	P73443	0.453376	0.992079	1
GO:0010134	sulfate assimilation via adenylyl sulfate reduction	P	1	1	705	1555	0.00141844	0.000643087	over	P72940	P72940	0.453376	0.992079	1
GO:0015112	nitrate transmembrane transporter activity	F	1	1	705	1555	0.00141844	0.000643087	over	P73450	P73450	0.453376	0.992079	1
GO:0006884	cell volume homeostasis	P	1	1	705	1555	0.00141844	0.000643087	over	P73553	P73553	0.453376	0.992079	1
GO:0004385	guanylate kinase activity	F	1	1	705	1555	0.00141844	0.000643087	over	P72648	P72648	0.453376	0.992079	1
GO:0046166	glyceraldehyde-3-phosphate biosynthetic process	P	1	1	705	1555	0.00141844	0.000643087	over	Q59994	Q59994	0.453376	0.992079	1
GO:0007156	homophilic cell adhesion via plasma membrane adhesion molecules	P	1	1	705	1555	0.00141844	0.000643087	over	P73089	P73089	0.453376	0.992079	1
GO:0010242	oxygen evolving activity	F	1	1	705	1555	0.00141844	0.000643087	over	P10549	P10549	0.453376	0.992079	1
GO:0047334	diphosphate-fructose-6-phosphate 1-phosphotransferase activity	F	1	1	705	1555	0.00141844	0.000643087	over	P72830	P72830	0.453376	0.992079	1
GO:0043446	cellular alkane metabolic process	P	1	1	705	1555	0.00141844	0.000643087	over	P73068	P73068	0.453376	0.992079	1
GO:0019171	3-hydroxyacyl-[acyl-carrier-protein] dehydratase activity	F	1	1	705	1555	0.00141844	0.000643087	over	P73848	P73848	0.453376	0.992079	1
GO:0032988	ribonucleoprotein complex disassembly	P	1	1	705	1555	0.00141844	0.000643087	over	P72874	P72874	0.453376	0.992079	1
GO:0042602	riboflavin reductase (NADPH) activity	F	1	1	705	1555	0.00141844	0.000643087	over	Q55660	Q55660	0.453376	0.992079	1
GO:0033743	peptide-methionine (R)-S-oxide reductase activity	F	1	1	705	1555	0.00141844	0.000643087	over	P72779	P72779	0.453376	0.992079	1
GO:0051289	protein homotetramerization	P	1	1	705	1555	0.00141844	0.000643087	over	P73016	P73016	0.453376	0.992079	1
GO:0009882	blue light photoreceptor activity	F	1	1	705	1555	0.00141844	0.000643087	over	P74295	P74295	0.453376	0.992079	1
GO:0005960	glycine cleavage complex	C	1	1	705	1555	0.00141844	0.000643087	over	P73560	P73560	0.453376	0.992079	1
GO:0009068	aspartate family amino acid catabolic process	P	1	1	705	1555	0.00141844	0.000643087	over	P73375	P73375	0.453376	0.992079	1
GO:0017061	S-methyl-5-thioadenosine phosphorylase activity	F	1	1	705	1555	0.00141844	0.000643087	over	P0DJF8	P0DJF8	0.453376	0.992079	1
GO:0009570	chloroplast stroma	C	1	1	705	1555	0.00141844	0.000643087	over	P73146	P73146	0.453376	0.992079	1
GO:0004794	L-threonine ammonia-lyase activity	F	1	1	705	1555	0.00141844	0.000643087	over	P73375	P73375	0.453376	0.992079	1
GO:0003984	acetolactate synthase activity	F	1	1	705	1555	0.00141844	0.000643087	over	Q55141	Q55141	0.453376	0.992079	1
GO:0033362	lysine biosynthetic process via diaminopimelate, diaminopimelate-aminotransferase pathway	P	1	1	705	1555	0.00141844	0.000643087	over	Q55828	Q55828	0.453376	0.992079	1
GO:0004751	ribose-5-phosphate isomerase activity	F	1	1	705	1555	0.00141844	0.000643087	over	Q55766	Q55766	0.453376	0.992079	1
GO:0030115	S-layer	C	1	1	705	1555	0.00141844	0.000643087	over	P73817	P73817	0.453376	0.992079	1
GO:0016260	selenocysteine biosynthetic process	P	1	1	705	1555	0.00141844	0.000643087	over	P73201	P73201	0.453376	0.992079	1
GO:0015969	guanosine tetraphosphate metabolic process	P	1	1	705	1555	0.00141844	0.000643087	over	P72810	P72810	0.453376	0.992079	1
GO:0046819	protein secretion by the type V secretion system	P	1	1	705	1555	0.00141844	0.000643087	over	P74664	P74664	0.453376	0.992079	1
GO:0004351	glutamate decarboxylase activity	F	1	1	705	1555	0.00141844	0.000643087	over	P73043	P73043	0.453376	0.992079	1
GO:0046373	L-arabinose metabolic process	P	1	1	705	1555	0.00141844	0.000643087	over	Q55841	Q55841	0.453376	0.992079	1
GO:0004347	glucose-6-phosphate isomerase activity	F	1	1	705	1555	0.00141844	0.000643087	over	P52983	P52983	0.453376	0.992079	1
GO:0046556	alpha-L-arabinofuranosidase activity	F	1	1	705	1555	0.00141844	0.000643087	over	Q55841	Q55841	0.453376	0.992079	1
GO:0004853	uroporphyrinogen decarboxylase activity	F	1	1	705	1555	0.00141844	0.000643087	over	P54224	P54224	0.453376	0.992079	1
GO:0043686	co-translational protein modification	P	1	1	705	1555	0.00141844	0.000643087	over	P73441	P73441	0.453376	0.992079	1
GO:0009062	fatty acid catabolic process	P	1	1	705	1555	0.00141844	0.000643087	over	P74582	P74582	0.453376	0.992079	1
GO:0061615	glycolytic process through fructose-6-phosphate	P	1	1	705	1555	0.00141844	0.000643087	over	P72830	P72830	0.453376	0.992079	1
GO:0016855	racemase and epimerase activity, acting on amino acids and derivatives	F	1	1	705	1555	0.00141844	0.000643087	over	P74667	P74667	0.453376	0.992079	1
GO:0004828	serine-tRNA ligase activity	F	1	1	705	1555	0.00141844	0.000643087	over	P73201	P73201	0.453376	0.992079	1
GO:0006465	signal peptide processing	P	1	1	705	1555	0.00141844	0.000643087	over	P73157	P73157	0.453376	0.992079	1
GO:0008974	phosphoribulokinase activity	F	1	1	705	1555	0.00141844	0.000643087	over	P37101	P37101	0.453376	0.992079	1
GO:0004639	phosphoribosylaminoimidazolesuccinocarboxamide synthase activity	F	1	1	705	1555	0.00141844	0.000643087	over	P73471	P73471	0.453376	0.992079	1
GO:0006421	asparaginyl-tRNA aminoacylation	P	1	1	705	1555	0.00141844	0.000643087	over	P52276	P52276	0.453376	0.992079	1
GO:0000175	3'-5'-exoribonuclease activity	F	1	1	705	1555	0.00141844	0.000643087	over	P72659	P72659	0.453376	0.992079	1
GO:0019543	propionate catabolic process	P	1	1	705	1555	0.00141844	0.000643087	over	P74582	P74582	0.453376	0.992079	1
GO:0099132	ATP hydrolysis coupled cation transmembrane transport	P	1	1	705	1555	0.00141844	0.000643087	over	P27182	P27182	0.453376	0.992079	1
GO:0004636	phosphoribosyl-ATP diphosphatase activity	F	1	1	705	1555	0.00141844	0.000643087	over	P74755	P74755	0.453376	0.992079	1
GO:0050545	sulfopyruvate decarboxylase activity	F	1	1	705	1555	0.00141844	0.000643087	over	P73849	P73849	0.453376	0.992079	1
GO:0004655	porphobilinogen synthase activity	F	1	1	705	1555	0.00141844	0.000643087	over	P77969	P77969	0.453376	0.992079	1
GO:0006556	S-adenosylmethionine biosynthetic process	P	1	1	705	1555	0.00141844	0.000643087	over	P72871	P72871	0.453376	0.992079	1
GO:0004801	sedoheptulose-7-phosphate:D-glyceraldehyde-3-phosphate glyceronetransferase activity	F	1	1	705	1555	0.00141844	0.000643087	over	P72797	P72797	0.453376	0.992079	1
GO:0006014	D-ribose metabolic process	P	1	1	705	1555	0.00141844	0.000643087	over	Q55766	Q55766	0.453376	0.992079	1
GO:0006542	glutamine biosynthetic process	P	1	1	705	1555	0.00141844	0.000643087	over	P77961	P77961	0.453376	0.992079	1
GO:0004807	triose-phosphate isomerase activity	F	1	1	705	1555	0.00141844	0.000643087	over	Q59994	Q59994	0.453376	0.992079	1
GO:0030030	cell projection organization	P	1	1	705	1555	0.00141844	0.000643087	over	Q55676	Q55676	0.453376	0.992079	1
GO:0016259	selenocysteine metabolic process	P	1	1	705	1555	0.00141844	0.000643087	over	P73201	P73201	0.453376	0.992079	1
GO:0010563	negative regulation of phosphorus metabolic process	P	1	1	705	1555	0.00141844	0.000643087	over	P74645	P74645	0.453376	0.992079	1
GO:0003942	N-acetyl-gamma-glutamyl-phosphate reductase activity	F	1	1	705	1555	0.00141844	0.000643087	over	P54899	P54899	0.453376	0.992079	1
GO:0043171	peptide catabolic process	P	1	1	705	1555	0.00141844	0.000643087	over	P74527	P74527	0.453376	0.992079	1
GO:0000315	organellar large ribosomal subunit	C	1	1	705	1555	0.00141844	0.000643087	over	P73310	P73310	0.453376	0.992079	1
GO:0046051	UTP metabolic process	P	1	1	705	1555	0.00141844	0.000643087	over	P74494	P74494	0.453376	0.992079	1
GO:0003856	3-dehydroquinate synthase activity	F	1	1	705	1555	0.00141844	0.000643087	over	P73997	P73997	0.453376	0.992079	1
GO:0004760	serine-pyruvate transaminase activity	F	1	1	705	1555	0.00141844	0.000643087	over	P74281	P74281	0.453376	0.992079	1
GO:0016841	ammonia-lyase activity	F	1	1	705	1555	0.00141844	0.000643087	over	P73375	P73375	0.453376	0.992079	1
GO:0098046	type V protein secretion system complex	C	1	1	705	1555	0.00141844	0.000643087	over	P74664	P74664	0.453376	0.992079	1
GO:0052655	L-valine transaminase activity	F	1	1	705	1555	0.00141844	0.000643087	over	P54691	P54691	0.453376	0.992079	1
GO:0008728	GTP diphosphokinase activity	F	1	1	705	1555	0.00141844	0.000643087	over	P72810	P72810	0.453376	0.992079	1
GO:0030497	fatty acid elongation	P	1	1	705	1555	0.00141844	0.000643087	over	P73016	P73016	0.453376	0.992079	1
GO:0045735	nutrient reservoir activity	F	1	1	705	1555	0.00141844	0.000643087	over	P73510	P73510	0.453376	0.992079	1
GO:0016037	light absorption	P	1	1	705	1555	0.00141844	0.000643087	over	P74102	P74102	0.453376	0.992079	1
GO:0045900	negative regulation of translational elongation	P	1	1	705	1555	0.00141844	0.000643087	over	P74518	P74518	0.453376	0.992079	1
GO:0009092	homoserine metabolic process	P	1	1	705	1555	0.00141844	0.000643087	over	P74569	P74569	0.453376	0.992079	1
GO:0015991	ATP hydrolysis coupled proton transport	P	1	1	705	1555	0.00141844	0.000643087	over	P27182	P27182	0.453376	0.992079	1
GO:0008967	phosphoglycolate phosphatase activity	F	1	1	705	1555	0.00141844	0.000643087	over	P74722	P74722	0.453376	0.992079	1
GO:0005047	signal recognition particle binding	F	1	1	705	1555	0.00141844	0.000643087	over	P73930	P73930	0.453376	0.992079	1
GO:0010106	cellular response to iron ion starvation	P	1	1	705	1555	0.00141844	0.000643087	over	Q55274	Q55274	0.453376	0.992079	1
GO:0098742	cell-cell adhesion via plasma-membrane adhesion molecules	P	1	1	705	1555	0.00141844	0.000643087	over	P73089	P73089	0.453376	0.992079	1
GO:0005344	oxygen carrier activity	F	1	1	705	1555	0.00141844	0.000643087	over	P73925	P73925	0.453376	0.992079	1
GO:0045936	negative regulation of phosphate metabolic process	P	1	1	705	1555	0.00141844	0.000643087	over	P74645	P74645	0.453376	0.992079	1
GO:0103045	methione N-acyltransferase activity	F	1	1	705	1555	0.00141844	0.000643087	over	P74122	P74122	0.453376	0.992079	1
GO:0004735	pyrroline-5-carboxylate reductase activity	F	1	1	705	1555	0.00141844	0.000643087	over	P74572	P74572	0.453376	0.992079	1
GO:0034023	5-(carboxyamino)imidazole ribonucleotide mutase activity	F	1	1	705	1555	0.00141844	0.000643087	over	Q55498	Q55498	0.453376	0.992079	1
GO:0046487	glyoxylate metabolic process	P	1	1	705	1555	0.00141844	0.000643087	over	P80046	P80046	0.453376	0.992079	1
GO:0019265	glycine biosynthetic process, by transamination of glyoxylate	P	1	1	705	1555	0.00141844	0.000643087	over	P74281	P74281	0.453376	0.992079	1
GO:0036361	racemase activity, acting on amino acids and derivatives	F	1	1	705	1555	0.00141844	0.000643087	over	P74667	P74667	0.453376	0.992079	1
GO:0030031	cell projection assembly	P	1	1	705	1555	0.00141844	0.000643087	over	Q55676	Q55676	0.453376	0.992079	1
GO:0043543	protein acylation	P	1	1	705	1555	0.00141844	0.000643087	over	P72625	P72625	0.453376	0.992079	1
GO:0019626	short-chain fatty acid catabolic process	P	1	1	705	1555	0.00141844	0.000643087	over	P74582	P74582	0.453376	0.992079	1
GO:0008806	carboxymethylenebutenolidase activity	F	1	1	705	1555	0.00141844	0.000643087	over	P73163	P73163	0.453376	0.992079	1
GO:0000918	division septum site selection	P	1	1	705	1555	0.00141844	0.000643087	over	Q55899	Q55899	0.453376	0.992079	1
GO:0004739	pyruvate dehydrogenase (acetyl-transferring) activity	F	1	1	705	1555	0.00141844	0.000643087	over	P74490	P74490	0.453376	0.992079	1
GO:0006308	DNA catabolic process	P	1	1	705	1555	0.00141844	0.000643087	over	P72938	P72938	0.453376	0.992079	1
GO:0070095	fructose-6-phosphate binding	F	1	1	705	1555	0.00141844	0.000643087	over	P72830	P72830	0.453376	0.992079	1
GO:0008783	agmatinase activity	F	1	1	705	1555	0.00141844	0.000643087	over	P72703	P72703	0.453376	0.992079	1
GO:0006538	glutamate catabolic process	P	1	1	705	1555	0.00141844	0.000643087	over	P73043	P73043	0.453376	0.992079	1
GO:0043335	protein unfolding	P	1	1	705	1555	0.00141844	0.000643087	over	Q55511	Q55511	0.453376	0.992079	1
GO:0031647	regulation of protein stability	P	1	1	705	1555	0.00141844	0.000643087	over	P14835	P14835	0.453376	0.992079	1
GO:0006402	mRNA catabolic process	P	1	1	705	1555	0.00141844	0.000643087	over	P72659	P72659	0.453376	0.992079	1
GO:0019563	glycerol catabolic process	P	1	1	705	1555	0.00141844	0.000643087	over	Q59994	Q59994	0.453376	0.992079	1
GO:0004324	ferredoxin-NADP+ reductase activity	F	1	1	705	1555	0.00141844	0.000643087	over	Q55318	Q55318	0.453376	0.992079	1
GO:0019419	sulfate reduction	P	1	1	705	1555	0.00141844	0.000643087	over	P72940	P72940	0.453376	0.992079	1
GO:0009297	pilus assembly	P	1	1	705	1555	0.00141844	0.000643087	over	Q55676	Q55676	0.453376	0.992079	1
GO:0006431	methionyl-tRNA aminoacylation	P	1	1	705	1555	0.00141844	0.000643087	over	Q55729	Q55729	0.453376	0.992079	1
GO:0061620	glycolytic process through glucose-6-phosphate	P	1	1	705	1555	0.00141844	0.000643087	over	P72830	P72830	0.453376	0.992079	1
GO:0008124	4-alpha-hydroxytetrahydrobiopterin dehydratase activity	F	1	1	705	1555	0.00141844	0.000643087	over	P73790	P73790	0.453376	0.992079	1
GO:0042586	peptide deformylase activity	F	1	1	705	1555	0.00141844	0.000643087	over	P73441	P73441	0.453376	0.992079	1
GO:0042579	microbody	C	1	1	705	1555	0.00141844	0.000643087	over	P74281	P74281	0.453376	0.992079	1
GO:1901616	organic hydroxy compound catabolic process	P	1	1	705	1555	0.00141844	0.000643087	over	Q59994	Q59994	0.453376	0.992079	1
GO:0008198	ferrous iron binding	F	1	1	705	1555	0.00141844	0.000643087	over	P73323	P73323	0.453376	0.992079	1
GO:0006273	lagging strand elongation	P	1	1	705	1555	0.00141844	0.000643087	over	Q55801	Q55801	0.453376	0.992079	1
GO:0004616	phosphogluconate dehydrogenase (decarboxylating) activity	F	1	1	705	1555	0.00141844	0.000643087	over	P52208	P52208	0.453376	0.992079	1
GO:0004129	cytochrome-c oxidase activity	F	1	1	705	1555	0.00141844	0.000643087	over	P74044	P74044	0.453376	0.992079	1
GO:0004067	asparaginase activity	F	1	1	705	1555	0.00141844	0.000643087	over	P74383	P74383	0.453376	0.992079	1
GO:0019521	D-gluconate metabolic process	P	1	1	705	1555	0.00141844	0.000643087	over	P52208	P52208	0.453376	0.992079	1
GO:0016731	oxidoreductase activity, acting on iron-sulfur proteins as donors, NAD or NADP as acceptor	F	1	1	705	1555	0.00141844	0.000643087	over	Q55318	Q55318	0.453376	0.992079	1
GO:0004738	pyruvate dehydrogenase activity	F	1	1	705	1555	0.00141844	0.000643087	over	P74490	P74490	0.453376	0.992079	1
GO:0099131	ATP hydrolysis coupled ion transmembrane transport	P	1	1	705	1555	0.00141844	0.000643087	over	P27182	P27182	0.453376	0.992079	1
GO:0008453	alanine-glyoxylate transaminase activity	F	1	1	705	1555	0.00141844	0.000643087	over	P74281	P74281	0.453376	0.992079	1
GO:0016675	oxidoreductase activity, acting on a heme group of donors	F	1	1	705	1555	0.00141844	0.000643087	over	P74044	P74044	0.453376	0.992079	1
GO:0016888	endodeoxyribonuclease activity, producing 5'-phosphomonoesters	F	1	1	705	1555	0.00141844	0.000643087	over	P72938	P72938	0.453376	0.992079	1
GO:0050532	2-phosphosulfolactate phosphatase activity	F	1	1	705	1555	0.00141844	0.000643087	over	P73849	P73849	0.453376	0.992079	1
GO:0106130	purine phosphoribosyltransferase activity	F	1	1	705	1555	0.00141844	0.000643087	over	P73935	P73935	0.453376	0.992079	1
GO:0004634	phosphopyruvate hydratase activity	F	1	1	705	1555	0.00141844	0.000643087	over	P77972	P77972	0.453376	0.992079	1
GO:0015159	polysaccharide transmembrane transporter activity	F	1	1	705	1555	0.00141844	0.000643087	over	P73198	P73198	0.453376	0.992079	1
GO:0051483	terpenoid biosynthetic process, mevalonate-independent	P	1	1	705	1555	0.00141844	0.000643087	over	Q55663	Q55663	0.453376	0.992079	1
GO:0071771	aldehyde decarbonylase activity	F	1	1	705	1555	0.00141844	0.000643087	over	Q55688	Q55688	0.453376	0.992079	1
GO:0008798	beta-aspartyl-peptidase activity	F	1	1	705	1555	0.00141844	0.000643087	over	P74383	P74383	0.453376	0.992079	1
GO:0009986	cell surface	C	1	1	705	1555	0.00141844	0.000643087	over	P77972	P77972	0.453376	0.992079	1
GO:0019825	oxygen binding	F	1	1	705	1555	0.00141844	0.000643087	over	P73925	P73925	0.453376	0.992079	1
GO:0004084	branched-chain-amino-acid transaminase activity	F	1	1	705	1555	0.00141844	0.000643087	over	P54691	P54691	0.453376	0.992079	1
GO:0030104	water homeostasis	P	1	1	705	1555	0.00141844	0.000643087	over	P73553	P73553	0.453376	0.992079	1
GO:0006097	glyoxylate cycle	P	1	1	705	1555	0.00141844	0.000643087	over	P80046	P80046	0.453376	0.992079	1
GO:0004107	chorismate synthase activity	F	1	1	705	1555	0.00141844	0.000643087	over	P23353	P23353	0.453376	0.992079	1
GO:0047661	amino-acid racemase activity	F	1	1	705	1555	0.00141844	0.000643087	over	P74667	P74667	0.453376	0.992079	1
GO:0043096	purine nucleobase salvage	P	1	1	705	1555	0.00141844	0.000643087	over	P73935	P73935	0.453376	0.992079	1
GO:0009532	plastid stroma	C	1	1	705	1555	0.00141844	0.000643087	over	P73146	P73146	0.453376	0.992079	1
GO:0002060	purine nucleobase binding	F	1	1	705	1555	0.00141844	0.000643087	over	P73935	P73935	0.453376	0.992079	1
GO:0008824	cyanate hydratase activity	F	1	1	705	1555	0.00141844	0.000643087	over	Q55367	Q55367	0.453376	0.992079	1
GO:0015002	heme-copper terminal oxidase activity	F	1	1	705	1555	0.00141844	0.000643087	over	P74044	P74044	0.453376	0.992079	1
GO:0023014	signal transduction by protein phosphorylation	P	1	1	705	1555	0.00141844	0.000643087	over	Q55178	Q55178	0.453376	0.992079	1
GO:0052654	L-leucine transaminase activity	F	1	1	705	1555	0.00141844	0.000643087	over	P54691	P54691	0.453376	0.992079	1
GO:1903436	regulation of mitotic cytokinetic process	P	1	1	705	1555	0.00141844	0.000643087	over	Q55899	Q55899	0.453376	0.992079	1
GO:0008837	diaminopimelate epimerase activity	F	1	1	705	1555	0.00141844	0.000643087	over	P74667	P74667	0.453376	0.992079	1
GO:0004654	polyribonucleotide nucleotidyltransferase activity	F	1	1	705	1555	0.00141844	0.000643087	over	P72659	P72659	0.453376	0.992079	1
GO:0019520	aldonic acid metabolic process	P	1	1	705	1555	0.00141844	0.000643087	over	P52208	P52208	0.453376	0.992079	1
GO:0004534	5'-3' exoribonuclease activity	F	1	1	705	1555	0.00141844	0.000643087	over	P54123	P54123	0.453376	0.992079	1
GO:0016676	oxidoreductase activity, acting on a heme group of donors, oxygen as acceptor	F	1	1	705	1555	0.00141844	0.000643087	over	P74044	P74044	0.453376	0.992079	1
GO:0005945	6-phosphofructokinase complex	C	1	1	705	1555	0.00141844	0.000643087	over	P72830	P72830	0.453376	0.992079	1
GO:0009328	phenylalanine-tRNA ligase complex	C	1	1	705	1555	0.00141844	0.000643087	over	P74296	P74296	0.453376	0.992079	1
GO:0051262	protein tetramerization	P	1	1	705	1555	0.00141844	0.000643087	over	P73016	P73016	0.453376	0.992079	1
GO:0016018	cyclosporin A binding	F	1	1	705	1555	0.00141844	0.000643087	over	P73789	P73789	0.453376	0.992079	1
GO:0003938	IMP dehydrogenase activity	F	1	1	705	1555	0.00141844	0.000643087	over	P73853	P73853	0.453376	0.992079	1
GO:0001121	bacterial transcription	P	1	1	705	1555	0.00141844	0.000643087	over	P74565	P74565	0.453376	0.992079	1
GO:0016630	protochlorophyllide reductase activity	F	1	1	705	1555	0.00141844	0.000643087	over	Q59987	Q59987	0.453376	0.992079	1
GO:0008764	UDP-N-acetylmuramoylalanine-D-glutamate ligase activity	F	1	1	705	1555	0.00141844	0.000643087	over	P73668	P73668	0.453376	0.992079	1
GO:0006354	DNA-templated transcription, elongation	P	1	1	705	1555	0.00141844	0.000643087	over	P36265	P36265	0.453376	0.992079	1
GO:0006228	UTP biosynthetic process	P	1	1	705	1555	0.00141844	0.000643087	over	P74494	P74494	0.453376	0.992079	1
GO:0015473	fimbrial usher porin activity	F	1	1	705	1555	0.00141844	0.000643087	over	Q55676	Q55676	0.453376	0.992079	1
GO:0016624	oxidoreductase activity, acting on the aldehyde or oxo group of donors, disulfide as acceptor	F	1	1	705	1555	0.00141844	0.000643087	over	P74490	P74490	0.453376	0.992079	1
GO:0006567	threonine catabolic process	P	1	1	705	1555	0.00141844	0.000643087	over	P73375	P73375	0.453376	0.992079	1
GO:0017000	antibiotic biosynthetic process	P	1	1	705	1555	0.00141844	0.000643087	over	Q55592	Q55592	0.453376	0.992079	1
GO:0002055	adenine binding	F	1	1	705	1555	0.00141844	0.000643087	over	P73935	P73935	0.453376	0.992079	1
GO:0016813	hydrolase activity, acting on carbon-nitrogen (but not peptide) bonds, in linear amidines	F	1	1	705	1555	0.00141844	0.000643087	over	P72703	P72703	0.453376	0.992079	1
GO:0043649	dicarboxylic acid catabolic process	P	1	1	705	1555	0.00141844	0.000643087	over	P73043	P73043	0.453376	0.992079	1
GO:0009435	NAD biosynthetic process	P	1	1	705	1555	0.00141844	0.000643087	over	P72830	P72830	0.453376	0.992079	1
GO:0016851	magnesium chelatase activity	F	1	1	705	1555	0.00141844	0.000643087	over	P51634	P51634	0.453376	0.992079	1
GO:0032784	regulation of DNA-templated transcription, elongation	P	1	1	705	1555	0.00141844	0.000643087	over	P36265	P36265	0.453376	0.992079	1
GO:1902412	regulation of mitotic cytokinesis	P	1	1	705	1555	0.00141844	0.000643087	over	Q55899	Q55899	0.453376	0.992079	1
GO:0004316	3-oxoacyl-[acyl-carrier-protein] reductase (NADPH) activity	F	1	1	705	1555	0.00141844	0.000643087	over	P73574	P73574	0.453376	0.992079	1
GO:0016992	lipoate synthase activity	F	1	1	705	1555	0.00141844	0.000643087	over	Q55781	Q55781	0.453376	0.992079	1
GO:0046459	short-chain fatty acid metabolic process	P	1	1	705	1555	0.00141844	0.000643087	over	P74582	P74582	0.453376	0.992079	1
GO:0004818	glutamate-tRNA ligase activity	F	1	1	705	1555	0.00141844	0.000643087	over	Q55778	Q55778	0.453376	0.992079	1
GO:0008409	5'-3' exonuclease activity	F	1	1	705	1555	0.00141844	0.000643087	over	P54123	P54123	0.453376	0.992079	1
GO:0006419	alanyl-tRNA aminoacylation	P	1	1	705	1555	0.00141844	0.000643087	over	P74423	P74423	0.453376	0.992079	1
GO:0102132	3-oxo-pimeloyl-[acp] methyl ester reductase activity	F	1	1	705	1555	0.00141844	0.000643087	over	P73574	P73574	0.453376	0.992079	1
GO:0019379	sulfate assimilation, phosphoadenylyl sulfate reduction by phosphoadenylyl-sulfate reductase (thioredoxin)	P	1	1	705	1555	0.00141844	0.000643087	over	P72940	P72940	0.453376	0.992079	1
GO:0046174	polyol catabolic process	P	1	1	705	1555	0.00141844	0.000643087	over	Q59994	Q59994	0.453376	0.992079	1
GO:0004596	peptide alpha-N-acetyltransferase activity	F	1	1	705	1555	0.00141844	0.000643087	over	P72625	P72625	0.453376	0.992079	1
GO:0032790	ribosome disassembly	P	1	1	705	1555	0.00141844	0.000643087	over	P72874	P72874	0.453376	0.992079	1
GO:0030385	ferredoxin:thioredoxin reductase activity	F	1	1	705	1555	0.00141844	0.000643087	over	Q55389	Q55389	0.453376	0.992079	1
GO:0005777	peroxisome	C	1	1	705	1555	0.00141844	0.000643087	over	P74281	P74281	0.453376	0.992079	1
GO:0006474	N-terminal protein amino acid acetylation	P	1	1	705	1555	0.00141844	0.000643087	over	P72625	P72625	0.453376	0.992079	1
GO:0017003	protein-heme linkage	P	1	1	705	1555	0.00141844	0.000643087	over	Q55013	Q55013	0.453376	0.992079	1
GO:0097056	selenocysteinyl-tRNA(Sec) biosynthetic process	P	1	1	705	1555	0.00141844	0.000643087	over	P73201	P73201	0.453376	0.992079	1
GO:0098609	cell-cell adhesion	P	1	1	705	1555	0.00141844	0.000643087	over	P73089	P73089	0.453376	0.992079	1
GO:0033567	DNA replication, Okazaki fragment processing	P	1	1	705	1555	0.00141844	0.000643087	over	Q55801	Q55801	0.453376	0.992079	1
GO:0004635	phosphoribosyl-AMP cyclohydrolase activity	F	1	1	705	1555	0.00141844	0.000643087	over	P74755	P74755	0.453376	0.992079	1
GO:0008840	4-hydroxy-tetrahydrodipicolinate synthase	F	1	1	705	1555	0.00141844	0.000643087	over	Q55513	Q55513	0.453376	0.992079	1
GO:0000470	maturation of LSU-rRNA	P	1	1	705	1555	0.00141844	0.000643087	over	P36236	P36236	0.453376	0.992079	1
GO:0016631	enoyl-[acyl-carrier-protein] reductase activity	F	1	1	705	1555	0.00141844	0.000643087	over	P73016	P73016	0.453376	0.992079	1
GO:0018206	peptidyl-methionine modification	P	1	1	705	1555	0.00141844	0.000643087	over	P73441	P73441	0.453376	0.992079	1
GO:0051260	protein homooligomerization	P	1	1	705	1555	0.00141844	0.000643087	over	P73016	P73016	0.453376	0.992079	1
GO:0032955	regulation of division septum assembly	P	1	1	705	1555	0.00141844	0.000643087	over	Q55899	Q55899	0.453376	0.992079	1
GO:0004450	isocitrate dehydrogenase (NADP+) activity	F	1	1	705	1555	0.00141844	0.000643087	over	P80046	P80046	0.453376	0.992079	1
GO:0046164	alcohol catabolic process	P	1	1	705	1555	0.00141844	0.000643087	over	Q59994	Q59994	0.453376	0.992079	1
GO:0090066	regulation of anatomical structure size	P	1	1	705	1555	0.00141844	0.000643087	over	P73553	P73553	0.453376	0.992079	1
GO:1990465	aldehyde oxygenase (deformylating) activity	F	1	1	705	1555	0.00141844	0.000643087	over	Q55688	Q55688	0.453376	0.992079	1
GO:0009349	riboflavin synthase complex	C	1	1	705	1555	0.00141844	0.000643087	over	P73527	P73527	0.453376	0.992079	1
GO:0006424	glutamyl-tRNA aminoacylation	P	1	1	705	1555	0.00141844	0.000643087	over	Q55778	Q55778	0.453376	0.992079	1
GO:0006430	lysyl-tRNA aminoacylation	P	1	1	705	1555	0.00141844	0.000643087	over	P73443	P73443	0.453376	0.992079	1
GO:0004816	asparagine-tRNA ligase activity	F	1	1	705	1555	0.00141844	0.000643087	over	P52276	P52276	0.453376	0.992079	1
GO:0051484	isopentenyl diphosphate biosynthetic process, methylerythritol 4-phosphate pathway involved in terpenoid biosynthetic process	P	1	1	705	1555	0.00141844	0.000643087	over	Q55663	Q55663	0.453376	0.992079	1
GO:0032535	regulation of cellular component size	P	1	1	705	1555	0.00141844	0.000643087	over	P73553	P73553	0.453376	0.992079	1
GO:0010285	L,L-diaminopimelate aminotransferase activity	F	1	1	705	1555	0.00141844	0.000643087	over	Q55828	Q55828	0.453376	0.992079	1
GO:0022616	DNA strand elongation	P	1	1	705	1555	0.00141844	0.000643087	over	Q55801	Q55801	0.453376	0.992079	1
GO:0031248	protein acetyltransferase complex	C	1	1	705	1555	0.00141844	0.000643087	over	P72625	P72625	0.453376	0.992079	1
GO:0008443	phosphofructokinase activity	F	1	1	705	1555	0.00141844	0.000643087	over	P72830	P72830	0.453376	0.992079	1
GO:0006086	acetyl-CoA biosynthetic process from pyruvate	P	1	1	705	1555	0.00141844	0.000643087	over	P74490	P74490	0.453376	0.992079	1
GO:0016790	thiolester hydrolase activity	F	1	1	705	1555	0.00141844	0.000643087	over	Q55390	Q55390	0.453376	0.992079	1
GO:0033609	oxalate metabolic process	P	1	1	705	1555	0.00141844	0.000643087	over	P73510	P73510	0.453376	0.992079	1
GO:0009267	cellular response to starvation	P	1	1	705	1555	0.00141844	0.000643087	over	Q55274	Q55274	0.453376	0.992079	1
GO:0030604	1-deoxy-D-xylulose-5-phosphate reductoisomerase activity	F	1	1	705	1555	0.00141844	0.000643087	over	Q55663	Q55663	0.453376	0.992079	1
GO:0061621	canonical glycolysis	P	1	1	705	1555	0.00141844	0.000643087	over	P72830	P72830	0.453376	0.992079	1
GO:0004478	methionine adenosyltransferase activity	F	1	1	705	1555	0.00141844	0.000643087	over	P72871	P72871	0.453376	0.992079	1
GO:0051083	'de novo' cotranslational protein folding	P	1	1	705	1555	0.00141844	0.000643087	over	Q55511	Q55511	0.453376	0.992079	1
GO:0007346	regulation of mitotic cell cycle	P	1	1	705	1555	0.00141844	0.000643087	over	Q55899	Q55899	0.453376	0.992079	1
GO:0006448	regulation of translational elongation	P	1	1	705	1555	0.00141844	0.000643087	over	P74518	P74518	0.453376	0.992079	1
GO:0006734	NADH metabolic process	P	1	1	705	1555	0.00141844	0.000643087	over	P72830	P72830	0.453376	0.992079	1
GO:0008893	guanosine-3',5'-bis(diphosphate) 3'-diphosphatase activity	F	1	1	705	1555	0.00141844	0.000643087	over	P72810	P72810	0.453376	0.992079	1
GO:0004455	ketol-acid reductoisomerase activity	F	1	1	705	1555	0.00141844	0.000643087	over	P29107	P29107	0.453376	0.992079	1
GO:1902493	acetyltransferase complex	C	1	1	705	1555	0.00141844	0.000643087	over	P72625	P72625	0.453376	0.992079	1
GO:0043448	alkane catabolic process	P	1	1	705	1555	0.00141844	0.000643087	over	P73068	P73068	0.453376	0.992079	1
GO:0048529	magnesium-protoporphyrin IX monomethyl ester (oxidative) cyclase activity	F	1	1	705	1555	0.00141844	0.000643087	over	P72584	P72584	0.453376	0.992079	1
GO:0004530	deoxyribonuclease I activity	F	1	1	705	1555	0.00141844	0.000643087	over	P72938	P72938	0.453376	0.992079	1
GO:0006434	seryl-tRNA aminoacylation	P	1	1	705	1555	0.00141844	0.000643087	over	P73201	P73201	0.453376	0.992079	1
GO:0047451	3-hydroxyoctanoyl-[acyl-carrier-protein] dehydratase activity	F	1	1	705	1555	0.00141844	0.000643087	over	P73848	P73848	0.453376	0.992079	1
GO:0052656	L-isoleucine transaminase activity	F	1	1	705	1555	0.00141844	0.000643087	over	P54691	P54691	0.453376	0.992079	1
GO:1903008	organelle disassembly	P	1	1	705	1555	0.00141844	0.000643087	over	P72874	P72874	0.453376	0.992079	1
GO:0003999	adenine phosphoribosyltransferase activity	F	1	1	705	1555	0.00141844	0.000643087	over	P73935	P73935	0.453376	0.992079	1
GO:0042326	negative regulation of phosphorylation	P	1	1	705	1555	0.00141844	0.000643087	over	P74645	P74645	0.453376	0.992079	1
GO:0004358	glutamate N-acetyltransferase activity	F	1	1	705	1555	0.00141844	0.000643087	over	P74122	P74122	0.453376	0.992079	1
GO:0019405	alditol catabolic process	P	1	1	705	1555	0.00141844	0.000643087	over	Q59994	Q59994	0.453376	0.992079	1
GO:0004048	anthranilate phosphoribosyltransferase activity	F	1	1	705	1555	0.00141844	0.000643087	over	P73617	P73617	0.453376	0.992079	1
GO:0009853	photorespiration	P	1	1	705	1555	0.00141844	0.000643087	over	P54205	P54205	0.453376	0.992079	1
GO:0004825	methionine-tRNA ligase activity	F	1	1	705	1555	0.00141844	0.000643087	over	Q55729	Q55729	0.453376	0.992079	1
GO:0102131	3-oxo-glutaryl-[acp] methyl ester reductase activity	F	1	1	705	1555	0.00141844	0.000643087	over	P73574	P73574	0.453376	0.992079	1
GO:0043711	pilus organization	P	1	1	705	1555	0.00141844	0.000643087	over	Q55676	Q55676	0.453376	0.992079	1
GO:0103012	ferredoxin-thioredoxin reductase activity	F	1	1	705	1555	0.00141844	0.000643087	over	Q55389	Q55389	0.453376	0.992079	1
GO:0051259	protein complex oligomerization	P	1	1	705	1555	0.00141844	0.000643087	over	P73016	P73016	0.453376	0.992079	1
GO:0003994	aconitate hydratase activity	F	1	1	705	1555	0.00141844	0.000643087	over	P74582	P74582	0.453376	0.992079	1
GO:0003949	1-(5-phosphoribosyl)-5-[(5-phosphoribosylamino)methylideneamino]imidazole-4-carboxamide isomerase activity	F	1	1	705	1555	0.00141844	0.000643087	over	P74561	P74561	0.453376	0.992079	1
GO:0004318	enoyl-[acyl-carrier-protein] reductase (NADH) activity	F	1	1	705	1555	0.00141844	0.000643087	over	P73016	P73016	0.453376	0.992079	1
GO:0009582	detection of abiotic stimulus	P	1	1	705	1555	0.00141844	0.000643087	over	P74102	P74102	0.453376	0.992079	1
GO:0004042	acetyl-CoA:L-glutamate N-acetyltransferase activity	F	1	1	705	1555	0.00141844	0.000643087	over	P74122	P74122	0.453376	0.992079	1
GO:0046184	aldehyde biosynthetic process	P	1	1	705	1555	0.00141844	0.000643087	over	Q59994	Q59994	0.453376	0.992079	1
GO:0009992	cellular water homeostasis	P	1	1	705	1555	0.00141844	0.000643087	over	P73553	P73553	0.453376	0.992079	1
GO:0015144	carbohydrate transmembrane transporter activity	F	1	1	705	1555	0.00141844	0.000643087	over	P73198	P73198	0.453376	0.992079	1
GO:0006473	protein acetylation	P	1	1	705	1555	0.00141844	0.000643087	over	P72625	P72625	0.453376	0.992079	1
GO:0047456	2-methylisocitrate dehydratase activity	F	1	1	705	1555	0.00141844	0.000643087	over	P74582	P74582	0.453376	0.992079	1
GO:0005762	mitochondrial large ribosomal subunit	C	1	1	705	1555	0.00141844	0.000643087	over	P73310	P73310	0.453376	0.992079	1
GO:0034212	peptide N-acetyltransferase activity	F	1	1	705	1555	0.00141844	0.000643087	over	P72625	P72625	0.453376	0.992079	1
GO:0090662	ATP hydrolysis coupled transmembrane transport	P	1	1	705	1555	0.00141844	0.000643087	over	P27182	P27182	0.453376	0.992079	1
GO:0005948	acetolactate synthase complex	C	1	1	705	1555	0.00141844	0.000643087	over	Q55141	Q55141	0.453376	0.992079	1
GO:0033856	pyridoxine 5'-phosphate synthase activity	F	1	1	705	1555	0.00141844	0.000643087	over	P72776	P72776	0.453376	0.992079	1
GO:0004731	purine-nucleoside phosphorylase activity	F	1	1	705	1555	0.00141844	0.000643087	over	P0DJF8	P0DJF8	0.453376	0.992079	1
GO:0004427	inorganic diphosphatase activity	F	1	1	705	1555	0.00141844	0.000643087	over	P80507	P80507	0.453376	0.992079	1
GO:0004829	threonine-tRNA ligase activity	F	1	1	705	1555	0.00141844	0.000643087	over	Q55806	Q55806	0.453376	0.992079	1
GO:0000313	organellar ribosome	C	1	1	705	1555	0.00141844	0.000643087	over	P73310	P73310	0.453376	0.992079	1
GO:0051116	cobaltochelatase activity	F	1	1	705	1555	0.00141844	0.000643087	over	P73362	P73362	0.453376	0.992079	1
GO:0001123	transcription initiation from bacterial-type RNA polymerase promoter	P	1	1	705	1555	0.00141844	0.000643087	over	P74565	P74565	0.453376	0.992079	1
GO:0019541	propionate metabolic process	P	1	1	705	1555	0.00141844	0.000643087	over	P74582	P74582	0.453376	0.992079	1
GO:0004448	isocitrate dehydrogenase activity	F	1	1	705	1555	0.00141844	0.000643087	over	P80046	P80046	0.453376	0.992079	1
GO:0008361	regulation of cell size	P	1	1	705	1555	0.00141844	0.000643087	over	P73553	P73553	0.453376	0.992079	1
GO:0018063	cytochrome c-heme linkage	P	1	1	705	1555	0.00141844	0.000643087	over	Q55013	Q55013	0.453376	0.992079	1
GO:0004020	adenylylsulfate kinase activity	F	1	1	705	1555	0.00141844	0.000643087	over	P72940	P72940	0.453376	0.992079	1
GO:0070929	trans-translation	P	1	1	705	1555	0.00141844	0.000643087	over	P74355	P74355	0.453376	0.992079	1
GO:0009090	homoserine biosynthetic process	P	1	1	705	1555	0.00141844	0.000643087	over	P74569	P74569	0.453376	0.992079	1
GO:0006735	NADH regeneration	P	1	1	705	1555	0.00141844	0.000643087	over	P72830	P72830	0.453376	0.992079	1
GO:0006592	ornithine biosynthetic process	P	1	1	705	1555	0.00141844	0.000643087	over	P74122	P74122	0.453376	0.992079	1
GO:0000015	phosphopyruvate hydratase complex	C	1	1	705	1555	0.00141844	0.000643087	over	P77972	P77972	0.453376	0.992079	1
GO:0016794	diphosphoric monoester hydrolase activity	F	1	1	705	1555	0.00141844	0.000643087	over	P72810	P72810	0.453376	0.992079	1
GO:0042221	response to chemical	P	13	27	705	1555	0.0184397	0.0173633	over	P22358,Q55445,P73173,P73007,Q55443,Q55233,Q55557,P73824,P72697,P73348,P73492,P74250,P73728	P22358,Q55154,P73098,Q55445,Q55527,P73173,P73007,Q55443,P73870,Q55233,P16033,P29273,Q55794,P74313,Q55557,P74216,P73824,P72697,P73348,P73492,P74250,P74593,P73728,P72622,P73138,P73911,P77962	0.457587	0.999888	0.481481
GO:0071840	cellular component organization or biogenesis	P	34	73	705	1555	0.048227	0.0469453	over	P23350,P72931,P73308,P73318,P36237,P74229,P73316,P73376,Q55899,P36236,P73077,P54123,P73668,Q55676,P73553,P73437,P72991,Q55700,P10549,P72741,P74558,P72742,P72731,P74596,P74149,P73912,Q55013,P73418,P74395,P36265,P72874,P73315,P73016,P74673	P23350,Q55625,P72931,P73308,P73318,P36237,P48957,P74229,P73298,P73316,Q55900,P73376,P73456,Q55901,Q55899,Q55578,P73293,P36236,Q55750,Q55397,P74456,P73810,Q55738,P73077,P77966,Q55418,P54123,Q55142,P74035,P74368,P72656,P74707,P73473,P73340,P45450,Q55469,P73632,P73668,P74216,Q55676,P73553,P73437,P72991,Q55700,P73179,P10549,P74367,P73956,P72741,P73675,P74558,P72742,P72731,P74596,Q55712,P74149,P73912,…	0.459989	1	0.465753
GO:0016655	oxidoreductase activity, acting on NAD(P)H, quinone or similar compound as acceptor	F	7	14	705	1555	0.00992908	0.00900322	over	P19125,P19050,P26524,P26523,P74771,P74338,P27724	P73735,P26525,P19125,P19050,P26524,P26523,P19045,Q55429,P74024,P74771,P74338,P74069,P27724,P26522	0.464038	1	0.5
GO:0070887	cellular response to chemical stimulus	P	7	14	705	1555	0.00992908	0.00900322	over	P73824,P72697,P73348,P73492,P74250,P73728,P22358	P73824,P72697,P73348,P73492,P74250,P74593,P73728,P72622,P22358,Q55154,P73098,P73138,P73911,P77962	0.464038	1	0.5
GO:0046700	heterocycle catabolic process	P	12	25	705	1555	0.0170213	0.0160772	over	P77972,P52983,Q55664,P74309,Q59994,P72938,P72659,P72849,P72939,Q55910,Q55801,P72830	P74421,P80505,P77972,P52983,Q55664,P74309,Q59994,P72740,P73534,P49433,Q55855,P74507,Q55162,P72938,P72659,P72849,P74133,P74432,P72939,Q55910,P73618,P74368,P74008,Q55801,P72830	0.470898	1	0.48
GO:0004175	endopeptidase activity	F	12	25	705	1555	0.0170213	0.0160772	over	P74467,P54416,P74466,Q59993,P73157,P74305,P73437,P72991,Q55700,P74571,P73458,P75023	P73722,P72780,P74467,P54416,P74466,Q59993,P74698,P73157,Q55477,P73940,P73354,P73407,P74305,P73437,P72991,P74114,Q55700,P73529,P73559,P74571,P74509,P73179,Q55142,P73458,P75023	0.470898	1	0.48
GO:0046903	secretion	P	6	12	705	1555	0.00851064	0.00771704	over	P74189,P74175,P73010,P38382,P73357,P74664	P74189,P74175,P73010,P72647,P74508,P38382,P73435,P74465,P73357,P73704,P74176,P74664	0.482621	1	0.5
GO:0009306	protein secretion	P	6	12	705	1555	0.00851064	0.00771704	over	P74664,P74189,P74175,P73010,P38382,P73357	P73704,P74176,P74664,P74189,P74175,P73010,P72647,P74508,P38382,P73435,P74465,P73357	0.482621	1	0.5
GO:0002790	peptide secretion	P	6	12	705	1555	0.00851064	0.00771704	over	P74189,P74175,P73010,P38382,P73357,P74664	P74189,P74175,P73010,P72647,P74508,P38382,P73435,P74465,P73357,P73704,P74176,P74664	0.482621	1	0.5
GO:0032940	secretion by cell	P	6	12	705	1555	0.00851064	0.00771704	over	P74189,P74175,P73010,P38382,P73357,P74664	P74189,P74175,P73010,P72647,P74508,P38382,P73435,P74465,P73357,P73704,P74176,P74664	0.482621	1	0.5
GO:0033554	cellular response to stress	P	11	23	705	1555	0.0156028	0.014791	over	P74722,P73012,P74702,Q55274,P73824,P72697,P73348,P73492,P74250,P73728,P22358	Q55750,P74737,P74722,P74533,P73012,P73412,P74702,P74258,P73722,P72894,Q55274,P73824,P72697,P73348,P73492,P74250,P74593,P73728,P72622,P22358,Q55154,P73098,P73911	0.485284	1	0.478261
GO:0034655	nucleobase-containing compound catabolic process	P	11	23	705	1555	0.0156028	0.014791	over	P77972,P52983,Q55664,P74309,Q59994,P72938,P72659,P72939,Q55910,Q55801,P72830	P74421,P80505,P77972,P52983,Q55664,P74309,Q59994,P72740,P73534,P49433,Q55855,P74507,Q55162,P72938,P72659,P74432,P72939,Q55910,P73618,P74368,P74008,Q55801,P72830	0.485284	1	0.478261
GO:0043231	intracellular membrane-bounded organelle	C	10	21	705	1555	0.0141844	0.0135048	over	P73824,P74250,P74281,Q55510,P73310,P73437,P72991,Q55700,P73146,P74490	P73824,P74250,P73885,P73505,P54225,P73545,P72753,P26287,P77960,P74707,P74281,P17253,Q55510,P73310,P73437,P72991,Q55700,P16033,P73179,P73146,P74490	0.500946	1	0.47619
GO:0042887	amide transmembrane transporter activity	F	5	10	705	1555	0.0070922	0.00643087	over	P73010,P74664,P73472,P38382,Q55610	P73010,P74664,P73435,P72607,P73472,P74508,P38382,Q55610,Q55709,P73732	0.504439	1	0.5
GO:0008565	protein transporter activity	F	5	10	705	1555	0.0070922	0.00643087	over	P73010,P74664,P73472,P38382,Q55610	P73010,P74664,P73435,P73472,P74508,P38382,Q55610,Q55709,P73704,P74176	0.504439	1	0.5
GO:0008238	exopeptidase activity	F	5	10	705	1555	0.0070922	0.00643087	over	P73971,P74474,Q55728,P74383,P74527	P73971,P74468,P74474,P74220,Q55728,P74032,P74383,Q55604,P53579,P74527	0.504439	1	0.5
GO:0042278	purine nucleoside metabolic process	P	5	10	705	1555	0.0070922	0.00643087	over	P73935,P0DJF8,P74494,P73853,P72810	Q55162,P73935,P0DJF8,P49057,P74494,P73853,P72810,P74497,P74008,Q55371	0.504439	1	0.5
GO:1904680	peptide transmembrane transporter activity	F	5	10	705	1555	0.0070922	0.00643087	over	P73010,P74664,P73472,P38382,Q55610	P73010,P74664,P73435,P72607,P73472,P74508,P38382,Q55610,Q55709,P73732	0.504439	1	0.5
GO:0044085	cellular component biogenesis	P	24	52	705	1555	0.0340426	0.0334405	over	P23350,P72931,P73308,P73318,P36237,P74229,P73316,P73376,Q55899,P36236,P54123,P73668,Q55676,P10549,P72741,P74558,P72742,P72731,P74596,P74149,P73912,Q55013,P73315,P73016	P23350,Q55625,P72931,P73308,P73318,P36237,P48957,P74229,P73298,P73316,Q55900,P73376,P73456,Q55901,Q55899,Q55578,P73293,P36236,Q55397,P54123,Q55142,P74035,P74368,P72656,P45450,Q55469,P73632,P73668,P74216,Q55676,P10549,P74367,P73956,P72741,P73675,P74558,P72742,P72731,P74596,Q55712,P74149,P73912,Q55013,Q55604,P72666,Q55543,P73315,P73658,P73016,P73462,P72943,P72897	0.506875	1	0.461538
GO:0015318	inorganic molecular entity transmembrane transporter activity	F	9	19	705	1555	0.012766	0.0122186	over	P27180,P26527,P27183,P27181,P27179,P27182,P74044,P73450,P72799	P27180,P26527,P26533,P27183,P27181,P27179,P17253,P27182,P27178,P74044,P73544,P74477,Q55196,P73788,P73450,P74393,P73721,Q55794,P72799	0.518149	1	0.473684
GO:0016810	hydrolase activity, acting on carbon-nitrogen (but not peptide) bonds	F	9	19	705	1555	0.012766	0.0122186	over	P74383,P74755,P73736,P73581,P72703,Q55592,Q55852,P73441,P73597	Q55759,P74741,P73558,P74383,Q55843,Q55805,P74755,P73736,P73581,P72703,P73796,P74386,P73061,Q55592,Q55852,P73002,P73441,Q55162,P73597	0.518149	1	0.473684
GO:0140101	catalytic activity, acting on a tRNA	F	13	28	705	1555	0.0184397	0.0180064	over	P74423,Q55486,Q55690,P52276,Q55778,Q55716,P73443,Q55729,P74296,P73201,Q55806,Q55450,P74215	Q55522,P73505,P73942,P73274,Q59989,Q55163,P74423,Q55486,Q55690,P73851,P52276,Q55778,Q55716,Q55653,P74592,P73443,Q55729,P74296,Q55187,P73201,Q55806,P73655,Q55879,P74357,Q55450,P74215,P73558,Q55850	0.527305	1	0.464286
GO:0051156	glucose 6-phosphate metabolic process	P	4	8	705	1555	0.00567376	0.00514469	over	P72797,P52208,Q55766,P52983	P72797,P52208,P73282,P73411,P74618,Q55766,P74061,P52983	0.531048	1	0.5
GO:0046907	intracellular transport	P	4	8	705	1555	0.00567376	0.00514469	over	P38382,P73930,Q55610,P73472	P38382,P73930,Q55709,Q55610,Q55501,P74214,P73472,P73407	0.531048	1	0.5
GO:0008137	NADH dehydrogenase (ubiquinone) activity	F	4	8	705	1555	0.00567376	0.00514469	over	P19125,P19050,P26524,P26523	P26525,P19125,P19050,P26524,P26523,P19045,Q55429,P74024	0.531048	1	0.5
GO:0005576	extracellular region	C	4	8	705	1555	0.00567376	0.00514469	over	P73392,P74615,P77972,P73817	P73392,P74615,P74509,P77972,Q55604,P73911,P74630,P73817	0.531048	1	0.5
GO:0050136	NADH dehydrogenase (quinone) activity	F	4	8	705	1555	0.00567376	0.00514469	over	P19125,P19050,P26524,P26523	P26525,P19125,P19050,P26524,P26523,P19045,Q55429,P74024	0.531048	1	0.5
GO:0005739	mitochondrion	C	4	8	705	1555	0.00567376	0.00514469	over	Q55510,P73310,P73824,P74250	P17253,Q55510,P73310,P73824,P74250,P73885,P73505,P54225	0.531048	1	0.5
GO:0051641	cellular localization	P	4	8	705	1555	0.00567376	0.00514469	over	P38382,P73930,Q55610,P73472	P38382,P73930,Q55709,Q55610,Q55501,P74214,P73472,P73407	0.531048	1	0.5
GO:0042737	drug catabolic process	P	4	8	705	1555	0.00567376	0.00514469	over	P73560,P74582,P73348,P73728	P73560,P54261,P74665,P74582,P73348,P73728,Q55624,P73911	0.531048	1	0.5
GO:0016859	cis-trans isomerase activity	F	4	8	705	1555	0.00567376	0.00514469	over	Q55511,P73789,Q55118,P72704	Q55511,P73789,Q55118,P73037,P72704,Q55780,P74665,Q55455	0.531048	1	0.5
GO:0061077	chaperone-mediated protein folding	P	4	8	705	1555	0.00567376	0.00514469	over	Q05971,P22358,P50027,Q55511	Q05971,P22358,P50027,Q55154,Q55505,P73098,P73097,Q55511	0.531048	1	0.5
GO:0071806	protein transmembrane transport	P	4	8	705	1555	0.00567376	0.00514469	over	P38382,Q55610,P73010,P74664	P73704,P74176,P38382,Q55610,P73010,P73435,P74664,Q55709	0.531048	1	0.5
GO:0051649	establishment of localization in cell	P	4	8	705	1555	0.00567376	0.00514469	over	P38382,P73930,Q55610,P73472	P38382,P73930,Q55709,Q55610,Q55501,P74214,P73472,P73407	0.531048	1	0.5
GO:0006820	anion transport	P	4	8	705	1555	0.00567376	0.00514469	over	Q55200,P74390,P73785,P72799	Q55200,Q55410,P74390,P73898,P73650,P73785,Q55199,P72799	0.531048	1	0.5
GO:0005886	plasma membrane	C	49	108	705	1555	0.0695035	0.0694534	over	P73785,P72603,P73010,P72604,P72942,P73553,P74248,Q55834,Q55610,Q55693,P19569,P29256,Q55274,P29254,P37277,P29255,P10549,Q55013,Q55356,Q55332,P09190,P09191,P74145,Q55354,P05429,P14835,P73676,P73930,P27180,P26527,P27183,P27181,P27179,P19050,P26524,P74771,P72827,Q55899,P73954,P73452,Q55460,P74044,P74174,P38382,P73157,P73920,P72877,P73450,P73077	P73785,P73732,Q55199,Q55649,P73544,P72603,P73010,P72604,P72837,P73435,P72942,P73553,P26522,P72941,Q55832,P27178,P74248,Q55834,Q55783,Q55610,Q55838,P74477,Q55693,Q6ZEX5,P73590,P73139,Q55900,P19569,P29256,Q55274,P29254,P37277,P29255,P73488,P10549,Q55013,P73048,Q55356,Q55332,P09190,P09191,P74145,P74367,P73956,Q55354,P05429,P14835,P73676,P09193,P09192,P16033,P74082,P73930,P27180,P26527,P26533,P27183,…	0.536002	1	0.453704
GO:0008324	cation transmembrane transporter activity	F	8	17	705	1555	0.0113475	0.0109325	over	P27180,P26527,P27183,P27181,P27179,P27182,P74044,P72799	P27180,P26527,P26533,P27183,P27181,P27179,P17253,P27182,P27178,P74044,P54147,P74477,P74393,Q55794,P72799,Q55496,Q6YRW1	0.537249	1	0.470588
GO:1901292	nucleoside phosphate catabolic process	P	8	17	705	1555	0.0113475	0.0109325	over	P77972,P52983,Q55664,P74309,Q59994,P72939,Q55910,P72830	P74421,P80505,P77972,P52983,Q55664,P74309,Q59994,P72740,P73534,P49433,Q55855,P74507,P74432,P72939,Q55910,P73618,P72830	0.537249	1	0.470588
GO:0072522	purine-containing compound biosynthetic process	P	21	46	705	1555	0.0297872	0.029582	over	P74490,P77972,P52983,Q55664,P74309,Q59994,P73935,P0DJF8,P74494,P73853,P73471,Q55498,P27180,P26527,P27183,P27181,P27179,P27182,P72641,P72830,P74638	P74490,P74421,P80505,P77972,P52983,Q55664,P74309,Q59994,P72740,P73534,P49433,Q55855,P74507,Q55848,Q55422,P73935,P0DJF8,P49057,P74494,P73853,P73471,Q55498,P74741,Q55843,P74384,P74232,Q55172,P72644,Q55336,P17253,Q55435,P27180,P26527,P26533,P27183,P27181,P27179,P27182,Q55404,P27178,P73290,P73302,P72641,P72830,P74638,Q55160	0.540719	1	0.456522
GO:1901361	organic cyclic compound catabolic process	P	12	26	705	1555	0.0170213	0.0167203	over	P77972,P52983,Q55664,P74309,Q59994,P72938,P72659,P72849,P72939,Q55910,Q55801,P72830	P74421,P80505,P77972,P52983,Q55664,P74309,Q59994,P72740,P73534,P49433,Q55855,P74507,Q55162,P72938,P72659,P74665,P72849,P74133,P74432,P72939,Q55910,P73618,P74368,P74008,Q55801,P72830	0.542988	1	0.461538
GO:0019439	aromatic compound catabolic process	P	12	26	705	1555	0.0170213	0.0167203	over	P77972,P52983,Q55664,P74309,Q59994,P72938,P72659,P72849,P72939,Q55910,Q55801,P72830	P74421,P80505,P77972,P52983,Q55664,P74309,Q59994,P72740,P73534,P49433,Q55855,P74507,Q55162,P72938,P72659,P74665,P72849,P74133,P74432,P72939,Q55910,P73618,P74368,P74008,Q55801,P72830	0.542988	1	0.461538
GO:0009152	purine ribonucleotide biosynthetic process	P	20	44	705	1555	0.0283688	0.0282958	over	P74490,P77972,P52983,Q55664,P74309,Q59994,P74494,P73853,P73471,Q55498,P27180,P26527,P27183,P27181,P27179,P27182,P72641,P73935,P72830,P74638	P74490,P74421,P80505,P77972,P52983,Q55664,P74309,Q59994,P72740,P73534,P49433,Q55855,P74507,P49057,P74494,P73853,P73471,Q55498,P74741,Q55843,P74384,P74232,Q55172,P72644,Q55422,Q55336,P17253,Q55435,P27180,P26527,P26533,P27183,P27181,P27179,P27182,Q55404,P27178,P73290,P73302,P72641,P73935,P72830,P74638,Q55160	0.552935	1	0.454545
GO:0000160	phosphorelay signal transduction system	P	7	15	705	1555	0.00992908	0.0096463	over	Q55447,Q55788,P72781,P73175,P74138,P74298,Q55178	P73243,Q55447,Q55788,P72781,P73175,P73006,P74138,P73150,Q55169,Q55919,P74298,P73078,Q55448,P74294,Q55178	0.558742	1	0.466667
GO:0035556	intracellular signal transduction	P	7	15	705	1555	0.00992908	0.0096463	over	Q55447,Q55788,P72781,P73175,P74138,P74298,Q55178	P73243,Q55447,Q55788,P72781,P73175,P73006,P74138,P73150,Q55169,Q55919,P74298,P73078,Q55448,P74294,Q55178	0.558742	1	0.466667
GO:0009892	negative regulation of metabolic process	P	7	15	705	1555	0.00992908	0.0096463	over	P72659,P73437,P72991,Q55700,Q55432,P74645,P74518	P72659,P73437,P72991,Q55700,P73179,P73722,Q55432,Q55622,P74739,P73294,P73658,P73407,P74645,P74518,P73654	0.558742	1	0.466667
GO:0016836	hydro-lyase activity	F	7	15	705	1555	0.00992908	0.0096463	over	P74582,P77972,P77969,Q59992,P73790,P73848,Q55513	P74207,P54384,P74582,Q55136,Q54735,P74689,P77972,P77969,P77960,Q59992,P73790,P72586,P73848,Q55513,Q55798	0.558742	1	0.466667
GO:0072330	monocarboxylic acid biosynthetic process	P	11	24	705	1555	0.0156028	0.0154341	over	P77972,P52983,Q55664,P74309,Q59994,Q55120,P74638,P73848,P73574,P73016,P72830	P74421,P80505,P77972,P52983,Q55664,P74309,Q59994,P72740,P73534,P49433,Q55855,P74507,Q55120,P74638,P73848,P73242,P73574,P73283,P73950,Q55160,Q55382,P73016,Q55074,P72830	0.559899	1	0.458333
GO:0016798	hydrolase activity, acting on glycosyl bonds	F	3	6	705	1555	0.00425532	0.00385852	over	Q55666,Q55476,Q55841	Q55666,Q55476,P52981,P72691,P73608,Q55841	0.565469	1	0.5
GO:0006352	DNA-templated transcription, initiation	P	3	6	705	1555	0.00425532	0.00385852	over	P74565,P73666,Q55525	P74565,P73666,Q59996,Q55525,Q55192,P73710	0.565469	1	0.5
GO:0061024	membrane organization	P	3	6	705	1555	0.00425532	0.00385852	over	P73437,P72991,Q55700	P73437,P72991,Q55700,P74707,P73179,Q55543	0.565469	1	0.5
GO:0009408	response to heat	P	3	6	705	1555	0.00425532	0.00385852	over	P22358,P74361,P74702	P22358,Q55154,P73098,P74361,P74702,Q55505	0.565469	1	0.5
GO:0030145	manganese ion binding	F	3	6	705	1555	0.00425532	0.00385852	over	P73971,P73676,Q55663	P73971,P73676,Q55663,P74507,P74468,P74258	0.565469	1	0.5
GO:0009535	chloroplast thylakoid membrane	C	3	6	705	1555	0.00425532	0.00385852	over	P73437,P72991,Q55700	P17253,P73437,P72991,Q55700,P16033,P73179	0.565469	1	0.5
GO:0055035	plastid thylakoid membrane	C	3	6	705	1555	0.00425532	0.00385852	over	P73437,P72991,Q55700	P17253,P73437,P72991,Q55700,P16033,P73179	0.565469	1	0.5
GO:0016987	sigma factor activity	F	3	6	705	1555	0.00425532	0.00385852	over	P74565,P73666,Q55525	P74565,P73666,Q59996,Q55525,Q55192,P73710	0.565469	1	0.5
GO:0019253	reductive pentose-phosphate cycle	P	3	6	705	1555	0.00425532	0.00385852	over	P37101,P54206,P54205	P73654,P73922,P37101,P54206,P54205,P74324	0.565469	1	0.5
GO:0006605	protein targeting	P	3	6	705	1555	0.00425532	0.00385852	over	P73930,P38382,Q55610	P73930,Q55501,P74214,P38382,Q55709,Q55610	0.565469	1	0.5
GO:0004553	hydrolase activity, hydrolyzing O-glycosyl compounds	F	3	6	705	1555	0.00425532	0.00385852	over	Q55841,Q55666,Q55476	Q55841,Q55666,Q55476,P52981,P72691,P73608	0.565469	1	0.5
GO:0031976	plastid thylakoid	C	3	6	705	1555	0.00425532	0.00385852	over	P73437,P72991,Q55700	P17253,P73437,P72991,Q55700,P16033,P73179	0.565469	1	0.5
GO:0009534	chloroplast thylakoid	C	3	6	705	1555	0.00425532	0.00385852	over	P73437,P72991,Q55700	P17253,P73437,P72991,Q55700,P16033,P73179	0.565469	1	0.5
GO:0031984	organelle subcompartment	C	3	6	705	1555	0.00425532	0.00385852	over	P73437,P72991,Q55700	P17253,P73437,P72991,Q55700,P16033,P73179	0.565469	1	0.5
GO:0043227	membrane-bounded organelle	C	10	22	705	1555	0.0141844	0.0141479	over	P74490,P73824,P74250,P74281,P73437,P72991,Q55700,Q55510,P73310,P73146	P74490,P73824,P74250,P73885,P73505,P54225,P73545,P74281,P72753,P26287,P77960,P74707,Q55687,P73437,P72991,Q55700,P73179,P17253,Q55510,P73310,P16033,P73146	0.578248	1	0.454545
GO:0016830	carbon-carbon lyase activity	F	10	22	705	1555	0.0141844	0.0141479	over	Q55664,P74309,P73043,P54224,Q55688,P74690,P54206,P54205,P73849,Q55894	P20170,P74130,Q55382,P73618,P74342,Q55664,P74309,P73043,Q55508,P73761,P54224,P72861,P72587,P74299,Q55688,Q55517,P74690,P72864,P54206,P54205,P73849,Q55894	0.578248	1	0.454545
GO:0016651	oxidoreductase activity, acting on NAD(P)H	F	10	22	705	1555	0.0141844	0.0141479	over	P73195,P73492,P19125,P19050,P26524,P26523,P74771,P74338,P27724,P52232	P73195,P73735,P72740,P73492,P74593,P26525,P19125,P19050,P26524,P26523,P19045,Q55429,P74024,P73496,P74771,P74338,P74069,P27724,P26522,P52231,P73263,P52232	0.578248	1	0.454545
GO:0042254	ribosome biogenesis	P	10	22	705	1555	0.0141844	0.0141479	over	P73308,P73318,P36237,P74229,P73316,P36236,P54123,P73315,P23350,P72931	P73308,P73318,P36237,P48957,P74229,P73298,P73316,Q55578,P73293,P36236,P54123,Q55142,P74035,P74368,P72656,Q55625,P72666,P73315,P73658,P72943,P23350,P72931	0.578248	1	0.454545
GO:0046031	ADP metabolic process	P	6	13	705	1555	0.00851064	0.00836013	over	P77972,P52983,Q55664,P74309,Q59994,P72830	P74421,P80505,P77972,P52983,Q55664,P74309,Q59994,P72740,P73534,P49433,Q55855,P74507,P72830	0.583342	1	0.461538
GO:0016811	hydrolase activity, acting on carbon-nitrogen (but not peptide) bonds, in linear amides	F	6	13	705	1555	0.00851064	0.00836013	over	P74383,P73736,P73581,P73441,Q55592,Q55852	P73558,P74383,Q55843,Q55805,P73736,P73581,P73796,P74386,P73061,P73002,P73441,Q55592,Q55852	0.583342	1	0.461538
GO:0004673	protein histidine kinase activity	F	6	13	705	1555	0.00851064	0.00836013	over	P74288,Q55443,P74137,Q55177,Q55693,Q55178	Q55527,P74288,Q55443,P73870,Q55783,P74137,Q55838,P72791,Q55177,Q6YS03,Q55693,P73035,Q55178	0.583342	1	0.461538
GO:0006096	glycolytic process	P	6	13	705	1555	0.00851064	0.00836013	over	P72830,P77972,P52983,Q55664,P74309,Q59994	P72830,P74421,P80505,P77972,P52983,Q55664,P74309,Q59994,P72740,P73534,P49433,Q55855,P74507	0.583342	1	0.461538
GO:0009135	purine nucleoside diphosphate metabolic process	P	6	13	705	1555	0.00851064	0.00836013	over	P77972,P52983,Q55664,P74309,Q59994,P72830	P74421,P80505,P77972,P52983,Q55664,P74309,Q59994,P72740,P73534,P49433,Q55855,P74507,P72830	0.583342	1	0.461538
GO:0031324	negative regulation of cellular metabolic process	P	6	13	705	1555	0.00851064	0.00836013	over	P73437,P72991,Q55700,Q55432,P74645,P74518	P73437,P72991,Q55700,P73179,P73722,Q55432,Q55622,P74739,P73294,P73658,P74645,P74518,P73654	0.583342	1	0.461538
GO:0016775	phosphotransferase activity, nitrogenous group as acceptor	F	6	13	705	1555	0.00851064	0.00836013	over	P74288,Q55443,P74137,Q55177,Q55693,Q55178	Q55527,P74288,Q55443,P73870,Q55783,P74137,Q55838,P72791,Q55177,Q6YS03,Q55693,P73035,Q55178	0.583342	1	0.461538
GO:0046939	nucleotide phosphorylation	P	6	13	705	1555	0.00851064	0.00836013	over	P77972,P52983,Q55664,P74309,Q59994,P72830	P74421,P80505,P77972,P52983,Q55664,P74309,Q59994,P72740,P73534,P49433,Q55855,P74507,P72830	0.583342	1	0.461538
GO:0009179	purine ribonucleoside diphosphate metabolic process	P	6	13	705	1555	0.00851064	0.00836013	over	P77972,P52983,Q55664,P74309,Q59994,P72830	P74421,P80505,P77972,P52983,Q55664,P74309,Q59994,P72740,P73534,P49433,Q55855,P74507,P72830	0.583342	1	0.461538
GO:0000155	phosphorelay sensor kinase activity	F	6	13	705	1555	0.00851064	0.00836013	over	P74288,Q55443,P74137,Q55177,Q55693,Q55178	Q55527,P74288,Q55443,P73870,Q55783,P74137,Q55838,P72791,Q55177,Q6YS03,Q55693,P73035,Q55178	0.583342	1	0.461538
GO:0042866	pyruvate biosynthetic process	P	6	13	705	1555	0.00851064	0.00836013	over	P77972,P52983,Q55664,P74309,Q59994,P72830	P74421,P80505,P77972,P52983,Q55664,P74309,Q59994,P72740,P73534,P49433,Q55855,P74507,P72830	0.583342	1	0.461538
GO:0006165	nucleoside diphosphate phosphorylation	P	6	13	705	1555	0.00851064	0.00836013	over	P77972,P52983,Q55664,P74309,Q59994,P72830	P74421,P80505,P77972,P52983,Q55664,P74309,Q59994,P72740,P73534,P49433,Q55855,P74507,P72830	0.583342	1	0.461538
GO:0006757	ATP generation from ADP	P	6	13	705	1555	0.00851064	0.00836013	over	P77972,P52983,Q55664,P74309,Q59994,P72830	P74421,P80505,P77972,P52983,Q55664,P74309,Q59994,P72740,P73534,P49433,Q55855,P74507,P72830	0.583342	1	0.461538
GO:0009067	aspartate family amino acid biosynthetic process	P	5	11	705	1555	0.0070922	0.00707395	over	P74569,P74667,Q55513,P0DJF8,Q55828	P52986,Q55512,P74193,P73646,P74569,P72642,P74667,Q55513,P74497,P0DJF8,Q55828	0.612131	1	0.454545
GO:0044877	protein-containing complex binding	F	5	11	705	1555	0.0070922	0.00707395	over	P73930,P72874,Q55511,P74518,P73301	P73930,P72874,Q55511,P74518,P73886,P74707,P73301,P74035,P74456,P73658,Q55625	0.612131	1	0.454545
GO:0004252	serine-type endopeptidase activity	F	5	11	705	1555	0.0070922	0.00707395	over	P74467,P54416,P74466,Q59993,P73157	P73722,P72780,P74467,P54416,P74466,Q59993,P74698,P73157,Q55477,P73940,P73354	0.612131	1	0.454545
GO:0016831	carboxy-lyase activity	F	5	11	705	1555	0.0070922	0.00707395	over	P73043,P54224,P54206,P54205,P73849	Q55382,P73043,Q55508,P73761,P54224,P72861,P72587,P74299,P54206,P54205,P73849	0.612131	1	0.454545
GO:0043021	ribonucleoprotein complex binding	F	5	11	705	1555	0.0070922	0.00707395	over	P73930,P72874,Q55511,P74518,P73301	P73930,P72874,Q55511,P74518,P73886,P74707,P73301,P74035,P74456,P73658,Q55625	0.612131	1	0.454545
GO:0004222	metalloendopeptidase activity	F	5	11	705	1555	0.0070922	0.00707395	over	P74305,P73437,P72991,Q55700,P74571	P74305,P73437,P72991,P74114,Q55700,P73529,P73559,P74571,P74509,P73179,Q55142	0.612131	1	0.454545
GO:0030964	NADH dehydrogenase complex	C	2	4	705	1555	0.00283688	0.00257235	over	P19050,P26524	P19050,P26524,P26522,P19045	0.614709	1	0.5
GO:0004312	fatty acid synthase activity	F	2	4	705	1555	0.00283688	0.00257235	over	P73574,P73016	P73242,P73283,P73574,P73016	0.614709	1	0.5
GO:0006817	phosphate ion transport	P	2	4	705	1555	0.00283688	0.00257235	over	P73785,Q55200	P73785,Q55199,Q55200,Q55410	0.614709	1	0.5
GO:1990837	sequence-specific double-stranded DNA binding	F	2	4	705	1555	0.00283688	0.00257235	over	P74426,Q55432	P73722,P74426,Q55432,P74171	0.614709	1	0.5
GO:0071616	acyl-CoA biosynthetic process	P	2	4	705	1555	0.00283688	0.00257235	over	P74490,P74638	P74490,Q55404,P74638,Q55160	0.614709	1	0.5
GO:0001130	bacterial-type RNA polymerase transcription factor activity, sequence-specific DNA binding	F	2	4	705	1555	0.00283688	0.00257235	over	P74426,Q55432	P73722,P74171,P74426,Q55432	0.614709	1	0.5
GO:0017038	protein import	P	2	4	705	1555	0.00283688	0.00257235	over	P72604,Q55834	P72604,Q55709,P72941,Q55834	0.614709	1	0.5
GO:0035384	thioester biosynthetic process	P	2	4	705	1555	0.00283688	0.00257235	over	P74490,P74638	P74490,Q55404,P74638,Q55160	0.614709	1	0.5
GO:0006561	proline biosynthetic process	P	2	4	705	1555	0.00283688	0.00257235	over	P74572,Q55167	P74572,Q55167,P73071,P54902	0.614709	1	0.5
GO:0055129	L-proline biosynthetic process	P	2	4	705	1555	0.00283688	0.00257235	over	P74572,Q55167	P74572,Q55167,P73071,P54902	0.614709	1	0.5
GO:0019740	nitrogen utilization	P	2	4	705	1555	0.00283688	0.00257235	over	P55037,P77961	Q55247,P55038,P55037,P77961	0.614709	1	0.5
GO:0043244	regulation of protein complex disassembly	P	2	4	705	1555	0.00283688	0.00257235	over	P74395,P36265	P73473,P74395,P36265,P72688	0.614709	1	0.5
GO:0030246	carbohydrate binding	F	2	4	705	1555	0.00283688	0.00257235	over	P52983,P72830	Q55855,P52983,P72830,P73504	0.614709	1	0.5
GO:0006119	oxidative phosphorylation	P	2	4	705	1555	0.00283688	0.00257235	over	P74044,P26524	P74044,P26524,Q55429,P74421	0.614709	1	0.5
GO:0042743	hydrogen peroxide metabolic process	P	2	4	705	1555	0.00283688	0.00257235	over	P73348,P73728	P73348,P73728,Q55624,P73911	0.614709	1	0.5
GO:0033218	amide binding	F	2	4	705	1555	0.00283688	0.00257235	over	P73789,P74527	P73789,P74216,P74527,Q55139	0.614709	1	0.5
GO:0016628	oxidoreductase activity, acting on the CH-CH group of donors, NAD or NADP as acceptor	F	2	4	705	1555	0.00283688	0.00257235	over	P73016,Q59987	P73016,P72642,Q59987,Q55087	0.614709	1	0.5
GO:0043173	nucleotide salvage	P	2	4	705	1555	0.00283688	0.00257235	over	P72641,P73935	P72753,P73302,P72641,P73935	0.614709	1	0.5
GO:0016407	acetyltransferase activity	F	2	4	705	1555	0.00283688	0.00257235	over	P74122,P72625	P74122,P72625,P74076,P74089	0.614709	1	0.5
GO:0016838	carbon-oxygen lyase activity, acting on phosphates	F	2	4	705	1555	0.00283688	0.00257235	over	P73997,P23353	P73997,Q55798,P23353,P74193	0.614709	1	0.5
GO:0044183	protein binding involved in protein folding	F	2	4	705	1555	0.00283688	0.00257235	over	P22358,Q55511	P22358,Q55511,Q55154,P73098	0.614709	1	0.5
GO:0003690	double-stranded DNA binding	F	2	4	705	1555	0.00283688	0.00257235	over	P74426,Q55432	P73722,P74426,Q55432,P74171	0.614709	1	0.5
GO:0016744	transferase activity, transferring aldehyde or ketonic groups	F	2	4	705	1555	0.00283688	0.00257235	over	Q55141,P72797	Q55141,P72797,P73282,P73067	0.614709	1	0.5
GO:0009423	chorismate biosynthetic process	P	2	4	705	1555	0.00283688	0.00257235	over	P73997,P23353	P72796,Q59975,P73997,P23353	0.614709	1	0.5
GO:0016840	carbon-nitrogen lyase activity	F	2	4	705	1555	0.00283688	0.00257235	over	P73375,Q55367	P74384,P73257,P73375,Q55367	0.614709	1	0.5
GO:0004177	aminopeptidase activity	F	2	4	705	1555	0.00283688	0.00257235	over	P74527,P73971	P53579,P74527,P73971,P74468	0.614709	1	0.5
GO:0090305	nucleic acid phosphodiester bond hydrolysis	P	2	4	705	1555	0.00283688	0.00257235	over	Q55801,P73706	P72950,Q55801,P73407,P73706	0.614709	1	0.5
GO:0017006	protein-tetrapyrrole linkage	P	2	4	705	1555	0.00283688	0.00257235	over	P73747,Q55013	P73092,P73747,P74371,Q55013	0.614709	1	0.5
GO:0072593	reactive oxygen species metabolic process	P	2	4	705	1555	0.00283688	0.00257235	over	P73348,P73728	P73348,P73728,Q55624,P73911	0.614709	1	0.5
GO:0042744	hydrogen peroxide catabolic process	P	2	4	705	1555	0.00283688	0.00257235	over	P73348,P73728	P73348,P73728,Q55624,P73911	0.614709	1	0.5
GO:0006560	proline metabolic process	P	2	4	705	1555	0.00283688	0.00257235	over	P74572,Q55167	P73071,P74572,Q55167,P54902	0.614709	1	0.5
GO:0006450	regulation of translational fidelity	P	2	4	705	1555	0.00283688	0.00257235	over	Q55450,Q55667	P48939,Q55450,P74144,Q55667	0.614709	1	0.5
GO:0000976	transcription regulatory region sequence-specific DNA binding	F	2	4	705	1555	0.00283688	0.00257235	over	P74426,Q55432	P73722,P74426,Q55432,P74171	0.614709	1	0.5
GO:0006544	glycine metabolic process	P	2	4	705	1555	0.00283688	0.00257235	over	P73560,P74281	P73560,P54261,P77962,P74281	0.614709	1	0.5
GO:0048511	rhythmic process	P	2	4	705	1555	0.00283688	0.00257235	over	P74645,P74644	P74645,P74644,Q55819,P73859	0.614709	1	0.5
GO:0009773	photosynthetic electron transport in photosystem I	P	1	2	705	1555	0.00141844	0.00128617	over	P32422	P32422,P46445	0.701362	1	0.5
GO:0019954	asexual reproduction	P	1	2	705	1555	0.00141844	0.00128617	over	P73376	P73376,P73456	0.701362	1	0.5
GO:0004017	adenylate kinase activity	F	1	2	705	1555	0.00141844	0.00128617	over	P72641	P73302,P72641	0.701362	1	0.5
GO:0098776	protein transport across the cell outer membrane	P	1	2	705	1555	0.00141844	0.00128617	over	P74664	P73704,P74664	0.701362	1	0.5
GO:0072329	monocarboxylic acid catabolic process	P	1	2	705	1555	0.00141844	0.00128617	over	P74582	Q55585,P74582	0.701362	1	0.5
GO:1901891	regulation of cell septum assembly	P	1	2	705	1555	0.00141844	0.00128617	over	Q55899	Q55899,Q55901	0.701362	1	0.5
GO:0006596	polyamine biosynthetic process	P	1	2	705	1555	0.00141844	0.00128617	over	P72703	P72587,P72703	0.701362	1	0.5
GO:0004550	nucleoside diphosphate kinase activity	F	1	2	705	1555	0.00141844	0.00128617	over	P74494	P74494,P74286	0.701362	1	0.5
GO:0035435	phosphate ion transmembrane transport	P	1	2	705	1555	0.00141844	0.00128617	over	P73785	P73785,Q55199	0.701362	1	0.5
GO:0140104	molecular carrier activity	F	1	2	705	1555	0.00141844	0.00128617	over	P73925	P20804,P73925	0.701362	1	0.5
GO:0046083	adenine metabolic process	P	1	2	705	1555	0.00141844	0.00128617	over	P73935	P73935,Q55422	0.701362	1	0.5
GO:0032954	regulation of cytokinetic process	P	1	2	705	1555	0.00141844	0.00128617	over	Q55899	Q55899,Q55901	0.701362	1	0.5
GO:0006545	glycine biosynthetic process	P	1	2	705	1555	0.00141844	0.00128617	over	P74281	P77962,P74281	0.701362	1	0.5
GO:0010275	NAD(P)H dehydrogenase complex assembly	P	1	2	705	1555	0.00141844	0.00128617	over	P72741	P72741,P73675	0.701362	1	0.5
[truncated: 713 more rows]
