# Supplementary material for: Reciprocal Effect of Copper and Iron Regulation on the Proteome of Synechocystis sp. PCC 6803
Source: Front Bioeng Biotechnol. 2021 May 10;9:673402. doi: 10.3389/fbioe.2021.673402 (PMC8141849; doi:10.3389/fbioe.2021.673402)
Supplement: Supplementary file 8 [file Data_Sheet_8.XLSX]

## Sheet: query2map
Protein_ID	KEGG_id/KO	Name	Definition	Map_ID	Map_Name	URL
P73213	K07213	ATOX1	copper chaperone	ko04978	Mineral absorption	http://www.kegg.jp/kegg-bin/show_pathway?+K07213
Q54714	K02285	cpcB	phycocyanin beta chain	ko00196	Photosynthesis - antenna proteins	http://www.kegg.jp/kegg-bin/show_pathway?+K02285
P32422	K02691	psaC	photosystem I subunit VII	ko00195	Photosynthesis	http://www.kegg.jp/kegg-bin/show_pathway?+K02691
P73152
Q01952	K02093	apcB	allophycocyanin beta subunit	ko00196	Photosynthesis - antenna proteins	http://www.kegg.jp/kegg-bin/show_pathway?+K02093
P72870	K02095	apcD	allophycocyanin-B	ko00196	Photosynthesis - antenna proteins	http://www.kegg.jp/kegg-bin/show_pathway?+K02095
Q54715	K02284	cpcA	phycocyanin alpha chain	ko00196	Photosynthesis - antenna proteins	http://www.kegg.jp/kegg-bin/show_pathway?+K02284
P72925
P73824	K20207
P74786
P52231	K03671	trxA	thioredoxin 1	ko05418	Fluid shear stress and atherosclerosis	http://www.kegg.jp/kegg-bin/show_pathway?+K03671
P52231	K03671	trxA	thioredoxin 1	ko04621	NOD-like receptor signaling pathway	http://www.kegg.jp/kegg-bin/show_pathway?+K03671
P73202	K02287	cpcD	phycocyanin-associated, rod	ko00196	Photosynthesis - antenna proteins	http://www.kegg.jp/kegg-bin/show_pathway?+K02287
P73243	K02485
Q01951	K02092	apcA	allophycocyanin alpha subunit	ko00196	Photosynthesis - antenna proteins	http://www.kegg.jp/kegg-bin/show_pathway?+K02092
P73488	K07171
P73628
Q55447	K11523	pixH	two-component system, chemotaxis family, response regulator PixH	ko02020	Two-component system	http://www.kegg.jp/kegg-bin/show_pathway?+K11523
P72807
P74694
P74795
P74769
P10549	K02716	psbO	photosystem II oxygen-evolving enhancer protein 1	ko00195	Photosynthesis	http://www.kegg.jp/kegg-bin/show_pathway?+K02716
P12975	K02693	psaE	photosystem I subunit IV	ko00195	Photosynthesis	http://www.kegg.jp/kegg-bin/show_pathway?+K02693
P73312	K02904	RP-L29	large subunit ribosomal protein L29	ko03010	Ribosome	http://www.kegg.jp/kegg-bin/show_pathway?+K02904
P73308	K02931	RP-L5	large subunit ribosomal protein L5	ko03010	Ribosome	http://www.kegg.jp/kegg-bin/show_pathway?+K02931
P27180	K02113	ATPF1D	F-type H+-transporting ATPase subunit delta	ko00190	Oxidative phosphorylation	http://www.kegg.jp/kegg-bin/show_pathway?+K02113
P27180	K02113	ATPF1D	F-type H+-transporting ATPase subunit delta	ko00195	Photosynthesis	http://www.kegg.jp/kegg-bin/show_pathway?+K02113
Q55707	K03969
P74456	K02838
P19569	K02692	psaD	photosystem I subunit II	ko00195	Photosynthesis	http://www.kegg.jp/kegg-bin/show_pathway?+K02692
P73596
P74060	K03636	moaD	sulfur-carrier protein	ko04122	Sulfur relay system	http://www.kegg.jp/kegg-bin/show_pathway?+K03636
P73418	K03530
P74226	K02946	RP-S10	small subunit ribosomal protein S10	ko03010	Ribosome	http://www.kegg.jp/kegg-bin/show_pathway?+K02946
P72700
P74551	K02097	apcF	phycobilisome core component	ko00196	Photosynthesis - antenna proteins	http://www.kegg.jp/kegg-bin/show_pathway?+K02097
Q55590
Q55013	K02720	psbV	photosystem II cytochrome c550	ko00195	Photosynthesis	http://www.kegg.jp/kegg-bin/show_pathway?+K02720
Q55887
P72977	K13993	HSP20	HSP20 family protein	ko04141	Protein processing in endoplasmic reticulum	http://www.kegg.jp/kegg-bin/show_pathway?+K13993
P27319	K03839
P74135
P73253
P36236	K02863	RP-L1	large subunit ribosomal protein L1	ko03010	Ribosome	http://www.kegg.jp/kegg-bin/show_pathway?+K02863
P73318	K02892	RP-L23	large subunit ribosomal protein L23	ko03010	Ribosome	http://www.kegg.jp/kegg-bin/show_pathway?+K02892
P74070	K02357
Q6ZEC5
P72741
P73093	K02290	cpcG	phycobilisome rod-core linker protein	ko00196	Photosynthesis - antenna proteins	http://www.kegg.jp/kegg-bin/show_pathway?+K02290
P73722	K01356
P73594
P74598
P72707	K02030
Q55835	K02012	afuA	iron(III) transport system substrate-binding protein	ko02010	ABC transporters	http://www.kegg.jp/kegg-bin/show_pathway?+K02012
P73321	K04047
P72827	K02012	afuA	iron(III) transport system substrate-binding protein	ko02010	ABC transporters	http://www.kegg.jp/kegg-bin/show_pathway?+K02012
P74009
P73111
P73315	K02890	RP-L22	large subunit ribosomal protein L22	ko03010	Ribosome	http://www.kegg.jp/kegg-bin/show_pathway?+K02890
P73882
P74162
P73545
P72798
Q55247	K04751	glnB	nitrogen regulatory protein P-II 1	ko02020	Two-component system	http://www.kegg.jp/kegg-bin/show_pathway?+K04751
Q55899	K03608
P74267	K02899	RP-L27	large subunit ribosomal protein L27	ko03010	Ribosome	http://www.kegg.jp/kegg-bin/show_pathway?+K02899
P74485
P74448
P73305	K02881	RP-L18	large subunit ribosomal protein L18	ko03010	Ribosome	http://www.kegg.jp/kegg-bin/show_pathway?+K02881
P73597
P36237	K02867	RP-L11	large subunit ribosomal protein L11	ko03010	Ribosome	http://www.kegg.jp/kegg-bin/show_pathway?+K02867
Q55499	K03111	ssb	single-strand DNA-binding protein	ko03430	Mismatch repair	http://www.kegg.jp/kegg-bin/show_pathway?+K03111
Q55499	K03111	ssb	single-strand DNA-binding protein	ko03030	DNA replication	http://www.kegg.jp/kegg-bin/show_pathway?+K03111
Q55499	K03111	ssb	single-strand DNA-binding protein	ko03440	Homologous recombination	http://www.kegg.jp/kegg-bin/show_pathway?+K03111
Q55367	K01725	cynS	cyanate lyase [EC:4.2.1.104]	ko00910	Nitrogen metabolism	http://www.kegg.jp/kegg-bin/show_pathway?+K01725
Q55564
P74494	K00940	ndk	nucleoside-diphosphate kinase [EC:2.7.4.6]	ko04016	MAPK signaling pathway - plant	http://www.kegg.jp/kegg-bin/show_pathway?+K00940
P74494	K00940	ndk	nucleoside-diphosphate kinase [EC:2.7.4.6]	ko00230	Purine metabolism	http://www.kegg.jp/kegg-bin/show_pathway?+K00940
P74494	K00940	ndk	nucleoside-diphosphate kinase [EC:2.7.4.6]	ko00983	Drug metabolism - other enzymes	http://www.kegg.jp/kegg-bin/show_pathway?+K00940
P74494	K00940	ndk	nucleoside-diphosphate kinase [EC:2.7.4.6]	ko00240	Pyrimidine metabolism	http://www.kegg.jp/kegg-bin/show_pathway?+K00940
P72697	K03564
P73196
P72797	K00616	E2.2.1.2	transaldolase [EC:2.2.1.2]	ko00030	Pentose phosphate pathway	http://www.kegg.jp/kegg-bin/show_pathway?+K00616
P73560	K02437	gcvH	glycine cleavage system H protein	ko00260	Glycine, serine and threonine metabolism	http://www.kegg.jp/kegg-bin/show_pathway?+K02437
P73560	K02437	gcvH	glycine cleavage system H protein	ko00630	Glyoxylate and dicarboxylate metabolism	http://www.kegg.jp/kegg-bin/show_pathway?+K02437
Q55765
P73790	K01724	PCBD	4a-hydroxytetrahydrobiopterin dehydratase [EC:4.2.1.96]	ko00790	Folate biosynthesis	http://www.kegg.jp/kegg-bin/show_pathway?+K01724
P74001
P74410	K02959	RP-S16	small subunit ribosomal protein S16	ko03010	Ribosome	http://www.kegg.jp/kegg-bin/show_pathway?+K02959
P73297	K03040	rpoA	DNA-directed RNA polymerase subunit alpha [EC:2.7.7.6]	ko03020	RNA polymerase	http://www.kegg.jp/kegg-bin/show_pathway?+K03040
P21697	K02638	petE	plastocyanin	ko00195	Photosynthesis	http://www.kegg.jp/kegg-bin/show_pathway?+K02638
P73178
Q55671
P74063
P72684
Q55436
P72752
Q55356	K08903	psb28	photosystem II 13kDa protein	ko00195	Photosynthesis	http://www.kegg.jp/kegg-bin/show_pathway?+K08903
P73762
P73204	K02286	cpcC	phycocyanin-associated rod linker protein	ko00196	Photosynthesis - antenna proteins	http://www.kegg.jp/kegg-bin/show_pathway?+K02286
P73299	K02952	RP-S13	small subunit ribosomal protein S13	ko03010	Ribosome	http://www.kegg.jp/kegg-bin/show_pathway?+K02952
P73014	K02911	RP-L32	large subunit ribosomal protein L32	ko03010	Ribosome	http://www.kegg.jp/kegg-bin/show_pathway?+K02911
P72768
Q55514
P72606
P74434
Q55318	K02641	petH	ferredoxin--NADP+ reductase [EC:1.18.1.2]	ko00195	Photosynthesis	http://www.kegg.jp/kegg-bin/show_pathway?+K02641
P73589
Q55332	K02719	psbU	photosystem II PsbU protein	ko00195	Photosynthesis	http://www.kegg.jp/kegg-bin/show_pathway?+K02719
P26533	K02114	ATPF1E	F-type H+-transporting ATPase subunit epsilon	ko00195	Photosynthesis	http://www.kegg.jp/kegg-bin/show_pathway?+K02114
P26533	K02114	ATPF1E	F-type H+-transporting ATPase subunit epsilon	ko00190	Oxidative phosphorylation	http://www.kegg.jp/kegg-bin/show_pathway?+K02114
P74322
P73198	K01991	wza	polysaccharide biosynthesis/export protein	ko02026	Biofilm formation - Escherichia coli	http://www.kegg.jp/kegg-bin/show_pathway?+K01991
P73198	K01991	wza	polysaccharide biosynthesis/export protein	ko02020	Two-component system	http://www.kegg.jp/kegg-bin/show_pathway?+K01991
P72996
P74233
P73348
P72914
P73319	K02926	RP-L4	large subunit ribosomal protein L4	ko03010	Ribosome	http://www.kegg.jp/kegg-bin/show_pathway?+K02926
P72851	K02902	RP-L28	large subunit ribosomal protein L28	ko03010	Ribosome	http://www.kegg.jp/kegg-bin/show_pathway?+K02902
P73600
P74102
P74607	K09777
P74395	K03625
P27183	K02109	ATPF0B	F-type H+-transporting ATPase subunit b	ko00195	Photosynthesis	http://www.kegg.jp/kegg-bin/show_pathway?+K02109
P27183	K02109	ATPF0B	F-type H+-transporting ATPase subunit b	ko00190	Oxidative phosphorylation	http://www.kegg.jp/kegg-bin/show_pathway?+K02109
P74184
P74320
P27320	K02639	petF	ferredoxin	ko00195	Photosynthesis	http://www.kegg.jp/kegg-bin/show_pathway?+K02639
Q55450	K02435	gatC	aspartyl-tRNA(Asn)/glutamyl-tRNA(Gln) amidotransferase subunit C [EC:6.3.5.6 6.3.5.7]	ko00970	Aminoacyl-tRNA biosynthesis	http://www.kegg.jp/kegg-bin/show_pathway?+K02435
P73294	K02871	RP-L13	large subunit ribosomal protein L13	ko03010	Ribosome	http://www.kegg.jp/kegg-bin/show_pathway?+K02871
P74338	K05584	ndhM	NAD(P)H-quinone oxidoreductase subunit M [EC:7.1.1.2]	ko00190	Oxidative phosphorylation	http://www.kegg.jp/kegg-bin/show_pathway?+K05584
P74254
P23350	K02864	RP-L10	large subunit ribosomal protein L10	ko03010	Ribosome	http://www.kegg.jp/kegg-bin/show_pathway?+K02864
Q55541
P72699
Q6ZES9
Q55837
Q55136	K01673	cynT	carbonic anhydrase [EC:4.2.1.1]	ko00910	Nitrogen metabolism	http://www.kegg.jp/kegg-bin/show_pathway?+K01673
P74229	K02992	RP-S7	small subunit ribosomal protein S7	ko03010	Ribosome	http://www.kegg.jp/kegg-bin/show_pathway?+K02992
P73660	K01749	hemC	hydroxymethylbilane synthase [EC:2.5.1.61]	ko00860	Porphyrin and chlorophyll metabolism	http://www.kegg.jp/kegg-bin/show_pathway?+K01749
P48957	K02887	RP-L20	large subunit ribosomal protein L20	ko03010	Ribosome	http://www.kegg.jp/kegg-bin/show_pathway?+K02887
P22358	K04043	dnaK	molecular chaperone DnaK	ko03018	RNA degradation	http://www.kegg.jp/kegg-bin/show_pathway?+K04043
P22358	K04043	dnaK	molecular chaperone DnaK	ko04212	Longevity regulating pathway - worm	http://www.kegg.jp/kegg-bin/show_pathway?+K04043
P22358	K04043	dnaK	molecular chaperone DnaK	ko05152	Tuberculosis	http://www.kegg.jp/kegg-bin/show_pathway?+K04043
Q55146	K02030
Q55648
Q55727
P73925	K06886
P74445
P74467	K01358	clpP	ATP-dependent Clp protease, protease subunit [EC:3.4.21.92]	ko04212	Longevity regulating pathway - worm	http://www.kegg.jp/kegg-bin/show_pathway?+K01358
P74467	K01358	clpP	ATP-dependent Clp protease, protease subunit [EC:3.4.21.92]	ko04112	Cell cycle - Caulobacter	http://www.kegg.jp/kegg-bin/show_pathway?+K01358
P52232
P73943
P73203	K02286	cpcC	phycocyanin-associated rod linker protein	ko00196	Photosynthesis - antenna proteins	http://www.kegg.jp/kegg-bin/show_pathway?+K02286
P73643	K02030
P72602	K02014
Q55544	K02096	apcE	phycobilisome core-membrane linker protein	ko00196	Photosynthesis - antenna proteins	http://www.kegg.jp/kegg-bin/show_pathway?+K02096
Q55972
P72639
P27181	K02109	ATPF0B	F-type H+-transporting ATPase subunit b	ko00195	Photosynthesis	http://www.kegg.jp/kegg-bin/show_pathway?+K02109
P27181	K02109	ATPF0B	F-type H+-transporting ATPase subunit b	ko00190	Oxidative phosphorylation	http://www.kegg.jp/kegg-bin/show_pathway?+K02109
P29256	K02694	psaF	photosystem I subunit III	ko00195	Photosynthesis	http://www.kegg.jp/kegg-bin/show_pathway?+K02694
P48946	K02963	RP-S18	small subunit ribosomal protein S18	ko03010	Ribosome	http://www.kegg.jp/kegg-bin/show_pathway?+K02963
Q55149
Q6YRT3
P72648	K00942	E2.7.4.8	guanylate kinase [EC:2.7.4.8]	ko00230	Purine metabolism	http://www.kegg.jp/kegg-bin/show_pathway?+K00942
P73954
P73409
Q55558
P73306	K02933	RP-L6	large subunit ribosomal protein L6	ko03010	Ribosome	http://www.kegg.jp/kegg-bin/show_pathway?+K02933
Q01950	K02094	apcC	phycobilisome core linker protein	ko00196	Photosynthesis - antenna proteins	http://www.kegg.jp/kegg-bin/show_pathway?+K02094
Q6YRW9
P73055
Q55511	K03545
P54416	K01358	clpP	ATP-dependent Clp protease, protease subunit [EC:3.4.21.92]	ko04212	Longevity regulating pathway - worm	http://www.kegg.jp/kegg-bin/show_pathway?+K01358
P54416	K01358	clpP	ATP-dependent Clp protease, protease subunit [EC:3.4.21.92]	ko04112	Cell cycle - Caulobacter	http://www.kegg.jp/kegg-bin/show_pathway?+K01358
P72849	K21480	HO	heme oxygenase (biliverdin-producing, ferredoxin) [EC:1.14.15.20]	ko00860	Porphyrin and chlorophyll metabolism	http://www.kegg.jp/kegg-bin/show_pathway?+K21480
P73489
P73853	K00088	IMPDH	IMP dehydrogenase [EC:1.1.1.205]	ko00983	Drug metabolism - other enzymes	http://www.kegg.jp/kegg-bin/show_pathway?+K00088
P73853	K00088	IMPDH	IMP dehydrogenase [EC:1.1.1.205]	ko00230	Purine metabolism	http://www.kegg.jp/kegg-bin/show_pathway?+K00088
P72641	K00939	adk	adenylate kinase [EC:2.7.4.3]	ko00230	Purine metabolism	http://www.kegg.jp/kegg-bin/show_pathway?+K00939
P72641	K00939	adk	adenylate kinase [EC:2.7.4.3]	ko00730	Thiamine metabolism	http://www.kegg.jp/kegg-bin/show_pathway?+K00939
P74561	K01814	hisA	phosphoribosylformimino-5-aminoimidazole carboxamide ribotide isomerase [EC:5.3.1.16]	ko00340	Histidine metabolism	http://www.kegg.jp/kegg-bin/show_pathway?+K01814
P74379
P73593
P73298	K02948	RP-S11	small subunit ribosomal protein S11	ko03010	Ribosome	http://www.kegg.jp/kegg-bin/show_pathway?+K02948
P73124
P80507	K01507	ppa	inorganic pyrophosphatase [EC:3.6.1.1]	ko00190	Oxidative phosphorylation	http://www.kegg.jp/kegg-bin/show_pathway?+K01507
Q6YRS2
P74146
P74413
P73336	K02968	RP-S20	small subunit ribosomal protein S20	ko03010	Ribosome	http://www.kegg.jp/kegg-bin/show_pathway?+K02968
P74656
P72765	K01442	E3.5.1.24	choloylglycine hydrolase [EC:3.5.1.24]	ko00121	Secondary bile acid biosynthesis	http://www.kegg.jp/kegg-bin/show_pathway?+K01442
P72765	K01442	E3.5.1.24	choloylglycine hydrolase [EC:3.5.1.24]	ko00120	Primary bile acid biosynthesis	http://www.kegg.jp/kegg-bin/show_pathway?+K01442
P74394
P73517
P74189	K02666
P73789	K01802
P72995
P09190	K02707	psbE	photosystem II cytochrome b559 subunit alpha	ko00195	Photosynthesis	http://www.kegg.jp/kegg-bin/show_pathway?+K02707
Q55579	K07015
P73328
P73296	K02879	RP-L17	large subunit ribosomal protein L17	ko03010	Ribosome	http://www.kegg.jp/kegg-bin/show_pathway?+K02879
P73481	K02503
P74426
P73736	K01448	amiABC	N-acetylmuramoyl-L-alanine amidase [EC:3.5.1.28]	ko01503	Cationic antimicrobial peptide (CAMP) resistance	http://www.kegg.jp/kegg-bin/show_pathway?+K01448
P77968	K04564	SOD2	superoxide dismutase, Fe-Mn family [EC:1.15.1.1]	ko04211	Longevity regulating pathway	http://www.kegg.jp/kegg-bin/show_pathway?+K04564
P77968	K04564	SOD2	superoxide dismutase, Fe-Mn family [EC:1.15.1.1]	ko04013	MAPK signaling pathway - fly	http://www.kegg.jp/kegg-bin/show_pathway?+K04564
P77968	K04564	SOD2	superoxide dismutase, Fe-Mn family [EC:1.15.1.1]	ko04068	FoxO signaling pathway	http://www.kegg.jp/kegg-bin/show_pathway?+K04564
P77968	K04564	SOD2	superoxide dismutase, Fe-Mn family [EC:1.15.1.1]	ko04212	Longevity regulating pathway - worm	http://www.kegg.jp/kegg-bin/show_pathway?+K04564
P77968	K04564	SOD2	superoxide dismutase, Fe-Mn family [EC:1.15.1.1]	ko05016	Huntington disease	http://www.kegg.jp/kegg-bin/show_pathway?+K04564
P77968	K04564	SOD2	superoxide dismutase, Fe-Mn family [EC:1.15.1.1]	ko04213	Longevity regulating pathway - multiple species	http://www.kegg.jp/kegg-bin/show_pathway?+K04564
P77968	K04564	SOD2	superoxide dismutase, Fe-Mn family [EC:1.15.1.1]	ko04146	Peroxisome	http://www.kegg.jp/kegg-bin/show_pathway?+K04564
P54206	K01602	rbcS	ribulose-bisphosphate carboxylase small chain [EC:4.1.1.39]	ko00630	Glyoxylate and dicarboxylate metabolism	http://www.kegg.jp/kegg-bin/show_pathway?+K01602
P54206	K01602	rbcS	ribulose-bisphosphate carboxylase small chain [EC:4.1.1.39]	ko00710	Carbon fixation in photosynthetic organisms	http://www.kegg.jp/kegg-bin/show_pathway?+K01602
P74474	K01286
Q55862
P73091
Q6YRW7	K00537
Q55764
P73320	K02906	RP-L3	large subunit ribosomal protein L3	ko03010	Ribosome	http://www.kegg.jp/kegg-bin/show_pathway?+K02906
P73107
P74789
P36239	K02884	RP-L19	large subunit ribosomal protein L19	ko03010	Ribosome	http://www.kegg.jp/kegg-bin/show_pathway?+K02884
P48939	K02986	RP-S4	small subunit ribosomal protein S4	ko03010	Ribosome	http://www.kegg.jp/kegg-bin/show_pathway?+K02986
P52983	K01810	GPI	glucose-6-phosphate isomerase [EC:5.3.1.9]	ko00520	Amino sugar and nucleotide sugar metabolism	http://www.kegg.jp/kegg-bin/show_pathway?+K01810
P52983	K01810	GPI	glucose-6-phosphate isomerase [EC:5.3.1.9]	ko00010	Glycolysis / Gluconeogenesis	http://www.kegg.jp/kegg-bin/show_pathway?+K01810
P52983	K01810	GPI	glucose-6-phosphate isomerase [EC:5.3.1.9]	ko00500	Starch and sucrose metabolism	http://www.kegg.jp/kegg-bin/show_pathway?+K01810
P52983	K01810	GPI	glucose-6-phosphate isomerase [EC:5.3.1.9]	ko00030	Pentose phosphate pathway	http://www.kegg.jp/kegg-bin/show_pathway?+K01810
P73636	K02990	RP-S6	small subunit ribosomal protein S6	ko03010	Ribosome	http://www.kegg.jp/kegg-bin/show_pathway?+K02990
P26290	K02636	petC	cytochrome b6-f complex iron-sulfur subunit [EC:7.1.1.6]	ko00195	Photosynthesis	http://www.kegg.jp/kegg-bin/show_pathway?+K02636
P73313	K02878	RP-L16	large subunit ribosomal protein L16	ko03010	Ribosome	http://www.kegg.jp/kegg-bin/show_pathway?+K02878
Q55118	K01802
Q55531
Q55846
Q55408
Q55828	K10206	E2.6.1.83	LL-diaminopimelate aminotransferase [EC:2.6.1.83]	ko00300	Lysine biosynthesis	http://www.kegg.jp/kegg-bin/show_pathway?+K10206
Q55489
Q59987	K00218	por	protochlorophyllide reductase [EC:1.3.1.33]	ko00860	Porphyrin and chlorophyll metabolism	http://www.kegg.jp/kegg-bin/show_pathway?+K00218
Q55113	K09807
P72952
P72609	K02014
P73921
P72939
P74396
P73565
P73018
P73287	K03594	bfr	bacterioferritin [EC:1.16.3.1]	ko00860	Porphyrin and chlorophyll metabolism	http://www.kegg.jp/kegg-bin/show_pathway?+K03594
P73344
P17253	K02115	ATPF1G	F-type H+-transporting ATPase subunit gamma	ko00190	Oxidative phosphorylation	http://www.kegg.jp/kegg-bin/show_pathway?+K02115
P17253	K02115	ATPF1G	F-type H+-transporting ATPase subunit gamma	ko00195	Photosynthesis	http://www.kegg.jp/kegg-bin/show_pathway?+K02115
P74251
Q55622	K07738
P72652	K02289	cpcF	phycocyanobilin lyase subunit beta [EC:4.4.1.32]	ko00196	Photosynthesis - antenna proteins	http://www.kegg.jp/kegg-bin/show_pathway?+K02289
P73244
Q55981
Q55664	K01624	FBA	fructose-bisphosphate aldolase, class II [EC:4.1.2.13]	ko00030	Pentose phosphate pathway	http://www.kegg.jp/kegg-bin/show_pathway?+K01624
Q55664	K01624	FBA	fructose-bisphosphate aldolase, class II [EC:4.1.2.13]	ko00710	Carbon fixation in photosynthetic organisms	http://www.kegg.jp/kegg-bin/show_pathway?+K01624
Q55664	K01624	FBA	fructose-bisphosphate aldolase, class II [EC:4.1.2.13]	ko00680	Methane metabolism	http://www.kegg.jp/kegg-bin/show_pathway?+K01624
Q55664	K01624	FBA	fructose-bisphosphate aldolase, class II [EC:4.1.2.13]	ko00010	Glycolysis / Gluconeogenesis	http://www.kegg.jp/kegg-bin/show_pathway?+K01624
Q55664	K01624	FBA	fructose-bisphosphate aldolase, class II [EC:4.1.2.13]	ko00051	Fructose and mannose metabolism	http://www.kegg.jp/kegg-bin/show_pathway?+K01624
P73492	K03676
P74470
Q55387	K11954	natB	neutral amino acid transport system substrate-binding protein	ko02010	ABC transporters	http://www.kegg.jp/kegg-bin/show_pathway?+K11954
P72659	K00962	pnp	polyribonucleotide nucleotidyltransferase [EC:2.7.7.8]	ko03018	RNA degradation	http://www.kegg.jp/kegg-bin/show_pathway?+K00962
P72599	K02014
Q55660
P74067
P73037	K01802
P72839
Q55389	K17892
P74660
P74778
Q55551
P09191	K02708	psbF	photosystem II cytochrome b559 subunit beta	ko00195	Photosynthesis	http://www.kegg.jp/kegg-bin/show_pathway?+K02708
P52208	K00033	PGD	6-phosphogluconate dehydrogenase [EC:1.1.1.44 1.1.1.343]	ko00480	Glutathione metabolism	http://www.kegg.jp/kegg-bin/show_pathway?+K00033
P52208	K00033	PGD	6-phosphogluconate dehydrogenase [EC:1.1.1.44 1.1.1.343]	ko00030	Pentose phosphate pathway	http://www.kegg.jp/kegg-bin/show_pathway?+K00033
Q55759	K01495	GCH1	GTP cyclohydrolase IA [EC:3.5.4.16]	ko00790	Folate biosynthesis	http://www.kegg.jp/kegg-bin/show_pathway?+K01495
P72777
P74558
P73506
P73163	K01061	E3.1.1.45	carboxymethylenebutenolidase [EC:3.1.1.45]	ko00361	Chlorocyclohexane and chlorobenzene degradation	http://www.kegg.jp/kegg-bin/show_pathway?+K01061
P73163	K01061	E3.1.1.45	carboxymethylenebutenolidase [EC:3.1.1.45]	ko00364	Fluorobenzoate degradation	http://www.kegg.jp/kegg-bin/show_pathway?+K01061
P73163	K01061	E3.1.1.45	carboxymethylenebutenolidase [EC:3.1.1.45]	ko00623	Toluene degradation	http://www.kegg.jp/kegg-bin/show_pathway?+K01061
Q55194
Q55171
P74250	K20207
P74518	K05808
P74390	K11959	urtA	urea transport system substrate-binding protein	ko02010	ABC transporters	http://www.kegg.jp/kegg-bin/show_pathway?+K11959
P73316	K02965	RP-S19	small subunit ribosomal protein S19	ko03010	Ribosome	http://www.kegg.jp/kegg-bin/show_pathway?+K02965
Q55557	K18235
P73731	K08904	psb28-2	photosystem II Psb28-2 protein	ko00195	Photosynthesis	http://www.kegg.jp/kegg-bin/show_pathway?+K08904
P73472	K07277
P73066
P74145	K06872
P74309	K01623	ALDO	fructose-bisphosphate aldolase, class I [EC:4.1.2.13]	ko00051	Fructose and mannose metabolism	http://www.kegg.jp/kegg-bin/show_pathway?+K01623
P74309	K01623	ALDO	fructose-bisphosphate aldolase, class I [EC:4.1.2.13]	ko04066	HIF-1 signaling pathway	http://www.kegg.jp/kegg-bin/show_pathway?+K01623
P74309	K01623	ALDO	fructose-bisphosphate aldolase, class I [EC:4.1.2.13]	ko00680	Methane metabolism	http://www.kegg.jp/kegg-bin/show_pathway?+K01623
P74309	K01623	ALDO	fructose-bisphosphate aldolase, class I [EC:4.1.2.13]	ko00030	Pentose phosphate pathway	http://www.kegg.jp/kegg-bin/show_pathway?+K01623
P74309	K01623	ALDO	fructose-bisphosphate aldolase, class I [EC:4.1.2.13]	ko00010	Glycolysis / Gluconeogenesis	http://www.kegg.jp/kegg-bin/show_pathway?+K01623
P74309	K01623	ALDO	fructose-bisphosphate aldolase, class I [EC:4.1.2.13]	ko00710	Carbon fixation in photosynthetic organisms	http://www.kegg.jp/kegg-bin/show_pathway?+K01623
Q55877
Q6ZEU6
P54691	K00826	E2.6.1.42	branched-chain amino acid aminotransferase [EC:2.6.1.42]	ko00280	Valine, leucine and isoleucine degradation	http://www.kegg.jp/kegg-bin/show_pathway?+K00826
P54691	K00826	E2.6.1.42	branched-chain amino acid aminotransferase [EC:2.6.1.42]	ko00770	Pantothenate and CoA biosynthesis	http://www.kegg.jp/kegg-bin/show_pathway?+K00826
P54691	K00826	E2.6.1.42	branched-chain amino acid aminotransferase [EC:2.6.1.42]	ko00290	Valine, leucine and isoleucine biosynthesis	http://www.kegg.jp/kegg-bin/show_pathway?+K00826
P54691	K00826	E2.6.1.42	branched-chain amino acid aminotransferase [EC:2.6.1.42]	ko00270	Cysteine and methionine metabolism	http://www.kegg.jp/kegg-bin/show_pathway?+K00826
P74717
P74367	K08902	psb27	photosystem II Psb27 protein	ko00195	Photosynthesis	http://www.kegg.jp/kegg-bin/show_pathway?+K08902
Q55233
P74411	K06960
P73956
P48958	K02913	RP-L33	large subunit ribosomal protein L33	ko03010	Ribosome	http://www.kegg.jp/kegg-bin/show_pathway?+K02913
P73945
Q55641	K03684
P74450
P74625	K02290	cpcG	phycobilisome rod-core linker protein	ko00196	Photosynthesis - antenna proteins	http://www.kegg.jp/kegg-bin/show_pathway?+K02290
Q55782
Q55561
P73581	K01448	amiABC	N-acetylmuramoyl-L-alanine amidase [EC:3.5.1.28]	ko01503	Cationic antimicrobial peptide (CAMP) resistance	http://www.kegg.jp/kegg-bin/show_pathway?+K01448
P74295
P72704	K03768
Q55801	K03469	rnhA	ribonuclease HI [EC:3.1.26.4]	ko03030	DNA replication	http://www.kegg.jp/kegg-bin/show_pathway?+K03469
Q6ZEB2
Q55776
P74344	K21147	moeZR	sulfur-carrier protein adenylyltransferase/sulfurtransferase [EC:2.7.7.80 2.7.7.- 2.8.1.11 2.8.1.-]	ko04122	Sulfur relay system	http://www.kegg.jp/kegg-bin/show_pathway?+K21147
P72923
P72801
P74565	K03086
P26287	K02634	petA	apocytochrome f	ko00195	Photosynthesis	http://www.kegg.jp/kegg-bin/show_pathway?+K02634
Q55445	K11525	pixJ	methyl-accepting chemotaxis protein PixJ	ko02020	Two-component system	http://www.kegg.jp/kegg-bin/show_pathway?+K11525
Q55354	K02713	psbL	photosystem II PsbL protein	ko00195	Photosynthesis	http://www.kegg.jp/kegg-bin/show_pathway?+K02713
P77969	K01698	hemB	porphobilinogen synthase [EC:4.2.1.24]	ko00860	Porphyrin and chlorophyll metabolism	http://www.kegg.jp/kegg-bin/show_pathway?+K01698
P74641
P72968
P74175	K02022
P72754
P74466	K01358	clpP	ATP-dependent Clp protease, protease subunit [EC:3.4.21.92]	ko04212	Longevity regulating pathway - worm	http://www.kegg.jp/kegg-bin/show_pathway?+K01358
P74466	K01358	clpP	ATP-dependent Clp protease, protease subunit [EC:3.4.21.92]	ko04112	Cell cycle - Caulobacter	http://www.kegg.jp/kegg-bin/show_pathway?+K01358
P74797
P72947	K07494
P72866	K02956	RP-S15	small subunit ribosomal protein S15	ko03010	Ribosome	http://www.kegg.jp/kegg-bin/show_pathway?+K02956
P73120
P74341
P74071	K02967	RP-S2	small subunit ribosomal protein S2	ko03010	Ribosome	http://www.kegg.jp/kegg-bin/show_pathway?+K02967
Q55426	K03668
P72713
P74236
P74659
P73311	K02961	RP-S17	small subunit ribosomal protein S17	ko03010	Ribosome	http://www.kegg.jp/kegg-bin/show_pathway?+K02961
P72594	K02014
P72603	K03559
P72897
P72779	K07305
Q55549
P73355
Q55617
P73010	K03116	tatA	sec-independent protein translocase protein TatA	ko03060	Protein export	http://www.kegg.jp/kegg-bin/show_pathway?+K03116
P73010	K03116	tatA	sec-independent protein translocase protein TatA	ko03070	Bacterial secretion system	http://www.kegg.jp/kegg-bin/show_pathway?+K03116
P73146
P15730
P72745
Q6ZEQ0	K00433
P72871	K00789	metK	S-adenosylmethionine synthetase [EC:2.5.1.6]	ko00270	Cysteine and methionine metabolism	http://www.kegg.jp/kegg-bin/show_pathway?+K00789
P74300
P73595
P72868
P58235
P74061	K01783	rpe	ribulose-phosphate 3-epimerase [EC:5.1.3.1]	ko00710	Carbon fixation in photosynthetic organisms	http://www.kegg.jp/kegg-bin/show_pathway?+K01783
P74061	K01783	rpe	ribulose-phosphate 3-epimerase [EC:5.1.3.1]	ko00040	Pentose and glucuronate interconversions	http://www.kegg.jp/kegg-bin/show_pathway?+K01783
P74061	K01783	rpe	ribulose-phosphate 3-epimerase [EC:5.1.3.1]	ko00030	Pentose phosphate pathway	http://www.kegg.jp/kegg-bin/show_pathway?+K01783
P73821	K00058	serA	D-3-phosphoglycerate dehydrogenase / 2-oxoglutarate reductase [EC:1.1.1.95 1.1.1.399]	ko00270	Cysteine and methionine metabolism	http://www.kegg.jp/kegg-bin/show_pathway?+K00058
P73821	K00058	serA	D-3-phosphoglycerate dehydrogenase / 2-oxoglutarate reductase [EC:1.1.1.95 1.1.1.399]	ko00680	Methane metabolism	http://www.kegg.jp/kegg-bin/show_pathway?+K00058
P73821	K00058	serA	D-3-phosphoglycerate dehydrogenase / 2-oxoglutarate reductase [EC:1.1.1.95 1.1.1.399]	ko00260	Glycine, serine and threonine metabolism	http://www.kegg.jp/kegg-bin/show_pathway?+K00058
P72819
P74572	K00286	proC	pyrroline-5-carboxylate reductase [EC:1.5.1.2]	ko00330	Arginine and proline metabolism	http://www.kegg.jp/kegg-bin/show_pathway?+K00286
P73721	K17063	bgtA	arginine/lysine/histidine/glutamine transport system ATP-binding protein [EC:7.4.2.1]	ko02010	ABC transporters	http://www.kegg.jp/kegg-bin/show_pathway?+K17063
P73217
Q55527	K06596	chpA	chemosensory pili system protein ChpA (sensor histidine kinase/response regulator)	ko02025	Biofilm formation - Pseudomonas aeruginosa	http://www.kegg.jp/kegg-bin/show_pathway?+K06596
Q55527	K06596	chpA	chemosensory pili system protein ChpA (sensor histidine kinase/response regulator)	ko02020	Two-component system	http://www.kegg.jp/kegg-bin/show_pathway?+K06596
P72675
Q55770	K09942
P73238
P74138	K02485
P74664	K07326	fhaC	hemolysin activation/secretion protein	ko05133	Pertussis	http://www.kegg.jp/kegg-bin/show_pathway?+K07326
P72629
P72944
Q55497	K00611	OTC	ornithine carbamoyltransferase [EC:2.1.3.3]	ko00220	Arginine biosynthesis	http://www.kegg.jp/kegg-bin/show_pathway?+K00611
P73437	K03798
Q59991
P73353
P73652
Q55498	K01588	purE	5-(carboxyamino)imidazole ribonucleotide mutase [EC:5.4.99.18]	ko00230	Purine metabolism	http://www.kegg.jp/kegg-bin/show_pathway?+K01588
P72604	K03561
Q57038	K02635	petB	cytochrome b6	ko00195	Photosynthesis	http://www.kegg.jp/kegg-bin/show_pathway?+K02635
P74188	K02664
P74351
P73289	K02897	RP-L25	large subunit ribosomal protein L25	ko03010	Ribosome	http://www.kegg.jp/kegg-bin/show_pathway?+K02897
P73480
P74044	K02275	coxB	cytochrome c oxidase subunit II [EC:1.9.3.1]	ko00190	Oxidative phosphorylation	http://www.kegg.jp/kegg-bin/show_pathway?+K02275
P74075
Q55715
P74154
P72929
Q6ZEA4
Q55176
P74744
Q55667
P73638	K02288	cpcE	phycocyanobilin lyase subunit alpha [EC:4.4.1.32]	ko00196	Photosynthesis - antenna proteins	http://www.kegg.jp/kegg-bin/show_pathway?+K02288
P73463
P73602
P74647
Q59993	K01358	clpP	ATP-dependent Clp protease, protease subunit [EC:3.4.21.92]	ko04212	Longevity regulating pathway - worm	http://www.kegg.jp/kegg-bin/show_pathway?+K01358
Q59993	K01358	clpP	ATP-dependent Clp protease, protease subunit [EC:3.4.21.92]	ko04112	Cell cycle - Caulobacter	http://www.kegg.jp/kegg-bin/show_pathway?+K01358
P73235
P73019
Q55841
P74114
P74223	K02030
P74508	K03075	secG	preprotein translocase subunit SecG	ko02024	Quorum sensing	http://www.kegg.jp/kegg-bin/show_pathway?+K03075
P74508	K03075	secG	preprotein translocase subunit SecG	ko03070	Bacterial secretion system	http://www.kegg.jp/kegg-bin/show_pathway?+K03075
P74508	K03075	secG	preprotein translocase subunit SecG	ko03060	Protein export	http://www.kegg.jp/kegg-bin/show_pathway?+K03075
P74179
P74283
P73747
P74107
P74511
P72986
Q55329	K02697	psaJ	photosystem I subunit IX	ko00195	Photosynthesis	http://www.kegg.jp/kegg-bin/show_pathway?+K02697
P73180
Q6ZE62
P74638	K01962	accA	acetyl-CoA carboxylase carboxyl transferase subunit alpha [EC:6.4.1.2 2.1.3.15]	ko00620	Pyruvate metabolism	http://www.kegg.jp/kegg-bin/show_pathway?+K01962
P74638	K01962	accA	acetyl-CoA carboxylase carboxyl transferase subunit alpha [EC:6.4.1.2 2.1.3.15]	ko00720	Carbon fixation pathways in prokaryotes	http://www.kegg.jp/kegg-bin/show_pathway?+K01962
P74638	K01962	accA	acetyl-CoA carboxylase carboxyl transferase subunit alpha [EC:6.4.1.2 2.1.3.15]	ko00640	Propanoate metabolism	http://www.kegg.jp/kegg-bin/show_pathway?+K01962
P74638	K01962	accA	acetyl-CoA carboxylase carboxyl transferase subunit alpha [EC:6.4.1.2 2.1.3.15]	ko00061	Fatty acid biosynthesis	http://www.kegg.jp/kegg-bin/show_pathway?+K01962
P74119
P73819
Q55894	K03147	thiC	phosphomethylpyrimidine synthase [EC:4.1.99.17]	ko00730	Thiamine metabolism	http://www.kegg.jp/kegg-bin/show_pathway?+K03147
P05429	K02704	psbB	photosystem II CP47 chlorophyll apoprotein	ko00195	Photosynthesis	http://www.kegg.jp/kegg-bin/show_pathway?+K02704
P74108
Q55910
P14835	K02709	psbH	photosystem II PsbH protein	ko00195	Photosynthesis	http://www.kegg.jp/kegg-bin/show_pathway?+K02709
P74187	K02663
P74446	K07013
P74772
P74629
P73383
P72799
P74349	K02669
P73104	K02479
P74177	K03046	rpoC	DNA-directed RNA polymerase subunit beta' [EC:2.7.7.6]	ko03020	RNA polymerase	http://www.kegg.jp/kegg-bin/show_pathway?+K03046
P74149	K02640	petG	cytochrome b6-f complex subunit 5	ko00195	Photosynthesis	http://www.kegg.jp/kegg-bin/show_pathway?+K02640
P73929
Q6ZEL9
Q55589
P73676	K02723	psbY	photosystem II PsbY protein	ko00195	Photosynthesis	http://www.kegg.jp/kegg-bin/show_pathway?+K02723
P74186	K02662
Q55943
Q55744
Q55554	K21600
P74747
P73477
P74698
P73129
P74148
P74109
P73195
P74201
Q55700	K03798
Q55366	K00366	nirA	ferredoxin-nitrite reductase [EC:1.7.7.1]	ko00910	Nitrogen metabolism	http://www.kegg.jp/kegg-bin/show_pathway?+K00366
P73732	K02035	ABC.PE.S	peptide/nickel transport system substrate-binding protein	ko02024	Quorum sensing	http://www.kegg.jp/kegg-bin/show_pathway?+K02035
P73343
Q59992	K01696	trpB	tryptophan synthase beta chain [EC:4.2.1.20]	ko00260	Glycine, serine and threonine metabolism	http://www.kegg.jp/kegg-bin/show_pathway?+K01696
Q59992	K01696	trpB	tryptophan synthase beta chain [EC:4.2.1.20]	ko00400	Phenylalanine, tyrosine and tryptophan biosynthesis	http://www.kegg.jp/kegg-bin/show_pathway?+K01696
P74617	K01993
Q6ZEC9
P73201	K01875	SARS	seryl-tRNA synthetase [EC:6.1.1.11]	ko00970	Aminoacyl-tRNA biosynthesis	http://www.kegg.jp/kegg-bin/show_pathway?+K01875
P73069
Q55274
Q55823
Q55980	K05337
P73411	K00036	G6PD	glucose-6-phosphate 1-dehydrogenase [EC:1.1.1.49 1.1.1.363]	ko00480	Glutathione metabolism	http://www.kegg.jp/kegg-bin/show_pathway?+K00036
P73411	K00036	G6PD	glucose-6-phosphate 1-dehydrogenase [EC:1.1.1.49 1.1.1.363]	ko00030	Pentose phosphate pathway	http://www.kegg.jp/kegg-bin/show_pathway?+K00036
P73411	K00036	G6PD	glucose-6-phosphate 1-dehydrogenase [EC:1.1.1.49 1.1.1.363]	ko05230	Central carbon metabolism in cancer	http://www.kegg.jp/kegg-bin/show_pathway?+K00036
P72890
Q55125
P74118
P73008	K02660	pilJ	twitching motility protein PilJ	ko02025	Biofilm formation - Pseudomonas aeruginosa	http://www.kegg.jp/kegg-bin/show_pathway?+K02660
P73008	K02660	pilJ	twitching motility protein PilJ	ko02020	Two-component system	http://www.kegg.jp/kegg-bin/show_pathway?+K02660
P38382	K03073	secE	preprotein translocase subunit SecE	ko03060	Protein export	http://www.kegg.jp/kegg-bin/show_pathway?+K03073
P38382	K03073	secE	preprotein translocase subunit SecE	ko03070	Bacterial secretion system	http://www.kegg.jp/kegg-bin/show_pathway?+K03073
P38382	K03073	secE	preprotein translocase subunit SecE	ko02024	Quorum sensing	http://www.kegg.jp/kegg-bin/show_pathway?+K03073
Q55791	K09013
P72805
P73388	K02639	petF	ferredoxin	ko00195	Photosynthesis	http://www.kegg.jp/kegg-bin/show_pathway?+K02639
P74361	K03695	clpB	ATP-dependent Clp protease ATP-binding subunit ClpB	ko04213	Longevity regulating pathway - multiple species	http://www.kegg.jp/kegg-bin/show_pathway?+K03695
P72853
P73990
P73885	K14540
P09193	K02705	psbC	photosystem II CP43 chlorophyll apoprotein	ko00195	Photosynthesis	http://www.kegg.jp/kegg-bin/show_pathway?+K02705
P74122	K00620	argJ	glutamate N-acetyltransferase / amino-acid N-acetyltransferase [EC:2.3.1.35 2.3.1.1]	ko00220	Arginine biosynthesis	http://www.kegg.jp/kegg-bin/show_pathway?+K00620
P73720
Q55004	K02914	RP-L34	large subunit ribosomal protein L34	ko03010	Ribosome	http://www.kegg.jp/kegg-bin/show_pathway?+K02914
P72963
P73210
P73930	K03110	ftsY	fused signal recognition particle receptor	ko03070	Bacterial secretion system	http://www.kegg.jp/kegg-bin/show_pathway?+K03110
P73930	K03110	ftsY	fused signal recognition particle receptor	ko02024	Quorum sensing	http://www.kegg.jp/kegg-bin/show_pathway?+K03110
P73930	K03110	ftsY	fused signal recognition particle receptor	ko03060	Protein export	http://www.kegg.jp/kegg-bin/show_pathway?+K03110
Q55852
P74100
P74384	K01756	purB	adenylosuccinate lyase [EC:4.3.2.2]	ko00250	Alanine, aspartate and glutamate metabolism	http://www.kegg.jp/kegg-bin/show_pathway?+K01756
P74384	K01756	purB	adenylosuccinate lyase [EC:4.3.2.2]	ko00230	Purine metabolism	http://www.kegg.jp/kegg-bin/show_pathway?+K01756
P73001
P73424
Q55437
P74745	K08884
P74207	K01704	leuD	3-isopropylmalate/(R)-2-methylmalate dehydratase small subunit [EC:4.2.1.33 4.2.1.35]	ko00290	Valine, leucine and isoleucine biosynthesis	http://www.kegg.jp/kegg-bin/show_pathway?+K01704
P74207	K01704	leuD	3-isopropylmalate/(R)-2-methylmalate dehydratase small subunit [EC:4.2.1.33 4.2.1.35]	ko00660	C5-Branched dibasic acid metabolism	http://www.kegg.jp/kegg-bin/show_pathway?+K01704
Q79F24
P72938	K07004
Q55501
P73792
P74428
P73534	K00873	PK	pyruvate kinase [EC:2.7.1.40]	ko05230	Central carbon metabolism in cancer	http://www.kegg.jp/kegg-bin/show_pathway?+K00873
P73534	K00873	PK	pyruvate kinase [EC:2.7.1.40]	ko00230	Purine metabolism	http://www.kegg.jp/kegg-bin/show_pathway?+K00873
P73534	K00873	PK	pyruvate kinase [EC:2.7.1.40]	ko04922	Glucagon signaling pathway	http://www.kegg.jp/kegg-bin/show_pathway?+K00873
P73534	K00873	PK	pyruvate kinase [EC:2.7.1.40]	ko04930	Type II diabetes mellitus	http://www.kegg.jp/kegg-bin/show_pathway?+K00873
P73534	K00873	PK	pyruvate kinase [EC:2.7.1.40]	ko05203	Viral carcinogenesis	http://www.kegg.jp/kegg-bin/show_pathway?+K00873
P73534	K00873	PK	pyruvate kinase [EC:2.7.1.40]	ko05165	Human papillomavirus infection	http://www.kegg.jp/kegg-bin/show_pathway?+K00873
P73534	K00873	PK	pyruvate kinase [EC:2.7.1.40]	ko00010	Glycolysis / Gluconeogenesis	http://www.kegg.jp/kegg-bin/show_pathway?+K00873
P73534	K00873	PK	pyruvate kinase [EC:2.7.1.40]	ko00620	Pyruvate metabolism	http://www.kegg.jp/kegg-bin/show_pathway?+K00873
P73056	K07390
P73497
P72622	K07304
P73696
P73760
P74360
P09192	K02706	psbD	photosystem II P680 reaction center D2 protein [EC:1.10.3.9]	ko00195	Photosynthesis	http://www.kegg.jp/kegg-bin/show_pathway?+K02706
P73807	K00817	hisC	histidinol-phosphate aminotransferase [EC:2.6.1.9]	ko00360	Phenylalanine metabolism	http://www.kegg.jp/kegg-bin/show_pathway?+K00817
P73807	K00817	hisC	histidinol-phosphate aminotransferase [EC:2.6.1.9]	ko00340	Histidine metabolism	http://www.kegg.jp/kegg-bin/show_pathway?+K00817
P73807	K00817	hisC	histidinol-phosphate aminotransferase [EC:2.6.1.9]	ko00350	Tyrosine metabolism	http://www.kegg.jp/kegg-bin/show_pathway?+K00817
P73807	K00817	hisC	histidinol-phosphate aminotransferase [EC:2.6.1.9]	ko00400	Phenylalanine, tyrosine and tryptophan biosynthesis	http://www.kegg.jp/kegg-bin/show_pathway?+K00817
P73807	K00817	hisC	histidinol-phosphate aminotransferase [EC:2.6.1.9]	ko00960	Tropane, piperidine and pyridine alkaloid biosynthesis	http://www.kegg.jp/kegg-bin/show_pathway?+K00817
P73807	K00817	hisC	histidinol-phosphate aminotransferase [EC:2.6.1.9]	ko00401	Novobiocin biosynthesis	http://www.kegg.jp/kegg-bin/show_pathway?+K00817
P74712
P73301	K02518
P73509
P73763
P74689	K01687	ilvD	dihydroxy-acid dehydratase [EC:4.2.1.9]	ko00290	Valine, leucine and isoleucine biosynthesis	http://www.kegg.jp/kegg-bin/show_pathway?+K01687
P74689	K01687	ilvD	dihydroxy-acid dehydratase [EC:4.2.1.9]	ko00770	Pantothenate and CoA biosynthesis	http://www.kegg.jp/kegg-bin/show_pathway?+K01687
Q04737
P73607	K04749
P73833	K03802
P72786	K08234
P72942
P73553	K03282
P29254	K02689	psaA	photosystem I P700 chlorophyll a apoprotein A1	ko00195	Photosynthesis	http://www.kegg.jp/kegg-bin/show_pathway?+K02689
P73286
P73324
Q6ZEU7
Q55178
P73032
P74737	K03553	recA	recombination protein RecA	ko03440	Homologous recombination	http://www.kegg.jp/kegg-bin/show_pathway?+K03553
Q55199	K02040	pstS	phosphate transport system substrate-binding protein	ko05152	Tuberculosis	http://www.kegg.jp/kegg-bin/show_pathway?+K02040
Q55199	K02040	pstS	phosphate transport system substrate-binding protein	ko02010	ABC transporters	http://www.kegg.jp/kegg-bin/show_pathway?+K02040
Q55199	K02040	pstS	phosphate transport system substrate-binding protein	ko02020	Two-component system	http://www.kegg.jp/kegg-bin/show_pathway?+K02040
P74523	K02426
P73911	K03782	katG	catalase-peroxidase [EC:1.11.1.21]	ko00940	Phenylpropanoid biosynthesis	http://www.kegg.jp/kegg-bin/show_pathway?+K03782
P73911	K03782	katG	catalase-peroxidase [EC:1.11.1.21]	ko00380	Tryptophan metabolism	http://www.kegg.jp/kegg-bin/show_pathway?+K03782
P73911	K03782	katG	catalase-peroxidase [EC:1.11.1.21]	ko00360	Phenylalanine metabolism	http://www.kegg.jp/kegg-bin/show_pathway?+K03782
P73911	K03782	katG	catalase-peroxidase [EC:1.11.1.21]	ko00983	Drug metabolism - other enzymes	http://www.kegg.jp/kegg-bin/show_pathway?+K03782
P73288
P51634	K03405	chlI	magnesium chelatase subunit I [EC:6.6.1.1]	ko00860	Porphyrin and chlorophyll metabolism	http://www.kegg.jp/kegg-bin/show_pathway?+K03405
Q55183	K01809	manA	mannose-6-phosphate isomerase [EC:5.3.1.8]	ko00520	Amino sugar and nucleotide sugar metabolism	http://www.kegg.jp/kegg-bin/show_pathway?+K01809
Q55183	K01809	manA	mannose-6-phosphate isomerase [EC:5.3.1.8]	ko00051	Fructose and mannose metabolism	http://www.kegg.jp/kegg-bin/show_pathway?+K01809
P74596
P74232	K01945	purD	phosphoribosylamine---glycine ligase [EC:6.3.4.13]	ko00230	Purine metabolism	http://www.kegg.jp/kegg-bin/show_pathway?+K01945
P74157
P73049
P74463	K02669
P74753
P73123
P74809
P74214	K03106	SRP54	signal recognition particle subunit SRP54 [EC:3.6.5.4]	ko02024	Quorum sensing	http://www.kegg.jp/kegg-bin/show_pathway?+K03106
P74214	K03106	SRP54	signal recognition particle subunit SRP54 [EC:3.6.5.4]	ko03060	Protein export	http://www.kegg.jp/kegg-bin/show_pathway?+K03106
P74214	K03106	SRP54	signal recognition particle subunit SRP54 [EC:3.6.5.4]	ko03070	Bacterial secretion system	http://www.kegg.jp/kegg-bin/show_pathway?+K03106
Q55836
P72730	K03924
P74564	K02698	psaK	photosystem I subunit X	ko00195	Photosynthesis	http://www.kegg.jp/kegg-bin/show_pathway?+K02698
P73546	K00688	PYG	glycogen phosphorylase [EC:2.4.1.1]	ko04217	Necroptosis	http://www.kegg.jp/kegg-bin/show_pathway?+K00688
P73546	K00688	PYG	glycogen phosphorylase [EC:2.4.1.1]	ko02026	Biofilm formation - Escherichia coli	http://www.kegg.jp/kegg-bin/show_pathway?+K00688
P73546	K00688	PYG	glycogen phosphorylase [EC:2.4.1.1]	ko04931	Insulin resistance	http://www.kegg.jp/kegg-bin/show_pathway?+K00688
P73546	K00688	PYG	glycogen phosphorylase [EC:2.4.1.1]	ko00500	Starch and sucrose metabolism	http://www.kegg.jp/kegg-bin/show_pathway?+K00688
P73546	K00688	PYG	glycogen phosphorylase [EC:2.4.1.1]	ko04910	Insulin signaling pathway	http://www.kegg.jp/kegg-bin/show_pathway?+K00688
P73546	K00688	PYG	glycogen phosphorylase [EC:2.4.1.1]	ko04922	Glucagon signaling pathway	http://www.kegg.jp/kegg-bin/show_pathway?+K00688
P73999
P37277	K02699	psaL	photosystem I subunit XI	ko00195	Photosynthesis	http://www.kegg.jp/kegg-bin/show_pathway?+K02699
P73272
P74667	K01778	dapF	diaminopimelate epimerase [EC:5.1.1.7]	ko00300	Lysine biosynthesis	http://www.kegg.jp/kegg-bin/show_pathway?+K01778
P74571	K01414
Q55512	K00133	asd	aspartate-semialdehyde dehydrogenase [EC:1.2.1.11]	ko00300	Lysine biosynthesis	http://www.kegg.jp/kegg-bin/show_pathway?+K00133
Q55512	K00133	asd	aspartate-semialdehyde dehydrogenase [EC:1.2.1.11]	ko00260	Glycine, serine and threonine metabolism	http://www.kegg.jp/kegg-bin/show_pathway?+K00133
Q55512	K00133	asd	aspartate-semialdehyde dehydrogenase [EC:1.2.1.11]	ko00261	Monobactam biosynthesis	http://www.kegg.jp/kegg-bin/show_pathway?+K00133
Q55512	K00133	asd	aspartate-semialdehyde dehydrogenase [EC:1.2.1.11]	ko00270	Cysteine and methionine metabolism	http://www.kegg.jp/kegg-bin/show_pathway?+K00133
P27589	K02637	petD	cytochrome b6-f complex subunit 4	ko00195	Photosynthesis	http://www.kegg.jp/kegg-bin/show_pathway?+K02637
P73637
P72719	K03564
P73158
P49057	K01951	guaA	GMP synthase (glutamine-hydrolysing) [EC:6.3.5.2]	ko00230	Purine metabolism	http://www.kegg.jp/kegg-bin/show_pathway?+K01951
P49057	K01951	guaA	GMP synthase (glutamine-hydrolysing) [EC:6.3.5.2]	ko00983	Drug metabolism - other enzymes	http://www.kegg.jp/kegg-bin/show_pathway?+K01951
P74329
P72605
P73918	K01652	E2.2.1.6L	acetolactate synthase I/II/III large subunit [EC:2.2.1.6]	ko00650	Butanoate metabolism	http://www.kegg.jp/kegg-bin/show_pathway?+K01652
P73918	K01652	E2.2.1.6L	acetolactate synthase I/II/III large subunit [EC:2.2.1.6]	ko00660	C5-Branched dibasic acid metabolism	http://www.kegg.jp/kegg-bin/show_pathway?+K01652
P73918	K01652	E2.2.1.6L	acetolactate synthase I/II/III large subunit [EC:2.2.1.6]	ko00770	Pantothenate and CoA biosynthesis	http://www.kegg.jp/kegg-bin/show_pathway?+K01652
P73918	K01652	E2.2.1.6L	acetolactate synthase I/II/III large subunit [EC:2.2.1.6]	ko00290	Valine, leucine and isoleucine biosynthesis	http://www.kegg.jp/kegg-bin/show_pathway?+K01652
P29255	K02690	psaB	photosystem I P700 chlorophyll a apoprotein A2	ko00195	Photosynthesis	http://www.kegg.jp/kegg-bin/show_pathway?+K02690
P73697
P27182	K02110	ATPF0C	F-type H+-transporting ATPase subunit c	ko00190	Oxidative phosphorylation	http://www.kegg.jp/kegg-bin/show_pathway?+K02110
P27182	K02110	ATPF0C	F-type H+-transporting ATPase subunit c	ko00195	Photosynthesis	http://www.kegg.jp/kegg-bin/show_pathway?+K02110
P74527	K01256	pepN	aminopeptidase N [EC:3.4.11.2]	ko00480	Glutathione metabolism	http://www.kegg.jp/kegg-bin/show_pathway?+K01256
Q55476	K08309
P73702
P72584	K04035	E1.14.13.81	magnesium-protoporphyrin IX monomethyl ester (oxidative) cyclase [EC:1.14.13.81]	ko00860	Porphyrin and chlorophyll metabolism	http://www.kegg.jp/kegg-bin/show_pathway?+K04035
P74234	K01808	rpiB	ribose 5-phosphate isomerase B [EC:5.3.1.6]	ko00051	Fructose and mannose metabolism	http://www.kegg.jp/kegg-bin/show_pathway?+K01808
P74234	K01808	rpiB	ribose 5-phosphate isomerase B [EC:5.3.1.6]	ko00710	Carbon fixation in photosynthetic organisms	http://www.kegg.jp/kegg-bin/show_pathway?+K01808
P74234	K01808	rpiB	ribose 5-phosphate isomerase B [EC:5.3.1.6]	ko00030	Pentose phosphate pathway	http://www.kegg.jp/kegg-bin/show_pathway?+K01808
P72571
P73997	K01735	aroB	3-dehydroquinate synthase [EC:4.2.3.4]	ko00400	Phenylalanine, tyrosine and tryptophan biosynthesis	http://www.kegg.jp/kegg-bin/show_pathway?+K01735
Q55627
P74298	K02479
Q55950
P72941	K03561
Q55687	K14330
P74288	K02486
Q55701	K01338	lon	ATP-dependent Lon protease [EC:3.4.21.53]	ko04112	Cell cycle - Caulobacter	http://www.kegg.jp/kegg-bin/show_pathway?+K01338
P72865
Q55187	K01889	FARSA	phenylalanyl-tRNA synthetase alpha chain [EC:6.1.1.20]	ko00970	Aminoacyl-tRNA biosynthesis	http://www.kegg.jp/kegg-bin/show_pathway?+K01889
P74248
P73705
P73735	K17872	NDC1	demethylphylloquinone reductase [EC:1.6.5.12]	ko00130	Ubiquinone and other terpenoid-quinone biosynthesis	http://www.kegg.jp/kegg-bin/show_pathway?+K17872
Q55486	K01887	RARS	arginyl-tRNA synthetase [EC:6.1.1.19]	ko00970	Aminoacyl-tRNA biosynthesis	http://www.kegg.jp/kegg-bin/show_pathway?+K01887
P74315
P72814
P0DJF8	K00772	mtaP	5'-methylthioadenosine phosphorylase [EC:2.4.2.28]	ko00270	Cysteine and methionine metabolism	http://www.kegg.jp/kegg-bin/show_pathway?+K00772
Q55867	K01791	wecB	UDP-N-acetylglucosamine 2-epimerase (non-hydrolysing) [EC:5.1.3.14]	ko02020	Two-component system	http://www.kegg.jp/kegg-bin/show_pathway?+K01791
Q55867	K01791	wecB	UDP-N-acetylglucosamine 2-epimerase (non-hydrolysing) [EC:5.1.3.14]	ko00520	Amino sugar and nucleotide sugar metabolism	http://www.kegg.jp/kegg-bin/show_pathway?+K01791
Q55867	K01791	wecB	UDP-N-acetylglucosamine 2-epimerase (non-hydrolysing) [EC:5.1.3.14]	ko05111	Biofilm formation - Vibrio cholerae	http://www.kegg.jp/kegg-bin/show_pathway?+K01791
Q55805	K02501	hisH	imidazole glycerol-phosphate synthase subunit HisH [EC:4.3.2.10]	ko00340	Histidine metabolism	http://www.kegg.jp/kegg-bin/show_pathway?+K02501
Q55116	K07107
P74002	K03568
P74170
P72834	K00012	UGDH	UDPglucose 6-dehydrogenase [EC:1.1.1.22]	ko00053	Ascorbate and aldarate metabolism	http://www.kegg.jp/kegg-bin/show_pathway?+K00012
P72834	K00012	UGDH	UDPglucose 6-dehydrogenase [EC:1.1.1.22]	ko00520	Amino sugar and nucleotide sugar metabolism	http://www.kegg.jp/kegg-bin/show_pathway?+K00012
P72834	K00012	UGDH	UDPglucose 6-dehydrogenase [EC:1.1.1.22]	ko00040	Pentose and glucuronate interconversions	http://www.kegg.jp/kegg-bin/show_pathway?+K00012
Q55513	K01714	dapA	4-hydroxy-tetrahydrodipicolinate synthase [EC:4.3.3.7]	ko00261	Monobactam biosynthesis	http://www.kegg.jp/kegg-bin/show_pathway?+K01714
Q55513	K01714	dapA	4-hydroxy-tetrahydrodipicolinate synthase [EC:4.3.3.7]	ko00300	Lysine biosynthesis	http://www.kegg.jp/kegg-bin/show_pathway?+K01714
Q6ZEK2
P74690	K01621	xfp	xylulose-5-phosphate/fructose-6-phosphate phosphoketolase [EC:4.1.2.9 4.1.2.22]	ko00710	Carbon fixation in photosynthetic organisms	http://www.kegg.jp/kegg-bin/show_pathway?+K01621
P74690	K01621	xfp	xylulose-5-phosphate/fructose-6-phosphate phosphoketolase [EC:4.1.2.9 4.1.2.22]	ko00030	Pentose phosphate pathway	http://www.kegg.jp/kegg-bin/show_pathway?+K01621
P74569	K00928	lysC	aspartate kinase [EC:2.7.2.4]	ko00260	Glycine, serine and threonine metabolism	http://www.kegg.jp/kegg-bin/show_pathway?+K00928
P74569	K00928	lysC	aspartate kinase [EC:2.7.2.4]	ko00300	Lysine biosynthesis	http://www.kegg.jp/kegg-bin/show_pathway?+K00928
P74569	K00928	lysC	aspartate kinase [EC:2.7.2.4]	ko00270	Cysteine and methionine metabolism	http://www.kegg.jp/kegg-bin/show_pathway?+K00928
P74569	K00928	lysC	aspartate kinase [EC:2.7.2.4]	ko00261	Monobactam biosynthesis	http://www.kegg.jp/kegg-bin/show_pathway?+K00928
P74027
Q55778	K01885	EARS	glutamyl-tRNA synthetase [EC:6.1.1.17]	ko00970	Aminoacyl-tRNA biosynthesis	http://www.kegg.jp/kegg-bin/show_pathway?+K01885
Q55778	K01885	EARS	glutamyl-tRNA synthetase [EC:6.1.1.17]	ko00860	Porphyrin and chlorophyll metabolism	http://www.kegg.jp/kegg-bin/show_pathway?+K01885
P73621
P54123	K12574	rnj	ribonuclease J [EC:3.1.-.-]	ko03018	RNA degradation	http://www.kegg.jp/kegg-bin/show_pathway?+K12574
P52276	K01893	NARS	asparaginyl-tRNA synthetase [EC:6.1.1.22]	ko00970	Aminoacyl-tRNA biosynthesis	http://www.kegg.jp/kegg-bin/show_pathway?+K01893
P54147	K03320
Q55834
Q55510	K03544	clpX	ATP-dependent Clp protease ATP-binding subunit ClpX	ko04112	Cell cycle - Caulobacter	http://www.kegg.jp/kegg-bin/show_pathway?+K03544
P73357	K02005
P73810	K03168
P74453
Q55429	K05577	ndhF	NAD(P)H-quinone oxidoreductase subunit 5 [EC:7.1.1.2]	ko00190	Oxidative phosphorylation	http://www.kegg.jp/kegg-bin/show_pathway?+K05577
P72931	K03979
P74582	K01682	acnB	aconitate hydratase 2 / 2-methylisocitrate dehydratase [EC:4.2.1.3 4.2.1.99]	ko00640	Propanoate metabolism	http://www.kegg.jp/kegg-bin/show_pathway?+K01682
P74582	K01682	acnB	aconitate hydratase 2 / 2-methylisocitrate dehydratase [EC:4.2.1.3 4.2.1.99]	ko00630	Glyoxylate and dicarboxylate metabolism	http://www.kegg.jp/kegg-bin/show_pathway?+K01682
P74582	K01682	acnB	aconitate hydratase 2 / 2-methylisocitrate dehydratase [EC:4.2.1.3 4.2.1.99]	ko00720	Carbon fixation pathways in prokaryotes	http://www.kegg.jp/kegg-bin/show_pathway?+K01682
P74582	K01682	acnB	aconitate hydratase 2 / 2-methylisocitrate dehydratase [EC:4.2.1.3 4.2.1.99]	ko00020	Citrate cycle (TCA cycle)	http://www.kegg.jp/kegg-bin/show_pathway?+K01682
P74670
P73043	K01580	E4.1.1.15	glutamate decarboxylase [EC:4.1.1.15]	ko02024	Quorum sensing	http://www.kegg.jp/kegg-bin/show_pathway?+K01580
P73043	K01580	E4.1.1.15	glutamate decarboxylase [EC:4.1.1.15]	ko00250	Alanine, aspartate and glutamate metabolism	http://www.kegg.jp/kegg-bin/show_pathway?+K01580
P73043	K01580	E4.1.1.15	glutamate decarboxylase [EC:4.1.1.15]	ko04727	GABAergic synapse	http://www.kegg.jp/kegg-bin/show_pathway?+K01580
P73043	K01580	E4.1.1.15	glutamate decarboxylase [EC:4.1.1.15]	ko00430	Taurine and hypotaurine metabolism	http://www.kegg.jp/kegg-bin/show_pathway?+K01580
P73043	K01580	E4.1.1.15	glutamate decarboxylase [EC:4.1.1.15]	ko04940	Type I diabetes mellitus	http://www.kegg.jp/kegg-bin/show_pathway?+K01580
P73043	K01580	E4.1.1.15	glutamate decarboxylase [EC:4.1.1.15]	ko00410	beta-Alanine metabolism	http://www.kegg.jp/kegg-bin/show_pathway?+K01580
P73043	K01580	E4.1.1.15	glutamate decarboxylase [EC:4.1.1.15]	ko00650	Butanoate metabolism	http://www.kegg.jp/kegg-bin/show_pathway?+K01580
P73186
P74728
P74018	K00436
P74133	K21480	HO	heme oxygenase (biliverdin-producing, ferredoxin) [EC:1.14.15.20]	ko00860	Porphyrin and chlorophyll metabolism	http://www.kegg.jp/kegg-bin/show_pathway?+K21480
P73375	K01754	E4.3.1.19	threonine dehydratase [EC:4.3.1.19]	ko00290	Valine, leucine and isoleucine biosynthesis	http://www.kegg.jp/kegg-bin/show_pathway?+K01754
P73375	K01754	E4.3.1.19	threonine dehydratase [EC:4.3.1.19]	ko00260	Glycine, serine and threonine metabolism	http://www.kegg.jp/kegg-bin/show_pathway?+K01754
P73071	K00931	proB	glutamate 5-kinase [EC:2.7.2.11]	ko00330	Arginine and proline metabolism	http://www.kegg.jp/kegg-bin/show_pathway?+K00931
P73071	K00931	proB	glutamate 5-kinase [EC:2.7.2.11]	ko00332	Carbapenem biosynthesis	http://www.kegg.jp/kegg-bin/show_pathway?+K00931
Q55414
P74423	K01872	AARS	alanyl-tRNA synthetase [EC:6.1.1.7]	ko00970	Aminoacyl-tRNA biosynthesis	http://www.kegg.jp/kegg-bin/show_pathway?+K01872
P73947
P74679
P73012	K03546
P74176	K06147
Q6ZE69
Q55160	K01961	accC	acetyl-CoA carboxylase, biotin carboxylase subunit [EC:6.4.1.2 6.3.4.14]	ko00620	Pyruvate metabolism	http://www.kegg.jp/kegg-bin/show_pathway?+K01961
Q55160	K01961	accC	acetyl-CoA carboxylase, biotin carboxylase subunit [EC:6.4.1.2 6.3.4.14]	ko00640	Propanoate metabolism	http://www.kegg.jp/kegg-bin/show_pathway?+K01961
Q55160	K01961	accC	acetyl-CoA carboxylase, biotin carboxylase subunit [EC:6.4.1.2 6.3.4.14]	ko00061	Fatty acid biosynthesis	http://www.kegg.jp/kegg-bin/show_pathway?+K01961
Q55160	K01961	accC	acetyl-CoA carboxylase, biotin carboxylase subunit [EC:6.4.1.2 6.3.4.14]	ko00720	Carbon fixation pathways in prokaryotes	http://www.kegg.jp/kegg-bin/show_pathway?+K01961
P73002	K02224	cobB-cbiA	cobyrinic acid a,c-diamide synthase [EC:6.3.5.9 6.3.5.11]	ko00860	Porphyrin and chlorophyll metabolism	http://www.kegg.jp/kegg-bin/show_pathway?+K02224
P74663	K01524	ppx-gppA	exopolyphosphatase / guanosine-5'-triphosphate,3'-diphosphate pyrophosphatase [EC:3.6.1.11 3.6.1.40]	ko00230	Purine metabolism	http://www.kegg.jp/kegg-bin/show_pathway?+K01524
P74216
P73860	K08482
Q55177
P73448	K00367	narB	ferredoxin-nitrate reductase [EC:1.7.7.2]	ko00910	Nitrogen metabolism	http://www.kegg.jp/kegg-bin/show_pathway?+K00367
P55037	K00284	GLU	glutamate synthase (ferredoxin) [EC:1.4.7.1]	ko00630	Glyoxylate and dicarboxylate metabolism	http://www.kegg.jp/kegg-bin/show_pathway?+K00284
P55037	K00284	GLU	glutamate synthase (ferredoxin) [EC:1.4.7.1]	ko00910	Nitrogen metabolism	http://www.kegg.jp/kegg-bin/show_pathway?+K00284
Q6ZED2
P73077	K02469
P73362	K02230	cobN	cobaltochelatase CobN [EC:6.6.1.2]	ko00860	Porphyrin and chlorophyll metabolism	http://www.kegg.jp/kegg-bin/show_pathway?+K02230

## Sheet: map2query
Map_ID	Map_Name	Seqs	Seqs_Num	URL
ko00195	Photosynthesis	P32422 P10549 P12975 P27180 P19569 Q55013 P21697 Q55356 Q55318 Q55332 P26533 P27183 P27320 P27181 P29256 P09190 P26290 P17253 P09191 P73731 P74367 P26287 Q55354 Q57038 Q55329 P05429 P14835 P74149 P73676 P73388 P09193 P09192 P29254 P74564 P37277 P27589 P29255 P27182	38	http://www.kegg.jp/kegg-bin/show_pathway?ko00195+K02691+K02716+K02693+K02113+K02692+K02720+K02638+K08903+K02641+K02719+K02114+K02109+K02639+K02109+K02694+K02707+K02636+K02115+K02708+K08904+K08902+K02634+K02713+K02635+K02697+K02704+K02709+K02640+K02723+K02639+K02705+K02706+K02689+K02698+K02699+K02637+K02690+K02110
ko03010	Ribosome	P73312 P73308 P74226 P36236 P73318 P73315 P74267 P73305 P36237 P74410 P73299 P73014 P73319 P72851 P73294 P23350 P74229 P48957 P48946 P73306 P73298 P73336 P73296 P73320 P36239 P48939 P73636 P73313 P73316 P48958 P72866 P74071 P73311 P73289 Q55004	35	http://www.kegg.jp/kegg-bin/show_pathway?ko03010+K02904+K02931+K02946+K02863+K02892+K02890+K02899+K02881+K02867+K02959+K02952+K02911+K02926+K02902+K02871+K02864+K02992+K02887+K02963+K02933+K02948+K02968+K02879+K02906+K02884+K02986+K02990+K02878+K02965+K02913+K02956+K02967+K02961+K02897+K02914
ko00196	Photosynthesis - antenna proteins	Q54714 Q01952 P72870 Q54715 P73202 Q01951 P74551 P73093 P73204 P73203 Q55544 Q01950 P72652 P74625 P73638	15	http://www.kegg.jp/kegg-bin/show_pathway?ko00196+K02285+K02093+K02095+K02284+K02287+K02092+K02097+K02290+K02286+K02286+K02096+K02094+K02289+K02290+K02288
ko00860	Porphyrin and chlorophyll metabolism	P73660 P72849 Q59987 P73287 P77969 P51634 P72584 Q55778 P74133 P73002 P73362	11	http://www.kegg.jp/kegg-bin/show_pathway?ko00860+K01749+K21480+K00218+K03594+K01698+K03405+K04035+K01885+K21480+K02224+K02230
ko00190	Oxidative phosphorylation	P27180 P26533 P27183 P74338 P27181 P80507 P17253 P74044 P27182 Q55429	10	http://www.kegg.jp/kegg-bin/show_pathway?ko00190+K02113+K02114+K02109+K05584+K02109+K01507+K02115+K02275+K02110+K05577
ko00230	Purine metabolism	P74494 P72648 P73853 P72641 Q55498 P74384 P73534 P74232 P49057 P74663	10	http://www.kegg.jp/kegg-bin/show_pathway?ko00230+K00940+K00942+K00088+K00939+K01588+K01756+K00873+K01945+K01951+K01524
ko00030	Pentose phosphate pathway	P72797 P52983 Q55664 P52208 P74309 P74061 P73411 P74234 P74690	9	http://www.kegg.jp/kegg-bin/show_pathway?ko00030+K00616+K01810+K01624+K00033+K01623+K01783+K00036+K01808+K01621
ko02020	Two-component system	Q55447 Q55247 P73198 Q55445 Q55527 P73008 Q55199 Q55867	8	http://www.kegg.jp/kegg-bin/show_pathway?ko02020+K11523+K04751+K01991+K11525+K06596+K02660+K02040+K01791
ko00970	Aminoacyl-tRNA biosynthesis	Q55450 P73201 Q55187 Q55486 Q55778 P52276 P74423	7	http://www.kegg.jp/kegg-bin/show_pathway?ko00970+K02435+K01875+K01889+K01887+K01885+K01893+K01872
ko00260	Glycine, serine and threonine metabolism	P73560 P73821 Q59992 Q55512 P74569 P73375	6	http://www.kegg.jp/kegg-bin/show_pathway?ko00260+K02437+K00058+K01696+K00133+K00928+K01754
ko00270	Cysteine and methionine metabolism	P54691 P72871 P73821 Q55512 P0DJF8 P74569	6	http://www.kegg.jp/kegg-bin/show_pathway?ko00270+K00826+K00789+K00058+K00133+K00772+K00928
ko00710	Carbon fixation in photosynthetic organisms	P54206 Q55664 P74309 P74061 P74234 P74690	6	http://www.kegg.jp/kegg-bin/show_pathway?ko00710+K01602+K01624+K01623+K01783+K01808+K01621
ko02010	ABC transporters	Q55835 P72827 Q55387 P74390 P73721 Q55199	6	http://www.kegg.jp/kegg-bin/show_pathway?ko02010+K02012+K02012+K11954+K11959+K17063+K02040
ko02024	Quorum sensing	P74508 P73732 P38382 P73930 P74214 P73043	6	http://www.kegg.jp/kegg-bin/show_pathway?ko02024+K03075+K02035+K03073+K03110+K03106+K01580
ko04112	Cell cycle - Caulobacter	P74467 P54416 P74466 Q59993 Q55701 Q55510	6	http://www.kegg.jp/kegg-bin/show_pathway?ko04112+K01358+K01358+K01358+K01358+K01338+K03544
ko04212	Longevity regulating pathway - worm	P22358 P74467 P54416 P77968 P74466 Q59993	6	http://www.kegg.jp/kegg-bin/show_pathway?ko04212+K04043+K01358+K01358+K04564+K01358+K01358
ko00290	Valine, leucine and isoleucine biosynthesis	P54691 P74207 P74689 P73918 P73375	5	http://www.kegg.jp/kegg-bin/show_pathway?ko00290+K00826+K01704+K01687+K01652+K01754
ko00300	Lysine biosynthesis	Q55828 P74667 Q55512 Q55513 P74569	5	http://www.kegg.jp/kegg-bin/show_pathway?ko00300+K10206+K01778+K00133+K01714+K00928
ko00910	Nitrogen metabolism	Q55367 Q55136 Q55366 P73448 P55037	5	http://www.kegg.jp/kegg-bin/show_pathway?ko00910+K01725+K01673+K00366+K00367+K00284
ko03060	Protein export	P73010 P74508 P38382 P73930 P74214	5	http://www.kegg.jp/kegg-bin/show_pathway?ko03060+K03116+K03075+K03073+K03110+K03106
ko03070	Bacterial secretion system	P73010 P74508 P38382 P73930 P74214	5	http://www.kegg.jp/kegg-bin/show_pathway?ko03070+K03116+K03075+K03073+K03110+K03106
ko00010	Glycolysis / Gluconeogenesis	P52983 Q55664 P74309 P73534	4	http://www.kegg.jp/kegg-bin/show_pathway?ko00010+K01810+K01624+K01623+K00873
ko00051	Fructose and mannose metabolism	Q55664 P74309 Q55183 P74234	4	http://www.kegg.jp/kegg-bin/show_pathway?ko00051+K01624+K01623+K01809+K01808
ko00520	Amino sugar and nucleotide sugar metabolism	P52983 Q55183 Q55867 P72834	4	http://www.kegg.jp/kegg-bin/show_pathway?ko00520+K01810+K01809+K01791+K00012
ko00630	Glyoxylate and dicarboxylate metabolism	P73560 P54206 P74582 P55037	4	http://www.kegg.jp/kegg-bin/show_pathway?ko00630+K02437+K01602+K01682+K00284
ko00983	Drug metabolism - other enzymes	P74494 P73853 P73911 P49057	4	http://www.kegg.jp/kegg-bin/show_pathway?ko00983+K00940+K00088+K03782+K01951
ko00261	Monobactam biosynthesis	Q55512 Q55513 P74569	3	http://www.kegg.jp/kegg-bin/show_pathway?ko00261+K00133+K01714+K00928
ko00340	Histidine metabolism	P74561 P73807 Q55805	3	http://www.kegg.jp/kegg-bin/show_pathway?ko00340+K01814+K00817+K02501
ko00400	Phenylalanine, tyrosine and tryptophan biosynthesis	Q59992 P73807 P73997	3	http://www.kegg.jp/kegg-bin/show_pathway?ko00400+K01696+K00817+K01735
ko00480	Glutathione metabolism	P52208 P73411 P74527	3	http://www.kegg.jp/kegg-bin/show_pathway?ko00480+K00033+K00036+K01256
ko00620	Pyruvate metabolism	P74638 P73534 Q55160	3	http://www.kegg.jp/kegg-bin/show_pathway?ko00620+K01962+K00873+K01961
ko00640	Propanoate metabolism	P74638 P74582 Q55160	3	http://www.kegg.jp/kegg-bin/show_pathway?ko00640+K01962+K01682+K01961
ko00680	Methane metabolism	Q55664 P74309 P73821	3	http://www.kegg.jp/kegg-bin/show_pathway?ko00680+K01624+K01623+K00058
ko00720	Carbon fixation pathways in prokaryotes	P74638 P74582 Q55160	3	http://www.kegg.jp/kegg-bin/show_pathway?ko00720+K01962+K01682+K01961
ko00770	Pantothenate and CoA biosynthesis	P54691 P74689 P73918	3	http://www.kegg.jp/kegg-bin/show_pathway?ko00770+K00826+K01687+K01652
ko03018	RNA degradation	P22358 P72659 P54123	3	http://www.kegg.jp/kegg-bin/show_pathway?ko03018+K04043+K00962+K12574
ko00040	Pentose and glucuronate interconversions	P74061 P72834	2	http://www.kegg.jp/kegg-bin/show_pathway?ko00040+K01783+K00012
ko00061	Fatty acid biosynthesis	P74638 Q55160	2	http://www.kegg.jp/kegg-bin/show_pathway?ko00061+K01962+K01961
ko00220	Arginine biosynthesis	Q55497 P74122	2	http://www.kegg.jp/kegg-bin/show_pathway?ko00220+K00611+K00620
ko00250	Alanine, aspartate and glutamate metabolism	P74384 P73043	2	http://www.kegg.jp/kegg-bin/show_pathway?ko00250+K01756+K01580
ko00330	Arginine and proline metabolism	P74572 P73071	2	http://www.kegg.jp/kegg-bin/show_pathway?ko00330+K00286+K00931
ko00360	Phenylalanine metabolism	P73807 P73911	2	http://www.kegg.jp/kegg-bin/show_pathway?ko00360+K00817+K03782
ko00500	Starch and sucrose metabolism	P52983 P73546	2	http://www.kegg.jp/kegg-bin/show_pathway?ko00500+K01810+K00688
ko00650	Butanoate metabolism	P73918 P73043	2	http://www.kegg.jp/kegg-bin/show_pathway?ko00650+K01652+K01580
ko00660	C5-Branched dibasic acid metabolism	P74207 P73918	2	http://www.kegg.jp/kegg-bin/show_pathway?ko00660+K01704+K01652
ko00730	Thiamine metabolism	P72641 Q55894	2	http://www.kegg.jp/kegg-bin/show_pathway?ko00730+K00939+K03147
ko00790	Folate biosynthesis	P73790 Q55759	2	http://www.kegg.jp/kegg-bin/show_pathway?ko00790+K01724+K01495
ko01503	Cationic antimicrobial peptide (CAMP) resistance	P73736 P73581	2	http://www.kegg.jp/kegg-bin/show_pathway?ko01503+K01448+K01448
ko02025	Biofilm formation - Pseudomonas aeruginosa	Q55527 P73008	2	http://www.kegg.jp/kegg-bin/show_pathway?ko02025+K06596+K02660
ko02026	Biofilm formation - Escherichia coli	P73198 P73546	2	http://www.kegg.jp/kegg-bin/show_pathway?ko02026+K01991+K00688
ko03020	RNA polymerase	P73297 P74177	2	http://www.kegg.jp/kegg-bin/show_pathway?ko03020+K03040+K03046
ko03030	DNA replication	Q55499 Q55801	2	http://www.kegg.jp/kegg-bin/show_pathway?ko03030+K03111+K03469
ko03440	Homologous recombination	Q55499 P74737	2	http://www.kegg.jp/kegg-bin/show_pathway?ko03440+K03111+K03553
ko04122	Sulfur relay system	P74060 P74344	2	http://www.kegg.jp/kegg-bin/show_pathway?ko04122+K03636+K21147
ko04213	Longevity regulating pathway - multiple species	P77968 P74361	2	http://www.kegg.jp/kegg-bin/show_pathway?ko04213+K04564+K03695
ko04922	Glucagon signaling pathway	P73534 P73546	2	http://www.kegg.jp/kegg-bin/show_pathway?ko04922+K00873+K00688
ko05152	Tuberculosis	P22358 Q55199	2	http://www.kegg.jp/kegg-bin/show_pathway?ko05152+K04043+K02040
ko05230	Central carbon metabolism in cancer	P73411 P73534	2	http://www.kegg.jp/kegg-bin/show_pathway?ko05230+K00036+K00873
ko00020	Citrate cycle (TCA cycle)	P74582	1	http://www.kegg.jp/kegg-bin/show_pathway?ko00020+K01682
ko00053	Ascorbate and aldarate metabolism	P72834	1	http://www.kegg.jp/kegg-bin/show_pathway?ko00053+K00012
ko00120	Primary bile acid biosynthesis	P72765	1	http://www.kegg.jp/kegg-bin/show_pathway?ko00120+K01442
ko00121	Secondary bile acid biosynthesis	P72765	1	http://www.kegg.jp/kegg-bin/show_pathway?ko00121+K01442
ko00130	Ubiquinone and other terpenoid-quinone biosynthesis	P73735	1	http://www.kegg.jp/kegg-bin/show_pathway?ko00130+K17872
ko00240	Pyrimidine metabolism	P74494	1	http://www.kegg.jp/kegg-bin/show_pathway?ko00240+K00940
ko00280	Valine, leucine and isoleucine degradation	P54691	1	http://www.kegg.jp/kegg-bin/show_pathway?ko00280+K00826
ko00332	Carbapenem biosynthesis	P73071	1	http://www.kegg.jp/kegg-bin/show_pathway?ko00332+K00931
ko00350	Tyrosine metabolism	P73807	1	http://www.kegg.jp/kegg-bin/show_pathway?ko00350+K00817
ko00361	Chlorocyclohexane and chlorobenzene degradation	P73163	1	http://www.kegg.jp/kegg-bin/show_pathway?ko00361+K01061
ko00364	Fluorobenzoate degradation	P73163	1	http://www.kegg.jp/kegg-bin/show_pathway?ko00364+K01061
ko00380	Tryptophan metabolism	P73911	1	http://www.kegg.jp/kegg-bin/show_pathway?ko00380+K03782
ko00401	Novobiocin biosynthesis	P73807	1	http://www.kegg.jp/kegg-bin/show_pathway?ko00401+K00817
ko00410	beta-Alanine metabolism	P73043	1	http://www.kegg.jp/kegg-bin/show_pathway?ko00410+K01580
ko00430	Taurine and hypotaurine metabolism	P73043	1	http://www.kegg.jp/kegg-bin/show_pathway?ko00430+K01580
ko00623	Toluene degradation	P73163	1	http://www.kegg.jp/kegg-bin/show_pathway?ko00623+K01061
ko00940	Phenylpropanoid biosynthesis	P73911	1	http://www.kegg.jp/kegg-bin/show_pathway?ko00940+K03782
ko00960	Tropane, piperidine and pyridine alkaloid biosynthesis	P73807	1	http://www.kegg.jp/kegg-bin/show_pathway?ko00960+K00817
ko03430	Mismatch repair	Q55499	1	http://www.kegg.jp/kegg-bin/show_pathway?ko03430+K03111
ko04013	MAPK signaling pathway - fly	P77968	1	http://www.kegg.jp/kegg-bin/show_pathway?ko04013+K04564
ko04016	MAPK signaling pathway - plant	P74494	1	http://www.kegg.jp/kegg-bin/show_pathway?ko04016+K00940
ko04066	HIF-1 signaling pathway	P74309	1	http://www.kegg.jp/kegg-bin/show_pathway?ko04066+K01623
ko04068	FoxO signaling pathway	P77968	1	http://www.kegg.jp/kegg-bin/show_pathway?ko04068+K04564
ko04141	Protein processing in endoplasmic reticulum	P72977	1	http://www.kegg.jp/kegg-bin/show_pathway?ko04141+K13993
ko04146	Peroxisome	P77968	1	http://www.kegg.jp/kegg-bin/show_pathway?ko04146+K04564
ko04211	Longevity regulating pathway	P77968	1	http://www.kegg.jp/kegg-bin/show_pathway?ko04211+K04564
ko04217	Necroptosis	P73546	1	http://www.kegg.jp/kegg-bin/show_pathway?ko04217+K00688
ko04621	NOD-like receptor signaling pathway	P52231	1	http://www.kegg.jp/kegg-bin/show_pathway?ko04621+K03671
ko04727	GABAergic synapse	P73043	1	http://www.kegg.jp/kegg-bin/show_pathway?ko04727+K01580
ko04910	Insulin signaling pathway	P73546	1	http://www.kegg.jp/kegg-bin/show_pathway?ko04910+K00688
ko04930	Type II diabetes mellitus	P73534	1	http://www.kegg.jp/kegg-bin/show_pathway?ko04930+K00873
ko04931	Insulin resistance	P73546	1	http://www.kegg.jp/kegg-bin/show_pathway?ko04931+K00688
ko04940	Type I diabetes mellitus	P73043	1	http://www.kegg.jp/kegg-bin/show_pathway?ko04940+K01580
ko04978	Mineral absorption	P73213	1	http://www.kegg.jp/kegg-bin/show_pathway?ko04978+K07213
ko05016	Huntington disease	P77968	1	http://www.kegg.jp/kegg-bin/show_pathway?ko05016+K04564
ko05111	Biofilm formation - Vibrio cholerae	Q55867	1	http://www.kegg.jp/kegg-bin/show_pathway?ko05111+K01791
ko05133	Pertussis	P74664	1	http://www.kegg.jp/kegg-bin/show_pathway?ko05133+K07326
ko05165	Human papillomavirus infection	P73534	1	http://www.kegg.jp/kegg-bin/show_pathway?ko05165+K00873
ko05203	Viral carcinogenesis	P73534	1	http://www.kegg.jp/kegg-bin/show_pathway?ko05203+K00873
ko05418	Fluid shear stress and atherosclerosis	P52231	1	http://www.kegg.jp/kegg-bin/show_pathway?ko05418+K03671

## Sheet: Enrichment
Map_ID	Map_Name	Test	TestAll	Ref	RefAll	Test_per	Ref_per	Test_Seq	Ref_Seq	Over_Under	P value	FDR	richFactor
ko00195	Photosynthesis	38	594	46	1555	0.063973	0.029582	P32422 P10549 P12975 P27180 P19569 Q55013 P21697 Q55356 Q55318 Q55332 P26533 P27183 P27320 P27181 P29256 P09190 P26290 P17253 P09191 P73731 P74367 P26287 Q55354 Q57038 Q55329 P05429 P14835 P74149 P73676 P73388 P09193 P09192 P29254 P74564 P37277 P27589 P29255 P27182	P32422 P10549 P12975 P27180 P19569 Q55013 P26527 P21697 Q55356 Q55318 Q55332 P26533 P27183 P27320 P73952 P27181 P29256 P09190 P27179 P26290 P46445 P17253 P09191 P73731 P74367 P26287 Q55354 Q57038 P74174 Q55329 P05429 P14835 P74149 P73676 P73388 P09193 P09192 P16033 P29254 P74564 P37277 P27589 P74449 P29255 P27182 P27178	over	4.68642e-10	4.59269e-08	0.826087
ko00196	Photosynthesis - antenna proteins	15	594	15	1555	0.025253	0.009646	Q54714 Q01952 P72870 Q54715 P73202 Q01951 P74551 P73093 P73204 P73203 Q55544 Q01950 P72652 P74625 P73638	Q54714 Q01952 P72870 Q54715 P73202 Q01951 P74551 P73093 P73204 P73203 Q55544 Q01950 P72652 P74625 P73638	over	4.81788e-07	2.36076e-05	1
ko03010	Ribosome	35	594	54	1555	0.058923	0.034727	P73312 P73308 P74226 P36236 P73318 P73315 P74267 P73305 P36237 P74410 P73299 P73014 P73319 P72851 P73294 P23350 P74229 P48957 P48946 P73306 P73298 P73336 P73296 P73320 P36239 P48939 P73636 P73313 P73316 P48958 P72866 P74071 P73311 P73289 Q55004	P23349 P73312 P73308 P74226 P36236 P73310 P73318 P73315 P73309 P42352 P74267 P73305 P36237 P73304 P74410 P73299 P73014 P73293 P73319 P72851 P48949 P48944 P73294 P23350 P74229 P48957 P73303 P48946 P73306 P73307 P73298 P73336 P73296 P73320 P36239 P48939 P73636 P73313 P73314 P48959 P73316 P48958 P74266 P73530 P72866 P74071 P73311 P73289 P73300 P74230 P73292 P73317 Q55004 P74142	over	5.06016e-05	0.00165299	0.648148
ko04112	Cell cycle - Caulobacter	6	594	8	1555	0.010101	0.005145	P74467 P54416 P74466 Q59993 Q55701 Q55510	P74467 P54416 P74466 P73456 Q59993 Q55701 Q55510 Q55418	over	0.0391569	0.959344	0.75
ko04212	Longevity regulating pathway - worm	6	594	10	1555	0.010101	0.006431	P22358 P74467 P54416 P77968 P74466 Q59993	Q05972 P22034 P22358 P74467 P54416 P77968 P74466 Q59993 Q55154 P73098	over	0.136968	0.997995	0.6
ko04213	Longevity regulating pathway - multiple species	2	594	2	1555	0.003367	0.001286	P77968 P74361	P77968 P74361	over	0.145767	0.997995	1
ko03070	Bacterial secretion system	5	594	8	1555	0.008418	0.005145	P73010 P74508 P38382 P73930 P74214	P73010 P74508 P38382 P73930 P73435 P74214 Q55709 Q55610	over	0.146455	0.997995	0.625
ko03060	Protein export	5	594	9	1555	0.008418	0.005788	P73010 P74508 P38382 P73930 P74214	P73010 P74508 P38382 P73930 P73157 P73435 P74214 Q55709 Q55610	over	0.229513	0.997995	0.555556
ko00983	Drug metabolism - other enzymes	4	594	7	1555	0.006734	0.004502	P74494 P73853 P73911 P49057	P74494 P73853 P74665 Q55139 P73795 P73911 P49057	over	0.255345	0.997995	0.571429
ko00261	Monobactam biosynthesis	3	594	5	1555	0.005051	0.003215	Q55512 Q55513 P74569	P74241 P72642 Q55512 Q55513 P74569	over	0.286563	0.997995	0.6
ko00290	Valine, leucine and isoleucine biosynthesis	5	594	10	1555	0.008418	0.006431	P54691 P74207 P74689 P73918 P73375	Q55141 P29107 P54691 P73960 P48576 P74207 P74689 P73918 P54384 P73375	over	0.322058	0.997995	0.5
ko00040	Pentose and glucuronate interconversions	2	594	3	1555	0.003367	0.001929	P74061 P72834	P74061 P74308 P72834	over	0.326169	0.997995	0.666667
ko01503	Cationic antimicrobial peptide (CAMP) resistance	2	594	3	1555	0.003367	0.001929	P73736 P73581	P73736 P73581 Q55746	over	0.326169	0.997995	0.666667
ko03030	DNA replication	2	594	3	1555	0.003367	0.001929	Q55499 Q55801	Q55499 Q55801 Q55418	over	0.326169	0.997995	0.666667
ko03440	Homologous recombination	2	594	3	1555	0.003367	0.001929	Q55499 P74737	Q55499 P74737 P74533	over	0.326169	0.997995	0.666667
ko00030	Pentose phosphate pathway	9	594	20	1555	0.015152	0.012862	P72797 P52983 Q55664 P52208 P74309 P74061 P73411 P74234 P74690	Q55766 P72797 P73922 P52983 Q55664 P52208 P73282 P74309 P74618 P74643 P74061 P73618 P73411 P73684 P74324 P74234 Q55848 P72830 P74690 Q55872	over	0.340093	0.997995	0.45
ko00860	Porphyrin and chlorophyll metabolism	11	594	25	1555	0.018519	0.016077	P73660 P72849 Q59987 P73287 P77969 P51634 P72584 Q55778 P74133 P73002 P73362	P24602 P73660 P72849 Q59987 P73287 P77969 Q55665 P54224 P73547 Q55891 P74152 P73874 P72848 P51634 P72584 Q55087 Q55467 Q55778 P74096 Q55607 P54225 Q55879 P74133 P73002 P73362	over	0.342104	0.997995	0.44
ko00053	Ascorbate and aldarate metabolism	1	594	1	1555	0.001684	0.000643	P72834	P72834	over	0.381994	0.997995	1
ko00120	Primary bile acid biosynthesis	1	594	1	1555	0.001684	0.000643	P72765	P72765	over	0.381994	0.997995	1
ko00121	Secondary bile acid biosynthesis	1	594	1	1555	0.001684	0.000643	P72765	P72765	over	0.381994	0.997995	1
ko00361	Chlorocyclohexane and chlorobenzene degradation	1	594	1	1555	0.001684	0.000643	P73163	P73163	over	0.381994	0.997995	1
ko00364	Fluorobenzoate degradation	1	594	1	1555	0.001684	0.000643	P73163	P73163	over	0.381994	0.997995	1
ko00623	Toluene degradation	1	594	1	1555	0.001684	0.000643	P73163	P73163	over	0.381994	0.997995	1
ko00940	Phenylpropanoid biosynthesis	1	594	1	1555	0.001684	0.000643	P73911	P73911	over	0.381994	0.997995	1
ko03430	Mismatch repair	1	594	1	1555	0.001684	0.000643	Q55499	Q55499	over	0.381994	0.997995	1
ko04013	MAPK signaling pathway - fly	1	594	1	1555	0.001684	0.000643	P77968	P77968	over	0.381994	0.997995	1
ko04016	MAPK signaling pathway - plant	1	594	1	1555	0.001684	0.000643	P74494	P74494	over	0.381994	0.997995	1
ko04068	FoxO signaling pathway	1	594	1	1555	0.001684	0.000643	P77968	P77968	over	0.381994	0.997995	1
ko04211	Longevity regulating pathway	1	594	1	1555	0.001684	0.000643	P77968	P77968	over	0.381994	0.997995	1
ko04930	Type II diabetes mellitus	1	594	1	1555	0.001684	0.000643	P73534	P73534	over	0.381994	0.997995	1
ko04978	Mineral absorption	1	594	1	1555	0.001684	0.000643	P73213	P73213	over	0.381994	0.997995	1
ko05016	Huntington disease	1	594	1	1555	0.001684	0.000643	P77968	P77968	over	0.381994	0.997995	1
ko05133	Pertussis	1	594	1	1555	0.001684	0.000643	P74664	P74664	over	0.381994	0.997995	1
ko05165	Human papillomavirus infection	1	594	1	1555	0.001684	0.000643	P73534	P73534	over	0.381994	0.997995	1
ko05203	Viral carcinogenesis	1	594	1	1555	0.001684	0.000643	P73534	P73534	over	0.381994	0.997995	1
ko02024	Quorum sensing	6	594	14	1555	0.010101	0.009003	P74508 P73732 P38382 P73930 P74214 P73043	P74112 P74508 P73732 P38382 P73930 Q55477 P74214 P74171 Q55709 P73004 P20170 Q55723 P73043 Q55529	over	0.458052	0.997995	0.428571
ko00360	Phenylalanine metabolism	2	594	4	1555	0.003367	0.002572	P73807 P73911	P73807 P73911 Q55128 Q55629	over	0.493553	0.997995	0.5
ko04122	Sulfur relay system	2	594	4	1555	0.003367	0.002572	P74060 P74344	P72573 P74060 P74344 Q55371	over	0.493553	0.997995	0.5
ko05230	Central carbon metabolism in cancer	2	594	4	1555	0.003367	0.002572	P73411 P73534	P74490 P73405 P73411 P73534	over	0.493553	0.997995	0.5
ko00300	Lysine biosynthesis	5	594	12	1555	0.008418	0.007717	Q55828 P74667 Q55512 Q55513 P74569	Q55828 P72642 Q55131 Q55679 P74667 Q55512 P45450 Q55469 P73133 P52986 Q55513 P74569	over	0.510263	0.997995	0.416667
ko00910	Nitrogen metabolism	5	594	12	1555	0.008418	0.007717	Q55367 Q55136 Q55366 P73448 P55037	Q55367 Q55136 P73452 P77961 Q55366 P54386 P77970 P73450 Q54735 P55038 P73448 P55037	over	0.510263	0.997995	0.416667
ko00270	Cysteine and methionine metabolism	6	594	15	1555	0.010101	0.009646	P54691 P72871 P73821 Q55512 P0DJF8 P74569	P54691 P72871 P73821 P73410 Q55383 P74497 Q55512 P74008 Q55128 P0DJF8 P74089 P52986 P74569 P72662 P73493	over	0.540246	0.997995	0.4
ko00190	Oxidative phosphorylation	10	594	26	1555	0.016835	0.01672	P27180 P26533 P27183 P74338 P27181 P80507 P17253 P74044 P27182 Q55429	P27180 P26527 P26533 P27183 P74338 P27181 P80507 P27179 P74069 P26525 P17253 P19125 P19050 P74044 P27724 P26524 P26523 P27182 P26522 P27178 P19045 P74096 Q55771 Q55429 Q55898 P74024	over	0.563515	0.997995	0.384615
ko00280	Valine, leucine and isoleucine degradation	1	594	2	1555	0.001684	0.001286	P54691	P54691 P72740	over	0.61822	0.997995	0.5
ko00401	Novobiocin biosynthesis	1	594	2	1555	0.001684	0.001286	P73807	P73807 Q55128	over	0.61822	0.997995	0.5
ko00430	Taurine and hypotaurine metabolism	1	594	2	1555	0.001684	0.001286	P73043	P72775 P73043	over	0.61822	0.997995	0.5
ko00960	Tropane, piperidine and pyridine alkaloid biosynthesis	1	594	2	1555	0.001684	0.001286	P73807	P73807 Q55128	over	0.61822	0.997995	0.5
ko04141	Protein processing in endoplasmic reticulum	1	594	2	1555	0.001684	0.001286	P72977	P72977 P74702	over	0.61822	0.997995	0.5
ko03020	RNA polymerase	2	594	5	1555	0.003367	0.003215	P73297 P74177	P74352 P73297 P74177 P77965 P73334	over	0.631546	0.997995	0.4
ko00260	Glycine, serine and threonine metabolism	6	594	16	1555	0.010101	0.010289	P73560 P73821 Q59992 Q55512 P74569 P73375	P73560 P73821 P72740 P77960 Q59992 Q55512 P74193 P77962 P74507 P73646 P52986 P74569 P72649 P54261 P73375 Q55629	under	0.616461	0.997995	0.375
ko00340	Histidine metabolism	3	594	8	1555	0.005051	0.005145	P74561 P73807 Q55805	P74561 P73807 P74755 P73058 Q55805 P74106 P74592 Q55629	under	0.646353	0.997995	0.375
ko00640	Propanoate metabolism	3	594	8	1555	0.005051	0.005145	P74638 P74582 Q55160	Q55120 P72740 P74638 P72927 P74286 P74582 Q55404 Q55160	under	0.646353	0.997995	0.375
ko00770	Pantothenate and CoA biosynthesis	3	594	8	1555	0.005051	0.005145	P54691 P74689 P73918	Q55141 P29107 P54691 P74689 P73918 Q55435 Q55074 Q55382	under	0.646353	0.997995	0.375
ko00230	Purine metabolism	10	594	29	1555	0.016835	0.01865	P74494 P72648 P73853 P72641 Q55498 P74384 P73534 P74232 P49057 P74663	P73796 P73302 P74494 P74386 P73471 P72940 P72648 P73853 P72641 P74241 P74643 Q55498 P73935 P74741 Q55843 P74384 P73534 P72646 P74232 P49057 Q55172 Q55848 P74432 P72644 Q55422 P73061 P73290 Q55336 P74663	under	0.725107	0.997995	0.344828
ko00480	Glutathione metabolism	3	594	9	1555	0.005051	0.005788	P52208 P73411 P74527	P74665 P52208 Q55139 P73971 P80046 P73411 P73795 P74527 P73493	under	0.733523	0.997995	0.333333
ko00051	Fructose and mannose metabolism	4	594	12	1555	0.006734	0.007717	Q55664 P74309 Q55183 P74234	P73922 Q55664 P74309 P72586 Q59994 P72585 Q55183 P74324 P74234 P72830 P74172 P74589	under	0.735256	0.997995	0.333333
ko00730	Thiamine metabolism	2	594	6	1555	0.003367	0.003859	P72641 Q55894	P73302 P72641 Q55894 P72965 P73067 Q55710	under	0.738157	0.997995	0.333333
ko00790	Folate biosynthesis	2	594	6	1555	0.003367	0.003859	P73790 Q55759	P73790 P74342 Q55759 Q55371 Q55798 P74130	under	0.738157	0.997995	0.333333
ko04922	Glucagon signaling pathway	2	594	6	1555	0.003367	0.003859	P73534 P73546	P74490 P73405 P73534 P73546 P74324 P73511	under	0.738157	0.997995	0.333333
ko00710	Carbon fixation in photosynthetic organisms	6	594	18	1555	0.010101	0.011576	P54206 Q55664 P74309 P74061 P74234 P74690	Q55766 P74421 P80505 P73922 P37101 P54206 P54205 Q55664 P73282 P74309 P74061 Q59994 Q55383 P49433 P74324 P74234 P74690 P74299	under	0.744909	0.997995	0.333333
ko00332	Carbapenem biosynthesis	1	594	3	1555	0.001684	0.001929	P73071	Q55167 P73071 P54902	under	0.764245	0.997995	0.333333
ko00380	Tryptophan metabolism	1	594	3	1555	0.001684	0.001929	P73911	P72740 P73911 Q55629	under	0.764245	0.997995	0.333333
ko00410	beta-Alanine metabolism	1	594	3	1555	0.001684	0.001929	P73043	Q55074 Q55382 P73043	under	0.764245	0.997995	0.333333
ko04146	Peroxisome	1	594	3	1555	0.001684	0.001929	P77968	P77968 P80046 P73004	under	0.764245	0.997995	0.333333
ko04621	NOD-like receptor signaling pathway	1	594	3	1555	0.001684	0.001929	P52231	P52231 P73263 P74702	under	0.764245	0.997995	0.333333
ko04727	GABAergic synapse	1	594	3	1555	0.001684	0.001929	P73043	P77961 P77970 P73043	under	0.764245	0.997995	0.333333
ko04910	Insulin signaling pathway	1	594	3	1555	0.001684	0.001929	P73546	P73546 P74324 P73511	under	0.764245	0.997995	0.333333
ko04931	Insulin resistance	1	594	3	1555	0.001684	0.001929	P73546	P73546 P73511 P72720	under	0.764245	0.997995	0.333333
ko04940	Type I diabetes mellitus	1	594	3	1555	0.001684	0.001929	P73043	Q05972 P22034 P73043	under	0.764245	0.997995	0.333333
ko00650	Butanoate metabolism	2	594	7	1555	0.003367	0.004502	P73918 P73043	Q55141 P73826 P73918 P73389 Q55585 Q55771 P73043	under	0.817196	0.997995	0.285714
ko00660	C5-Branched dibasic acid metabolism	2	594	7	1555	0.003367	0.004502	P74207 P73918	Q55141 P73960 P74207 P73918 P72927 P74286 P54384	under	0.817196	0.997995	0.285714
ko00970	Aminoacyl-tRNA biosynthesis	7	594	23	1555	0.011785	0.014791	Q55450 P73201 Q55187 Q55486 Q55778 P52276 P74423	Q55450 P73201 P73851 P74215 P73558 P74296 P73655 Q55806 Q55187 Q55729 Q55486 P73443 Q55522 Q55778 Q55716 P52276 P73505 Q55690 P73942 P73274 Q55653 Q55163 P74423	under	0.838372	0.997995	0.304348
ko00130	Ubiquinone and other terpenoid-quinone biosynthesis	1	594	4	1555	0.001684	0.002572	P73735	P73735 Q55809 P72835 P72861	under	0.854476	0.997995	0.25
ko00720	Carbon fixation pathways in prokaryotes	3	594	11	1555	0.005051	0.007074	P74638 P74582 Q55160	Q55120 P74638 P80046 Q55383 P72927 P74286 Q55771 P74582 P74299 Q55404 Q55160	under	0.856192	0.997995	0.272727
ko00330	Arginine and proline metabolism	2	594	8	1555	0.003367	0.005145	P74572 P73071	P74572 Q55167 Q55128 P72703 P73071 P54902 P72587 Q55629	under	0.874144	0.997995	0.25
ko02025	Biofilm formation - Pseudomonas aeruginosa	2	594	8	1555	0.003367	0.005145	Q55527 P73008	P73175 P73006 Q55527 P73173 P73007 P73008 P74171 P20170	under	0.874144	0.997995	0.25
ko03018	RNA degradation	3	594	12	1555	0.005051	0.007717	P22358 P72659 P54123	Q05972 P74112 P22034 P22358 P77972 P72659 Q55154 P54123 P73098 Q55898 Q46363 P72656	under	0.896503	0.997995	0.25
ko00350	Tyrosine metabolism	1	594	5	1555	0.001684	0.003215	P73807	P73807 Q55128 Q55585 P73138 Q55629	under	0.910209	0.997995	0.2
ko04217	Necroptosis	1	594	5	1555	0.001684	0.003215	P73546	P77961 P73546 P74702 P77970 P73511	under	0.910209	0.997995	0.2
ko00061	Fatty acid biosynthesis	2	594	9	1555	0.003367	0.005788	P74638 Q55160	Q55120 P74638 P73848 P73242 P73574 P73016 P73283 P73004 Q55160	under	0.914322	0.997995	0.222222
ko05152	Tuberculosis	2	594	9	1555	0.003367	0.005788	P22358 Q55199	Q05972 P73785 P22034 P22358 Q55200 Q55410 Q55154 Q55199 P73098	under	0.914322	0.997995	0.222222
ko00520	Amino sugar and nucleotide sugar metabolism	4	594	16	1555	0.006734	0.010289	P52983 Q55183 Q55867 P72834	P52983 P52415 P73128 P74643 P72586 P72585 Q55183 P74124 Q55855 Q55867 P72834 P73585 P72886 P72720 P74172 P74589	under	0.915541	0.997995	0.25
ko02020	Two-component system	8	594	29	1555	0.013468	0.01865	Q55447 Q55247 P73198 Q55445 Q55527 P73008 Q55199 Q55867	Q55447 Q55247 P73785 P73198 Q55788 P74314 P73175 P73704 P77961 Q55200 P73006 Q55445 Q55410 Q55527 P73173 P73007 P73008 Q55199 Q55454 Q55169 P74171 P77970 P72661 Q55867 P74096 Q55448 Q55934 Q55443 P73870	under	0.91903	0.997995	0.275862
ko00400	Phenylalanine, tyrosine and tryptophan biosynthesis	3	594	13	1555	0.005051	0.00836	Q59992 P73807 P73997	P72796 P77960 Q59992 P73807 Q55869 P73617 Q59975 P73997 Q55128 Q55508 P20170 P72864 P23353	under	0.926349	0.997995	0.230769
ko00630	Glyoxylate and dicarboxylate metabolism	4	594	17	1555	0.006734	0.010932	P73560 P54206 P74582 P55037	P73560 P73510 P54206 P73826 P54205 P77961 P72740 Q55383 Q59977 P77962 P77970 P54261 Q55872 P74582 P55038 Q55404 P55037	under	0.938326	0.997995	0.235294
ko02010	ABC transporters	6	594	24	1555	0.010101	0.015434	Q55835 P72827 Q55387 P74390 P73721 Q55199	Q55835 P72827 P73785 P73452 Q55387 Q55200 P74390 Q55410 Q55460 P73721 P73650 Q55614 Q55199 Q55649 Q55196 P73544 Q55164 Q55723 P73450 P73898 P73788 P73086 P73325 P73278	under	0.943721	0.997995	0.25
ko04066	HIF-1 signaling pathway	1	594	6	1555	0.001684	0.003859	P74309	P74421 P77972 P74309 P74490 P73405 P49433	under	0.944619	0.997995	0.166667
ko00620	Pyruvate metabolism	3	594	14	1555	0.005051	0.009003	P74638 P73534 Q55160	P48576 Q55120 P74490 P74510 P72740 P74638 P73405 Q55595 Q55383 P73534 P72661 P74299 Q55404 Q55160	under	0.948103	0.997995	0.214286
ko02026	Biofilm formation - Escherichia coli	2	594	11	1555	0.003367	0.007074	P73198 P73546	P73198 P52415 P73666 P73546 P74171 Q59996 Q55525 P74521 P72623 P73511 P73710	under	0.961329	0.997995	0.181818
ko00680	Methane metabolism	3	594	15	1555	0.005051	0.009646	Q55664 P74309 P73821	P73849 P73922 P77972 Q55664 P74309 P73821 Q55383 P74324 P77962 P74507 P72830 P73138 P72649 P74299 Q55404	under	0.963749	0.997995	0.2
ko05418	Fluid shear stress and atherosclerosis	1	594	7	1555	0.001684	0.004502	P52231	P52231 P73263 P74665 P77973 Q55139 P73795 P74702	under	0.965856	0.997995	0.142857
ko00500	Starch and sucrose metabolism	2	594	12	1555	0.003367	0.007717	P52983 P73546	P52983 P52415 P74643 P73546 Q55855 P74521 P52981 P72623 P73511 P72691 P74630 P73608	under	0.974294	0.997995	0.166667
ko05111	Biofilm formation - Vibrio cholerae	1	594	8	1555	0.001684	0.005145	Q55867	P74112 P73666 P74171 Q59996 Q55525 Q55867 P74089 P73710	under	0.978958	0.997995	0.125
ko00010	Glycolysis / Gluconeogenesis	4	594	22	1555	0.006734	0.014148	P52983 Q55664 P74309 P73534	P74421 P80505 P73922 P77972 P52983 Q55664 P74309 P74643 Q59994 P74490 P74510 P72740 P73405 P74308 P73534 P49433 P74324 Q55855 P74507 P72830 P73138 Q55404	under	0.988684	0.997995	0.181818
ko00220	Arginine biosynthesis	2	594	15	1555	0.003367	0.009646	Q55497 P74122	P73796 P74386 P77961 P77973 Q55497 P54899 P73257 P74122 Q55843 P73326 P54386 P77970 Q55128 P73133 P73061	under	0.992688	0.997995	0.133333
ko00020	Citrate cycle (TCA cycle)	1	594	11	1555	0.001684	0.007074	P74582	P74490 P74510 P72740 P80046 P73405 Q55383 Q59977 P72927 P74286 Q55771 P74582	under	0.995087	0.997995	0.0909091
ko00240	Pyrimidine metabolism	1	594	12	1555	0.001684	0.007717	P74494	Q55758 P74494 P72753 Q55574 P74457 Q55756 P73053 P74208 Q55074 P73761 P74587 P72894	under	0.996977	0.997995	0.0833333
ko00250	Alanine, aspartate and glutamate metabolism	2	594	18	1555	0.003367	0.011576	P74384 P73043	P74383 P77961 P77973 P73257 Q55843 P74384 P54386 P77970 Q55756 Q55128 Q55585 P72775 P73290 Q55865 P72720 P74587 P73043 P72894	under	0.997995	0.997995	0.111111
