# Supplementary material for: Reciprocal Effect of Copper and Iron Regulation on the Proteome of Synechocystis sp. PCC 6803
Source: Front Bioeng Biotechnol. 2021 May 10;9:673402. doi: 10.3389/fbioe.2021.673402 (PMC8141849; doi:10.3389/fbioe.2021.673402)
Supplement: Supplementary file 9 [file Data_Sheet_9.XLSX]

## Sheet: BP
Level	GO_ID	Term	Type	Seqs_Num	Sequences
1	GO:0008150	biological_process	Biological Process	300	P23350,P72931,P73308,P73318,P36237,P48957,P74229,P73298,P73316,P73722,Q55499,P73012,Q55899,P74561,P73807,Q55805,P73243,Q55447,P74138,P74298,Q55178,Q59992,P72834,P36236,P74565,P73306,P74456,P74395,Q55770,Q55877,P72704,Q55510,P22358,P73789,P74361,P74485,P73560,Q55445,P73008,Q55414,P73597,P72797,P74234,P74690,P74629,Q55183,P74027,P73546,P73411,P52983,Q55664,P74309,P73534,P52208,P74582,Q54714,Q01952,…
2	GO:0008152	metabolic process	Biological Process	237	P73722,Q55499,P73012,P74561,P73807,Q55805,Q59992,P72834,P73298,P36236,P74565,P73306,P74456,P74395,Q55770,Q55877,P73560,P73597,P72797,P74234,P74690,P74629,Q55183,P74027,P73546,P73411,P52983,Q55664,P74309,P73534,P52208,P74582,Q54714,Q01952,P72870,Q54715,Q01951,P74551,Q55332,Q55544,Q55389,Q55687,P73129,Q55846,Q55013,Q57038,P74494,P0DJF8,P49057,P73853,Q55498,P74384,P74232,P73810,P73077,P74737,P72938,…
2	GO:0009987	cellular process	Biological Process	249	P73308,P73318,P36237,P48957,P74229,P73298,P73316,P73722,Q55499,P73012,Q55899,P74561,P73807,Q55805,P73243,Q55447,P74138,P74298,Q55178,Q59992,P36236,P74565,P73306,P74456,P74395,Q55770,Q55877,P72704,Q55510,P22358,P73789,P74361,P73560,Q55445,P73008,Q55414,P74027,P73546,P52983,Q55664,P74309,P73534,P72797,P52208,P73411,P74582,Q55013,Q57038,P52231,P72697,P73178,P73348,P52232,P73492,Q55194,P73056,P72719,…
2	GO:0015976	carbon utilization	Biological Process	1	Q55136
2	GO:0019740	nitrogen utilization	Biological Process	2	Q55247,P55037
2	GO:0022610	biological adhesion	Biological Process	1	Q55414
2	GO:0023052	signaling	Biological Process	8	P73243,Q55447,P74138,P74298,Q55178,Q55445,P73008,Q55414
2	GO:0040011	locomotion	Biological Process	3	Q55445,Q55527,Q55414
2	GO:0048518	positive regulation of biological process	Biological Process	2	P73722,P48939
2	GO:0048519	negative regulation of biological process	Biological Process	8	P72659,P73437,Q55700,P73722,Q55622,P73294,P74518,Q55414
2	GO:0050789	regulation of biological process	Biological Process	34	P73243,Q55447,P74138,P74298,Q55178,Q55445,P73008,Q55414,P52231,P72697,P73178,P73348,P52232,P73492,Q55194,P73056,P72719,Q55554,P74670,P72819,P72659,P36236,Q55247,P73437,Q55700,P73722,Q55622,P73294,P74395,Q55899,P10549,Q55332,P74518,P48939
2	GO:0050896	response to stimulus	Biological Process	33	P73243,Q55447,P74138,P74298,Q55178,P22358,Q55445,P73008,Q55414,P74737,P73012,Q55527,P72700,P72745,P74148,P73348,P72849,P74133,P74361,P73722,Q55233,Q55274,P73437,Q55700,P74102,Q55557,P74216,P73824,P72697,P73492,P74250,P72622,P73911
2	GO:0051179	localization	Biological Process	41	P74485,P38382,P73930,Q55501,P74214,Q55835,P72827,P73553,P73213,P73287,P74390,P73472,P73409,P15730,Q59991,P74189,P74175,P73010,P74508,P73357,Q55511,P72603,P72942,Q55687,P27180,P26533,P27183,P27181,P17253,P27182,P72604,P72941,Q55834,P74176,Q55199,P74664,P73589,P74100,P72605,P72799,Q55414
2	GO:0051704	multi-organism process	Biological Process	1	Q55414
2	GO:0065007	biological regulation	Biological Process	49	P73243,Q55447,P74138,P74298,Q55178,P73560,Q55445,P73008,Q55414,P52231,P72697,P73178,P73348,P52232,P73492,Q55194,P73056,P72719,Q55554,P74670,P72819,P72659,P36236,Q55450,Q55667,Q55247,P73321,P73287,P73553,Q55274,P73437,Q55700,P73722,Q55622,P14835,P73294,P74395,Q55899,P10549,Q55332,P74518,P48939,Q55499,Q55835,P72827,P72849,P74133,P55037,P73124
2	GO:0071840	cellular component organization or biogenesis	Biological Process	31	P23350,P72931,P73308,P73318,P36237,P48957,P74229,P73298,P73316,Q55899,P36236,P74456,P73810,P73077,P54123,P74216,P73553,P73437,Q55700,P10549,P74367,P73956,P72741,P74558,P74596,P74149,Q55013,P73418,P74395,P73315,P72897
3	GO:0055114	oxidation-reduction process	Biological Process	34	P74027,P73546,P74582,Q55013,Q57038,P72849,P74133,P73195,P74795,P09190,P09191,Q55274,P27589,P05429,P09193,P09192,P32422,P73437,Q55700,P73735,P74044,Q55429,Q54714,Q01952,P72870,Q54715,Q01951,P74551,Q55332,Q55544,Q55389,Q55687,P73129,Q55846
3	GO:0006807	nitrogen compound metabolic process	Biological Process	169	P73722,Q55499,P73012,P74561,P73807,Q55805,Q59992,P73298,P36236,P74565,P73306,P74456,P74395,Q55770,Q55877,P73560,P52983,Q55664,P74309,P73534,P72797,P52208,P73411,P74494,P0DJF8,P49057,P73853,Q55498,P74384,P74232,P73810,P73077,P74737,P72938,P73297,P74177,Q55554,P74298,P74670,Q55414,P72819,P54123,P72659,P74423,P73312,P73308,P74226,P73318,P73315,P74267,P73305,P36237,P74410,P73299,P73014,P73319,P72851,…
3	GO:0009056	catabolic process	Biological Process	32	P73560,P73546,P52983,Q55664,P74309,P73534,P72938,P72659,P74467,P54416,P74466,Q59993,P73043,P73375,P72849,P74133,P72939,Q55910,P73736,P73581,P73437,Q55700,Q55557,P74061,P73424,P74027,P74582,Q55510,P73348,P73911,Q55801,P74527
3	GO:0009058	biosynthetic process	Biological Process	125	P73722,Q55499,P73012,P74561,P73807,Q55805,Q59992,P72834,P74565,P73306,P74456,P74395,Q55770,Q55877,P74027,P52983,Q55664,P74309,P73534,P0DJF8,P49057,P74494,P73853,Q55498,P74384,P74232,P73297,P74177,Q55554,P74298,P74670,Q55414,P72819,P73312,P73308,P74226,P36236,P73318,P73315,P74267,P73305,P36237,P74410,P73299,P73014,P73319,P72851,Q55450,P73294,P23350,P74229,P48957,P48946,P73298,P73336,P73296,P73320,…
3	GO:0009892	negative regulation of metabolic process	Biological Process	7	P72659,P73437,Q55700,P73722,Q55622,P73294,P74518
3	GO:0009893	positive regulation of metabolic process	Biological Process	2	P73722,P48939
3	GO:0019222	regulation of metabolic process	Biological Process	17	Q55554,P74298,P74670,Q55414,P72819,P72659,P36236,P73437,Q55700,P73722,Q55622,P73294,P74395,P10549,Q55332,P74518,P48939
3	GO:0032259	methylation	Biological Process	3	P73705,P74360,P74712
3	GO:0042440	pigment metabolic process	Biological Process	9	P73660,P77969,P72849,P74133,P74232,Q59987,P73480,P51634,P72584
3	GO:0044237	cellular metabolic process	Biological Process	213	P73722,Q55499,P73012,P74561,P73807,Q55805,Q59992,P73298,P36236,P74565,P73306,P74456,P74395,Q55770,Q55877,P73560,P74027,P73546,P52983,Q55664,P74309,P73534,P72797,P52208,P73411,P74582,Q55013,Q57038,P74494,P0DJF8,P49057,P73853,Q55498,P74384,P74232,P73810,P73077,P74737,P72938,P73297,P74177,Q55554,P74298,P74670,Q55414,P72819,P54123,P72659,P74423,P73312,P73308,P74226,P73318,P73315,P74267,P73305,P36237,…
3	GO:0044238	primary metabolic process	Biological Process	164	P73722,Q55499,P73012,P74561,P73807,Q55805,Q59992,P72834,P73298,P36236,P74565,P73306,P74456,P74395,Q55770,Q55877,P73560,P73597,P72797,P74234,P74690,P74629,Q55183,P74027,P73546,P73411,P52983,Q55664,P74309,P73534,P52208,P74582,P74494,P0DJF8,P49057,P73853,Q55498,P74384,P74232,P73810,P73077,P74737,P72938,P73297,P74177,Q55554,P74298,P74670,Q55414,P72819,P54123,P72659,P74423,P73312,P73308,P74226,P73318,…
3	GO:0044281	small molecule metabolic process	Biological Process	74	P74561,P73807,Q55805,Q59992,P73560,P73411,P74027,P52983,Q55664,P74309,P73534,P72797,P52208,P74582,P74494,P0DJF8,P49057,P73853,Q55498,P74384,P74232,P74423,Q55486,P52276,Q55778,Q55187,P73201,P73821,P74122,P55037,P73043,P73002,P73071,P73375,P74638,Q55160,P52231,P52232,Q55194,P73790,Q55759,P72871,P17253,P74061,P73997,P74689,Q55512,P74569,P74667,Q55513,P54691,P74207,P72939,Q55910,Q55894,Q55852,P73362,…
3	GO:0071704	organic substance metabolic process	Biological Process	189	P73722,Q55499,P73012,P74561,P73807,Q55805,Q59992,P72834,P73298,P36236,P74565,P73306,P74456,P74395,Q55770,Q55877,P73560,P73597,P72797,P74234,P74690,P74629,Q55183,P74027,P73546,P73411,P52983,Q55664,P74309,P73534,P52208,P74582,P74494,P0DJF8,P49057,P73853,Q55498,P74384,P74232,P73810,P73077,P74737,P72938,P73297,P74177,Q55554,P74298,P74670,Q55414,P72819,P54123,P72659,P74423,P73312,P73308,P74226,P73318,…
3	GO:0006457	protein folding	Biological Process	6	P22358,P73789,P74361,Q55511,P72704,Q55510
3	GO:0007165	signal transduction	Biological Process	8	P73243,Q55447,P74138,P74298,Q55178,Q55445,P73008,Q55414
3	GO:0006928	movement of cell or subcellular component	Biological Process	1	Q55414
3	GO:0007049	cell cycle	Biological Process	2	Q55899,Q55511
3	GO:0007154	cell communication	Biological Process	12	P73243,Q55447,P74138,P74298,Q55178,Q55445,P73008,Q55414,P73722,P74737,Q55274,P72938
3	GO:0016037	light absorption	Biological Process	1	P74102
3	GO:0016043	cellular component organization	Biological Process	26	P73308,P73318,P36237,P48957,P74229,P73298,P73316,Q55899,P74456,P73810,P73077,P73553,P73437,Q55700,P10549,P74367,P73956,P72741,P74558,P74596,P74149,Q55013,P73418,P74395,P73315,P72897
3	GO:0019725	cellular homeostasis	Biological Process	13	P52231,P72697,P73178,P73348,P52232,P73492,Q55194,P73056,P72719,P73321,P73287,P73553,Q55274
3	GO:0022402	cell cycle process	Biological Process	1	Q55899
3	GO:0032940	secretion by cell	Biological Process	8	P74189,P74175,P73010,P74508,P38382,P73357,P74176,P74664
3	GO:0043335	protein unfolding	Biological Process	1	Q55511
3	GO:0044764	multi-organism cellular process	Biological Process	1	Q55414
3	GO:0048522	positive regulation of cellular process	Biological Process	2	P73722,P48939
3	GO:0048523	negative regulation of cellular process	Biological Process	7	P73437,Q55700,P73722,Q55622,P73294,P74518,Q55414
3	GO:0050794	regulation of cellular process	Biological Process	32	P73243,Q55447,P74138,P74298,Q55178,Q55445,P73008,Q55414,P52231,P72697,P73178,P73348,P52232,P73492,Q55194,P73056,P72719,Q55554,P74670,P72819,P36236,P73437,Q55700,P73722,Q55622,P73294,P74395,Q55899,P10549,Q55332,P74518,P48939
3	GO:0051301	cell division	Biological Process	5	Q55899,Q55511,Q55589,Q55510,P74186
3	GO:0051716	cellular response to stimulus	Biological Process	20	P73243,Q55447,P74138,P74298,Q55178,Q55445,P73008,Q55414,P74737,P73012,P73722,Q55274,P73824,P72697,P73348,P73492,P74250,P72622,P22358,P73911
3	GO:0071554	cell wall organization or biogenesis	Biological Process	2	P74216,P72897
3	GO:0006808	regulation of nitrogen utilization	Biological Process	1	Q55247
3	GO:0019676	ammonia assimilation cycle	Biological Process	1	P55037
3	GO:0007155	cell adhesion	Biological Process	1	Q55414
3	GO:0040012	regulation of locomotion	Biological Process	1	Q55414
3	GO:0040013	negative regulation of locomotion	Biological Process	1	Q55414
3	GO:0042330	taxis	Biological Process	2	Q55445,Q55527
3	GO:0048870	cell motility	Biological Process	1	Q55414
3	GO:0032879	regulation of localization	Biological Process	1	Q55414
3	GO:0044087	regulation of cellular component biogenesis	Biological Process	1	Q55899
3	GO:0006950	response to stress	Biological Process	19	P22358,P74737,P73012,P73348,P72849,P74133,P74361,P73722,Q55233,Q55274,P73824,P72697,P73492,P74250,P72622,P73911,P72700,P72745,P74148
3	GO:0009605	response to external stimulus	Biological Process	6	Q55445,Q55527,P73722,P74737,Q55274,P74102
3	GO:0009628	response to abiotic stimulus	Biological Process	5	P74361,P73437,Q55700,P74102,P22358
3	GO:0042221	response to chemical	Biological Process	13	P22358,Q55445,Q55527,Q55233,Q55557,P74216,P73824,P72697,P73348,P73492,P74250,P72622,P73911
3	GO:0051606	detection of stimulus	Biological Process	1	P74102
3	GO:0033036	macromolecule localization	Biological Process	18	P38382,P73930,Q55501,P74214,P73472,P74189,P74175,P73010,P74508,P73357,Q55511,P72603,P72942,P72604,P72941,Q55834,P74176,P74664
3	GO:0051234	establishment of localization	Biological Process	40	P74485,P38382,P73930,Q55501,P74214,Q55835,P72827,P73553,P73213,P73287,P74390,P73472,P73409,P15730,Q59991,P74189,P74175,P73010,P74508,P73357,Q55511,P72603,P72942,Q55687,P27180,P26533,P27183,P27181,P17253,P27182,P72604,P72941,Q55834,P74176,Q55199,P74664,P73589,P74100,P72605,P72799
3	GO:0051641	cellular localization	Biological Process	5	P38382,P73930,Q55501,P74214,P73472
3	GO:0051674	localization of cell	Biological Process	1	Q55414
3	GO:0065008	regulation of biological quality	Biological Process	23	P73560,P52231,P72697,P73178,P73348,P52232,P73492,Q55194,P73056,P72719,Q55450,Q55667,P73321,P73287,P73553,Q55274,P14835,P48939,Q55835,P72827,P72849,P74133,P55037
3	GO:0065009	regulation of molecular function	Biological Process	2	Q55499,P73124
3	GO:0044085	cellular component biogenesis	Biological Process	23	P23350,P72931,P73308,P73318,P36237,P48957,P74229,P73298,P73316,Q55899,P36236,P54123,P74216,P10549,P74367,P73956,P72741,P74558,P74596,P74149,Q55013,P73315,P72897
4	GO:0022900	electron transport chain	Biological Process	16	Q55013,Q57038,P74795,P09190,P09191,Q55274,P27589,P05429,P09193,P09192,P32422,P73437,Q55700,P73735,P74044,Q55429
4	GO:0006788	heme oxidation	Biological Process	2	P72849,P74133
4	GO:0015980	energy derivation by oxidation of organic compounds	Biological Process	9	P74027,P73546,P74582,Q55013,Q57038,P73195,P73735,P74044,Q55429
4	GO:0034641	cellular nitrogen compound metabolic process	Biological Process	116	P73722,Q55499,P73012,P74561,P73807,Q55805,Q59992,P73298,P36236,P74565,P73306,P74456,P74395,Q55770,Q55877,P52983,Q55664,P74309,P73534,P72797,P52208,P73411,P74494,P0DJF8,P49057,P73853,Q55498,P74384,P74232,P73810,P73077,P74737,P72938,P73297,P74177,Q55554,P74298,P74670,Q55414,P72819,P54123,P72659,P74423,P73312,P73308,P74226,P73318,P73315,P74267,P73305,P36237,P74410,P73299,P73014,P73319,P72851,Q55450,…
4	GO:0051171	regulation of nitrogen compound metabolic process	Biological Process	12	Q55554,P74298,P74670,Q55414,P72819,P36236,P73722,Q55622,P73294,P74395,P74518,P48939
4	GO:0051172	negative regulation of nitrogen compound metabolic process	Biological Process	4	P73722,Q55622,P73294,P74518
4	GO:0051173	positive regulation of nitrogen compound metabolic process	Biological Process	2	P73722,P48939
4	GO:0071941	nitrogen cycle metabolic process	Biological Process	1	P73448
4	GO:1901564	organonitrogen compound metabolic process	Biological Process	144	P74561,P73807,Q55805,Q59992,P73306,P74456,P73560,P52983,Q55664,P74309,P73534,P72797,P52208,P73411,P74494,P0DJF8,P49057,P73853,Q55498,P74384,P74232,P73312,P73308,P74226,P36236,P73318,P73315,P74267,P73305,P36237,P74410,P73299,P73014,P73319,P72851,Q55450,P73294,P23350,P74229,P48957,P48946,P73298,P73336,P73296,P73320,P36239,P48939,P73636,P73313,P73316,P48958,P72866,P74071,P73311,P73289,Q55004,P74413,…
4	GO:2001057	reactive nitrogen species metabolic process	Biological Process	1	P73448
4	GO:0044248	cellular catabolic process	Biological Process	26	P73560,P73546,P52983,Q55664,P74309,P73534,P72938,P72659,P74467,P54416,P74466,Q59993,P73043,P73375,P72849,P74133,P72939,Q55910,P73437,Q55700,Q55557,P74582,P73348,P73911,Q55801,P74527
4	GO:0044282	small molecule catabolic process	Biological Process	7	P73560,P73043,P73375,P74061,P73424,P74027,P74582
4	GO:1901575	organic substance catabolic process	Biological Process	29	P73560,P73546,P52983,Q55664,P74309,P73534,P72938,P72659,P74467,P54416,P74466,Q59993,P73043,P73375,P72849,P74133,P72939,Q55910,P73736,P73581,P73437,Q55700,P74061,P73424,P74027,P74582,Q55510,Q55801,P74527
4	GO:0009889	regulation of biosynthetic process	Biological Process	12	Q55554,P74298,P74670,Q55414,P72819,P36236,P73722,Q55622,P73294,P74395,P74518,P48939
4	GO:0009890	negative regulation of biosynthetic process	Biological Process	4	P73722,Q55622,P73294,P74518
4	GO:0009891	positive regulation of biosynthetic process	Biological Process	2	P73722,P48939
4	GO:0044249	cellular biosynthetic process	Biological Process	121	P73722,Q55499,P73012,P74561,P73807,Q55805,Q59992,P74565,P73306,P74456,P74395,Q55770,Q55877,P74027,P52983,Q55664,P74309,P73534,P0DJF8,P49057,P74494,P73853,Q55498,P74384,P74232,P73297,P74177,Q55554,P74298,P74670,Q55414,P72819,P73312,P73308,P74226,P36236,P73318,P73315,P74267,P73305,P36237,P74410,P73299,P73014,P73319,P72851,Q55450,P73294,P23350,P74229,P48957,P48946,P73298,P73336,P73296,P73320,P36239,…
4	GO:0044283	small molecule biosynthetic process	Biological Process	40	P74561,P73807,Q55805,Q59992,P52983,Q55664,P74309,P73534,P0DJF8,P49057,P74494,P73853,P74122,P55037,P73071,P73821,P74638,Q55160,P73790,Q55759,P73997,P74689,Q55512,P74569,P74667,Q55513,P54691,P73375,P74207,P72939,Q55910,Q55894,Q55852,P73002,P73362,P73201,Q55497,Q55828,P73735,P74572
4	GO:1901576	organic substance biosynthetic process	Biological Process	125	P73722,Q55499,P73012,P74561,P73807,Q55805,Q59992,P72834,P74565,P73306,P74456,P74395,Q55770,Q55877,P74027,P52983,Q55664,P74309,P73534,P0DJF8,P49057,P74494,P73853,Q55498,P74384,P74232,P73297,P74177,Q55554,P74298,P74670,Q55414,P72819,P73312,P73308,P74226,P36236,P73318,P73315,P74267,P73305,P36237,P74410,P73299,P73014,P73319,P72851,Q55450,P73294,P23350,P74229,P48957,P48946,P73298,P73336,P73296,P73320,…
4	GO:0010605	negative regulation of macromolecule metabolic process	Biological Process	5	P72659,P73722,Q55622,P73294,P74518
4	GO:0031324	negative regulation of cellular metabolic process	Biological Process	6	P73437,Q55700,P73722,Q55622,P73294,P74518
4	GO:0010604	positive regulation of macromolecule metabolic process	Biological Process	2	P73722,P48939
4	GO:0031325	positive regulation of cellular metabolic process	Biological Process	2	P73722,P48939
4	GO:0031323	regulation of cellular metabolic process	Biological Process	16	Q55554,P74298,P74670,Q55414,P72819,P36236,P73437,Q55700,P73722,Q55622,P73294,P74395,P10549,Q55332,P74518,P48939
4	GO:0060255	regulation of macromolecule metabolic process	Biological Process	13	Q55554,P74298,P74670,Q55414,P72819,P72659,P36236,P73722,Q55622,P73294,P74395,P74518,P48939
4	GO:0080090	regulation of primary metabolic process	Biological Process	12	Q55554,P74298,P74670,Q55414,P72819,P36236,P73722,Q55622,P73294,P74395,P74518,P48939
4	GO:0042168	heme metabolic process	Biological Process	4	P73660,P77969,P72849,P74133
4	GO:0046148	pigment biosynthetic process	Biological Process	7	P73660,P77969,P74232,Q59987,P73480,P51634,P72584
4	GO:0046149	pigment catabolic process	Biological Process	2	P72849,P74133
4	GO:0006790	sulfur compound metabolic process	Biological Process	9	P72871,Q55894,P74558,P74596,P0DJF8,P72897,Q55512,P74638,Q55160
4	GO:0006081	cellular aldehyde metabolic process	Biological Process	4	P72797,P52208,P73411,P74061
4	GO:0006082	organic acid metabolic process	Biological Process	43	P74561,P73807,Q55805,Q59992,P73560,P52983,Q55664,P74309,P73534,P74582,P74423,Q55486,P52276,Q55778,Q55187,P73201,P73821,P74122,P55037,P73043,P49057,P73002,P73071,P73375,P74638,Q55160,P73997,P74689,Q55512,P74569,P74667,Q55513,P54691,P74207,Q55367,Q55497,P0DJF8,P52208,P72897,Q55828,P73448,Q55759,P74572
4	GO:0006091	generation of precursor metabolites and energy	Biological Process	28	P74027,P73546,P52983,Q55664,P74309,P73534,P74582,Q55013,Q57038,P73195,P74795,P09190,P09191,Q55274,P27589,P05429,P09193,P09192,P32422,P73437,Q55700,P74367,P10549,P73956,P73735,Q55332,P74044,Q55429
4	GO:0006413	translational initiation	Biological Process	1	P74413
4	GO:0006575	cellular modified amino acid metabolic process	Biological Process	1	Q55759
4	GO:0006725	cellular aromatic compound metabolic process	Biological Process	76	P73722,Q55499,P73012,P74561,P73807,Q55805,Q59992,P73298,P36236,P74565,P74395,Q55770,Q55877,P52983,Q55664,P74309,P73534,P72797,P52208,P73411,P74494,P0DJF8,P49057,P73853,Q55498,P74384,P74232,P73810,P73077,P74737,P72938,P73297,P74177,Q55554,P74298,P74670,Q55414,P72819,P54123,P72659,P74423,Q55486,P52276,Q55778,Q55187,P73201,P73790,Q55759,P17253,P73660,P77969,P72849,P74133,P74061,P73997,P72939,Q55910,…
4	GO:0006730	one-carbon metabolic process	Biological Process	2	Q55759,P72871
4	GO:0006793	phosphorus metabolic process	Biological Process	33	P52983,Q55664,P74309,P73534,P72797,P52208,P73411,P74494,P49057,P73853,Q55498,P74384,P74232,P17253,P80507,P74061,P72939,Q55910,Q55894,P27180,P26533,P27183,P27181,P27182,P73286,Q55178,Q55759,P74044,Q55429,P72641,P74638,Q55160,P74663
4	GO:0072593	reactive oxygen species metabolic process	Biological Process	2	P73348,P73911
4	GO:0015979	photosynthesis	Biological Process	58	P74795,P09190,P09191,Q55274,P27589,P05429,P09193,P09192,P32422,P73437,Q55700,P74367,P10549,P73956,P54206,Q55013,Q55332,Q54714,Q01952,P72870,Q54715,P73202,Q01951,P12975,P19569,P74551,P73093,P74448,P74063,Q55356,P73204,P73203,Q55544,P29256,Q01950,P72849,P26290,Q59987,Q55389,P73731,P74625,P26287,Q55354,Q57038,P73480,P72986,Q55329,P14835,P74149,P73676,P29254,P51634,P74564,P37277,P29255,P72584,P74133,…
4	GO:0017144	drug metabolic process	Biological Process	31	P73560,P52983,Q55664,P74309,P73534,P74582,P72871,P73790,Q55759,P17253,Q55894,Q55852,P73002,P73362,P27180,P26533,P27183,P27181,P27182,Q55557,P0DJF8,P73348,P73911,P74044,Q55429,P74384,P72641,P74572,P73071,Q55512,P55037
4	GO:0042133	neurotransmitter metabolic process	Biological Process	2	P73560,P55037
4	GO:0042180	cellular ketone metabolic process	Biological Process	1	P73735
4	GO:0043094	cellular metabolic compound salvage	Biological Process	2	P0DJF8,P72641
4	GO:0044255	cellular lipid metabolic process	Biological Process	4	P74638,Q55160,P74753,P74582
4	GO:0044260	cellular macromolecule metabolic process	Biological Process	98	P73722,Q55499,P73012,P74565,P73306,P74456,P74395,Q55770,Q55877,P74027,P73546,P73810,P73077,P74737,P72938,P73297,P74177,Q55554,P74298,P74670,Q55414,P72819,P72659,P73312,P73308,P74226,P36236,P73318,P73315,P74267,P73305,P36237,P74410,P73299,P73014,P73319,P72851,Q55450,P73294,P23350,P74229,P48957,P48946,P73298,P73336,P73296,P73320,P36239,P48939,P73636,P73313,P73316,P48958,P72866,P74071,P73311,P73289,…
4	GO:0044262	cellular carbohydrate metabolic process	Biological Process	5	P74027,P73546,P74753,P52208,P74061
4	GO:0046483	heterocycle metabolic process	Biological Process	78	P73722,Q55499,P73012,P74561,P73807,Q55805,Q59992,P73298,P36236,P74565,P74395,Q55770,Q55877,P52983,Q55664,P74309,P73534,P72797,P52208,P73411,P74494,P0DJF8,P49057,P73853,Q55498,P74384,P74232,P73810,P73077,P74737,P72938,P73297,P74177,Q55554,P74298,P74670,Q55414,P72819,P54123,P72659,P74423,Q55486,P52276,Q55778,Q55187,P73201,P73071,P73790,Q55759,P17253,P73660,P77969,P72849,P74133,P74061,P72939,Q55910,…
4	GO:0051186	cofactor metabolic process	Biological Process	29	P52983,Q55664,P74309,P73534,P72797,P52208,P73411,P72871,P73790,Q55759,P73660,P77969,P72849,P74133,P74061,Q55894,P73002,P73362,Q59987,P73480,P51634,P74558,P74596,P72584,P73735,P73348,P73911,P74638,Q55160
4	GO:0005975	carbohydrate metabolic process	Biological Process	20	P72834,Q55183,P74027,P73546,P73411,P52983,Q55664,P74309,P73534,P74753,P54206,P74061,P73424,P52208,Q55841,P73597,P72797,P74234,P74690,P74629
4	GO:0006099	tricarboxylic acid cycle	Biological Process	1	P74582
4	GO:0006139	nucleobase-containing compound metabolic process	Biological Process	58	P73722,Q55499,P73012,P73298,P36236,P74565,P74395,Q55770,Q55877,P52983,Q55664,P74309,P73534,P72797,P52208,P73411,P74494,P0DJF8,P49057,P73853,Q55498,P74384,P74232,P73810,P73077,P74737,P72938,P73297,P74177,Q55554,P74298,P74670,Q55414,P72819,P54123,P72659,P74423,Q55486,P52276,Q55778,Q55187,P73201,P17253,P74061,P72939,Q55910,P27180,P26533,P27183,P27181,P27182,Q55622,P74044,Q55429,Q55801,P72641,P74638,…
4	GO:0006520	cellular amino acid metabolic process	Biological Process	31	P74561,P73807,Q55805,Q59992,P73560,P74423,Q55486,P52276,Q55778,Q55187,P73201,P74122,P55037,P73043,P49057,P73002,P73071,P73821,P73375,P73997,P74689,Q55512,P74569,P74667,Q55513,P54691,P74207,Q55497,P0DJF8,Q55828,P74572
4	GO:0006629	lipid metabolic process	Biological Process	5	P74638,Q55160,P72897,P74753,P74582
4	GO:0019538	protein metabolic process	Biological Process	78	P73306,P74456,P73312,P73308,P74226,P36236,P73318,P73315,P74267,P73305,P36237,P74410,P73299,P73014,P73319,P72851,Q55450,P73294,P23350,P74229,P48957,P48946,P73298,P73336,P73296,P73320,P36239,P48939,P73636,P73313,P73316,P48958,P72866,P74071,P73311,P73289,Q55004,P74413,P74423,Q55486,P52276,Q55778,Q55187,P73201,P72622,P73437,Q55700,P74571,Q55701,P74467,P54416,P74466,Q59993,P74367,P73747,Q55013,P73660,…
4	GO:0005996	monosaccharide metabolic process	Biological Process	6	P73411,P74027,P52983,P74061,P73424,Q55841
4	GO:0006066	alcohol metabolic process	Biological Process	2	P73790,Q55759
4	GO:0006766	vitamin metabolic process	Biological Process	5	Q55894,Q55852,P73002,P73362,P73735
4	GO:0018904	ether metabolic process	Biological Process	3	P52231,P52232,Q55194
4	GO:0055086	nucleobase-containing small molecule metabolic process	Biological Process	28	P52983,Q55664,P74309,P73534,P72797,P52208,P73411,P74494,P0DJF8,P49057,P73853,Q55498,P74384,P74232,P17253,P74061,P72939,Q55910,P27180,P26533,P27183,P27181,P27182,P74044,Q55429,P72641,P74638,Q55160
4	GO:0015977	carbon fixation	Biological Process	1	P54206
4	GO:0019637	organophosphate metabolic process	Biological Process	29	P52983,Q55664,P74309,P73534,P72797,P52208,P73411,P74494,P49057,P73853,Q55498,P74384,P74232,P17253,P74061,P72939,Q55910,Q55894,P27180,P26533,P27183,P27181,P27182,Q55759,P74044,Q55429,P72641,P74638,Q55160
4	GO:0035383	thioester metabolic process	Biological Process	2	P74638,Q55160
4	GO:0043170	macromolecule metabolic process	Biological Process	109	P73722,Q55499,P73012,P72834,P73298,P36236,P74565,P73306,P74456,P74395,Q55770,Q55877,Q55183,P74027,P73546,P73810,P73077,P74737,P72938,P73297,P74177,Q55554,P74298,P74670,Q55414,P72819,P54123,P72659,P74423,P73312,P73308,P74226,P73318,P73315,P74267,P73305,P36237,P74410,P73299,P73014,P73319,P72851,Q55450,P73294,P23350,P74229,P48957,P48946,P73336,P73296,P73320,P36239,P48939,P73636,P73313,P73316,P48958,…
4	GO:0046500	S-adenosylmethionine metabolic process	Biological Process	1	P72871
4	GO:1901135	carbohydrate derivative metabolic process	Biological Process	31	P52983,Q55664,P74309,P73534,P72797,P52208,P73411,P0DJF8,P49057,P74494,P73853,Q55498,P74384,P74232,P17253,P74061,P74753,P74216,P73736,P73581,P27180,P26533,P27183,P27181,P27182,P72897,P74044,Q55429,P72641,P74638,Q55160
4	GO:1901360	organic cyclic compound metabolic process	Biological Process	79	P73722,Q55499,P73012,P74561,P73807,Q55805,Q59992,P73298,P36236,P74565,P74395,Q55770,Q55877,P52983,Q55664,P74309,P73534,P72797,P52208,P73411,P74494,P0DJF8,P49057,P73853,Q55498,P74384,P74232,P73810,P73077,P74737,P72938,P73297,P74177,Q55554,P74298,P74670,Q55414,P72819,P54123,P72659,P74423,Q55486,P52276,Q55778,Q55187,P73201,P73071,P73790,Q55759,P17253,P73660,P77969,P72849,P74133,P74061,P73997,P72939,…
4	GO:1901440	poly(hydroxyalkanoate) metabolic process	Biological Process	1	P73545
4	GO:1901615	organic hydroxy compound metabolic process	Biological Process	2	P73790,Q55759
4	GO:0042026	protein refolding	Biological Process	3	P22358,P73789,P74361
4	GO:0006458	'de novo' protein folding	Biological Process	2	Q55511,P22358
4	GO:0061077	chaperone-mediated protein folding	Biological Process	2	P22358,Q55511
4	GO:0035556	intracellular signal transduction	Biological Process	5	P73243,Q55447,P74138,P74298,Q55178
4	GO:0023014	signal transduction by protein phosphorylation	Biological Process	1	Q55178
4	GO:0051270	regulation of cellular component movement	Biological Process	1	Q55414
4	GO:0051271	negative regulation of cellular component movement	Biological Process	1	Q55414
4	GO:0000278	mitotic cell cycle	Biological Process	1	Q55899
4	GO:0051726	regulation of cell cycle	Biological Process	1	Q55899
4	GO:0031668	cellular response to extracellular stimulus	Biological Process	3	P73722,P74737,Q55274
4	GO:0006996	organelle organization	Biological Process	13	P73308,P73318,P36237,P48957,P74229,P73298,P73316,P73810,P73077,P73437,Q55700,P73418,P73315
4	GO:0022607	cellular component assembly	Biological Process	18	P73308,P73318,P36237,P48957,P74229,P73298,P73316,Q55899,P10549,P74367,P73956,P72741,P74558,P74596,P74149,Q55013,P73315,P72897
4	GO:0022411	cellular component disassembly	Biological Process	2	P74456,P74395
4	GO:0032535	regulation of cellular component size	Biological Process	1	P73553
4	GO:0043933	protein-containing complex subunit organization	Biological Process	16	P73308,P73318,P36237,P48957,P74229,P73298,P73316,P74456,P10549,P74367,P73956,P72741,P74149,Q55013,P74395,P73315
4	GO:0051128	regulation of cellular component organization	Biological Process	2	P74395,Q55899
4	GO:0061024	membrane organization	Biological Process	2	P73437,Q55700
4	GO:0045454	cell redox homeostasis	Biological Process	9	P52231,P72697,P73178,P73348,P52232,P73492,Q55194,P73056,P72719
4	GO:0006884	cell volume homeostasis	Biological Process	1	P73553
4	GO:0055082	cellular chemical homeostasis	Biological Process	4	P73321,P73287,P73553,Q55274
4	GO:0000910	cytokinesis	Biological Process	1	Q55899
4	GO:0010564	regulation of cell cycle process	Biological Process	1	Q55899
4	GO:0032506	cytokinetic process	Biological Process	1	Q55899
4	GO:1903047	mitotic cell cycle process	Biological Process	1	Q55899
4	GO:0009306	protein secretion	Biological Process	8	P74176,P74664,P74189,P74175,P73010,P74508,P38382,P73357
4	GO:0042710	biofilm formation	Biological Process	1	Q55414
4	GO:0051302	regulation of cell division	Biological Process	1	Q55899
4	GO:0033554	cellular response to stress	Biological Process	12	P74737,P73012,P73722,Q55274,P73824,P72697,P73348,P73492,P74250,P72622,P22358,P73911
4	GO:0070887	cellular response to chemical stimulus	Biological Process	8	P73824,P72697,P73348,P73492,P74250,P72622,P22358,P73911
4	GO:0042546	cell wall biogenesis	Biological Process	2	P74216,P72897
4	GO:0044036	cell wall macromolecule metabolic process	Biological Process	1	P74216
4	GO:0031589	cell-substrate adhesion	Biological Process	1	Q55414
4	GO:2000145	regulation of cell motility	Biological Process	1	Q55414
4	GO:2000146	negative regulation of cell motility	Biological Process	1	Q55414
4	GO:0006935	chemotaxis	Biological Process	2	Q55445,Q55527
4	GO:0001539	cilium or flagellum-dependent cell motility	Biological Process	1	Q55414
4	GO:1901891	regulation of cell septum assembly	Biological Process	1	Q55899
4	GO:0006979	response to oxidative stress	Biological Process	9	P73824,P72697,P73348,P73492,P74250,P72622,P73911,P72849,P74133
4	GO:0009408	response to heat	Biological Process	2	P22358,P74361
4	GO:0009635	response to herbicide	Biological Process	1	Q55233
4	GO:0035966	response to topologically incorrect protein	Biological Process	1	P22358
4	GO:0042594	response to starvation	Biological Process	1	Q55274
4	GO:0009581	detection of external stimulus	Biological Process	1	P74102
4	GO:0009991	response to extracellular stimulus	Biological Process	3	P73722,P74737,Q55274
4	GO:0071496	cellular response to external stimulus	Biological Process	3	P73722,P74737,Q55274
4	GO:0009266	response to temperature stimulus	Biological Process	2	P74361,P22358
4	GO:0009314	response to radiation	Biological Process	3	P73437,Q55700,P74102
4	GO:0009582	detection of abiotic stimulus	Biological Process	1	P74102
4	GO:0042493	response to drug	Biological Process	1	P73911
4	GO:0009636	response to toxic substance	Biological Process	2	Q55233,P73911
4	GO:0010033	response to organic substance	Biological Process	1	P22358
4	GO:0010035	response to inorganic substance	Biological Process	1	P73911
4	GO:0046677	response to antibiotic	Biological Process	3	P73911,Q55557,P74216
4	GO:1901700	response to oxygen-containing compound	Biological Process	1	P73911
4	GO:0008104	protein localization	Biological Process	18	P38382,P73930,Q55501,P74214,P73472,P74189,P74175,P73010,P74508,P73357,Q55511,P72603,P72942,P72604,P72941,Q55834,P74176,P74664
4	GO:0070727	cellular macromolecule localization	Biological Process	5	P38382,P73930,Q55501,P74214,P73472
4	GO:0006810	transport	Biological Process	40	P74485,P38382,P73930,Q55501,P74214,Q55835,P72827,P73553,P73213,P73287,P74390,P73472,P73409,P15730,Q59991,P74189,P74175,P73010,P74508,P73357,Q55511,P72603,P72942,Q55687,P27180,P26533,P27183,P27181,P17253,P27182,P72604,P72941,Q55834,P74176,Q55199,P74664,P73589,P74100,P72605,P72799
4	GO:0045184	establishment of protein localization	Biological Process	18	P38382,P73930,Q55501,P74214,P73472,P74189,P74175,P73010,P74508,P73357,Q55511,P72603,P72942,P72604,P72941,Q55834,P74176,P74664
4	GO:0051649	establishment of localization in cell	Biological Process	5	P38382,P73930,Q55501,P74214,P73472
4	GO:0046907	intracellular transport	Biological Process	5	P38382,P73930,Q55501,P74214,P73472
4	GO:0001505	regulation of neurotransmitter levels	Biological Process	2	P73560,P55037
4	GO:0006450	regulation of translational fidelity	Biological Process	3	P48939,Q55450,Q55667
4	GO:0031647	regulation of protein stability	Biological Process	1	P14835
4	GO:0042592	homeostatic process	Biological Process	17	P52231,P72697,P73178,P73348,P52232,P73492,Q55194,P73056,P72719,P73321,P73287,P73553,Q55274,Q55835,P72827,P72849,P74133
4	GO:0090066	regulation of anatomical structure size	Biological Process	1	P73553
4	GO:0044092	negative regulation of molecular function	Biological Process	1	P73124
4	GO:0044093	positive regulation of molecular function	Biological Process	1	Q55499
4	GO:0050790	regulation of catalytic activity	Biological Process	2	Q55499,P73124
4	GO:0022613	ribonucleoprotein complex biogenesis	Biological Process	12	P23350,P72931,P73308,P73318,P36237,P48957,P74229,P73298,P73316,P36236,P54123,P73315
4	GO:0070589	cellular component macromolecule biosynthetic process	Biological Process	1	P74216
5	GO:0022904	respiratory electron transport chain	Biological Process	5	P73735,P74044,Q55429,Q55013,Q57038
5	GO:0009767	photosynthetic electron transport chain	Biological Process	11	P05429,P09193,P09192,P32422,P73437,Q55700,P74795,P09190,P09191,Q55274,P27589
5	GO:0006112	energy reserve metabolic process	Biological Process	2	P74027,P73546
5	GO:0045333	cellular respiration	Biological Process	7	P74582,Q55013,Q57038,P73195,P73735,P74044,Q55429
5	GO:0009439	cyanate metabolic process	Biological Process	1	Q55367
5	GO:0042430	indole-containing compound metabolic process	Biological Process	2	P74561,Q59992
5	GO:0042726	flavin-containing compound metabolic process	Biological Process	1	Q55852
5	GO:0043603	cellular amide metabolic process	Biological Process	50	P73306,P74456,P73312,P73308,P74226,P36236,P73318,P73315,P74267,P73305,P36237,P74410,P73299,P73014,P73319,P72851,Q55450,P73294,P23350,P74229,P48957,P48946,P73298,P73336,P73296,P73320,P36239,P48939,P73636,P73313,P73316,P48958,P72866,P74071,P73311,P73289,Q55004,P74413,P74423,Q55486,P52276,Q55778,Q55187,P73201,P74571,P74527,P74518,Q55759,P74638,Q55160
5	GO:0044106	cellular amine metabolic process	Biological Process	2	P74561,Q59992
5	GO:0044270	cellular nitrogen compound catabolic process	Biological Process	11	P52983,Q55664,P74309,P73534,P72938,P72659,P72849,P74133,P72939,Q55910,Q55801
5	GO:0044271	cellular nitrogen compound biosynthetic process	Biological Process	94	P74561,Q59992,P74565,P73306,P74456,P74395,Q55770,Q55877,P52983,Q55664,P74309,P73534,P0DJF8,P49057,P74494,P73853,Q55498,P74384,P74232,P73297,P74177,Q55554,P74298,P74670,Q55414,P72819,P73312,P73308,P74226,P36236,P73318,P73315,P74267,P73305,P36237,P74410,P73299,P73014,P73319,P72851,Q55450,P73294,P23350,P74229,P48957,P48946,P73298,P73336,P73296,P73320,P36239,P48939,P73636,P73313,P73316,P48958,P72866,…
5	GO:0052803	imidazole-containing compound metabolic process	Biological Process	3	P74561,P73807,Q55805
5	GO:0072521	purine-containing compound metabolic process	Biological Process	22	P52983,Q55664,P74309,P73534,P74494,P0DJF8,P49057,P73853,Q55498,P74384,P74232,P17253,P27180,P26533,P27183,P27181,P27182,P74044,Q55429,P72641,P74638,Q55160
5	GO:0072524	pyridine-containing compound metabolic process	Biological Process	8	P52983,Q55664,P74309,P73534,P72797,P52208,P73411,P74061
5	GO:0072527	pyrimidine-containing compound metabolic process	Biological Process	2	P74494,Q55894
5	GO:0019219	regulation of nucleobase-containing compound metabolic process	Biological Process	8	Q55554,P74298,P74670,Q55414,P72819,P73722,Q55622,P74395
5	GO:0034248	regulation of cellular amide metabolic process	Biological Process	4	P36236,P73294,P74518,P48939
5	GO:0051246	regulation of protein metabolic process	Biological Process	4	P36236,P73294,P74518,P48939
5	GO:0034249	negative regulation of cellular amide metabolic process	Biological Process	2	P73294,P74518
5	GO:0045934	negative regulation of nucleobase-containing compound metabolic process	Biological Process	2	P73722,Q55622
5	GO:0051248	negative regulation of protein metabolic process	Biological Process	2	P73294,P74518
5	GO:0045935	positive regulation of nucleobase-containing compound metabolic process	Biological Process	1	P73722
5	GO:0034250	positive regulation of cellular amide metabolic process	Biological Process	1	P48939
5	GO:0051247	positive regulation of protein metabolic process	Biological Process	1	P48939
5	GO:0019333	denitrification pathway	Biological Process	1	P73448
5	GO:0042128	nitrate assimilation	Biological Process	1	P73448
5	GO:0006022	aminoglycan metabolic process	Biological Process	4	P74216,P73736,P73581,P72897
5	GO:0006518	peptide metabolic process	Biological Process	47	P73306,P74456,P73312,P73308,P74226,P36236,P73318,P73315,P74267,P73305,P36237,P74410,P73299,P73014,P73319,P72851,Q55450,P73294,P23350,P74229,P48957,P48946,P73298,P73336,P73296,P73320,P36239,P48939,P73636,P73313,P73316,P48958,P72866,P74071,P73311,P73289,Q55004,P74413,P74423,Q55486,P52276,Q55778,Q55187,P73201,P74527,P74518,P74571
5	GO:0009112	nucleobase metabolic process	Biological Process	1	P74232
5	GO:0009116	nucleoside metabolic process	Biological Process	4	P0DJF8,P49057,P74494,P73853
5	GO:0009308	amine metabolic process	Biological Process	2	P74561,Q59992
5	GO:0033013	tetrapyrrole metabolic process	Biological Process	10	P73660,P77969,P72849,P74133,P73002,P73362,Q59987,P73480,P51634,P72584
5	GO:0042558	pteridine-containing compound metabolic process	Biological Process	2	P73790,Q55759
5	GO:1901565	organonitrogen compound catabolic process	Biological Process	15	P73560,P74467,P54416,P74466,Q59993,P73043,P73375,P72849,P74133,P73736,P73581,P73437,Q55700,Q55510,P74527
5	GO:1901566	organonitrogen compound biosynthetic process	Biological Process	99	P74561,P73807,Q55805,Q59992,P73306,P74456,P52983,Q55664,P74309,P73534,P0DJF8,P49057,P74494,P73853,Q55498,P74384,P74232,P73312,P73308,P74226,P36236,P73318,P73315,P74267,P73305,P36237,P74410,P73299,P73014,P73319,P72851,Q55450,P73294,P23350,P74229,P48957,P48946,P73298,P73336,P73296,P73320,P36239,P48939,P73636,P73313,P73316,P48958,P72866,P74071,P73311,P73289,Q55004,P74413,P74423,Q55486,P52276,Q55778,…
5	GO:0042126	nitrate metabolic process	Biological Process	1	P73448
5	GO:0016054	organic acid catabolic process	Biological Process	4	P73560,P73043,P73375,P74582
5	GO:0017001	antibiotic catabolic process	Biological Process	4	P74582,P73348,P73911,Q55557
5	GO:0019439	aromatic compound catabolic process	Biological Process	11	P52983,Q55664,P74309,P73534,P72938,P72659,P72849,P74133,P72939,Q55910,Q55801
5	GO:0042135	neurotransmitter catabolic process	Biological Process	1	P73560
5	GO:0042737	drug catabolic process	Biological Process	4	P73560,P74582,P73348,P73911
5	GO:0043171	peptide catabolic process	Biological Process	1	P74527
5	GO:0044242	cellular lipid catabolic process	Biological Process	1	P74582
5	GO:0044265	cellular macromolecule catabolic process	Biological Process	9	P72938,P72659,P74467,P54416,P74466,Q59993,P73437,Q55700,Q55801
5	GO:0044275	cellular carbohydrate catabolic process	Biological Process	1	P73546
5	GO:0046700	heterocycle catabolic process	Biological Process	11	P52983,Q55664,P74309,P73534,P72938,P72659,P72849,P74133,P72939,Q55910,Q55801
5	GO:0051187	cofactor catabolic process	Biological Process	4	P72849,P74133,P73348,P73911
5	GO:0046365	monosaccharide catabolic process	Biological Process	3	P74061,P73424,P74027
5	GO:0009057	macromolecule catabolic process	Biological Process	13	P73546,P72938,P72659,P74467,P54416,P74466,Q59993,P73736,P73581,P73437,Q55700,Q55510,Q55801
5	GO:0016042	lipid catabolic process	Biological Process	1	P74582
5	GO:0016052	carbohydrate catabolic process	Biological Process	8	P73546,P52983,Q55664,P74309,P73534,P74061,P73424,P74027
5	GO:0046434	organophosphate catabolic process	Biological Process	6	P52983,Q55664,P74309,P73534,P72939,Q55910
5	GO:1901136	carbohydrate derivative catabolic process	Biological Process	2	P73736,P73581
5	GO:1901361	organic cyclic compound catabolic process	Biological Process	11	P52983,Q55664,P74309,P73534,P72938,P72659,P72849,P74133,P72939,Q55910,Q55801
5	GO:0010556	regulation of macromolecule biosynthetic process	Biological Process	12	Q55554,P74298,P74670,Q55414,P72819,P36236,P73722,Q55622,P73294,P74395,P74518,P48939
5	GO:0031326	regulation of cellular biosynthetic process	Biological Process	12	Q55554,P74298,P74670,Q55414,P72819,P36236,P73722,Q55622,P73294,P74395,P74518,P48939
5	GO:0010558	negative regulation of macromolecule biosynthetic process	Biological Process	4	P73722,Q55622,P73294,P74518
5	GO:0031327	negative regulation of cellular biosynthetic process	Biological Process	4	P73722,Q55622,P73294,P74518
5	GO:0010557	positive regulation of macromolecule biosynthetic process	Biological Process	2	P73722,P48939
5	GO:0031328	positive regulation of cellular biosynthetic process	Biological Process	2	P73722,P48939
5	GO:0009110	vitamin biosynthetic process	Biological Process	5	Q55894,Q55852,P73002,P73362,P73735
5	GO:0016053	organic acid biosynthetic process	Biological Process	29	P74561,P73807,Q55805,Q59992,P52983,Q55664,P74309,P73534,P74122,P55037,P73071,P73821,P74638,Q55160,P73997,P74689,Q55512,P74569,P74667,Q55513,P54691,P73375,P74207,P73201,Q55497,P0DJF8,Q55828,Q55759,P74572
5	GO:0018130	heterocycle biosynthetic process	Biological Process	54	P74561,P73807,Q55805,Q59992,P74565,P74395,Q55770,Q55877,P52983,Q55664,P74309,P73534,P0DJF8,P49057,P74494,P73853,Q55498,P74384,P74232,P73297,P74177,Q55554,P74298,P74670,Q55414,P72819,P73071,P73790,Q55759,P17253,P73660,P77969,P72939,Q55910,Q55894,Q55852,P73002,P73362,P27180,P26533,P27183,P27181,P27182,Q59987,P73480,P51634,P73722,Q55622,P72584,P72641,P74572,P73201,P74638,Q55160
5	GO:0019438	aromatic compound biosynthetic process	Biological Process	52	P74561,P73807,Q55805,Q59992,P74565,P74395,Q55770,Q55877,P52983,Q55664,P74309,P73534,P0DJF8,P49057,P74494,P73853,Q55498,P74384,P74232,P73297,P74177,Q55554,P74298,P74670,Q55414,P72819,P73790,Q55759,P17253,P73660,P77969,P73997,P72939,Q55910,Q55894,P73002,P73362,P27180,P26533,P27183,P27181,P27182,Q59987,P73480,P51634,P73722,Q55622,P72584,P72641,P73201,P74638,Q55160
5	GO:0034637	cellular carbohydrate biosynthetic process	Biological Process	2	P74027,P74753
5	GO:0034645	cellular macromolecule biosynthetic process	Biological Process	65	P73722,Q55499,P73012,P74565,P73306,P74456,P74395,Q55770,Q55877,P74027,P73297,P74177,Q55554,P74298,P74670,Q55414,P72819,P73312,P73308,P74226,P36236,P73318,P73315,P74267,P73305,P36237,P74410,P73299,P73014,P73319,P72851,Q55450,P73294,P23350,P74229,P48957,P48946,P73298,P73336,P73296,P73320,P36239,P48939,P73636,P73313,P73316,P48958,P72866,P74071,P73311,P73289,Q55004,P74413,P74423,Q55486,P52276,Q55778,…
5	GO:0042181	ketone biosynthetic process	Biological Process	1	P73735
5	GO:0044272	sulfur compound biosynthetic process	Biological Process	7	P72871,Q55894,P0DJF8,P72897,Q55512,P74638,Q55160
5	GO:0051188	cofactor biosynthetic process	Biological Process	19	P52983,Q55664,P74309,P73534,P72871,P73790,Q55759,P73660,P77969,Q55894,P73002,P73362,Q59987,P73480,P51634,P72584,P73735,P74638,Q55160
5	GO:0034404	nucleobase-containing small molecule biosynthetic process	Biological Process	10	P52983,Q55664,P74309,P73534,P0DJF8,P49057,P74494,P73853,P72939,Q55910
5	GO:0046165	alcohol biosynthetic process	Biological Process	2	P73790,Q55759
5	GO:0046364	monosaccharide biosynthetic process	Biological Process	1	P52983
5	GO:0006556	S-adenosylmethionine biosynthetic process	Biological Process	1	P72871
5	GO:0008610	lipid biosynthetic process	Biological Process	4	P74638,Q55160,P74753,P72897
5	GO:0009059	macromolecule biosynthetic process	Biological Process	67	P73722,Q55499,P73012,P72834,P74565,P73306,P74456,P74395,Q55770,Q55877,P74027,P73297,P74177,Q55554,P74298,P74670,Q55414,P72819,P73312,P73308,P74226,P36236,P73318,P73315,P74267,P73305,P36237,P74410,P73299,P73014,P73319,P72851,Q55450,P73294,P23350,P74229,P48957,P48946,P73298,P73336,P73296,P73320,P36239,P48939,P73636,P73313,P73316,P48958,P72866,P74071,P73311,P73289,Q55004,P74413,P74423,Q55486,P52276,…
5	GO:0016051	carbohydrate biosynthetic process	Biological Process	5	P72834,P74027,P52983,P74753,P54206
5	GO:0035384	thioester biosynthetic process	Biological Process	2	P74638,Q55160
5	GO:0090407	organophosphate biosynthetic process	Biological Process	21	P52983,Q55664,P74309,P73534,P49057,P74494,P73853,Q55498,P74384,P74232,P17253,Q55894,P27180,P26533,P27183,P27181,P27182,Q55759,P72641,P74638,Q55160
5	GO:1901137	carbohydrate derivative biosynthetic process	Biological Process	23	P52983,Q55664,P74309,P73534,P0DJF8,P49057,P74494,P73853,Q55498,P74384,P74232,P17253,P74753,P74216,P27180,P26533,P27183,P27181,P27182,P72897,P72641,P74638,Q55160
5	GO:1901362	organic cyclic compound biosynthetic process	Biological Process	55	P74561,P73807,Q55805,Q59992,P74565,P74395,Q55770,Q55877,P52983,Q55664,P74309,P73534,P0DJF8,P49057,P74494,P73853,Q55498,P74384,P74232,P73297,P74177,Q55554,P74298,P74670,Q55414,P72819,P73071,P73790,Q55759,P17253,P73660,P77969,P73997,P72939,Q55910,Q55894,Q55852,P73002,P73362,P27180,P26533,P27183,P27181,P27182,Q59987,P73480,P51634,P73722,Q55622,P72584,P72641,P74572,P73201,P74638,Q55160
5	GO:1901441	poly(hydroxyalkanoate) biosynthetic process	Biological Process	1	P73545
5	GO:1901617	organic hydroxy compound biosynthetic process	Biological Process	2	P73790,Q55759
5	GO:0010629	negative regulation of gene expression	Biological Process	5	P72659,P73722,Q55622,P73294,P74518
5	GO:0051253	negative regulation of RNA metabolic process	Biological Process	2	P73722,Q55622
5	GO:0032269	negative regulation of cellular protein metabolic process	Biological Process	2	P73294,P74518
5	GO:1905156	negative regulation of photosynthesis	Biological Process	2	P73437,Q55700
5	GO:0010628	positive regulation of gene expression	Biological Process	2	P73722,P48939
5	GO:0051254	positive regulation of RNA metabolic process	Biological Process	1	P73722
5	GO:0032270	positive regulation of cellular protein metabolic process	Biological Process	1	P48939
5	GO:0010109	regulation of photosynthesis	Biological Process	4	P73437,Q55700,P10549,Q55332
5	GO:0032268	regulation of cellular protein metabolic process	Biological Process	4	P36236,P73294,P74518,P48939
5	GO:0043467	regulation of generation of precursor metabolites and energy	Biological Process	4	P73437,Q55700,P10549,Q55332
5	GO:0010468	regulation of gene expression	Biological Process	13	Q55554,P74298,P74670,Q55414,P72819,P72659,P36236,P73722,Q55622,P73294,P74395,P74518,P48939
5	GO:0051252	regulation of RNA metabolic process	Biological Process	8	Q55554,P74298,P74670,Q55414,P72819,P73722,Q55622,P74395
5	GO:0006783	heme biosynthetic process	Biological Process	2	P73660,P77969
5	GO:0042167	heme catabolic process	Biological Process	2	P72849,P74133
5	GO:0009113	purine nucleobase biosynthetic process	Biological Process	1	P74232
5	GO:0015995	chlorophyll biosynthetic process	Biological Process	5	P72584,P73660,Q59987,P73480,P51634
5	GO:0000096	sulfur amino acid metabolic process	Biological Process	2	P0DJF8,Q55512
5	GO:0016226	iron-sulfur cluster assembly	Biological Process	2	P74558,P74596
5	GO:0030204	chondroitin sulfate metabolic process	Biological Process	1	P72897
5	GO:0042357	thiamine diphosphate metabolic process	Biological Process	1	Q55894
5	GO:0042723	thiamine-containing compound metabolic process	Biological Process	1	Q55894
5	GO:0019682	glyceraldehyde-3-phosphate metabolic process	Biological Process	4	P72797,P52208,P73411,P74061
5	GO:0043436	oxoacid metabolic process	Biological Process	42	P74561,P73807,Q55805,Q59992,P73560,P52983,Q55664,P74309,P73534,P74582,P74423,Q55486,P52276,Q55778,Q55187,P73201,P73821,P74122,P55037,P73043,P49057,P73002,P73071,P73375,P74638,Q55160,P73997,P74689,Q55512,P74569,P74667,Q55513,P54691,P74207,Q55497,P0DJF8,P52208,P72897,Q55828,P73448,Q55759,P74572
5	GO:0006119	oxidative phosphorylation	Biological Process	2	P74044,Q55429
5	GO:0006757	ATP generation from ADP	Biological Process	4	P52983,Q55664,P74309,P73534
5	GO:0009765	photosynthesis, light harvesting	Biological Process	3	P74367,P73437,Q55700
5	GO:0019684	photosynthesis, light reaction	Biological Process	16	P74795,P09190,P09191,Q55274,P27589,P05429,P09193,P09192,P32422,P73437,Q55700,P74367,P10549,P73956,Q55332,Q55013
5	GO:0006760	folic acid-containing compound metabolic process	Biological Process	1	Q55759
5	GO:0009072	aromatic amino acid family metabolic process	Biological Process	5	P74561,P73807,Q55805,Q59992,P73997
5	GO:0006796	phosphate-containing compound metabolic process	Biological Process	32	P52983,Q55664,P74309,P73534,P72797,P52208,P73411,P74494,P49057,P73853,Q55498,P74384,P74232,P17253,P74061,P72939,Q55910,Q55894,P27180,P26533,P27183,P27181,P27182,P73286,Q55178,Q55759,P74044,Q55429,P72641,P74638,Q55160,P80507
5	GO:0042743	hydrogen peroxide metabolic process	Biological Process	2	P73348,P73911
5	GO:0019685	photosynthesis, dark reaction	Biological Process	1	P54206
5	GO:0006544	glycine metabolic process	Biological Process	1	P73560
5	GO:0006771	riboflavin metabolic process	Biological Process	1	Q55852
5	GO:0009235	cobalamin metabolic process	Biological Process	2	P73002,P73362
5	GO:0046033	AMP metabolic process	Biological Process	2	P74384,P72641
5	GO:0016999	antibiotic metabolic process	Biological Process	4	P74582,Q55557,P73348,P73911
5	GO:0046034	ATP metabolic process	Biological Process	12	P52983,Q55664,P74309,P73534,P17253,P27180,P26533,P27183,P27181,P27182,P74044,Q55429
5	GO:0046146	tetrahydrobiopterin metabolic process	Biological Process	2	P73790,Q55759
5	GO:0055129	L-proline biosynthetic process	Biological Process	2	P74572,P73071
5	GO:0071265	L-methionine biosynthetic process	Biological Process	2	P0DJF8,Q55512
5	GO:0097054	L-glutamate biosynthetic process	Biological Process	1	P55037
5	GO:1901661	quinone metabolic process	Biological Process	1	P73735
5	GO:0043101	purine-containing compound salvage	Biological Process	2	P0DJF8,P72641
5	GO:0043102	amino acid salvage	Biological Process	1	P0DJF8
5	GO:0043173	nucleotide salvage	Biological Process	1	P72641
5	GO:0043174	nucleoside salvage	Biological Process	1	P0DJF8
5	GO:0006631	fatty acid metabolic process	Biological Process	3	P74638,Q55160,P74582
5	GO:0008653	lipopolysaccharide metabolic process	Biological Process	1	P74753
5	GO:0006259	DNA metabolic process	Biological Process	8	P73722,Q55499,P73012,P73810,P73077,P74737,P72938,Q55801
5	GO:0009100	glycoprotein metabolic process	Biological Process	1	P72897
5	GO:0044264	cellular polysaccharide metabolic process	Biological Process	3	P74027,P73546,P74753
5	GO:0044267	cellular protein metabolic process	Biological Process	72	P73306,P74456,P73312,P73308,P74226,P36236,P73318,P73315,P74267,P73305,P36237,P74410,P73299,P73014,P73319,P72851,Q55450,P73294,P23350,P74229,P48957,P48946,P73298,P73336,P73296,P73320,P36239,P48939,P73636,P73313,P73316,P48958,P72866,P74071,P73311,P73289,Q55004,P74413,P74423,Q55486,P52276,Q55778,Q55187,P73201,P72622,P74467,P54416,P74466,Q59993,P74367,P73437,Q55700,P73747,Q55013,P73660,Q54714,Q01952,…
5	GO:0019520	aldonic acid metabolic process	Biological Process	1	P52208
5	GO:0006560	proline metabolic process	Biological Process	2	P73071,P74572
5	GO:0006732	coenzyme metabolic process	Biological Process	15	P52983,Q55664,P74309,P73534,P72797,P52208,P73411,P72871,P73790,Q55759,P74061,Q55894,P73735,P74638,Q55160
5	GO:0006778	porphyrin-containing compound metabolic process	Biological Process	8	P73660,P77969,P72849,P74133,Q59987,P73480,P51634,P72584
5	GO:0005976	polysaccharide metabolic process	Biological Process	5	P72834,P74027,P73546,P74753,Q55183
5	GO:0009311	oligosaccharide metabolic process	Biological Process	1	P74753
5	GO:0034654	nucleobase-containing compound biosynthetic process	Biological Process	36	P74565,P74395,Q55770,Q55877,P52983,Q55664,P74309,P73534,P0DJF8,P49057,P74494,P73853,Q55498,P74384,P74232,P73297,P74177,Q55554,P74298,P74670,Q55414,P72819,P17253,P72939,Q55910,P27180,P26533,P27183,P27181,P27182,P73722,Q55622,P72641,P73201,P74638,Q55160
5	GO:0034655	nucleobase-containing compound catabolic process	Biological Process	9	P52983,Q55664,P74309,P73534,P72938,P72659,P72939,Q55910,Q55801
5	GO:0090304	nucleic acid metabolic process	Biological Process	30	P73722,Q55499,P73012,P73298,P36236,P74565,P74395,Q55770,Q55877,P73810,P73077,P74737,P72938,P73297,P74177,Q55554,P74298,P74670,Q55414,P72819,P54123,P72659,P74423,Q55486,P52276,Q55778,Q55187,P73201,Q55622,Q55801
5	GO:0008652	cellular amino acid biosynthetic process	Biological Process	22	P74561,P73807,Q55805,Q59992,P74122,P55037,P73071,P73821,P73997,P74689,Q55512,P74569,P74667,Q55513,P54691,P73375,P74207,P73201,Q55497,P0DJF8,Q55828,P74572
5	GO:0009063	cellular amino acid catabolic process	Biological Process	3	P73560,P73043,P73375
5	GO:0009081	branched-chain amino acid metabolic process	Biological Process	5	P74689,P54691,Q55512,P73375,P74207
5	GO:0043038	amino acid activation	Biological Process	6	P74423,Q55486,P52276,Q55778,Q55187,P73201
5	GO:0046451	diaminopimelate metabolic process	Biological Process	5	P74667,Q55512,Q55513,P74569,Q55828
5	GO:1901605	alpha-amino acid metabolic process	Biological Process	25	P74561,P73807,Q55805,Q59992,P73560,P74122,P55037,P73043,P49057,P73002,P73071,P73821,P73375,Q55512,P74569,P74667,Q55513,P54691,P74689,P74207,P73201,Q55497,P0DJF8,Q55828,P74572
5	GO:1903509	liposaccharide metabolic process	Biological Process	1	P74753
5	GO:0006508	proteolysis	Biological Process	8	P74467,P54416,P74466,Q59993,P73437,Q55700,P74571,Q55701
5	GO:0030163	protein catabolic process	Biological Process	7	P74467,P54416,P74466,Q59993,P73437,Q55700,Q55510
5	GO:0036211	protein modification process	Biological Process	20	P72622,P73747,Q55013,P73660,Q54714,Q01952,P72870,Q54715,Q01951,P74551,P74102,Q55544,Q55445,P05429,Q55274,P09193,P09192,P29254,P29255,Q55178
5	GO:0051604	protein maturation	Biological Process	1	P74596
5	GO:0019318	hexose metabolic process	Biological Process	4	P73411,P74027,P52983,P73424
5	GO:0019321	pentose metabolic process	Biological Process	2	P74061,Q55841
5	GO:0019751	polyol metabolic process	Biological Process	2	P73790,Q55759
5	GO:0006767	water-soluble vitamin metabolic process	Biological Process	4	Q55894,Q55852,P73002,P73362
5	GO:0042374	phylloquinone metabolic process	Biological Process	1	P73735
5	GO:0006662	glycerol ether metabolic process	Biological Process	3	P52231,P52232,Q55194
5	GO:0006753	nucleoside phosphate metabolic process	Biological Process	27	P52983,Q55664,P74309,P73534,P72797,P52208,P73411,P74494,P49057,P73853,Q55498,P74384,P74232,P17253,P74061,P72939,Q55910,P27180,P26533,P27183,P27181,P27182,P74044,Q55429,P72641,P74638,Q55160
5	GO:0019253	reductive pentose-phosphate cycle	Biological Process	1	P54206
5	GO:0019693	ribose phosphate metabolic process	Biological Process	25	P52983,Q55664,P74309,P73534,P72797,P52208,P73411,P49057,P74494,P73853,Q55498,P74384,P74232,P17253,P74061,P27180,P26533,P27183,P27181,P27182,P74044,Q55429,P72641,P74638,Q55160
5	GO:0051156	glucose 6-phosphate metabolic process	Biological Process	5	P72797,P52208,P73411,P74061,P52983
5	GO:0006637	acyl-CoA metabolic process	Biological Process	2	P74638,Q55160
5	GO:0010467	gene expression	Biological Process	61	P73298,P36236,P74565,P73306,P74456,P74395,Q55770,Q55877,P73297,P74177,Q55554,P74298,P74670,Q55414,P72819,P54123,P72659,P74423,P73312,P73308,P74226,P73318,P73315,P74267,P73305,P36237,P74410,P73299,P73014,P73319,P72851,Q55450,P73294,P23350,P74229,P48957,P48946,P73336,P73296,P73320,P36239,P48939,P73636,P73313,P73316,P48958,P72866,P74071,P73311,P73289,Q55004,P74413,Q55486,P52276,Q55778,Q55187,P73201,…
5	GO:0043412	macromolecule modification	Biological Process	21	P74423,P72622,P73747,Q55013,P73660,Q54714,Q01952,P72870,Q54715,Q01951,P74551,P74102,Q55544,Q55445,P05429,Q55274,P09193,P09192,P29254,P29255,Q55178
5	GO:1901657	glycosyl compound metabolic process	Biological Process	4	P0DJF8,P49057,P74494,P73853
5	GO:0042618	poly-hydroxybutyrate metabolic process	Biological Process	1	P73545
5	GO:0051083	'de novo' cotranslational protein folding	Biological Process	1	Q55511
5	GO:0051084	'de novo' posttranslational protein folding	Biological Process	1	P22358
5	GO:0051085	chaperone cofactor-dependent protein refolding	Biological Process	1	P22358
5	GO:0000160	phosphorelay signal transduction system	Biological Process	5	P73243,Q55447,P74138,P74298,Q55178
5	GO:0007346	regulation of mitotic cell cycle	Biological Process	1	Q55899
5	GO:0009432	SOS response	Biological Process	2	P73722,P74737
5	GO:0031669	cellular response to nutrient levels	Biological Process	1	Q55274
5	GO:0051276	chromosome organization	Biological Process	3	P73810,P73077,P73418
5	GO:0009657	plastid organization	Biological Process	2	P73437,Q55700
5	GO:0070925	organelle assembly	Biological Process	8	P73308,P73318,P36237,P48957,P74229,P73298,P73316,P73315
5	GO:0031163	metallo-sulfur cluster assembly	Biological Process	2	P74558,P74596
5	GO:0065003	protein-containing complex assembly	Biological Process	14	P73308,P73318,P36237,P48957,P74229,P73298,P73316,P10549,P74367,P73956,P72741,P74149,Q55013,P73315
5	GO:0071770	DIM/DIP cell wall layer assembly	Biological Process	1	P72897
5	GO:0090529	cell septum assembly	Biological Process	1	Q55899
5	GO:0032984	protein-containing complex disassembly	Biological Process	2	P74456,P74395
5	GO:0008361	regulation of cell size	Biological Process	1	P73553
5	GO:0071826	ribonucleoprotein complex subunit organization	Biological Process	8	P73308,P73318,P36237,P48957,P74229,P73298,P73316,P73315
5	GO:0043244	regulation of protein complex disassembly	Biological Process	1	P74395
5	GO:0009668	plastid membrane organization	Biological Process	2	P73437,Q55700
5	GO:0009992	cellular water homeostasis	Biological Process	1	P73553
5	GO:0006873	cellular ion homeostasis	Biological Process	3	P73321,P73287,Q55274
5	GO:0032465	regulation of cytokinesis	Biological Process	1	Q55899
5	GO:0061640	cytoskeleton-dependent cytokinesis	Biological Process	1	Q55899
5	GO:0032954	regulation of cytokinetic process	Biological Process	1	Q55899
5	GO:1902410	mitotic cytokinetic process	Biological Process	1	Q55899
5	GO:0000281	mitotic cytokinesis	Biological Process	1	Q55899
5	GO:0030253	protein secretion by the type I secretion system	Biological Process	1	P74176
5	GO:0046819	protein secretion by the type V secretion system	Biological Process	1	P74664
5	GO:0044010	single-species biofilm formation	Biological Process	1	Q55414
5	GO:0090605	submerged biofilm formation	Biological Process	1	Q55414
5	GO:0006974	cellular response to DNA damage stimulus	Biological Process	3	P74737,P73012,P73722
5	GO:0009267	cellular response to starvation	Biological Process	1	Q55274
5	GO:0034599	cellular response to oxidative stress	Biological Process	7	P73911,P73824,P72697,P73348,P73492,P74250,P72622
5	GO:0034605	cellular response to heat	Biological Process	1	P22358
5	GO:0035967	cellular response to topologically incorrect protein	Biological Process	1	P22358
5	GO:0035690	cellular response to drug	Biological Process	1	P73911
5	GO:0071236	cellular response to antibiotic	Biological Process	1	P73911
5	GO:0071310	cellular response to organic substance	Biological Process	1	P22358
5	GO:0097237	cellular response to toxic substance	Biological Process	1	P73911
5	GO:1901701	cellular response to oxygen-containing compound	Biological Process	1	P73911
5	GO:0009273	peptidoglycan-based cell wall biogenesis	Biological Process	2	P74216,P72897
5	GO:0044038	cell wall macromolecule biosynthetic process	Biological Process	1	P74216
5	GO:0043708	cell adhesion involved in biofilm formation	Biological Process	1	Q55414
5	GO:1902021	regulation of bacterial-type flagellum-dependent cell motility	Biological Process	1	Q55414
5	GO:1902201	negative regulation of bacterial-type flagellum-dependent cell motility	Biological Process	1	Q55414
5	GO:0097588	archaeal or bacterial-type flagellum-dependent cell motility	Biological Process	1	Q55414
5	GO:0032955	regulation of division septum assembly	Biological Process	1	Q55899
5	GO:0000302	response to reactive oxygen species	Biological Process	1	P73911
5	GO:0006986	response to unfolded protein	Biological Process	1	P22358
5	GO:0009583	detection of light stimulus	Biological Process	1	P74102
5	GO:0031667	response to nutrient levels	Biological Process	1	Q55274
5	GO:0009416	response to light stimulus	Biological Process	3	P73437,Q55700,P74102
5	GO:0042542	response to hydrogen peroxide	Biological Process	1	P73911
5	GO:0034613	cellular protein localization	Biological Process	5	P38382,P73930,Q55501,P74214,P73472
5	GO:0016192	vesicle-mediated transport	Biological Process	1	P74485
5	GO:0046903	secretion	Biological Process	8	P74189,P74175,P73010,P74508,P38382,P73357,P74176,P74664
5	GO:0006811	ion transport	Biological Process	15	P73213,P73287,P74390,Q55687,P27180,P26533,P27183,P27181,P17253,P27182,P73553,Q55199,P72799,Q55835,P72827
5	GO:0055085	transmembrane transport	Biological Process	17	P27180,P26533,P27183,P27181,P17253,P27182,P74176,P73553,Q55199,P38382,P73010,P74664,P72799,Q55687,P73589,P74100,P72605
5	GO:0071702	organic substance transport	Biological Process	22	P38382,P73930,Q55501,P74214,P74390,P73472,P73409,P15730,Q59991,P74189,P74175,P73010,P74508,P73357,Q55511,P72603,P72942,P72604,P72941,Q55834,P74176,P74664
5	GO:0071705	nitrogen compound transport	Biological Process	19	P38382,P73930,Q55501,P74214,P74390,P73472,P74189,P74175,P73010,P74508,P73357,Q55511,P72603,P72942,P72604,P72941,Q55834,P74176,P74664
5	GO:0015031	protein transport	Biological Process	18	P38382,P73930,Q55501,P74214,P73472,P74189,P74175,P73010,P74508,P73357,P72604,P72941,Q55834,P74176,P74664,Q55511,P72603,P72942
5	GO:0072594	establishment of protein localization to organelle	Biological Process	3	P73930,Q55501,P74214
5	GO:0090150	establishment of protein localization to membrane	Biological Process	3	P73930,Q55501,P74214
5	GO:0006886	intracellular protein transport	Biological Process	5	P38382,P73930,Q55501,P74214,P73472
5	GO:0045903	positive regulation of translational fidelity	Biological Process	1	P48939
5	GO:0050821	protein stabilization	Biological Process	1	P14835
5	GO:0048878	chemical homeostasis	Biological Process	8	P73321,P73287,P73553,Q55274,Q55835,P72827,P72849,P74133
5	GO:0043086	negative regulation of catalytic activity	Biological Process	1	P73124
5	GO:0043085	positive regulation of catalytic activity	Biological Process	1	Q55499
5	GO:0051336	regulation of hydrolase activity	Biological Process	1	Q55499
5	GO:0051340	regulation of ligase activity	Biological Process	1	P73124
5	GO:0042254	ribosome biogenesis	Biological Process	12	P73308,P73318,P36237,P48957,P74229,P73298,P73316,P36236,P54123,P73315,P23350,P72931
5	GO:0022618	ribonucleoprotein complex assembly	Biological Process	8	P73308,P73318,P36237,P48957,P74229,P73298,P73316,P73315
5	GO:0042273	ribosomal large subunit biogenesis	Biological Process	5	P73308,P73318,P36237,P48957,P36236
5	GO:0042274	ribosomal small subunit biogenesis	Biological Process	3	P74229,P73298,P73316
6	GO:0019646	aerobic electron transport chain	Biological Process	1	P73735
6	GO:0042773	ATP synthesis coupled electron transport	Biological Process	2	P74044,Q55429
6	GO:0009772	photosynthetic electron transport in photosystem II	Biological Process	3	P05429,P09193,P09192
6	GO:0009773	photosynthetic electron transport in photosystem I	Biological Process	1	P32422
6	GO:0010205	photoinhibition	Biological Process	2	P73437,Q55700
6	GO:0005977	glycogen metabolic process	Biological Process	2	P74027,P73546
6	GO:0009060	aerobic respiration	Biological Process	3	P74582,P73735,P73195
6	GO:0006586	indolalkylamine metabolic process	Biological Process	2	P74561,Q59992
6	GO:0042435	indole-containing compound biosynthetic process	Biological Process	2	P74561,Q59992
6	GO:0042727	flavin-containing compound biosynthetic process	Biological Process	1	Q55852
6	GO:0043604	amide biosynthetic process	Biological Process	48	P73306,P74456,P73312,P73308,P74226,P36236,P73318,P73315,P74267,P73305,P36237,P74410,P73299,P73014,P73319,P72851,Q55450,P73294,P23350,P74229,P48957,P48946,P73298,P73336,P73296,P73320,P36239,P48939,P73636,P73313,P73316,P48958,P72866,P74071,P73311,P73289,Q55004,P74413,P74423,Q55486,P52276,Q55778,Q55187,P73201,P74518,Q55759,P74638,Q55160
6	GO:0006576	cellular biogenic amine metabolic process	Biological Process	2	P74561,Q59992
6	GO:0033015	tetrapyrrole catabolic process	Biological Process	2	P72849,P74133
6	GO:0009309	amine biosynthetic process	Biological Process	2	P74561,Q59992
6	GO:0033014	tetrapyrrole biosynthetic process	Biological Process	8	P73660,P77969,P73002,P73362,Q59987,P73480,P51634,P72584
6	GO:0042559	pteridine-containing compound biosynthetic process	Biological Process	2	P73790,Q55759
6	GO:0072522	purine-containing compound biosynthetic process	Biological Process	20	P52983,Q55664,P74309,P73534,P0DJF8,P49057,P74494,P73853,Q55498,P74384,P74232,P17253,P27180,P26533,P27183,P27181,P27182,P72641,P74638,Q55160
6	GO:0072525	pyridine-containing compound biosynthetic process	Biological Process	4	P52983,Q55664,P74309,P73534
6	GO:0072528	pyrimidine-containing compound biosynthetic process	Biological Process	2	P74494,Q55894
6	GO:0006547	histidine metabolic process	Biological Process	3	P74561,P73807,Q55805
6	GO:0006144	purine nucleobase metabolic process	Biological Process	1	P74232
6	GO:0006163	purine nucleotide metabolic process	Biological Process	21	P52983,Q55664,P74309,P73534,P49057,P74494,P73853,Q55498,P74384,P74232,P17253,P27180,P26533,P27183,P27181,P27182,P74044,Q55429,P72641,P74638,Q55160
6	GO:0042278	purine nucleoside metabolic process	Biological Process	4	P0DJF8,P49057,P74494,P73853
6	GO:0034032	purine nucleoside bisphosphate metabolic process	Biological Process	2	P74638,Q55160
6	GO:0019362	pyridine nucleotide metabolic process	Biological Process	8	P52983,Q55664,P74309,P73534,P72797,P52208,P73411,P74061
6	GO:0006213	pyrimidine nucleoside metabolic process	Biological Process	1	P74494
6	GO:0006220	pyrimidine nucleotide metabolic process	Biological Process	1	P74494
6	GO:0006417	regulation of translation	Biological Process	4	P73294,P74518,P48939,P36236
6	GO:0017148	negative regulation of translation	Biological Process	2	P74518,P73294
6	GO:0045727	positive regulation of translation	Biological Process	1	P48939
6	GO:0006023	aminoglycan biosynthetic process	Biological Process	2	P74216,P72897
6	GO:0006026	aminoglycan catabolic process	Biological Process	2	P73736,P73581
6	GO:0030203	glycosaminoglycan metabolic process	Biological Process	4	P74216,P73736,P73581,P72897
6	GO:0043043	peptide biosynthetic process	Biological Process	45	P73306,P74456,P73312,P73308,P74226,P36236,P73318,P73315,P74267,P73305,P36237,P74410,P73299,P73014,P73319,P72851,Q55450,P73294,P23350,P74229,P48957,P48946,P73298,P73336,P73296,P73320,P36239,P48939,P73636,P73313,P73316,P48958,P72866,P74071,P73311,P73289,Q55004,P74413,P74423,Q55486,P52276,Q55778,Q55187,P73201,P74518
6	GO:0046112	nucleobase biosynthetic process	Biological Process	1	P74232
6	GO:0009119	ribonucleoside metabolic process	Biological Process	4	P0DJF8,P49057,P74494,P73853
6	GO:0009163	nucleoside biosynthetic process	Biological Process	4	P0DJF8,P49057,P74494,P73853
6	GO:0051066	dihydrobiopterin metabolic process	Biological Process	1	Q55759
6	GO:0009101	glycoprotein biosynthetic process	Biological Process	1	P72897
6	GO:0042398	cellular modified amino acid biosynthetic process	Biological Process	1	Q55759
6	GO:0046395	carboxylic acid catabolic process	Biological Process	4	P73560,P73043,P73375,P74582
6	GO:0019543	propionate catabolic process	Biological Process	1	P74582
6	GO:0042744	hydrogen peroxide catabolic process	Biological Process	2	P73348,P73911
6	GO:0006546	glycine catabolic process	Biological Process	1	P73560
6	GO:0009062	fatty acid catabolic process	Biological Process	1	P74582
6	GO:0006308	DNA catabolic process	Biological Process	1	P72938
6	GO:0006401	RNA catabolic process	Biological Process	2	P72659,Q55801
6	GO:0044257	cellular protein catabolic process	Biological Process	6	P74467,P54416,P74466,Q59993,P73437,Q55700
6	GO:0044247	cellular polysaccharide catabolic process	Biological Process	1	P73546
6	GO:0006787	porphyrin-containing compound catabolic process	Biological Process	2	P72849,P74133
6	GO:0019320	hexose catabolic process	Biological Process	2	P73424,P74027
6	GO:0019323	pentose catabolic process	Biological Process	1	P74061
6	GO:0000272	polysaccharide catabolic process	Biological Process	1	P73546
6	GO:0006096	glycolytic process	Biological Process	4	P52983,Q55664,P74309,P73534
6	GO:1901292	nucleoside phosphate catabolic process	Biological Process	6	P52983,Q55664,P74309,P73534,P72939,Q55910
6	GO:2000112	regulation of cellular macromolecule biosynthetic process	Biological Process	12	Q55554,P74298,P74670,Q55414,P72819,P36236,P73722,Q55622,P73294,P74395,P74518,P48939
6	GO:2001141	regulation of RNA biosynthetic process	Biological Process	8	Q55554,P74298,P74670,Q55414,P72819,P73722,Q55622,P74395
6	GO:1902679	negative regulation of RNA biosynthetic process	Biological Process	2	P73722,Q55622
6	GO:2000113	negative regulation of cellular macromolecule biosynthetic process	Biological Process	4	P73722,Q55622,P73294,P74518
6	GO:1902680	positive regulation of RNA biosynthetic process	Biological Process	1	P73722
6	GO:0042364	water-soluble vitamin biosynthetic process	Biological Process	4	Q55894,Q55852,P73002,P73362
6	GO:0042372	phylloquinone biosynthetic process	Biological Process	1	P73735
6	GO:0046394	carboxylic acid biosynthetic process	Biological Process	29	P74561,P73807,Q55805,Q59992,P52983,Q55664,P74309,P73534,P74122,P55037,P73071,P73821,P74638,Q55160,P73997,P74689,Q55512,P74569,P74667,Q55513,P54691,P73375,P74207,P73201,Q55497,P0DJF8,Q55828,Q55759,P74572
6	GO:0000105	histidine biosynthetic process	Biological Process	3	P74561,P73807,Q55805
6	GO:0006561	proline biosynthetic process	Biological Process	2	P74572,P73071
6	GO:0009073	aromatic amino acid family biosynthetic process	Biological Process	5	P74561,P73807,Q55805,Q59992,P73997
6	GO:0009229	thiamine diphosphate biosynthetic process	Biological Process	1	Q55894
6	GO:0042724	thiamine-containing compound biosynthetic process	Biological Process	1	Q55894
6	GO:0033692	cellular polysaccharide biosynthetic process	Biological Process	2	P74027,P74753
6	GO:0006260	DNA replication	Biological Process	4	Q55801,P73722,Q55499,P73012
6	GO:0006351	transcription, DNA-templated	Biological Process	13	P74565,P74395,Q55770,Q55877,Q55554,P74298,P74670,Q55414,P72819,P73722,Q55622,P73297,P74177
6	GO:0006412	translation	Biological Process	45	P73306,P74456,P74413,P36236,P74423,Q55486,P52276,Q55778,Q55187,P73201,P73294,P74518,P48939,P73312,P73308,P74226,P73318,P73315,P74267,P73305,P36237,P74410,P73299,P73014,P73319,P72851,Q55450,P23350,P74229,P48957,P48946,P73298,P73336,P73296,P73320,P36239,P73636,P73313,P73316,P48958,P72866,P74071,P73311,P73289,Q55004
6	GO:0006414	translational elongation	Biological Process	1	P74518
6	GO:1901663	quinone biosynthetic process	Biological Process	1	P73735
6	GO:0000097	sulfur amino acid biosynthetic process	Biological Process	2	P0DJF8,Q55512
6	GO:0030206	chondroitin sulfate biosynthetic process	Biological Process	1	P72897
6	GO:0006779	porphyrin-containing compound biosynthetic process	Biological Process	6	P73660,P77969,Q59987,P73480,P51634,P72584
6	GO:0009108	coenzyme biosynthetic process	Biological Process	11	P52983,Q55664,P74309,P73534,P72871,P73790,Q55759,Q55894,P73735,P74638,Q55160
6	GO:0009236	cobalamin biosynthetic process	Biological Process	2	P73002,P73362
6	GO:0035998	7,8-dihydroneopterin 3'-triphosphate biosynthetic process	Biological Process	1	Q55759
6	GO:0046173	polyol biosynthetic process	Biological Process	2	P73790,Q55759
6	GO:0019319	hexose biosynthetic process	Biological Process	1	P52983
6	GO:0006633	fatty acid biosynthetic process	Biological Process	2	P74638,Q55160
6	GO:0009103	lipopolysaccharide biosynthetic process	Biological Process	1	P74753
6	GO:0000271	polysaccharide biosynthetic process	Biological Process	3	P74027,P74753,P72834
6	GO:0032774	RNA biosynthetic process	Biological Process	14	P74565,P74395,Q55770,Q55877,P73297,P74177,Q55554,P74298,P74670,Q55414,P72819,P73722,Q55622,P73201
6	GO:0009312	oligosaccharide biosynthetic process	Biological Process	1	P74753
6	GO:0071616	acyl-CoA biosynthetic process	Biological Process	2	P74638,Q55160
6	GO:0046390	ribose phosphate biosynthetic process	Biological Process	19	P52983,Q55664,P74309,P73534,P49057,P74494,P73853,Q55498,P74384,P74232,P17253,P27180,P26533,P27183,P27181,P27182,P72641,P74638,Q55160
6	GO:1901293	nucleoside phosphate biosynthetic process	Biological Process	19	P52983,Q55664,P74309,P73534,P49057,P74494,P73853,Q55498,P74384,P74232,P17253,P27180,P26533,P27183,P27181,P27182,P72641,P74638,Q55160
6	GO:1901659	glycosyl compound biosynthetic process	Biological Process	4	P0DJF8,P49057,P74494,P73853
6	GO:0042619	poly-hydroxybutyrate biosynthetic process	Biological Process	1	P73545
6	GO:0006402	mRNA catabolic process	Biological Process	1	P72659
6	GO:0045892	negative regulation of transcription, DNA-templated	Biological Process	2	P73722,Q55622
6	GO:0043155	negative regulation of photosynthesis, light reaction	Biological Process	2	P73437,Q55700
6	GO:0045893	positive regulation of transcription, DNA-templated	Biological Process	1	P73722
6	GO:0042548	regulation of photosynthesis, light reaction	Biological Process	4	P73437,Q55700,P10549,Q55332
6	GO:0006355	regulation of transcription, DNA-templated	Biological Process	8	P73722,Q55622,P74395,Q55554,P74298,P74670,Q55414,P72819
6	GO:0010608	posttranscriptional regulation of gene expression	Biological Process	4	P36236,P73294,P74518,P48939
6	GO:0006782	protoporphyrinogen IX biosynthetic process	Biological Process	2	P73660,P77969
6	GO:0036068	light-independent chlorophyll biosynthetic process	Biological Process	1	P72584
6	GO:0006555	methionine metabolic process	Biological Process	2	P0DJF8,Q55512
6	GO:0006772	thiamine metabolic process	Biological Process	1	Q55894
6	GO:0006098	pentose-phosphate shunt	Biological Process	4	P74061,P72797,P52208,P73411
6	GO:0009052	pentose-phosphate shunt, non-oxidative branch	Biological Process	1	P74061
6	GO:0019752	carboxylic acid metabolic process	Biological Process	40	P74561,P73807,Q55805,Q59992,P73560,P52983,Q55664,P74309,P73534,P74582,P74423,Q55486,P52276,Q55778,Q55187,P73201,P73821,P74122,P55037,P73043,P49057,P73002,P73071,P73375,P74638,Q55160,P73997,P74689,Q55512,P74569,P74667,Q55513,P54691,P74207,Q55497,P0DJF8,P52208,Q55828,Q55759,P74572
6	GO:0010206	photosystem II repair	Biological Process	3	P74367,P73437,Q55700
6	GO:0010207	photosystem II assembly	Biological Process	3	P10549,P74367,P73956
6	GO:0009396	folic acid-containing compound biosynthetic process	Biological Process	1	Q55759
6	GO:0046653	tetrahydrofolate metabolic process	Biological Process	1	Q55759
6	GO:0006568	tryptophan metabolic process	Biological Process	2	P74561,Q59992
6	GO:0016310	phosphorylation	Biological Process	8	P52983,Q55664,P74309,P73534,Q55178,P74044,Q55429,P73286
6	GO:0009231	riboflavin biosynthetic process	Biological Process	1	Q55852
6	GO:0006167	AMP biosynthetic process	Biological Process	2	P74384,P72641
6	GO:0006101	citrate metabolic process	Biological Process	1	P74582
6	GO:0019541	propionate metabolic process	Biological Process	1	P74582
6	GO:0006754	ATP biosynthetic process	Biological Process	10	P52983,Q55664,P74309,P73534,P27180,P26533,P27183,P27181,P17253,P27182
6	GO:0006729	tetrahydrobiopterin biosynthetic process	Biological Process	2	P73790,Q55759
6	GO:0071266	'de novo' L-methionine biosynthetic process	Biological Process	1	Q55512
6	GO:0071267	L-methionine salvage	Biological Process	1	P0DJF8
6	GO:0006166	purine ribonucleoside salvage	Biological Process	1	P0DJF8
6	GO:0032261	purine nucleotide salvage	Biological Process	1	P72641
6	GO:0046459	short-chain fatty acid metabolic process	Biological Process	1	P74582
6	GO:0046401	lipopolysaccharide core region metabolic process	Biological Process	1	P74753
6	GO:0006265	DNA topological change	Biological Process	2	P73810,P73077
6	GO:0006281	DNA repair	Biological Process	2	P74737,P73012
6	GO:0006310	DNA recombination	Biological Process	2	P74737,P73012
6	GO:0022616	DNA strand elongation	Biological Process	1	Q55801
6	GO:0033567	DNA replication, Okazaki fragment processing	Biological Process	1	Q55801
6	GO:0043137	DNA replication, removal of RNA primer	Biological Process	1	Q55801
6	GO:0006029	proteoglycan metabolic process	Biological Process	1	P72897
6	GO:0006073	cellular glucan metabolic process	Biological Process	2	P74027,P73546
6	GO:0006464	cellular protein modification process	Biological Process	20	P73747,Q55013,P73660,Q54714,Q01952,P72870,Q54715,Q01951,P74551,P74102,Q55544,Q55445,P05429,Q55274,P09193,P09192,P29254,P29255,Q55178,P72622
6	GO:0030091	protein repair	Biological Process	3	P74367,P73437,Q55700
6	GO:0019521	D-gluconate metabolic process	Biological Process	1	P52208
6	GO:0006733	oxidoreduction coenzyme metabolic process	Biological Process	8	P52983,Q55664,P74309,P73534,P72797,P52208,P73411,P74061
6	GO:0015994	chlorophyll metabolic process	Biological Process	5	P73660,Q59987,P73480,P51634,P72584
6	GO:0046501	protoporphyrinogen IX metabolic process	Biological Process	2	P73660,P77969
6	GO:0044042	glucan metabolic process	Biological Process	2	P74027,P73546
6	GO:0016070	RNA metabolic process	Biological Process	24	P73298,P36236,P74565,P74395,Q55770,Q55877,P73297,P74177,Q55554,P74298,P74670,Q55414,P72819,P54123,P72659,P74423,Q55486,P52276,Q55778,Q55187,P73201,P73722,Q55622,Q55801
6	GO:0090305	nucleic acid phosphodiester bond hydrolysis	Biological Process	1	Q55801
6	GO:0009082	branched-chain amino acid biosynthetic process	Biological Process	5	P54691,P74689,Q55512,P73375,P74207
6	GO:0019877	diaminopimelate biosynthetic process	Biological Process	2	Q55512,Q55513
6	GO:1901607	alpha-amino acid biosynthetic process	Biological Process	21	P74561,P73807,Q55805,Q59992,P74122,P55037,P73071,P73821,Q55512,P74569,P74667,Q55513,P54691,P74689,P73375,P74207,P73201,Q55497,P0DJF8,Q55828,P74572
6	GO:1901606	alpha-amino acid catabolic process	Biological Process	3	P73560,P73043,P73375
6	GO:0006549	isoleucine metabolic process	Biological Process	4	P54691,P74689,Q55512,P73375
6	GO:0006551	leucine metabolic process	Biological Process	2	P54691,P74207
6	GO:0006573	valine metabolic process	Biological Process	2	P54691,P74689
6	GO:0043039	tRNA aminoacylation	Biological Process	6	P74423,Q55486,P52276,Q55778,Q55187,P73201
6	GO:0009089	lysine biosynthetic process via diaminopimelate	Biological Process	5	Q55828,P74667,Q55512,Q55513,P74569
6	GO:0000052	citrulline metabolic process	Biological Process	1	Q55497
6	GO:0006591	ornithine metabolic process	Biological Process	2	P74122,Q55497
6	GO:0009064	glutamine family amino acid metabolic process	Biological Process	9	P74122,P55037,P73043,P49057,Q55805,P73002,P73071,Q55497,P74572
6	GO:0009066	aspartate family amino acid metabolic process	Biological Process	7	P73375,Q55512,P74569,P74667,Q55513,P0DJF8,Q55828
6	GO:0009069	serine family amino acid metabolic process	Biological Process	4	P73560,P73821,P74569,P73201
6	GO:0051603	proteolysis involved in cellular protein catabolic process	Biological Process	4	P74467,P54416,P74466,Q59993
6	GO:0097428	protein maturation by iron-sulfur cluster transfer	Biological Process	1	P74596
6	GO:0006006	glucose metabolic process	Biological Process	3	P52983,P73411,P74027
6	GO:0006012	galactose metabolic process	Biological Process	2	P73424,P74027
6	GO:0019566	arabinose metabolic process	Biological Process	1	Q55841
6	GO:0034311	diol metabolic process	Biological Process	2	P73790,Q55759
6	GO:0009117	nucleotide metabolic process	Biological Process	27	P52983,Q55664,P74309,P73534,P72797,P52208,P73411,P74494,P49057,P73853,Q55498,P74384,P74232,P17253,P74061,P72939,Q55910,P27180,P26533,P27183,P27181,P27182,P74044,Q55429,P72641,P74638,Q55160
6	GO:0009123	nucleoside monophosphate metabolic process	Biological Process	17	P52983,Q55664,P74309,P73534,P49057,Q55498,P74384,P74232,P17253,P27180,P26533,P27183,P27181,P27182,P74044,Q55429,P72641
6	GO:0009132	nucleoside diphosphate metabolic process	Biological Process	4	P52983,Q55664,P74309,P73534
6	GO:0009141	nucleoside triphosphate metabolic process	Biological Process	14	P52983,Q55664,P74309,P73534,P74494,P73853,P17253,P27180,P26533,P27183,P27181,P27182,P74044,Q55429
6	GO:0033865	nucleoside bisphosphate metabolic process	Biological Process	2	P74638,Q55160
6	GO:0009259	ribonucleotide metabolic process	Biological Process	21	P52983,Q55664,P74309,P73534,P49057,P74494,P73853,Q55498,P74384,P74232,P17253,P27180,P26533,P27183,P27181,P27182,P74044,Q55429,P72641,P74638,Q55160
6	GO:2001293	malonyl-CoA metabolic process	Biological Process	2	P74638,Q55160
6	GO:0006396	RNA processing	Biological Process	5	P73298,P36236,P54123,P74423,P72659
6	GO:0009451	RNA modification	Biological Process	1	P74423
6	GO:1902412	regulation of mitotic cytokinesis	Biological Process	1	Q55899
6	GO:0071103	DNA conformation change	Biological Process	3	P73810,P73077,P73418
6	GO:0042255	ribosome assembly	Biological Process	8	P73308,P73318,P36237,P48957,P74229,P73298,P73316,P73315
6	GO:0034622	cellular protein-containing complex assembly	Biological Process	14	P73308,P73318,P36237,P48957,P74229,P73298,P73316,P10549,P74367,P73956,P72741,P74149,Q55013,P73315
6	GO:0000917	division septum assembly	Biological Process	1	Q55899
6	GO:0043624	cellular protein complex disassembly	Biological Process	1	P74456
6	GO:0031554	regulation of DNA-templated transcription, termination	Biological Process	1	P74395
6	GO:0010027	thylakoid membrane organization	Biological Process	2	P73437,Q55700
6	GO:0030003	cellular cation homeostasis	Biological Process	3	P73321,P73287,Q55274
6	GO:1903436	regulation of mitotic cytokinetic process	Biological Process	1	Q55899
6	GO:0000918	division septum site selection	Biological Process	1	Q55899
6	GO:0090609	single-species submerged biofilm formation	Biological Process	1	Q55414
6	GO:0010106	cellular response to iron ion starvation	Biological Process	1	Q55274
6	GO:0034614	cellular response to reactive oxygen species	Biological Process	1	P73911
6	GO:0034620	cellular response to unfolded protein	Biological Process	1	P22358
6	GO:0070301	cellular response to hydrogen peroxide	Biological Process	1	P73911
6	GO:0009252	peptidoglycan biosynthetic process	Biological Process	1	P74216
6	GO:0071766	Actinobacterium-type cell wall biogenesis	Biological Process	1	P72897
6	GO:0043709	cell adhesion involved in single-species biofilm formation	Biological Process	1	Q55414
6	GO:0071973	bacterial-type flagellum-dependent cell motility	Biological Process	1	Q55414
6	GO:0009642	response to light intensity	Biological Process	2	P73437,Q55700
6	GO:0033365	protein localization to organelle	Biological Process	3	P73930,Q55501,P74214
6	GO:0072657	protein localization to membrane	Biological Process	3	P73930,Q55501,P74214
6	GO:0002790	peptide secretion	Biological Process	8	P74189,P74175,P73010,P74508,P38382,P73357,P74176,P74664
6	GO:0006812	cation transport	Biological Process	10	P73213,P73287,Q55687,P27180,P26533,P27183,P27181,P17253,P27182,P72799
6	GO:0006820	anion transport	Biological Process	3	P74390,Q55199,P72799
6	GO:0034220	ion transmembrane transport	Biological Process	10	P27180,P26533,P27183,P27181,P17253,P27182,Q55199,P72799,Q55687,P73553
6	GO:0071806	protein transmembrane transport	Biological Process	4	P74176,P38382,P73010,P74664
6	GO:0090662	ATP hydrolysis coupled transmembrane transport	Biological Process	1	P27182
6	GO:0008643	carbohydrate transport	Biological Process	3	P73409,P15730,Q59991
6	GO:0015711	organic anion transport	Biological Process	1	P74390
6	GO:0015833	peptide transport	Biological Process	18	P38382,P73930,Q55501,P74214,P73472,P74189,P74175,P73010,P74508,P73357,Q55511,P72603,P72942,P72604,P72941,Q55834,P74176,P74664
6	GO:0015849	organic acid transport	Biological Process	1	P74390
6	GO:0006865	amino acid transport	Biological Process	1	P74390
6	GO:0042886	amide transport	Biological Process	18	P38382,P73930,Q55501,P74214,P73472,P74189,P74175,P73010,P74508,P73357,Q55511,P72603,P72942,P72604,P72941,Q55834,P74176,P74664
6	GO:0017038	protein import	Biological Process	3	P72604,P72941,Q55834
6	GO:0072599	establishment of protein localization to endoplasmic reticulum	Biological Process	3	P73930,Q55501,P74214
6	GO:0006612	protein targeting to membrane	Biological Process	3	P73930,Q55501,P74214
6	GO:0006605	protein targeting	Biological Process	4	P73930,Q55501,P74214,P38382
6	GO:0065002	intracellular protein transmembrane transport	Biological Process	1	P38382
6	GO:0030104	water homeostasis	Biological Process	1	P73553
6	GO:0050801	ion homeostasis	Biological Process	7	P73321,P73287,Q55274,Q55835,P72827,P72849,P74133
6	GO:0051352	negative regulation of ligase activity	Biological Process	1	P73124
6	GO:0051345	positive regulation of hydrolase activity	Biological Process	1	Q55499
6	GO:0051095	regulation of helicase activity	Biological Process	1	Q55499
6	GO:1905478	regulation of glutamate-ammonia ligase activity	Biological Process	1	P73124
6	GO:0006364	rRNA processing	Biological Process	3	P73298,P36236,P54123
6	GO:0000027	ribosomal large subunit assembly	Biological Process	4	P73308,P73318,P36237,P48957
6	GO:0000028	ribosomal small subunit assembly	Biological Process	3	P74229,P73298,P73316
6	GO:0000470	maturation of LSU-rRNA	Biological Process	1	P36236
6	GO:0030490	maturation of SSU-rRNA	Biological Process	1	P73298
7	GO:0005978	glycogen biosynthetic process	Biological Process	1	P74027
7	GO:0005980	glycogen catabolic process	Biological Process	1	P73546
7	GO:0046219	indolalkylamine biosynthetic process	Biological Process	2	P74561,Q59992
7	GO:0042401	cellular biogenic amine biosynthetic process	Biological Process	2	P74561,Q59992
7	GO:0006164	purine nucleotide biosynthetic process	Biological Process	19	P52983,Q55664,P74309,P73534,P49057,P74494,P73853,Q55498,P74384,P74232,P17253,P27180,P26533,P27183,P27181,P27182,P72641,P74638,Q55160
7	GO:0034033	purine nucleoside bisphosphate biosynthetic process	Biological Process	2	P74638,Q55160
7	GO:0042451	purine nucleoside biosynthetic process	Biological Process	4	P0DJF8,P49057,P74494,P73853
7	GO:0019363	pyridine nucleotide biosynthetic process	Biological Process	4	P52983,Q55664,P74309,P73534
7	GO:0006221	pyrimidine nucleotide biosynthetic process	Biological Process	1	P74494
7	GO:0046134	pyrimidine nucleoside biosynthetic process	Biological Process	1	P74494
7	GO:0009150	purine ribonucleotide metabolic process	Biological Process	21	P52983,Q55664,P74309,P73534,P49057,P74494,P73853,Q55498,P74384,P74232,P17253,P27180,P26533,P27183,P27181,P27182,P74044,Q55429,P72641,P74638,Q55160
7	GO:0046128	purine ribonucleoside metabolic process	Biological Process	4	P0DJF8,P49057,P74494,P73853
7	GO:0046496	nicotinamide nucleotide metabolic process	Biological Process	8	P52983,Q55664,P74309,P73534,P72797,P52208,P73411,P74061
7	GO:0046131	pyrimidine ribonucleoside metabolic process	Biological Process	1	P74494
7	GO:0009218	pyrimidine ribonucleotide metabolic process	Biological Process	1	P74494
7	GO:0006448	regulation of translational elongation	Biological Process	1	P74518
7	GO:0045900	negative regulation of translational elongation	Biological Process	1	P74518
7	GO:0006024	glycosaminoglycan biosynthetic process	Biological Process	2	P74216,P72897
7	GO:0006027	glycosaminoglycan catabolic process	Biological Process	2	P73736,P73581
7	GO:0000270	peptidoglycan metabolic process	Biological Process	3	P74216,P73736,P73581
7	GO:1903510	mucopolysaccharide metabolic process	Biological Process	1	P72897
7	GO:0042455	ribonucleoside biosynthetic process	Biological Process	4	P0DJF8,P49057,P74494,P73853
7	GO:0030166	proteoglycan biosynthetic process	Biological Process	1	P72897
7	GO:0043649	dicarboxylic acid catabolic process	Biological Process	1	P73043
7	GO:0072329	monocarboxylic acid catabolic process	Biological Process	1	P74582
7	GO:0019629	propionate catabolic process, 2-methylcitrate cycle	Biological Process	1	P74582
7	GO:0019464	glycine decarboxylation via glycine cleavage system	Biological Process	1	P73560
7	GO:0019626	short-chain fatty acid catabolic process	Biological Process	1	P74582
7	GO:0010304	PSII associated light-harvesting complex II catabolic process	Biological Process	2	P73437,Q55700
7	GO:0019388	galactose catabolic process	Biological Process	2	P73424,P74027
7	GO:0009251	glucan catabolic process	Biological Process	1	P73546
7	GO:0009166	nucleotide catabolic process	Biological Process	6	P52983,Q55664,P74309,P73534,P72939,Q55910
7	GO:1903506	regulation of nucleic acid-templated transcription	Biological Process	8	Q55554,P74298,P74670,Q55414,P72819,P73722,Q55622,P74395
7	GO:1903507	negative regulation of nucleic acid-templated transcription	Biological Process	2	P73722,Q55622
7	GO:1903508	positive regulation of nucleic acid-templated transcription	Biological Process	1	P73722
7	GO:0043650	dicarboxylic acid biosynthetic process	Biological Process	4	P55037,P73997,Q55512,Q55513
7	GO:0072330	monocarboxylic acid biosynthetic process	Biological Process	6	P52983,Q55664,P74309,P73534,P74638,Q55160
7	GO:0000162	tryptophan biosynthetic process	Biological Process	2	P74561,Q59992
7	GO:0009228	thiamine biosynthetic process	Biological Process	1	Q55894
7	GO:0009250	glucan biosynthetic process	Biological Process	1	P74027
7	GO:0006261	DNA-dependent DNA replication	Biological Process	1	Q55801
7	GO:0001121	bacterial transcription	Biological Process	1	P74565
7	GO:0006353	DNA-templated transcription, termination	Biological Process	3	P74395,Q55770,Q55877
7	GO:0006352	DNA-templated transcription, initiation	Biological Process	1	P74565
7	GO:0002181	cytoplasmic translation	Biological Process	2	P74456,P73306
7	GO:0006415	translational termination	Biological Process	1	P74456
7	GO:0006418	tRNA aminoacylation for protein translation	Biological Process	6	P74423,Q55486,P52276,Q55778,Q55187,P73201
7	GO:0009086	methionine biosynthetic process	Biological Process	2	P0DJF8,Q55512
7	GO:0034312	diol biosynthetic process	Biological Process	2	P73790,Q55759
7	GO:0006094	gluconeogenesis	Biological Process	1	P52983
7	GO:0009244	lipopolysaccharide core region biosynthetic process	Biological Process	1	P74753
7	GO:0097056	selenocysteinyl-tRNA(Sec) biosynthetic process	Biological Process	1	P73201
7	GO:0097659	nucleic acid-templated transcription	Biological Process	13	P74565,P74395,Q55770,Q55877,P73297,P74177,Q55554,P74298,P74670,Q55414,P72819,P73722,Q55622
7	GO:2001295	malonyl-CoA biosynthetic process	Biological Process	2	P74638,Q55160
7	GO:0009260	ribonucleotide biosynthetic process	Biological Process	19	P52983,Q55664,P74309,P73534,P49057,P74494,P73853,Q55498,P74384,P74232,P17253,P27180,P26533,P27183,P27181,P27182,P72641,P74638,Q55160
7	GO:0009124	nucleoside monophosphate biosynthetic process	Biological Process	15	P52983,Q55664,P74309,P73534,P49057,Q55498,P74384,P74232,P17253,P27180,P26533,P27183,P27181,P27182,P72641
7	GO:0009142	nucleoside triphosphate biosynthetic process	Biological Process	12	P52983,Q55664,P74309,P73534,P74494,P73853,P17253,P27180,P26533,P27183,P27181,P27182
7	GO:0009165	nucleotide biosynthetic process	Biological Process	19	P52983,Q55664,P74309,P73534,P49057,P74494,P73853,Q55498,P74384,P74232,P17253,P27180,P26533,P27183,P27181,P27182,P72641,P74638,Q55160
7	GO:0033866	nucleoside bisphosphate biosynthetic process	Biological Process	2	P74638,Q55160
7	GO:0042549	photosystem II stabilization	Biological Process	2	P10549,Q55332
7	GO:0032787	monocarboxylic acid metabolic process	Biological Process	8	P52983,Q55664,P74309,P73534,P74638,Q55160,P52208,P74582
7	GO:0043648	dicarboxylic acid metabolic process	Biological Process	8	P55037,P73043,P74667,Q55512,Q55513,P74569,P73997,Q55828
7	GO:0072350	tricarboxylic acid metabolic process	Biological Process	1	P74582
7	GO:0046654	tetrahydrofolate biosynthetic process	Biological Process	1	Q55759
7	GO:0006468	protein phosphorylation	Biological Process	1	Q55178
7	GO:0046939	nucleotide phosphorylation	Biological Process	4	P52983,Q55664,P74309,P73534
7	GO:0044208	'de novo' AMP biosynthetic process	Biological Process	1	P74384
7	GO:0044209	AMP salvage	Biological Process	1	P72641
7	GO:0015986	ATP synthesis coupled proton transport	Biological Process	6	P27180,P26533,P27183,P27181,P17253,P27182
7	GO:0019509	L-methionine salvage from methylthioadenosine	Biological Process	1	P0DJF8
7	GO:0006271	DNA strand elongation involved in DNA replication	Biological Process	1	Q55801
7	GO:0050654	chondroitin sulfate proteoglycan metabolic process	Biological Process	1	P72897
7	GO:0017006	protein-tetrapyrrole linkage	Biological Process	2	P73747,Q55013
7	GO:0018065	protein-cofactor linkage	Biological Process	1	P73660
7	GO:0018193	peptidyl-amino acid modification	Biological Process	1	P73660
7	GO:0018298	protein-chromophore linkage	Biological Process	15	Q54714,Q01952,P72870,Q54715,Q01951,P74551,P74102,Q55544,Q55445,P05429,Q55274,P09193,P09192,P29254,P29255
7	GO:0006273	lagging strand elongation	Biological Process	1	Q55801
7	GO:0016071	mRNA metabolic process	Biological Process	1	P72659
7	GO:0034660	ncRNA metabolic process	Biological Process	9	P73298,P36236,P54123,P74423,Q55486,P52276,Q55778,Q55187,P73201
7	GO:0090501	RNA phosphodiester bond hydrolysis	Biological Process	1	Q55801
7	GO:0009097	isoleucine biosynthetic process	Biological Process	4	P54691,P74689,Q55512,P73375
7	GO:0009098	leucine biosynthetic process	Biological Process	2	P54691,P74207
7	GO:0009099	valine biosynthetic process	Biological Process	2	P54691,P74689
7	GO:0006592	ornithine biosynthetic process	Biological Process	1	P74122
7	GO:0009067	aspartate family amino acid biosynthetic process	Biological Process	6	Q55512,P74569,P74667,Q55513,P0DJF8,Q55828
7	GO:0009070	serine family amino acid biosynthetic process	Biological Process	3	P73821,P74569,P73201
7	GO:0009084	glutamine family amino acid biosynthetic process	Biological Process	5	P74122,P55037,P73071,Q55497,P74572
7	GO:0019240	citrulline biosynthetic process	Biological Process	1	Q55497
7	GO:0009065	glutamine family amino acid catabolic process	Biological Process	1	P73043
7	GO:0009068	aspartate family amino acid catabolic process	Biological Process	1	P73375
7	GO:0009071	serine family amino acid catabolic process	Biological Process	1	P73560
7	GO:0033362	lysine biosynthetic process via diaminopimelate, diaminopimelate-aminotransferase pathway	Biological Process	1	Q55828
7	GO:0042450	arginine biosynthetic process via ornithine	Biological Process	1	Q55497
7	GO:0006525	arginine metabolic process	Biological Process	2	P74122,Q55497
7	GO:0006536	glutamate metabolic process	Biological Process	2	P55037,P73043
7	GO:0006541	glutamine metabolic process	Biological Process	4	P55037,P49057,Q55805,P73002
7	GO:0006553	lysine metabolic process	Biological Process	5	P74667,Q55512,Q55513,P74569,Q55828
7	GO:0006566	threonine metabolic process	Biological Process	3	P73375,Q55512,P74569
7	GO:0006563	L-serine metabolic process	Biological Process	1	P73821
7	GO:0009092	homoserine metabolic process	Biological Process	1	P74569
7	GO:0016259	selenocysteine metabolic process	Biological Process	1	P73201
7	GO:0006515	protein quality control for misfolded or incompletely synthesized proteins	Biological Process	4	P74467,P54416,P74466,Q59993
7	GO:0046373	L-arabinose metabolic process	Biological Process	1	Q55841
7	GO:0009126	purine nucleoside monophosphate metabolic process	Biological Process	17	P52983,Q55664,P74309,P73534,P49057,Q55498,P74384,P74232,P17253,P27180,P26533,P27183,P27181,P27182,P74044,Q55429,P72641
7	GO:0009161	ribonucleoside monophosphate metabolic process	Biological Process	17	P52983,Q55664,P74309,P73534,P49057,Q55498,P74384,P74232,P17253,P27180,P26533,P27183,P27181,P27182,P74044,Q55429,P72641
7	GO:0006165	nucleoside diphosphate phosphorylation	Biological Process	4	P52983,Q55664,P74309,P73534
7	GO:0009135	purine nucleoside diphosphate metabolic process	Biological Process	4	P52983,Q55664,P74309,P73534
7	GO:0009185	ribonucleoside diphosphate metabolic process	Biological Process	4	P52983,Q55664,P74309,P73534
7	GO:0009144	purine nucleoside triphosphate metabolic process	Biological Process	14	P52983,Q55664,P74309,P73534,P74494,P73853,P17253,P27180,P26533,P27183,P27181,P27182,P74044,Q55429
7	GO:0009147	pyrimidine nucleoside triphosphate metabolic process	Biological Process	1	P74494
7	GO:0009199	ribonucleoside triphosphate metabolic process	Biological Process	14	P52983,Q55664,P74309,P73534,P74494,P73853,P17253,P27180,P26533,P27183,P27181,P27182,P74044,Q55429
7	GO:0033875	ribonucleoside bisphosphate metabolic process	Biological Process	2	P74638,Q55160
7	GO:0034470	ncRNA processing	Biological Process	4	P73298,P36236,P54123,P74423
7	GO:0006400	tRNA modification	Biological Process	1	P74423
7	GO:0006323	DNA packaging	Biological Process	1	P73418
7	GO:0010275	NAD(P)H dehydrogenase complex assembly	Biological Process	1	P72741
7	GO:0017004	cytochrome complex assembly	Biological Process	2	Q55013,P74149
7	GO:0031564	transcription antitermination	Biological Process	1	P74395
7	GO:0006875	cellular metal ion homeostasis	Biological Process	3	P73321,P73287,Q55274
7	GO:0009644	response to high light intensity	Biological Process	2	P73437,Q55700
7	GO:0070972	protein localization to endoplasmic reticulum	Biological Process	3	P73930,Q55501,P74214
7	GO:0030001	metal ion transport	Biological Process	3	P73287,Q55687,P73213
7	GO:0015672	monovalent inorganic cation transport	Biological Process	6	P27180,P26533,P27183,P27181,P17253,P27182
7	GO:0072512	trivalent inorganic cation transport	Biological Process	1	Q55687
7	GO:0098655	cation transmembrane transport	Biological Process	8	P27180,P26533,P27183,P27181,P17253,P27182,Q55687,P72799
7	GO:0099132	ATP hydrolysis coupled cation transmembrane transport	Biological Process	1	P27182
7	GO:0015698	inorganic anion transport	Biological Process	1	Q55199
7	GO:0098656	anion transmembrane transport	Biological Process	2	Q55199,P72799
7	GO:0098660	inorganic ion transmembrane transport	Biological Process	8	P27180,P26533,P27183,P27181,P17253,P27182,Q55199,Q55687
7	GO:0043952	protein transport by the Sec complex	Biological Process	1	P38382
7	GO:0043953	protein transport by the Tat complex	Biological Process	1	P73010
7	GO:0098776	protein transport across the cell outer membrane	Biological Process	1	P74664
7	GO:0099131	ATP hydrolysis coupled ion transmembrane transport	Biological Process	1	P27182
7	GO:0046942	carboxylic acid transport	Biological Process	1	P74390
7	GO:0045047	protein targeting to ER	Biological Process	3	P73930,Q55501,P74214
7	GO:0006613	cotranslational protein targeting to membrane	Biological Process	3	P73930,Q55501,P74214
7	GO:0055080	cation homeostasis	Biological Process	7	P73321,P73287,Q55274,Q55835,P72827,P72849,P74133
7	GO:0098771	inorganic ion homeostasis	Biological Process	7	P73321,P73287,Q55274,Q55835,P72827,P72849,P74133
7	GO:1905479	negative regulation of glutamate-ammonia ligase activity	Biological Process	1	P73124
7	GO:0051096	positive regulation of helicase activity	Biological Process	1	Q55499
7	GO:0000462	maturation of SSU-rRNA from tricistronic rRNA transcript (SSU-rRNA, 5.8S rRNA, LSU-rRNA)	Biological Process	1	P73298
8	GO:0009152	purine ribonucleotide biosynthetic process	Biological Process	19	P52983,Q55664,P74309,P73534,P49057,P74494,P73853,Q55498,P74384,P74232,P17253,P27180,P26533,P27183,P27181,P27182,P72641,P74638,Q55160
8	GO:0046129	purine ribonucleoside biosynthetic process	Biological Process	4	P0DJF8,P49057,P74494,P73853
8	GO:0019359	nicotinamide nucleotide biosynthetic process	Biological Process	4	P52983,Q55664,P74309,P73534
8	GO:0009220	pyrimidine ribonucleotide biosynthetic process	Biological Process	1	P74494
8	GO:0046132	pyrimidine ribonucleoside biosynthetic process	Biological Process	1	P74494
8	GO:0046031	ADP metabolic process	Biological Process	4	P52983,Q55664,P74309,P73534
8	GO:0046037	GMP metabolic process	Biological Process	1	P49057
8	GO:0046039	GTP metabolic process	Biological Process	2	P74494,P73853
8	GO:0046040	IMP metabolic process	Biological Process	3	Q55498,P74384,P74232
8	GO:1901068	guanosine-containing compound metabolic process	Biological Process	3	P49057,P74494,P73853
8	GO:0006739	NADP metabolic process	Biological Process	4	P72797,P52208,P73411,P74061
8	GO:0046036	CTP metabolic process	Biological Process	1	P74494
8	GO:0046051	UTP metabolic process	Biological Process	1	P74494
8	GO:0009253	peptidoglycan catabolic process	Biological Process	2	P73736,P73581
8	GO:0050650	chondroitin sulfate proteoglycan biosynthetic process	Biological Process	1	P72897
8	GO:0006538	glutamate catabolic process	Biological Process	1	P73043
8	GO:0033499	galactose catabolic process via UDP-galactose	Biological Process	1	P73424
8	GO:0006537	glutamate biosynthetic process	Biological Process	1	P55037
8	GO:0009423	chorismate biosynthetic process	Biological Process	1	P73997
8	GO:0042866	pyruvate biosynthetic process	Biological Process	4	P52983,Q55664,P74309,P73534
8	GO:0001123	transcription initiation from bacterial-type RNA polymerase promoter	Biological Process	1	P74565
8	GO:0002184	cytoplasmic translational termination	Biological Process	1	P74456
8	GO:0006419	alanyl-tRNA aminoacylation	Biological Process	1	P74423
8	GO:0006420	arginyl-tRNA aminoacylation	Biological Process	1	Q55486
8	GO:0006421	asparaginyl-tRNA aminoacylation	Biological Process	1	P52276
8	GO:0006424	glutamyl-tRNA aminoacylation	Biological Process	1	Q55778
8	GO:0006432	phenylalanyl-tRNA aminoacylation	Biological Process	1	Q55187
8	GO:0006434	seryl-tRNA aminoacylation	Biological Process	1	P73201
8	GO:0009127	purine nucleoside monophosphate biosynthetic process	Biological Process	15	P52983,Q55664,P74309,P73534,P49057,Q55498,P74384,P74232,P17253,P27180,P26533,P27183,P27181,P27182,P72641
8	GO:0009156	ribonucleoside monophosphate biosynthetic process	Biological Process	15	P52983,Q55664,P74309,P73534,P49057,Q55498,P74384,P74232,P17253,P27180,P26533,P27183,P27181,P27182,P72641
8	GO:0009145	purine nucleoside triphosphate biosynthetic process	Biological Process	12	P52983,Q55664,P74309,P73534,P74494,P73853,P17253,P27180,P26533,P27183,P27181,P27182
8	GO:0009148	pyrimidine nucleoside triphosphate biosynthetic process	Biological Process	1	P74494
8	GO:0009201	ribonucleoside triphosphate biosynthetic process	Biological Process	12	P52983,Q55664,P74309,P73534,P74494,P73853,P17253,P27180,P26533,P27183,P27181,P27182
8	GO:0034030	ribonucleoside bisphosphate biosynthetic process	Biological Process	2	P74638,Q55160
8	GO:0006090	pyruvate metabolic process	Biological Process	4	P52983,Q55664,P74309,P73534
8	GO:0046417	chorismate metabolic process	Biological Process	1	P73997
8	GO:0017003	protein-heme linkage	Biological Process	1	Q55013
8	GO:0017007	protein-bilin linkage	Biological Process	1	P73747
8	GO:0018160	peptidyl-pyrromethane cofactor linkage	Biological Process	1	P73660
8	GO:0018198	peptidyl-cysteine modification	Biological Process	1	P73660
8	GO:0006399	tRNA metabolic process	Biological Process	6	P74423,Q55486,P52276,Q55778,Q55187,P73201
8	GO:0016072	rRNA metabolic process	Biological Process	3	P73298,P36236,P54123
8	GO:0090502	RNA phosphodiester bond hydrolysis, endonucleolytic	Biological Process	1	Q55801
8	GO:0009085	lysine biosynthetic process	Biological Process	5	P74667,Q55512,Q55513,P74569,Q55828
8	GO:0009088	threonine biosynthetic process	Biological Process	2	Q55512,P74569
8	GO:0006564	L-serine biosynthetic process	Biological Process	1	P73821
8	GO:0009090	homoserine biosynthetic process	Biological Process	1	P74569
8	GO:0016260	selenocysteine biosynthetic process	Biological Process	1	P73201
8	GO:0006526	arginine biosynthetic process	Biological Process	2	Q55497,P74122
8	GO:0006567	threonine catabolic process	Biological Process	1	P73375
8	GO:0009167	purine ribonucleoside monophosphate metabolic process	Biological Process	17	P52983,Q55664,P74309,P73534,P49057,Q55498,P74384,P74232,P17253,P27180,P26533,P27183,P27181,P27182,P74044,Q55429,P72641
8	GO:0009179	purine ribonucleoside diphosphate metabolic process	Biological Process	4	P52983,Q55664,P74309,P73534
8	GO:0009205	purine ribonucleoside triphosphate metabolic process	Biological Process	14	P52983,Q55664,P74309,P73534,P74494,P73853,P17253,P27180,P26533,P27183,P27181,P27182,P74044,Q55429
8	GO:0009208	pyrimidine ribonucleoside triphosphate metabolic process	Biological Process	1	P74494
8	GO:0008033	tRNA processing	Biological Process	1	P74423
8	GO:0030261	chromosome condensation	Biological Process	1	P73418
8	GO:0018063	cytochrome c-heme linkage	Biological Process	1	Q55013
8	GO:0046916	cellular transition metal ion homeostasis	Biological Process	3	P73321,P73287,Q55274
8	GO:0000041	transition metal ion transport	Biological Process	2	P73287,Q55687
8	GO:1902600	proton transmembrane transport	Biological Process	6	P27180,P26533,P27183,P27181,P17253,P27182
8	GO:0015682	ferric iron transport	Biological Process	1	Q55687
8	GO:0098662	inorganic cation transmembrane transport	Biological Process	7	P27180,P26533,P27183,P27181,P17253,P27182,Q55687
8	GO:0015991	ATP hydrolysis coupled proton transport	Biological Process	1	P27182
8	GO:0006817	phosphate ion transport	Biological Process	1	Q55199
8	GO:0098661	inorganic anion transmembrane transport	Biological Process	1	Q55199
8	GO:0006614	SRP-dependent cotranslational protein targeting to membrane	Biological Process	3	P73930,Q55501,P74214
8	GO:0055065	metal ion homeostasis	Biological Process	7	P73321,P73287,Q55274,Q55835,P72827,P72849,P74133
9	GO:0006177	GMP biosynthetic process	Biological Process	1	P49057
9	GO:0006183	GTP biosynthetic process	Biological Process	2	P74494,P73853
9	GO:0006188	IMP biosynthetic process	Biological Process	3	Q55498,P74384,P74232
9	GO:1901070	guanosine-containing compound biosynthetic process	Biological Process	3	P49057,P74494,P73853
9	GO:0006228	UTP biosynthetic process	Biological Process	1	P74494
9	GO:0006241	CTP biosynthetic process	Biological Process	1	P74494
9	GO:0009168	purine ribonucleoside monophosphate biosynthetic process	Biological Process	15	P52983,Q55664,P74309,P73534,P49057,Q55498,P74384,P74232,P17253,P27180,P26533,P27183,P27181,P27182,P72641
9	GO:0009206	purine ribonucleoside triphosphate biosynthetic process	Biological Process	12	P52983,Q55664,P74309,P73534,P74494,P73853,P17253,P27180,P26533,P27183,P27181,P27182
9	GO:0009209	pyrimidine ribonucleoside triphosphate biosynthetic process	Biological Process	1	P74494
9	GO:0017009	protein-phycocyanobilin linkage	Biological Process	1	P73747
9	GO:0006879	cellular iron ion homeostasis	Biological Process	3	Q55274,P73321,P73287
9	GO:0006825	copper ion transport	Biological Process	1	Q55687
9	GO:0006826	iron ion transport	Biological Process	2	Q55687,P73287
9	GO:0015985	energy coupled proton transport, down electrochemical gradient	Biological Process	6	P27180,P26533,P27183,P27181,P17253,P27182
9	GO:0015988	energy coupled proton transmembrane transport, against electrochemical gradient	Biological Process	1	P27182
9	GO:0033216	ferric iron import	Biological Process	1	Q55687
9	GO:0034755	iron ion transmembrane transport	Biological Process	1	Q55687
9	GO:0035435	phosphate ion transmembrane transport	Biological Process	1	Q55199
9	GO:0055076	transition metal ion homeostasis	Biological Process	7	P73321,P73287,Q55274,Q55835,P72827,P72849,P74133
10	GO:0006189	'de novo' IMP biosynthetic process	Biological Process	3	Q55498,P74384,P74232
10	GO:0015677	copper ion import	Biological Process	1	Q55687
10	GO:0097286	iron ion import	Biological Process	1	Q55687
10	GO:0098706	ferric iron import across cell outer membrane	Biological Process	1	Q55687
10	GO:0055072	iron ion homeostasis	Biological Process	7	P73321,P73287,Q55274,Q55835,P72827,P72849,P74133

## Sheet: MF
Level	GO_ID	Term	Type	Seqs_Num	Sequences
1	GO:0003674	molecular_function	Molecular Function	331	P22358,Q55511,P73789,Q55510,P32422,Q55013,P27319,P21697,P27320,P09190,P73492,Q55389,P09191,P26287,P74283,Q55980,P73388,P73056,P73509,P29254,P29255,P73308,P74226,P36236,P73299,P74229,P73313,Q55667,Q55187,Q55778,P74423,Q55805,Q55527,P74288,Q55177,Q55178,P73104,Q55247,Q55910,P73997,P72659,Q55436,P73885,P73930,P74214,P72931,P80507,Q55557,Q55801,P72871,P73534,P73918,P74027,P73722,P74426,P72797,P74647,…
2	GO:0140110	transcription regulator activity	Molecular Function	6	P73722,P74426,P74565,P73104,P73123,P73607
2	GO:0003824	catalytic activity	Molecular Function	226	P32422,Q55013,P27319,P21697,P27320,P09190,P73492,Q55389,P09191,P26287,P74283,Q55980,P73388,P73056,P73509,P29254,P29255,Q55805,Q55527,P74288,Q55177,Q55178,P72659,P73885,P73930,P74214,P72931,Q55511,P73789,Q55118,P73037,P72704,P22358,P73722,P74467,P54416,P74466,Q59993,P74698,P73997,P74207,P73297,P74177,P73810,P73077,P49057,Q55759,P27180,P26533,P27183,P27181,P17253,P27182,P73853,P74561,P73195,P73735,…
2	GO:0005198	structural molecule activity	Molecular Function	36	P73312,P73308,P74226,P36236,P73318,P73315,P74267,P73305,P36237,P74410,P73299,P73014,P73319,P72851,P73294,P23350,P74229,P48957,P48946,P73306,P73298,P73336,P73296,P73320,P36239,P48939,P73636,P73313,P73316,P48958,P72866,P74071,P73311,P73289,Q55004,P74596
2	GO:0005215	transporter activity	Molecular Function	29	P27180,P26533,P27183,P27181,P17253,P27182,P74176,P74044,P72603,P72942,Q55627,P73010,P74664,P73553,P54147,P73198,P73409,P15730,Q59991,P72602,P72609,P72599,Q55776,P73721,P72799,P73472,P74508,P38382,P73732
2	GO:0005488	binding	Molecular Function	210	P22358,Q55511,P73789,Q55510,P73308,P74226,P36236,P73299,P74229,P73313,Q55667,Q55187,Q55778,P74423,Q55247,Q55910,P73997,Q55436,P80507,P72659,Q55557,Q55801,P72871,P73534,P29254,P73918,P29255,P74027,P72931,P73722,P74426,P72797,P74647,P73019,Q55641,P52276,P73488,P73418,P73297,Q55622,P74565,P72947,P73104,P74177,Q55554,P72938,P73123,P74298,P73810,P74670,P73186,P73077,P74737,Q55499,Q55765,P74395,P54123,…
2	GO:0016209	antioxidant activity	Molecular Function	10	P73911,P73492,P73824,P73348,P74250,Q6ZEQ0,P77968,P72697,P73178,P72719
2	GO:0098772	molecular function regulator	Molecular Function	1	Q55247
2	GO:0060089	molecular transducer activity	Molecular Function	7	P73104,Q55445,P72602,P72609,P72599,P74102,P74295
2	GO:0140104	molecular carrier activity	Molecular Function	1	P73925
3	GO:0003700	DNA-binding transcription factor activity	Molecular Function	5	P73722,P74426,P74565,P73104,P73123
3	GO:0016987	sigma factor activity	Molecular Function	1	P74565
3	GO:0043856	anti-sigma factor antagonist activity	Molecular Function	1	P73607
3	GO:0016491	oxidoreductase activity	Molecular Function	74	P32422,Q55013,P27319,P21697,P27320,P09190,P73492,Q55389,P09191,P26287,P74283,Q55980,P73388,P73056,P73509,P29254,P29255,P73853,P73195,P73735,P72834,Q55512,P73911,P74044,P73287,Q55318,P73411,P72849,P74133,P54206,P73824,P73348,P74250,Q6ZEQ0,P52208,P73821,P74572,P77968,P72622,Q55429,P72697,Q6YRW7,Q55687,P74018,P05429,P09193,P09192,P27589,P26290,Q57038,P74149,P73146,P10549,P52231,P52232,Q55194,P55037,…
3	GO:0016740	transferase activity	Molecular Function	38	Q55805,Q55527,P74288,Q55177,Q55178,P73297,P74177,P72641,P74122,P74569,P54691,P73071,P72648,P73807,P73660,P72871,P74494,Q55497,P72659,P74745,P73534,P72797,P72897,P73546,P74753,P73705,P74360,P74712,P74216,Q55828,P73286,P74638,P74344,Q55667,Q55183,P0DJF8,Q55414,P74060
3	GO:0016787	hydrolase activity	Molecular Function	59	P72659,P73885,P73930,P74214,P72931,P22358,P73722,P74467,P54416,P74466,Q59993,P74698,P73077,Q55759,P27180,P26533,P27183,P27181,P17253,P27182,P74176,P73437,Q55700,Q55510,Q55701,P74474,P74114,P74571,P74002,Q55805,P80507,P73012,P54123,Q55801,P72938,Q55476,Q6YRT3,Q55791,P72730,P74737,Q55641,P73736,P73581,P73163,P73721,P72799,P49057,Q55579,P73597,Q55852,P73002,Q55841,P74527,P72939,Q55557,P74341,Q55910,…
3	GO:0016829	lyase activity	Molecular Function	26	P73997,P74207,P74582,P74384,Q55136,P74689,Q55664,P74309,P73043,P72786,P77969,P73375,Q59992,P73790,Q55367,Q55513,Q55894,P74690,Q55557,P54206,Q55544,P72652,P73638,P73747,Q55805,P72807
3	GO:0016853	isomerase activity	Molecular Function	17	Q55511,P73789,Q55118,P73037,P72704,P73810,P73077,P74561,P73424,P52983,P74027,P74061,Q55867,P74667,Q55498,Q55183,P74234
3	GO:0016874	ligase activity	Molecular Function	17	P49057,P74638,Q55160,P74232,P74423,Q55486,P52276,Q55778,Q55187,P73201,P74344,P51634,P73002,Q55450,P73362,P73833,P73196
3	GO:0061783	peptidoglycan muralytic activity	Molecular Function	2	P73736,P73581
3	GO:0140096	catalytic activity, acting on a protein	Molecular Function	26	Q55527,P74288,Q55177,Q55178,Q55511,P73789,Q55118,P73037,P72704,P73722,P74467,P54416,P74466,Q59993,P74698,P73437,Q55700,Q55510,Q55701,P74474,P74114,P74571,P74002,P74176,P74745,P74527
3	GO:0140097	catalytic activity, acting on DNA	Molecular Function	3	P73810,P73077,P72938
3	GO:0140098	catalytic activity, acting on RNA	Molecular Function	12	P72659,P73297,P74177,P54123,Q55801,P74423,Q55486,P52276,Q55778,Q55187,P73201,Q55450
3	GO:0003735	structural constituent of ribosome	Molecular Function	35	P73312,P73308,P74226,P36236,P73318,P73315,P74267,P73305,P36237,P74410,P73299,P73014,P73319,P72851,P73294,P23350,P74229,P48957,P48946,P73306,P73298,P73336,P73296,P73320,P36239,P48939,P73636,P73313,P73316,P48958,P72866,P74071,P73311,P73289,Q55004
3	GO:0022857	transmembrane transporter activity	Molecular Function	28	P27180,P26533,P27183,P27181,P17253,P27182,P74176,P74044,P73010,P74664,P73553,P54147,P73198,P73409,P15730,Q59991,P72602,P72609,P72599,Q55776,P73721,P72799,P73472,P74508,P38382,P73732,P72603,P72942
3	GO:0005319	lipid transporter activity	Molecular Function	1	Q55627
3	GO:0008565	protein transporter activity	Molecular Function	6	P73010,P74664,P73472,P74508,P38382,P74176
3	GO:0005515	protein binding	Molecular Function	17	P22358,Q55511,P73789,Q55510,P73297,Q55512,P73348,P73091,P09191,P74295,P73124,P73607,P74467,P54416,P74466,Q59993,Q55436
3	GO:0030246	carbohydrate binding	Molecular Function	1	P52983
3	GO:0008289	lipid binding	Molecular Function	2	Q55627,P27182
3	GO:0008144	drug binding	Molecular Function	50	P73789,P74494,P26533,Q55450,P22358,Q6YRT3,P72648,P72641,P17253,Q55622,P72871,P73721,P73437,P74638,P74349,Q55589,Q55700,P73201,Q55791,P74361,P74745,P73534,P73833,P74737,P51634,P74232,P74463,P72730,P49057,Q55187,Q55486,Q55778,P52276,Q55510,P73071,P74423,P74176,Q55160,P73002,P73860,P73077,P72799,P74216,P73925,Q55828,P73807,P73546,P73043,P73375,P74428
3	GO:0033218	amide binding	Molecular Function	3	P73789,P74216,P74527
3	GO:0036094	small molecule binding	Molecular Function	72	Q55247,Q55910,P73997,P74494,P26533,Q55450,P22358,Q6YRT3,P72648,P72641,P17253,Q55622,P72871,P73721,P73437,P74638,P74349,Q55589,Q55700,P73201,Q55791,P74361,P74745,P73534,P73833,P74737,P51634,P74232,P74463,P72730,P49057,Q55187,Q55486,Q55778,P52276,Q55510,P73071,P74423,P74176,Q55160,P73002,P73860,P73077,P72799,Q55759,P73885,P73930,Q55501,P74214,P72931,P74216,P27319,Q55660,P73129,P73195,P73925,Q55497,…
3	GO:0043167	ion binding	Molecular Function	129	P80507,P72659,Q55557,Q55801,P72871,P73534,P29254,P73918,P29255,Q55187,P74027,P72931,P72797,P74647,P73019,P32422,Q55835,P72827,P74494,P73600,P27320,P73925,P72849,P77968,P26290,Q55389,P74061,Q55554,Q55366,P09193,P74100,P73056,P73509,P74689,P73833,P72786,P73911,P74232,P74571,P73997,P73810,P74582,P74133,Q55160,P73448,P55037,Q55013,P72602,P09190,P72609,P72599,P09191,P74558,P26287,Q57038,Q55980,P09192,…
3	GO:0044877	protein-containing complex binding	Molecular Function	5	P73930,Q55511,P74518,P73301,P74456
3	GO:0048037	cofactor binding	Molecular Function	53	P27319,Q55660,P73129,P73195,P05429,Q55274,P09193,P09192,P29254,P29255,Q55013,P73925,P72849,P09190,P09191,P26287,Q57038,Q55366,P73509,P73911,P74133,Q55828,P73807,P73546,P73043,P73375,P73918,P73448,P74338,Q55429,P52208,P73411,Q55512,P73424,P73821,P73990,P72834,P74283,P73947,P27320,P26290,P74558,P73355,P73388,P73056,P74596,P55037,P32422,Q55389,Q55894,P74689,P74582,P74295
3	GO:0051540	metal cluster binding	Molecular Function	20	P74283,P73947,P27320,P26290,P74558,P73355,P73388,P73056,P74596,P55037,P32422,Q55389,Q55894,Q55366,P74689,P29254,P29255,P74582,P73448,P73195
3	GO:0097159	organic cyclic compound binding	Molecular Function	143	P73308,P74226,P36236,P73299,P74229,P73313,Q55667,Q55187,Q55778,P74423,Q55247,Q55910,P73997,P73722,P74426,Q55641,Q55801,P52276,P73488,P73418,P73297,Q55622,P74565,P72947,P73104,P74177,Q55554,P72938,P73123,P74298,P73810,P74670,P73186,P73077,P74737,Q55499,Q55765,P74395,P72659,P54123,P73071,P72914,P73294,P74582,P73301,P74413,P74070,P74494,P26533,Q55450,P22358,Q6YRT3,P72648,P72641,P17253,P72871,P73721,…
3	GO:0097367	carbohydrate derivative binding	Molecular Function	52	P74494,P26533,Q55450,P22358,Q6YRT3,P72648,P72641,P17253,Q55622,P72871,P73721,P73437,P74638,P74349,Q55589,Q55700,P73201,Q55791,P74361,P74745,P73534,P73833,P74737,P51634,P74232,P74463,P72730,P49057,Q55187,Q55486,Q55778,P52276,Q55510,P73071,P74423,P74176,Q55160,P73002,P73860,P73077,P72799,Q55759,P73885,P73930,Q55501,P74214,P72931,P27319,Q55660,P73129,P73195,P74428
3	GO:1901363	heterocyclic compound binding	Molecular Function	143	P73308,P74226,P36236,P73299,P74229,P73313,Q55667,Q55187,Q55778,P74423,Q55247,Q55910,P73997,P73722,P74426,Q55641,Q55801,P52276,P73488,P73418,P73297,Q55622,P74565,P72947,P73104,P74177,Q55554,P72938,P73123,P74298,P73810,P74670,P73186,P73077,P74737,Q55499,Q55765,P74395,P72659,P54123,P73071,P72914,P73294,P74582,P73301,P74413,P74070,P74494,P26533,Q55450,P22358,Q6YRT3,P72648,P72641,P17253,P72871,P73721,…
3	GO:1901681	sulfur compound binding	Molecular Function	2	P74216,P73918
3	GO:0004362	glutathione-disulfide reductase activity	Molecular Function	1	P73492
3	GO:0004601	peroxidase activity	Molecular Function	6	P73911,P73824,P74250,P72697,P73348,Q6ZEQ0
3	GO:0004784	superoxide dismutase activity	Molecular Function	1	P77968
3	GO:0051920	peroxiredoxin activity	Molecular Function	2	P72697,P73348
3	GO:0030234	enzyme regulator activity	Molecular Function	1	Q55247
3	GO:0000156	phosphorelay response regulator activity	Molecular Function	1	P73104
3	GO:0038023	signaling receptor activity	Molecular Function	6	Q55445,P74102,P74295,P72602,P72609,P72599
3	GO:0005344	oxygen carrier activity	Molecular Function	1	P73925
4	GO:0001130	bacterial-type RNA polymerase transcription factor activity, sequence-specific DNA binding	Molecular Function	2	P73722,P74426
4	GO:0009055	electron transfer activity	Molecular Function	25	P74044,P05429,P09193,P09192,P27589,P26290,Q57038,P74149,P32422,Q55013,P27319,P21697,P27320,P09190,P73492,Q55389,P09191,P26287,P74283,Q55980,P73388,P73056,P73509,P29254,P29255
4	GO:0004497	monooxygenase activity	Molecular Function	2	P72584,P54206
4	GO:0016651	oxidoreductase activity, acting on NAD(P)H	Molecular Function	7	P73195,P73735,P73492,Q55429,P74338,P52231,P52232
4	GO:0010242	oxygen evolving activity	Molecular Function	1	P10549
4	GO:0015002	heme-copper terminal oxidase activity	Molecular Function	1	P74044
4	GO:0016614	oxidoreductase activity, acting on CH-OH group of donors	Molecular Function	6	P73853,P72834,P73411,P52208,P73821,P73990
4	GO:0016903	oxidoreductase activity, acting on the aldehyde or oxo group of donors	Molecular Function	1	Q55512
4	GO:0016627	oxidoreductase activity, acting on the CH-CH group of donors	Molecular Function	1	Q59987
4	GO:0016638	oxidoreductase activity, acting on the CH-NH2 group of donors	Molecular Function	1	P55037
4	GO:0016645	oxidoreductase activity, acting on the CH-NH group of donors	Molecular Function	2	P74572,Q55660
4	GO:0016667	oxidoreductase activity, acting on a sulfur group of donors	Molecular Function	9	P73492,P72622,P73146,P73056,P52231,P52232,Q55194,P72779,Q55389
4	GO:0016675	oxidoreductase activity, acting on a heme group of donors	Molecular Function	1	P74044
4	GO:0016679	oxidoreductase activity, acting on diphenols and related substances as donors	Molecular Function	1	P26290
4	GO:0016684	oxidoreductase activity, acting on peroxide as acceptor	Molecular Function	6	P73911,P73824,P73348,P74250,Q6ZEQ0,P72697
4	GO:0016695	oxidoreductase activity, acting on hydrogen as donor	Molecular Function	1	P74018
4	GO:0016705	oxidoreductase activity, acting on paired donors, with incorporation or reduction of molecular oxygen	Molecular Function	3	P72849,P74133,P72584
4	GO:0016721	oxidoreductase activity, acting on superoxide radicals as acceptor	Molecular Function	1	P77968
4	GO:0016722	oxidoreductase activity, oxidizing metal ions	Molecular Function	3	P73287,Q55687,P73321
4	GO:0016730	oxidoreductase activity, acting on iron-sulfur proteins as donors	Molecular Function	2	Q55318,Q55389
4	GO:0030611	arsenate reductase activity	Molecular Function	1	Q6YRW7
4	GO:0030613	oxidoreductase activity, acting on phosphorus or arsenic in donors	Molecular Function	1	Q6YRW7
4	GO:0016741	transferase activity, transferring one-carbon groups	Molecular Function	6	Q55497,P72897,P73705,P74360,P74712,P74638
4	GO:0016744	transferase activity, transferring aldehyde or ketonic groups	Molecular Function	1	P72797
4	GO:0016746	transferase activity, transferring acyl groups	Molecular Function	1	P74122
4	GO:0016757	transferase activity, transferring glycosyl groups	Molecular Function	5	Q55805,P73546,P74753,P74216,P0DJF8
4	GO:0016765	transferase activity, transferring alkyl or aryl (other than methyl) groups	Molecular Function	2	P73660,P72871
4	GO:0016769	transferase activity, transferring nitrogenous groups	Molecular Function	3	P54691,P73807,Q55828
4	GO:0016772	transferase activity, transferring phosphorus-containing groups	Molecular Function	19	Q55527,P74288,Q55177,Q55178,P73297,P74177,P72641,P74569,P73071,P72648,P74494,P72659,P74745,P73534,P73286,P74344,Q55667,Q55183,Q55414
4	GO:0008233	peptidase activity	Molecular Function	16	P73722,P74467,P54416,P74466,Q59993,P74698,P73437,Q55700,Q55510,Q55701,P74474,P74114,P74571,P74002,P74527,P74176
4	GO:0016788	hydrolase activity, acting on ester bonds	Molecular Function	8	P72659,P73012,P54123,Q55801,P72938,Q55641,P73163,Q55579
4	GO:0016798	hydrolase activity, acting on glycosyl bonds	Molecular Function	2	Q55476,Q55841
4	GO:0016810	hydrolase activity, acting on carbon-nitrogen (but not peptide) bonds	Molecular Function	7	Q55759,Q55805,P73736,P73581,Q55852,P73002,P73597
4	GO:0016817	hydrolase activity, acting on acid anhydrides	Molecular Function	29	P73885,P73930,P74214,P72931,P22358,P73077,P27180,P26533,P27183,P27181,P17253,P27182,P74176,P74467,P54416,P74466,P73437,Q59993,Q55700,Q55510,Q55701,P80507,Q6YRT3,Q55791,P72730,P74737,P73721,P72799,P49057
4	GO:0017171	serine hydrolase activity	Molecular Function	6	P73722,P74467,P54416,P74466,Q59993,P74698
4	GO:0016830	carbon-carbon lyase activity	Molecular Function	6	Q55664,P74309,P73043,P74690,P54206,Q55894
4	GO:0016835	carbon-oxygen lyase activity	Molecular Function	10	P73997,P74207,P74582,Q55136,P74689,P77969,Q59992,P73790,Q55513,Q55557
4	GO:0016840	carbon-nitrogen lyase activity	Molecular Function	3	P74384,P73375,Q55367
4	GO:0016846	carbon-sulfur lyase activity	Molecular Function	1	P72786
4	GO:0003916	DNA topoisomerase activity	Molecular Function	2	P73810,P73077
4	GO:0016854	racemase and epimerase activity	Molecular Function	4	P73424,P74061,Q55867,P74667
4	GO:0016859	cis-trans isomerase activity	Molecular Function	5	Q55511,P73789,Q55118,P73037,P72704
4	GO:0016860	intramolecular oxidoreductase activity	Molecular Function	2	P74561,P52983
4	GO:0016866	intramolecular transferase activity	Molecular Function	3	P74027,Q55498,P52983
4	GO:0016875	ligase activity, forming carbon-oxygen bonds	Molecular Function	6	P74423,Q55486,P52276,Q55778,Q55187,P73201
4	GO:0016877	ligase activity, forming carbon-sulfur bonds	Molecular Function	1	P74344
4	GO:0016879	ligase activity, forming carbon-nitrogen bonds	Molecular Function	6	P49057,Q55160,P74232,P73002,Q55450,P73833
4	GO:0016885	ligase activity, forming carbon-carbon bonds	Molecular Function	2	P74638,Q55160
4	GO:0051002	ligase activity, forming nitrogen-metal bonds	Molecular Function	2	P51634,P73362
4	GO:0008745	N-acetylmuramoyl-L-alanine amidase activity	Molecular Function	2	P73736,P73581
4	GO:0003755	peptidyl-prolyl cis-trans isomerase activity	Molecular Function	5	Q55511,P73789,Q55118,P73037,P72704
4	GO:0004672	protein kinase activity	Molecular Function	5	Q55527,P74288,Q55177,Q55178,P74745
4	GO:0004536	deoxyribonuclease activity	Molecular Function	1	P72938
4	GO:0004540	ribonuclease activity	Molecular Function	3	P72659,P54123,Q55801
4	GO:0097747	RNA polymerase activity	Molecular Function	2	P73297,P74177
4	GO:0140101	catalytic activity, acting on a tRNA	Molecular Function	7	P74423,Q55486,P52276,Q55778,Q55187,P73201,Q55450
4	GO:0005275	amine transmembrane transporter activity	Molecular Function	1	P73721
4	GO:0005342	organic acid transmembrane transporter activity	Molecular Function	1	P73721
4	GO:0015075	ion transmembrane transporter activity	Molecular Function	10	P27180,P26533,P27183,P27181,P17253,P27182,P74044,P54147,P73721,P72799
4	GO:0015144	carbohydrate transmembrane transporter activity	Molecular Function	1	P73198
4	GO:0051184	cofactor transmembrane transporter activity	Molecular Function	3	P72602,P72609,P72599
4	GO:0042887	amide transmembrane transporter activity	Molecular Function	6	P73010,P74664,P73472,P74508,P38382,P73732
4	GO:0015318	inorganic molecular entity transmembrane transporter activity	Molecular Function	9	P27180,P26533,P27183,P27181,P17253,P27182,P74044,P73721,P72799
4	GO:0015562	efflux transmembrane transporter activity	Molecular Function	1	Q55776
4	GO:0022803	passive transmembrane transporter activity	Molecular Function	4	P73553,P73409,P15730,Q59991
4	GO:0022804	active transmembrane transporter activity	Molecular Function	12	P27180,P26533,P27183,P27181,P17253,P27182,P74176,P73721,P72799,P73472,P74508,P38382
4	GO:0022884	macromolecule transmembrane transporter activity	Molecular Function	6	P73010,P74664,P73198,P73472,P74508,P38382
4	GO:0008320	protein transmembrane transporter activity	Molecular Function	5	P73472,P74508,P38382,P73010,P74664
4	GO:0044183	protein binding involved in protein folding	Molecular Function	2	P22358,Q55511
4	GO:0051082	unfolded protein binding	Molecular Function	3	P22358,P73789,Q55510
4	GO:0046983	protein dimerization activity	Molecular Function	3	P73297,Q55512,Q55510
4	GO:0042802	identical protein binding	Molecular Function	4	P73348,P73091,P09191,P74295
4	GO:0051787	misfolded protein binding	Molecular Function	1	P22358
4	GO:0031072	heat shock protein binding	Molecular Function	1	P22358
4	GO:0019899	enzyme binding	Molecular Function	5	P74467,P54416,P74466,Q59993,P73124
4	GO:0045152	antisigma factor binding	Molecular Function	1	P73607
4	GO:0048029	monosaccharide binding	Molecular Function	1	P52983
4	GO:0005543	phospholipid binding	Molecular Function	1	Q55627
4	GO:0016018	cyclosporin A binding	Molecular Function	1	P73789
4	GO:0005524	ATP binding	Molecular Function	41	P74494,P26533,Q55450,P22358,Q6YRT3,P72648,P72641,P17253,Q55622,P72871,P73721,P73437,P74638,P74349,Q55589,Q55700,P73201,Q55791,P74361,P74745,P73534,P73833,P74737,P51634,P74232,P74463,P72730,P49057,Q55187,Q55486,Q55778,P52276,Q55510,P73071,P74423,P74176,Q55160,P73002,P73860,P73077,P72799
4	GO:0008658	penicillin binding	Molecular Function	1	P74216
4	GO:0019825	oxygen binding	Molecular Function	1	P73925
4	GO:0035438	cyclic-di-GMP binding	Molecular Function	1	P74428
4	GO:0070279	vitamin B6 binding	Molecular Function	5	Q55828,P73807,P73546,P73043,P73375
4	GO:0042277	peptide binding	Molecular Function	2	P73789,P74527
4	GO:0000166	nucleotide binding	Molecular Function	62	P74494,P26533,Q55450,P22358,Q6YRT3,P72648,P72641,P17253,Q55622,P72871,P73721,P73437,P74638,P74349,Q55589,Q55700,P73201,Q55791,P74361,P74745,P73534,P73833,P74737,P51634,P74232,P74463,P72730,P49057,Q55187,Q55486,Q55778,P52276,Q55510,P73071,P74423,P74176,Q55160,P73002,P73860,P73077,P72799,Q55759,P73885,P73930,Q55501,P74214,P72931,P27319,Q55660,P73129,P73195,P74428,P52208,P73411,Q55512,P73821,P73990,…
4	GO:0001882	nucleoside binding	Molecular Function	6	Q55759,P73885,P73930,Q55501,P74214,P72931
4	GO:0019842	vitamin binding	Molecular Function	6	Q55828,P73807,P73546,P73043,P73375,P73918
4	GO:0043177	organic acid binding	Molecular Function	3	P74216,Q55497,P74423
4	GO:0043168	anion binding	Molecular Function	71	P74494,P26533,Q55450,P22358,Q6YRT3,P72648,P72641,P17253,Q55622,P72871,P73721,P73437,P74638,P74349,Q55589,Q55700,P73201,Q55791,P74361,P74745,P73534,P73833,P74737,P51634,P74232,P74463,P72730,P49057,Q55187,Q55486,Q55778,P52276,Q55510,P73071,P74423,P74176,Q55160,P73002,P73860,P73077,P72799,Q55759,P73885,P73930,Q55501,P74214,P72931,Q55627,P74216,P27319,Q55660,P73129,P73195,P05429,Q55274,P09193,P09192,…
4	GO:0043169	cation binding	Molecular Function	78	P80507,P72659,Q55557,Q55801,P72871,P73534,P29254,P73918,P29255,Q55187,P74027,P72931,P72797,P74647,P73019,P32422,Q55835,P72827,P74494,P73600,P27320,P73925,P72849,P77968,P26290,Q55389,P74061,Q55554,Q55366,P09193,P74100,P73056,P73509,P74689,P73833,P72786,P73911,P74232,P74571,P73997,P73810,P74582,P74133,Q55160,P73448,P55037,Q55013,P72602,P09190,P72609,P72599,P09191,P74558,P26287,Q57038,Q55980,P09192,…
4	GO:0043021	ribonucleoprotein complex binding	Molecular Function	5	P73930,Q55511,P74518,P73301,P74456
4	GO:0016168	chlorophyll binding	Molecular Function	6	P05429,Q55274,P09193,P09192,P29254,P29255
4	GO:0020037	heme binding	Molecular Function	11	Q55013,P73925,P72849,P09190,P09191,P26287,Q57038,Q55366,P73509,P73911,P74133
4	GO:0048038	quinone binding	Molecular Function	2	P74338,Q55429
4	GO:0050662	coenzyme binding	Molecular Function	19	P27319,Q55660,P73129,P73195,Q55828,P73807,P73546,P73043,P73375,P73918,P73448,P52208,P73411,Q55512,P73821,P73990,P72834,P74295,P73424
4	GO:0051536	iron-sulfur cluster binding	Molecular Function	20	P27320,P26290,P74558,P73355,P73388,P73056,P74596,P55037,P32422,Q55389,Q55894,Q55366,P74689,P29254,P29255,P74582,P73448,P73195,P74283,P73947
4	GO:0003676	nucleic acid binding	Molecular Function	64	P73308,P74226,P36236,P73299,P74229,P73313,Q55667,Q55187,Q55778,P74423,P73722,P74426,P73488,P73418,P73297,Q55622,P74565,P72947,P73104,P74177,Q55554,P72938,P73123,P74298,P73810,P74670,P73186,P73077,P74737,Q55499,Q55765,P74395,P72659,P54123,P73071,P72914,P73294,P74582,P73301,P74413,P74070,P73305,P73289,P74214,P73318,P73315,P36237,P73319,P48957,P73306,P73320,P48939,P73316,P72866,P73311,Q55367,P73298,…
4	GO:0030976	thiamine pyrophosphate binding	Molecular Function	1	P73918
4	GO:0043546	molybdopterin cofactor binding	Molecular Function	1	P73448
4	GO:0046906	tetrapyrrole binding	Molecular Function	18	P05429,Q55274,P09193,P09192,P29254,P29255,Q55013,P73925,P72849,P09190,P09191,P26287,Q57038,Q55366,P73509,P73911,P74133,P74162
4	GO:1901265	nucleoside phosphate binding	Molecular Function	62	Q55247,Q55910,P73997,P74494,P26533,Q55450,P22358,Q6YRT3,P72648,P72641,P17253,Q55622,P72871,P73721,P73437,P74638,P74349,Q55589,Q55700,P73201,Q55791,P74361,P74745,P73534,P73833,P74737,P51634,P74232,P74463,P72730,P49057,Q55187,Q55486,Q55778,P52276,Q55510,P73071,P74423,P74176,Q55160,P73002,P73860,P73077,P72799,Q55759,P73885,P73930,Q55501,P74214,P72931,P27319,Q55660,P73129,P73195,P74428,P52208,P73411,…
4	GO:0032553	ribonucleotide binding	Molecular Function	52	P74494,P26533,Q55450,P22358,Q6YRT3,P72648,P72641,P17253,Q55622,P72871,P73721,P73437,P74638,P74349,Q55589,Q55700,P73201,Q55791,P74361,P74745,P73534,P73833,P74737,P51634,P74232,P74463,P72730,P49057,Q55187,Q55486,Q55778,P52276,Q55510,P73071,P74423,P74176,Q55160,P73002,P73860,P73077,P72799,Q55759,P73885,P73930,Q55501,P74214,P72931,P27319,Q55660,P73129,P73195,P74428
4	GO:0004096	catalase activity	Molecular Function	1	P73911
4	GO:0004602	glutathione peroxidase activity	Molecular Function	2	P73824,P74250
4	GO:0008379	thioredoxin peroxidase activity	Molecular Function	1	P72697
4	GO:0004888	transmembrane signaling receptor activity	Molecular Function	1	Q55445
4	GO:0009881	photoreceptor activity	Molecular Function	2	P74295,P74102
5	GO:0001216	bacterial-type RNA polymerase transcriptional activator activity, sequence-specific DNA binding	Molecular Function	1	P73722
5	GO:0001217	bacterial-type RNA polymerase transcriptional repressor activity, sequence-specific DNA binding	Molecular Function	2	P73722,P74426
5	GO:0004129	cytochrome-c oxidase activity	Molecular Function	1	P74044
5	GO:0045156	electron transporter, transferring electrons within the cyclic electron transport pathway of photosynthesis activity	Molecular Function	4	P05429,P09193,P09192,P27589
5	GO:0045158	electron transporter, transferring electrons within cytochrome b6/f complex of photosystem II activity	Molecular Function	4	P26290,Q57038,P74149,P27589
5	GO:0016709	oxidoreductase activity, acting on paired donors, with incorporation or reduction of molecular oxygen, NAD(P)H as one donor, and incorporation of one atom of oxygen	Molecular Function	1	P72584
5	GO:0003954	NADH dehydrogenase activity	Molecular Function	2	Q55429,P73195
5	GO:0016655	oxidoreductase activity, acting on NAD(P)H, quinone or similar compound as acceptor	Molecular Function	3	P73735,Q55429,P74338
5	GO:0016668	oxidoreductase activity, acting on a sulfur group of donors, NAD(P) as acceptor	Molecular Function	3	P73492,P52231,P52232
5	GO:0016616	oxidoreductase activity, acting on the CH-OH group of donors, NAD or NADP as acceptor	Molecular Function	6	P73853,P72834,P73411,P52208,P73821,P73990
5	GO:0016620	oxidoreductase activity, acting on the aldehyde or oxo group of donors, NAD or NADP as acceptor	Molecular Function	1	Q55512
5	GO:0016628	oxidoreductase activity, acting on the CH-CH group of donors, NAD or NADP as acceptor	Molecular Function	1	Q59987
5	GO:0015930	glutamate synthase activity	Molecular Function	1	P55037
5	GO:0016643	oxidoreductase activity, acting on the CH-NH2 group of donors, iron-sulfur protein as acceptor	Molecular Function	1	P55037
5	GO:0016646	oxidoreductase activity, acting on the CH-NH group of donors, NAD or NADP as acceptor	Molecular Function	2	P74572,Q55660
5	GO:0015036	disulfide oxidoreductase activity	Molecular Function	6	P73492,P73146,P73056,P52231,P52232,Q55194
5	GO:0016671	oxidoreductase activity, acting on a sulfur group of donors, disulfide as acceptor	Molecular Function	4	P72622,P72779,P52231,P52232
5	GO:0016673	oxidoreductase activity, acting on a sulfur group of donors, iron-sulfur protein as acceptor	Molecular Function	1	Q55389
5	GO:0016676	oxidoreductase activity, acting on a heme group of donors, oxygen as acceptor	Molecular Function	1	P74044
5	GO:0052880	oxidoreductase activity, acting on diphenols and related substances as donors, with copper protein as acceptor	Molecular Function	1	P26290
5	GO:0016699	oxidoreductase activity, acting on hydrogen as donor, iron-sulfur protein as acceptor	Molecular Function	1	P74018
5	GO:0004392	heme oxygenase (decyclizing) activity	Molecular Function	2	P72849,P74133
5	GO:0016723	oxidoreductase activity, oxidizing metal ions, NAD or NADP as acceptor	Molecular Function	1	Q55687
5	GO:0016724	oxidoreductase activity, oxidizing metal ions, oxygen as acceptor	Molecular Function	1	P73287
5	GO:0016731	oxidoreductase activity, acting on iron-sulfur proteins as donors, NAD or NADP as acceptor	Molecular Function	1	Q55318
5	GO:0030385	ferredoxin:thioredoxin reductase activity	Molecular Function	1	Q55389
5	GO:0008794	arsenate reductase (glutaredoxin) activity	Molecular Function	1	Q6YRW7
5	GO:0030614	oxidoreductase activity, acting on phosphorus or arsenic in donors, disulfide as acceptor	Molecular Function	1	Q6YRW7
5	GO:0008168	methyltransferase activity	Molecular Function	4	P73705,P74360,P74712,P72897
5	GO:0016743	carboxyl- or carbamoyltransferase activity	Molecular Function	2	Q55497,P74638
5	GO:0004801	sedoheptulose-7-phosphate:D-glyceraldehyde-3-phosphate glyceronetransferase activity	Molecular Function	1	P72797
5	GO:0016747	transferase activity, transferring acyl groups other than amino-acyl groups	Molecular Function	1	P74122
5	GO:0008920	lipopolysaccharide heptosyltransferase activity	Molecular Function	1	P74753
5	GO:0016758	transferase activity, transferring hexosyl groups	Molecular Function	2	P73546,P74216
5	GO:0016763	transferase activity, transferring pentosyl groups	Molecular Function	2	Q55805,P0DJF8
5	GO:0004418	hydroxymethylbilane synthase activity	Molecular Function	1	P73660
5	GO:0004478	methionine adenosyltransferase activity	Molecular Function	1	P72871
5	GO:0008483	transaminase activity	Molecular Function	3	P54691,P73807,Q55828
5	GO:0016301	kinase activity	Molecular Function	12	Q55527,P74288,Q55177,Q55178,P72641,P74569,P73071,P72648,P74494,P74745,P73534,P73286
5	GO:0016773	phosphotransferase activity, alcohol group as acceptor	Molecular Function	6	Q55527,P74288,Q55177,Q55178,P74745,P73534
5	GO:0016774	phosphotransferase activity, carboxyl group as acceptor	Molecular Function	2	P74569,P73071
5	GO:0016775	phosphotransferase activity, nitrogenous group as acceptor	Molecular Function	4	Q55527,P74288,Q55177,Q55178
5	GO:0016776	phosphotransferase activity, phosphate group as acceptor	Molecular Function	3	P72641,P72648,P74494
5	GO:0016779	nucleotidyltransferase activity	Molecular Function	7	P73297,P74177,P72659,Q55414,P74344,Q55667,Q55183
5	GO:0070011	peptidase activity, acting on L-amino acid peptides	Molecular Function	15	P73722,P74467,P54416,P74466,Q59993,P74698,P73437,Q55700,Q55510,Q55701,P74474,P74114,P74571,P74002,P74527
5	GO:0004518	nuclease activity	Molecular Function	6	P72659,P73012,P54123,Q55801,P72938,Q55641
5	GO:0042578	phosphoric ester hydrolase activity	Molecular Function	1	Q55579
5	GO:0052689	carboxylic ester hydrolase activity	Molecular Function	1	P73163
5	GO:0004553	hydrolase activity, hydrolyzing O-glycosyl compounds	Molecular Function	2	Q55841,Q55476
5	GO:0016811	hydrolase activity, acting on carbon-nitrogen (but not peptide) bonds, in linear amides	Molecular Function	5	Q55805,P73736,P73581,P73002,Q55852
5	GO:0016814	hydrolase activity, acting on carbon-nitrogen (but not peptide) bonds, in cyclic amidines	Molecular Function	1	Q55759
5	GO:0016818	hydrolase activity, acting on acid anhydrides, in phosphorus-containing anhydrides	Molecular Function	29	P73885,P73930,P74214,P72931,P22358,P73077,P27180,P26533,P27183,P27181,P17253,P27182,P74176,P74467,P54416,P74466,P73437,Q59993,Q55700,Q55510,Q55701,P80507,Q6YRT3,Q55791,P72730,P74737,P73721,P72799,P49057
5	GO:0008236	serine-type peptidase activity	Molecular Function	6	P73722,P74467,P54416,P74466,Q59993,P74698
5	GO:0016831	carboxy-lyase activity	Molecular Function	2	P73043,P54206
5	GO:0016832	aldehyde-lyase activity	Molecular Function	3	Q55664,P74309,P74690
5	GO:0016836	hydro-lyase activity	Molecular Function	8	P74207,P74582,Q55136,P74689,P77969,Q59992,P73790,Q55513
5	GO:0016838	carbon-oxygen lyase activity, acting on phosphates	Molecular Function	1	P73997
5	GO:0008824	cyanate hydratase activity	Molecular Function	1	Q55367
5	GO:0016841	ammonia-lyase activity	Molecular Function	1	P73375
5	GO:0016842	amidine-lyase activity	Molecular Function	1	P74384
5	GO:0004462	lactoylglutathione lyase activity	Molecular Function	1	P72786
5	GO:0003917	DNA topoisomerase type I activity	Molecular Function	1	P73810
5	GO:0061505	DNA topoisomerase II activity	Molecular Function	1	P73077
5	GO:0016855	racemase and epimerase activity, acting on amino acids and derivatives	Molecular Function	1	P74667
5	GO:0016857	racemase and epimerase activity, acting on carbohydrates and derivatives	Molecular Function	3	P73424,P74061,Q55867
5	GO:0016861	intramolecular oxidoreductase activity, interconverting aldoses and ketoses	Molecular Function	2	P74561,P52983
5	GO:0016868	intramolecular transferase activity, phosphotransferases	Molecular Function	1	P74027
5	GO:0034023	5-(carboxyamino)imidazole ribonucleotide mutase activity	Molecular Function	1	Q55498
5	GO:0004812	aminoacyl-tRNA ligase activity	Molecular Function	6	P74423,Q55486,P52276,Q55778,Q55187,P73201
5	GO:0008641	ubiquitin-like modifier activating enzyme activity	Molecular Function	1	P74344
5	GO:0003921	GMP synthase activity	Molecular Function	1	P49057
5	GO:0004075	biotin carboxylase activity	Molecular Function	1	Q55160
5	GO:0004637	phosphoribosylamine-glycine ligase activity	Molecular Function	1	P74232
5	GO:0016881	acid-amino acid ligase activity	Molecular Function	1	P73833
5	GO:0016884	carbon-nitrogen ligase activity, with glutamine as amido-N-donor	Molecular Function	3	P49057,P73002,Q55450
5	GO:0016421	CoA carboxylase activity	Molecular Function	2	P74638,Q55160
5	GO:0051003	ligase activity, forming nitrogen-metal bonds, forming coordination complexes	Molecular Function	2	P51634,P73362
5	GO:0004673	protein histidine kinase activity	Molecular Function	4	Q55527,P74288,Q55177,Q55178
5	GO:0004674	protein serine/threonine kinase activity	Molecular Function	1	P74745
5	GO:0004520	endodeoxyribonuclease activity	Molecular Function	1	P72938
5	GO:0004521	endoribonuclease activity	Molecular Function	2	Q55801,P54123
5	GO:0004532	exoribonuclease activity	Molecular Function	2	P72659,P54123
5	GO:0034062	5'-3' RNA polymerase activity	Molecular Function	2	P73297,P74177
5	GO:0050567	glutaminyl-tRNA synthase (glutamine-hydrolyzing) activity	Molecular Function	1	Q55450
5	GO:0031263	amine-transporting ATPase activity	Molecular Function	1	P73721
5	GO:0033283	organic acid-transporting ATPase activity	Molecular Function	1	P73721
5	GO:0046943	carboxylic acid transmembrane transporter activity	Molecular Function	1	P73721
5	GO:0008324	cation transmembrane transporter activity	Molecular Function	9	P27180,P26533,P27183,P27181,P17253,P27182,P74044,P54147,P72799
5	GO:0008509	anion transmembrane transporter activity	Molecular Function	2	P73721,P72799
5	GO:0022853	active ion transmembrane transporter activity	Molecular Function	7	P27180,P26533,P27183,P27181,P17253,P27182,P72799
5	GO:0015159	polysaccharide transmembrane transporter activity	Molecular Function	1	P73198
5	GO:0015343	siderophore transmembrane transporter activity	Molecular Function	3	P72602,P72609,P72599
5	GO:1904680	peptide transmembrane transporter activity	Molecular Function	6	P73010,P74664,P73472,P74508,P38382,P73732
5	GO:0015103	inorganic anion transmembrane transporter activity	Molecular Function	1	P72799
5	GO:0022890	inorganic cation transmembrane transporter activity	Molecular Function	8	P27180,P26533,P27183,P27181,P17253,P27182,P74044,P72799
5	GO:1901683	arsenate ion transmembrane transporter activity	Molecular Function	1	P72799
5	GO:0015267	channel activity	Molecular Function	4	P73553,P73409,P15730,Q59991
5	GO:0015291	secondary active transmembrane transporter activity	Molecular Function	1	P72799
5	GO:0015399	primary active transmembrane transporter activity	Molecular Function	12	P27180,P26533,P27183,P27181,P17253,P27182,P74176,P73721,P72799,P73472,P74508,P38382
5	GO:0015450	P-P-bond-hydrolysis-driven protein transmembrane transporter activity	Molecular Function	3	P73472,P74508,P38382
5	GO:0051117	ATPase binding	Molecular Function	4	P74467,P54416,P74466,Q59993
5	GO:0030170	pyridoxal phosphate binding	Molecular Function	5	Q55828,P73807,P73546,P73043,P73375
5	GO:0017076	purine nucleotide binding	Molecular Function	48	P74494,P26533,Q55450,P22358,Q6YRT3,P72648,P72641,P17253,Q55622,P72871,P73721,P73437,P74638,P74349,Q55589,Q55700,P73201,Q55791,P74361,P74745,P73534,P73833,P74737,P51634,P74232,P74463,P72730,P49057,Q55187,Q55486,Q55778,P52276,Q55510,P73071,P74423,P74176,Q55160,P73002,P73860,P73077,P72799,Q55759,P73885,P73930,Q55501,P74214,P72931,P74428
5	GO:0030551	cyclic nucleotide binding	Molecular Function	1	P74428
5	GO:0050660	flavin adenine dinucleotide binding	Molecular Function	1	P74295
5	GO:0050661	NADP binding	Molecular Function	3	P52208,P73411,Q55512
5	GO:0051287	NAD binding	Molecular Function	5	P73821,P73990,Q55512,P72834,P73195
5	GO:0001883	purine nucleoside binding	Molecular Function	6	Q55759,P73885,P73930,Q55501,P74214,P72931
5	GO:0032549	ribonucleoside binding	Molecular Function	6	Q55759,P73885,P73930,Q55501,P74214,P72931
5	GO:0031406	carboxylic acid binding	Molecular Function	3	P74216,Q55497,P74423
5	GO:0010181	FMN binding	Molecular Function	4	P27319,Q55660,P73129,P73195
5	GO:0031404	chloride ion binding	Molecular Function	1	P74102
5	GO:0035639	purine ribonucleoside triphosphate binding	Molecular Function	47	P74494,P26533,Q55450,P22358,Q6YRT3,P72648,P72641,P17253,Q55622,P72871,P73721,P73437,P74638,P74349,Q55589,Q55700,P73201,Q55791,P74361,P74745,P73534,P73833,P74737,P51634,P74232,P74463,P72730,P49057,Q55187,Q55486,Q55778,P52276,Q55510,P73071,P74423,P74176,Q55160,P73002,P73860,P73077,P72799,Q55759,P73885,P73930,Q55501,P74214,P72931
5	GO:0042301	phosphate ion binding	Molecular Function	2	P14835,Q55199
5	GO:0046872	metal ion binding	Molecular Function	78	P80507,P72659,Q55557,Q55801,P72871,P73534,P29254,P73918,P29255,Q55187,P74027,P72931,P72797,P74647,P73019,Q55013,P72602,P09190,P72609,P72599,P09191,P74558,P26287,Q57038,Q55980,P09192,P72584,P73213,P21697,P74044,P73321,P73287,Q55136,Q55622,Q55664,Q55759,P77969,P73437,Q55894,Q55700,P74527,Q55778,P54123,Q55510,P74423,P74018,P73676,P32422,Q55835,P72827,P74494,P73600,P27320,P73925,P72849,P77968,P26290,…
5	GO:0005047	signal recognition particle binding	Molecular Function	1	P73930
5	GO:0043022	ribosome binding	Molecular Function	3	Q55511,P74518,P73301
5	GO:0043023	ribosomal large subunit binding	Molecular Function	1	P74456
5	GO:0043024	ribosomal small subunit binding	Molecular Function	1	P74518
5	GO:0051537	2 iron, 2 sulfur cluster binding	Molecular Function	7	P27320,P26290,P74558,P73355,P73388,P73056,P74596
5	GO:0051538	3 iron, 4 sulfur cluster binding	Molecular Function	1	P55037
5	GO:0051539	4 iron, 4 sulfur cluster binding	Molecular Function	10	P32422,Q55389,Q55894,Q55366,P74689,P29254,P29255,P74582,P73448,P73195
5	GO:0001067	regulatory region nucleic acid binding	Molecular Function	2	P73722,P74426
5	GO:0003677	DNA binding	Molecular Function	21	P73722,P74426,P74737,Q55499,Q55367,P73488,P73418,P73297,Q55622,P74565,P72947,P73104,P74177,Q55554,P72938,P73123,P74298,P73810,P74670,P73186,P73077
5	GO:0003723	RNA binding	Molecular Function	40	P73308,P74226,P36236,P73299,P74229,P73313,Q55667,Q55187,Q55778,P74423,P72914,P73294,P74582,P73301,P74413,P74070,P73305,P73289,P74214,P73318,P73315,P36237,P73319,P48957,P73306,P73320,P48939,P73316,P72866,P73311,P73298,P23350,P48946,P73336,P73636,Q55765,P74395,P72659,P54123,P73071
5	GO:0032555	purine ribonucleotide binding	Molecular Function	48	P74494,P26533,Q55450,P22358,Q6YRT3,P72648,P72641,P17253,Q55622,P72871,P73721,P73437,P74638,P74349,Q55589,Q55700,P73201,Q55791,P74361,P74745,P73534,P73833,P74737,P51634,P74232,P74463,P72730,P49057,Q55187,Q55486,Q55778,P52276,Q55510,P73071,P74423,P74176,Q55160,P73002,P73860,P73077,P72799,Q55759,P73885,P73930,Q55501,P74214,P72931,P74428
5	GO:0009882	blue light photoreceptor activity	Molecular Function	1	P74295
6	GO:0048529	magnesium-protoporphyrin IX monomethyl ester (oxidative) cyclase activity	Molecular Function	1	P72584
6	GO:0050136	NADH dehydrogenase (quinone) activity	Molecular Function	1	Q55429
6	GO:0003955	NAD(P)H dehydrogenase (quinone) activity	Molecular Function	1	P73735
6	GO:0047134	protein-disulfide reductase activity	Molecular Function	2	P52231,P52232
6	GO:0003938	IMP dehydrogenase activity	Molecular Function	1	P73853
6	GO:0003979	UDP-glucose 6-dehydrogenase activity	Molecular Function	1	P72834
6	GO:0004345	glucose-6-phosphate dehydrogenase activity	Molecular Function	1	P73411
6	GO:0004616	phosphogluconate dehydrogenase (decarboxylating) activity	Molecular Function	1	P52208
6	GO:0004617	phosphoglycerate dehydrogenase activity	Molecular Function	1	P73821
6	GO:0016618	hydroxypyruvate reductase activity	Molecular Function	1	P73990
6	GO:0030267	glyoxylate reductase (NADP) activity	Molecular Function	1	P73990
6	GO:0004073	aspartate-semialdehyde dehydrogenase activity	Molecular Function	1	Q55512
6	GO:0016630	protochlorophyllide reductase activity	Molecular Function	1	Q59987
6	GO:0016041	glutamate synthase (ferredoxin) activity	Molecular Function	1	P55037
6	GO:0004735	pyrroline-5-carboxylate reductase activity	Molecular Function	1	P74572
6	GO:0042602	riboflavin reductase (NADPH) activity	Molecular Function	1	Q55660
6	GO:0015035	protein disulfide oxidoreductase activity	Molecular Function	5	P52231,P52232,P73492,Q55194,P73056
6	GO:0015037	peptide disulfide oxidoreductase activity	Molecular Function	3	P73492,P73146,P73056
6	GO:0008113	peptide-methionine (S)-S-oxide reductase activity	Molecular Function	1	P72622
6	GO:0033743	peptide-methionine (R)-S-oxide reductase activity	Molecular Function	1	P72779
6	GO:0033744	L-methionine:thioredoxin-disulfide S-oxidoreductase activity	Molecular Function	1	P72622
6	GO:0103012	ferredoxin-thioredoxin reductase activity	Molecular Function	1	Q55389
6	GO:0009496	plastoquinol--plastocyanin reductase activity	Molecular Function	1	P26290
6	GO:0008901	ferredoxin hydrogenase activity	Molecular Function	1	P74018
6	GO:0008823	cupric reductase activity	Molecular Function	1	Q55687
6	GO:0052851	ferric-chelate reductase (NADPH) activity	Molecular Function	1	Q55687
6	GO:0004322	ferroxidase activity	Molecular Function	1	P73287
6	GO:0004324	ferredoxin-NADP+ reductase activity	Molecular Function	1	Q55318
6	GO:0008757	S-adenosylmethionine-dependent methyltransferase activity	Molecular Function	3	P73705,P74360,P74712
6	GO:0004585	ornithine carbamoyltransferase activity	Molecular Function	1	Q55497
6	GO:0016407	acetyltransferase activity	Molecular Function	1	P74122
6	GO:0016410	N-acyltransferase activity	Molecular Function	1	P74122
6	GO:0103045	methione N-acyltransferase activity	Molecular Function	1	P74122
6	GO:0008713	ADP-heptose-lipopolysaccharide heptosyltransferase activity	Molecular Function	1	P74753
6	GO:0004645	phosphorylase activity	Molecular Function	1	P73546
6	GO:0008955	peptidoglycan glycosyltransferase activity	Molecular Function	1	P74216
6	GO:0102250	linear malto-oligosaccharide phosphorylase activity	Molecular Function	1	P73546
6	GO:0102499	SHG alpha-glucan phosphorylase activity	Molecular Function	1	P73546
6	GO:0000107	imidazoleglycerol-phosphate synthase activity	Molecular Function	1	Q55805
6	GO:0004731	purine-nucleoside phosphorylase activity	Molecular Function	1	P0DJF8
6	GO:0004084	branched-chain-amino-acid transaminase activity	Molecular Function	1	P54691
6	GO:0004400	histidinol-phosphate transaminase activity	Molecular Function	1	P73807
6	GO:0010285	L,L-diaminopimelate aminotransferase activity	Molecular Function	1	Q55828
6	GO:0019202	amino acid kinase activity	Molecular Function	2	P74569,P73071
6	GO:0019205	nucleobase-containing compound kinase activity	Molecular Function	3	P72641,P72648,P74494
6	GO:0004743	pyruvate kinase activity	Molecular Function	1	P73534
6	GO:0004072	aspartate kinase activity	Molecular Function	1	P74569
6	GO:0004349	glutamate 5-kinase activity	Molecular Function	1	P73071
6	GO:0004550	nucleoside diphosphate kinase activity	Molecular Function	1	P74494
6	GO:0050145	nucleoside monophosphate kinase activity	Molecular Function	2	P72641,P72648
6	GO:0004654	polyribonucleotide nucleotidyltransferase activity	Molecular Function	1	P72659
6	GO:0052621	diguanylate cyclase activity	Molecular Function	1	Q55414
6	GO:0004175	endopeptidase activity	Molecular Function	10	P73722,P74467,P54416,P74466,Q59993,P74698,P73437,P74114,Q55700,P74571
6	GO:0004176	ATP-dependent peptidase activity	Molecular Function	8	P74467,P54416,P74466,P73437,Q59993,Q55700,Q55510,Q55701
6	GO:0008237	metallopeptidase activity	Molecular Function	6	P73437,P74114,Q55700,P74571,P74527,P74002
6	GO:0008238	exopeptidase activity	Molecular Function	2	P74474,P74527
6	GO:0004519	endonuclease activity	Molecular Function	4	P54123,Q55801,P72938,P73012
6	GO:0004527	exonuclease activity	Molecular Function	4	P72659,P54123,Q55641,P73012
6	GO:0016791	phosphatase activity	Molecular Function	1	Q55579
6	GO:0008806	carboxymethylenebutenolidase activity	Molecular Function	1	P73163
6	GO:0046556	alpha-L-arabinofuranosidase activity	Molecular Function	1	Q55841
6	GO:0004359	glutaminase activity	Molecular Function	1	Q55805
6	GO:0042242	cobyrinic acid a,c-diamide synthase activity	Molecular Function	1	P73002
6	GO:0019238	cyclohydrolase activity	Molecular Function	1	Q55759
6	GO:0016462	pyrophosphatase activity	Molecular Function	29	P73885,P73930,P74214,P72931,P22358,P73077,P27180,P26533,P27183,P27181,P17253,P27182,P74176,P74467,P54416,P74466,P73437,Q59993,Q55700,Q55510,Q55701,P80507,Q6YRT3,Q55791,P72730,P74737,P73721,P72799,P49057
6	GO:0004252	serine-type endopeptidase activity	Molecular Function	6	P73722,P74467,P54416,P74466,Q59993,P74698
6	GO:0004351	glutamate decarboxylase activity	Molecular Function	1	P73043
6	GO:0016984	ribulose-bisphosphate carboxylase activity	Molecular Function	1	P54206
6	GO:0004332	fructose-bisphosphate aldolase activity	Molecular Function	2	Q55664,P74309
6	GO:0003861	3-isopropylmalate dehydratase activity	Molecular Function	1	P74207
6	GO:0003994	aconitate hydratase activity	Molecular Function	1	P74582
6	GO:0004089	carbonate dehydratase activity	Molecular Function	1	Q55136
6	GO:0004160	dihydroxy-acid dehydratase activity	Molecular Function	1	P74689
6	GO:0004655	porphobilinogen synthase activity	Molecular Function	1	P77969
6	GO:0004834	tryptophan synthase activity	Molecular Function	1	Q59992
6	GO:0008124	4-alpha-hydroxytetrahydrobiopterin dehydratase activity	Molecular Function	1	P73790
6	GO:0008840	4-hydroxy-tetrahydrodipicolinate synthase	Molecular Function	1	Q55513
6	GO:0047456	2-methylisocitrate dehydratase activity	Molecular Function	1	P74582
6	GO:0003856	3-dehydroquinate synthase activity	Molecular Function	1	P73997
6	GO:0004794	L-threonine ammonia-lyase activity	Molecular Function	1	P73375
6	GO:0004018	N6-(1,2-dicarboxyethyl)AMP AMP-lyase (fumarate-forming) activity	Molecular Function	1	P74384
6	GO:0070626	(S)-2-(5-amino-1-(5-phospho-D-ribosyl)imidazole-4-carboxamido)succinate AMP-lyase (fumarate-forming) activity	Molecular Function	1	P74384
6	GO:0003918	DNA topoisomerase type II (ATP-hydrolyzing) activity	Molecular Function	1	P73077
6	GO:0036361	racemase activity, acting on amino acids and derivatives	Molecular Function	1	P74667
6	GO:0003978	UDP-glucose 4-epimerase activity	Molecular Function	1	P73424
6	GO:0004750	ribulose-phosphate 3-epimerase activity	Molecular Function	1	P74061
6	GO:0008761	UDP-N-acetylglucosamine 2-epimerase activity	Molecular Function	1	Q55867
6	GO:0003949	1-(5-phosphoribosyl)-5-[(5-phosphoribosylamino)methylideneamino]imidazole-4-carboxamide isomerase activity	Molecular Function	1	P74561
6	GO:0004347	glucose-6-phosphate isomerase activity	Molecular Function	1	P52983
6	GO:0004614	phosphoglucomutase activity	Molecular Function	1	P74027
6	GO:0004813	alanine-tRNA ligase activity	Molecular Function	1	P74423
6	GO:0004814	arginine-tRNA ligase activity	Molecular Function	1	Q55486
6	GO:0004816	asparagine-tRNA ligase activity	Molecular Function	1	P52276
6	GO:0004818	glutamate-tRNA ligase activity	Molecular Function	1	Q55778
6	GO:0004826	phenylalanine-tRNA ligase activity	Molecular Function	1	Q55187
6	GO:0004828	serine-tRNA ligase activity	Molecular Function	1	P73201
6	GO:0043860	cyanophycin synthetase activity	Molecular Function	1	P73833
6	GO:0003922	GMP synthase (glutamine-hydrolyzing) activity	Molecular Function	1	P49057
6	GO:0043775	cobyrinate a,c-diamide synthase activity	Molecular Function	1	P73002
6	GO:0003989	acetyl-CoA carboxylase activity	Molecular Function	2	P74638,Q55160
6	GO:0016851	magnesium chelatase activity	Molecular Function	1	P51634
6	GO:0051116	cobaltochelatase activity	Molecular Function	1	P73362
6	GO:0000155	phosphorelay sensor kinase activity	Molecular Function	4	Q55527,P74288,Q55177,Q55178
6	GO:0016888	endodeoxyribonuclease activity, producing 5'-phosphomonoesters	Molecular Function	1	P72938
6	GO:0016891	endoribonuclease activity, producing 5'-phosphomonoesters	Molecular Function	1	Q55801
6	GO:0016896	exoribonuclease activity, producing 5'-phosphomonoesters	Molecular Function	2	P72659,P54123
6	GO:0003899	DNA-directed 5'-3' RNA polymerase activity	Molecular Function	2	P73297,P74177
6	GO:0015424	amino acid-transporting ATPase activity	Molecular Function	1	P73721
6	GO:0033284	carboxylic acid-transporting ATPase activity	Molecular Function	1	P73721
6	GO:0015171	amino acid transmembrane transporter activity	Molecular Function	1	P73721
6	GO:0008519	ammonium transmembrane transporter activity	Molecular Function	1	P54147
6	GO:0008514	organic anion transmembrane transporter activity	Molecular Function	1	P73721
6	GO:0042625	ATPase coupled ion transmembrane transporter activity	Molecular Function	7	P27180,P26533,P27183,P27181,P17253,P27182,P72799
6	GO:0015344	siderophore uptake transmembrane transporter activity	Molecular Function	3	P72602,P72609,P72599
6	GO:0015105	arsenite transmembrane transporter activity	Molecular Function	1	P72799
6	GO:0043225	ATPase-coupled anion transmembrane transporter activity	Molecular Function	1	P72799
6	GO:0019829	cation-transporting ATPase activity	Molecular Function	7	P27180,P26533,P27183,P27181,P17253,P27182,P72799
6	GO:0015077	monovalent inorganic cation transmembrane transporter activity	Molecular Function	7	P27180,P26533,P27183,P27181,P17253,P27182,P74044
6	GO:0015446	ATPase-coupled arsenite transmembrane transporter activity	Molecular Function	1	P72799
6	GO:0022829	wide pore channel activity	Molecular Function	3	P73409,P15730,Q59991
6	GO:0022836	gated channel activity	Molecular Function	1	P73553
6	GO:0008490	arsenite secondary active transmembrane transporter activity	Molecular Function	1	P72799
6	GO:0015405	P-P-bond-hydrolysis-driven transmembrane transporter activity	Molecular Function	12	P27180,P26533,P27183,P27181,P17253,P27182,P74176,P73721,P72799,P73472,P74508,P38382
6	GO:0019001	guanyl nucleotide binding	Molecular Function	7	Q55759,P73885,P73930,Q55501,P74214,P72931,P74428
6	GO:0030554	adenyl nucleotide binding	Molecular Function	41	P74494,P26533,Q55450,P22358,Q6YRT3,P72648,P72641,P17253,Q55622,P72871,P73721,P73437,P74638,P74349,Q55589,Q55700,P73201,Q55791,P74361,P74745,P73534,P73833,P74737,P51634,P74232,P74463,P72730,P49057,Q55187,Q55486,Q55778,P52276,Q55510,P73071,P74423,P74176,Q55160,P73002,P73860,P73077,P72799
6	GO:0071949	FAD binding	Molecular Function	1	P74295
6	GO:0032550	purine ribonucleoside binding	Molecular Function	6	Q55759,P73885,P73930,Q55501,P74214,P72931
6	GO:0016597	amino acid binding	Molecular Function	2	Q55497,P74423
6	GO:0033293	monocarboxylic acid binding	Molecular Function	1	P74216
6	GO:0005525	GTP binding	Molecular Function	6	Q55759,P73885,P73930,Q55501,P74214,P72931
6	GO:0000287	magnesium ion binding	Molecular Function	12	P80507,P72659,Q55557,Q55801,P72871,P73534,P29254,P73918,P29255,Q55187,P74027,P72931
6	GO:0005509	calcium ion binding	Molecular Function	3	P72797,P74647,P73019
6	GO:0031420	alkali metal ion binding	Molecular Function	1	P73534
6	GO:0046914	transition metal ion binding	Molecular Function	32	Q55013,P72602,P09190,P72609,P72599,P09191,P74558,P26287,Q57038,Q55980,P09192,P72584,P73213,P21697,P74044,P73321,P73287,Q55136,Q55622,Q55664,Q55759,P77969,P73437,Q55894,Q55700,P74527,Q55778,P54123,Q55510,P74423,P74018,P73676
6	GO:0044212	transcription regulatory region DNA binding	Molecular Function	2	P73722,P74426
6	GO:0003684	damaged DNA binding	Molecular Function	1	P74737
6	GO:0003690	double-stranded DNA binding	Molecular Function	2	P73722,P74426
6	GO:0003697	single-stranded DNA binding	Molecular Function	2	Q55499,P74737
6	GO:0043565	sequence-specific DNA binding	Molecular Function	3	P73722,P74426,Q55367
6	GO:0000049	tRNA binding	Molecular Function	10	P73308,P74226,P36236,P73299,P74229,P73313,Q55667,Q55187,Q55778,P74423
6	GO:0003725	double-stranded RNA binding	Molecular Function	1	Q55667
6	GO:0003729	mRNA binding	Molecular Function	5	P74582,P73298,P72914,P73294,P74229
6	GO:0008135	translation factor activity, RNA binding	Molecular Function	3	P73301,P74413,P74070
6	GO:0008312	7S RNA binding	Molecular Function	1	P74214
6	GO:0019843	rRNA binding	Molecular Function	24	P73305,P73289,P36237,P23350,P48946,P73298,P73336,P73636,P73308,P36236,P73318,P73315,P73299,P73319,P74229,P48957,P73306,P73320,P48939,P73313,P73316,P72866,P73311,P73301
6	GO:0032559	adenyl ribonucleotide binding	Molecular Function	41	P74494,P26533,Q55450,P22358,Q6YRT3,P72648,P72641,P17253,Q55622,P72871,P73721,P73437,P74638,P74349,Q55589,Q55700,P73201,Q55791,P74361,P74745,P73534,P73833,P74737,P51634,P74232,P74463,P72730,P49057,Q55187,Q55486,Q55778,P52276,Q55510,P73071,P74423,P74176,Q55160,P73002,P73860,P73077,P72799
6	GO:0032561	guanyl ribonucleotide binding	Molecular Function	7	Q55759,P73885,P73930,Q55501,P74214,P72931,P74428
7	GO:0008137	NADH dehydrogenase (ubiquinone) activity	Molecular Function	1	Q55429
7	GO:0015038	glutathione disulfide oxidoreductase activity	Molecular Function	3	P73492,P73146,P73056
7	GO:0036456	L-methionine-(S)-S-oxide reductase activity	Molecular Function	1	P72622
7	GO:0008080	N-acetyltransferase activity	Molecular Function	1	P74122
7	GO:0008184	glycogen phosphorylase activity	Molecular Function	1	P73546
7	GO:0017061	S-methyl-5-thioadenosine phosphorylase activity	Molecular Function	1	P0DJF8
7	GO:0052654	L-leucine transaminase activity	Molecular Function	1	P54691
7	GO:0052655	L-valine transaminase activity	Molecular Function	1	P54691
7	GO:0052656	L-isoleucine transaminase activity	Molecular Function	1	P54691
7	GO:0004017	adenylate kinase activity	Molecular Function	1	P72641
7	GO:0004385	guanylate kinase activity	Molecular Function	1	P72648
7	GO:0004222	metalloendopeptidase activity	Molecular Function	4	P73437,P74114,Q55700,P74571
7	GO:0008235	metalloexopeptidase activity	Molecular Function	1	P74527
7	GO:0004177	aminopeptidase activity	Molecular Function	1	P74527
7	GO:0004180	carboxypeptidase activity	Molecular Function	1	P74474
7	GO:0016893	endonuclease activity, active with either ribo- or deoxyribonucleic acids and producing 5'-phosphomonoesters	Molecular Function	2	Q55801,P72938
7	GO:0008408	3'-5' exonuclease activity	Molecular Function	2	P72659,Q55641
7	GO:0008409	5'-3' exonuclease activity	Molecular Function	1	P54123
7	GO:0016796	exonuclease activity, active with either ribo- or deoxyribonucleic acids and producing 5'-phosphomonoesters	Molecular Function	2	P72659,P54123
7	GO:0003933	GTP cyclohydrolase activity	Molecular Function	1	Q55759
7	GO:0017111	nucleoside-triphosphatase activity	Molecular Function	27	P73885,P73930,P74214,P72931,P22358,P73077,P27180,P26533,P27183,P27181,P17253,P27182,P74176,P74467,P54416,P74466,P73437,Q59993,Q55700,Q55510,Q55701,Q6YRT3,Q55791,P72730,P74737,P73721,P72799
7	GO:0004427	inorganic diphosphatase activity	Molecular Function	1	P80507
7	GO:0047661	amino-acid racemase activity	Molecular Function	1	P74667
7	GO:0071160	cyanophycin synthetase activity (L-aspartate-adding)	Molecular Function	1	P73833
7	GO:0071161	cyanophycin synthetase activity (L-arginine-adding)	Molecular Function	1	P73833
7	GO:0004530	deoxyribonuclease I activity	Molecular Function	1	P72938
7	GO:0004523	RNA-DNA hybrid ribonuclease activity	Molecular Function	1	Q55801
7	GO:0000175	3'-5'-exoribonuclease activity	Molecular Function	1	P72659
7	GO:0004534	5'-3' exoribonuclease activity	Molecular Function	1	P54123
7	GO:0044769	ATPase activity, coupled to transmembrane movement of ions, rotational mechanism	Molecular Function	6	P27180,P26533,P27183,P27181,P17253,P27182
7	GO:0046933	proton-transporting ATP synthase activity, rotational mechanism	Molecular Function	6	P27180,P26533,P27183,P27181,P17253,P27182
7	GO:0015078	proton transmembrane transporter activity	Molecular Function	7	P27180,P26533,P27183,P27181,P17253,P27182,P74044
7	GO:0015288	porin activity	Molecular Function	3	P73409,P15730,Q59991
7	GO:0008381	mechanosensitive ion channel activity	Molecular Function	1	P73553
7	GO:0042626	ATPase activity, coupled to transmembrane movement of substances	Molecular Function	9	P27180,P26533,P27183,P27181,P17253,P27182,P73721,P72799,P74176
7	GO:0030955	potassium ion binding	Molecular Function	1	P73534
7	GO:0005506	iron ion binding	Molecular Function	14	P73321,P73287,Q55013,P72602,P09190,P72609,P72599,P09191,P74558,P26287,Q57038,Q55980,P09192,P72584
7	GO:0005507	copper ion binding	Molecular Function	3	P73213,P21697,P74044
7	GO:0008270	zinc ion binding	Molecular Function	13	Q55136,Q55622,Q55664,Q55759,P77969,P73437,Q55894,Q55700,P74527,Q55778,P54123,Q55510,P74423
7	GO:0016151	nickel cation binding	Molecular Function	1	P74018
7	GO:0030145	manganese ion binding	Molecular Function	1	P73676
7	GO:0000976	transcription regulatory region sequence-specific DNA binding	Molecular Function	2	P73722,P74426
7	GO:1990837	sequence-specific double-stranded DNA binding	Molecular Function	2	P73722,P74426
7	GO:0003730	mRNA 3'-UTR binding	Molecular Function	1	P74582
7	GO:0048027	mRNA 5'-UTR binding	Molecular Function	1	P73298
7	GO:0003743	translation initiation factor activity	Molecular Function	2	P73301,P74413
7	GO:0003746	translation elongation factor activity	Molecular Function	1	P74070
7	GO:0008097	5S rRNA binding	Molecular Function	2	P73305,P73289
7	GO:0070180	large ribosomal subunit rRNA binding	Molecular Function	2	P36237,P23350
7	GO:0070181	small ribosomal subunit rRNA binding	Molecular Function	4	P48946,P73298,P73336,P73636
8	GO:0004042	acetyl-CoA:L-glutamate N-acetyltransferase activity	Molecular Function	1	P74122
8	GO:0004358	glutamate N-acetyltransferase activity	Molecular Function	1	P74122
8	GO:0070006	metalloaminopeptidase activity	Molecular Function	1	P74527
8	GO:0003934	GTP cyclohydrolase I activity	Molecular Function	1	Q55759
8	GO:0003924	GTPase activity	Molecular Function	4	P73885,P73930,P74214,P72931
8	GO:0016887	ATPase activity	Molecular Function	23	P22358,P73077,P27180,P26533,P27183,P27181,P17253,P27182,P74176,P74467,P54416,P74466,P73437,Q59993,Q55700,Q55510,Q55701,P74737,P73721,P72799,Q6YRT3,Q55791,P72730
8	GO:0008837	diaminopimelate epimerase activity	Molecular Function	1	P74667
8	GO:0008199	ferric iron binding	Molecular Function	2	P73321,P73287
9	GO:0042623	ATPase activity, coupled	Molecular Function	20	P73077,P27180,P26533,P27183,P27181,P17253,P27182,P74176,P74467,P54416,P74466,P73437,Q59993,Q55700,Q55510,Q55701,P74737,P73721,P72799,P22358
10	GO:0008094	DNA-dependent ATPase activity	Molecular Function	2	P73077,P74737
10	GO:0043492	ATPase activity, coupled to movement of substances	Molecular Function	9	P27180,P26533,P27183,P27181,P17253,P27182,P74176,P73721,P72799

## Sheet: CC
Level	GO_ID	Term	Type	Seqs_Num	Sequences
1	GO:0005575	cellular_component	Cellular Component	335	P73198,P72849,P73930,P73049,P74133,P72639,P74108,P74485,P73602,P73911,P73321,P73178,P73287,P73492,Q55194,P73472,Q55501,P73056,P72719,Q55499,P72827,Q55899,P73954,P26290,P72897,P74300,P74044,P74508,P38382,Q55687,P54147,Q55429,Q55414,P74176,P73077,Q55765,P74467,P54416,P74466,Q59993,P73722,P74426,P74664,P19569,P29256,Q55274,P29254,P37277,P29255,P73488,P10549,Q55013,Q55356,Q55332,P09190,P09191,P74145,…
2	GO:0016020	membrane	Cellular Component	158	P72827,Q55899,P73954,P26290,P72897,P74300,P74044,P74508,P38382,P73930,Q55687,P54147,Q55429,Q55414,P74176,P73077,P73472,P72602,P74189,P72609,P72599,P72594,P32422,P73152,P12975,P27180,Q55013,Q55835,P73545,P21697,P74063,P72752,P26533,P27183,P74338,P27181,P73517,P09190,P09191,P74367,Q55354,Q57038,P74511,P72986,Q55329,P05429,P14835,P74149,P73676,Q55700,Q55274,P09193,P09192,P29254,P74564,P37277,P27589,…
2	GO:0005576	extracellular region	Cellular Component	1	P73911
2	GO:0005623	cell	Cellular Component	279	P72827,Q55899,P73954,P26290,P72897,P74300,P74044,P74508,P38382,P73930,Q55687,P54147,Q55429,Q55414,P74176,P73077,P73312,P73308,P36236,P73318,P73315,P74267,P73305,P36237,P72851,P73294,P23350,P48957,P73306,P73296,P36239,P73313,P73289,P74229,P48946,P73298,P73636,P74518,P73316,P72866,P74071,P73311,Q55178,P17253,P73732,Q55199,P73824,P74250,P73885,P74456,P73418,Q55564,P73299,P73348,P22358,P52232,P72648,…
2	GO:0009295	nucleoid	Cellular Component	1	Q55499
2	GO:0031974	membrane-enclosed lumen	Cellular Component	1	Q55510
2	GO:0032991	protein-containing complex	Cellular Component	111	Q55765,P73077,P74467,P54416,P74466,Q59993,P74176,P73722,P74426,P74664,P74226,P74410,P73299,P73319,P73294,P73336,P73320,P48958,Q55004,P74214,Q54714,Q01952,P72870,Q54715,P73202,Q01951,P74551,P73093,P74448,P73204,Q55318,P74102,P73203,Q55544,Q01950,P72652,P74625,P73638,P74445,P26287,Q57038,P74149,P27589,P12975,P19569,P29256,P37277,P09190,P09191,Q55354,P10549,Q55356,Q55332,P73731,P74207,P74638,P27180,…
2	GO:0043226	organelle	Cellular Component	70	P73824,P74250,P73885,P26287,P73545,P74226,P74410,P73299,P73319,P73294,P73336,P73320,P48958,Q55004,P73077,Q55687,P19569,P29256,Q55274,P29254,P37277,P29255,P73488,P10549,Q55013,Q55356,Q55332,P09190,P09191,P74145,P74367,P73956,Q55354,P05429,P14835,P73676,P09193,P09192,P73312,P73308,P36236,P73318,P73315,P74267,P73305,P36237,P72851,P23350,P48957,P73306,P73296,P36239,P73313,P73289,P74229,P48946,P73298,…
2	GO:0044422	organelle part	Cellular Component	55	P19569,P29256,Q55274,P29254,P37277,P29255,P73488,P10549,Q55013,Q55356,Q55332,P09190,P09191,P74145,P74367,P73956,Q55354,P05429,P14835,P73676,P09193,P09192,P73437,Q55700,Q55510,P73312,P73308,P36236,P73318,P73315,P74267,P73305,P36237,P72851,P73294,P23350,P48957,P73306,P73296,P36239,P73313,P73289,P74229,P48946,P73298,P73636,P74518,P73316,P72866,P74071,P73311,P73014,P48939,P17253,P73146
2	GO:0044425	membrane part	Cellular Component	133	Q55332,P74044,Q6ZEC5,Q55671,P72752,P27183,Q6ZES9,Q55972,P27181,Q6YRT3,P73409,P73593,P72765,P73517,P09190,P26290,P74067,P73037,Q55551,P09191,P73506,P74145,P74625,Q55445,Q55354,P74175,P72754,P74797,P72713,P72594,P15730,P74300,P72868,P73238,P73437,Q59991,P73652,Q57038,P74188,Q55715,P74154,P72929,Q55176,P73235,P74508,P74511,P72986,Q55329,P05429,P14835,P74187,P74772,P74149,P73676,Q55943,P74747,Q55700,…
2	GO:0044464	cell part	Cellular Component	270	P72827,Q55899,P73954,P26290,P72897,P74300,P74044,P74508,P38382,P73930,Q55687,P54147,Q55429,Q55414,P74176,P73077,Q55178,P74100,Q55476,P74664,P72730,P73596,P73594,P74598,P72707,Q55835,P73111,P74162,P73597,P73762,P72606,P73589,P74233,P73600,Q55136,Q55146,Q55648,P73643,Q55972,Q55558,P74656,P72765,P73736,P74474,P73091,P73107,P74789,P73344,P74251,P73037,P74390,Q55557,P73581,P72704,Q55426,P73595,P74351,…
3	GO:0005886	plasma membrane	Cellular Component	53	P73732,Q55199,P72603,P73010,P72604,P72942,P73553,P72941,P74248,Q55834,P19569,P29256,Q55274,P29254,P37277,P29255,P73488,P10549,Q55013,Q55356,Q55332,P09190,P09191,P74145,P74367,P73956,Q55354,P05429,P14835,P73676,P09193,P09192,P73930,P27180,P26533,P27183,P27181,P17253,P72827,Q55899,P73954,P26290,P72897,P74300,P74044,P74508,P38382,Q55687,P54147,Q55429,Q55414,P74176,P73077
3	GO:0019867	outer membrane	Cellular Component	6	P72602,P74189,P72609,P72599,P72594,P73472
3	GO:0031090	organelle membrane	Cellular Component	1	P17253
3	GO:0034357	photosynthetic membrane	Cellular Component	72	P32422,P73152,P12975,P27180,Q55013,Q55835,P72827,P73545,P21697,P74063,P72752,P26533,P27183,P74338,P27181,P73954,P73517,P09190,P26290,P09191,P74367,Q55354,Q57038,P74511,P72986,Q55329,P05429,P14835,P74149,P73676,Q55700,Q55274,P38382,P09193,P09192,P29254,P74564,P37277,P27589,P29255,P27182,P17253,P73437,P10549,Q55356,Q55332,P73731,Q54714,Q01952,P72870,Q54715,P73202,Q01951,P74551,P73093,P74448,P73204,…
3	GO:0043233	organelle lumen	Cellular Component	1	Q55510
3	GO:1990904	ribonucleoprotein complex	Cellular Component	38	P74226,P74410,P73299,P73319,P73294,P73336,P73320,P48958,Q55004,P74214,P73315,P36237,P73014,P23350,P48939,P73312,P73308,P36236,P73318,P74267,P73305,P72851,P48957,P73306,P73296,P36239,P73313,P73289,P74229,P48946,P73298,P73636,P74518,P73316,P72866,P74071,P73311,Q55765
3	GO:0009330	DNA topoisomerase complex (ATP-hydrolyzing)	Cellular Component	1	P73077
3	GO:0009368	endopeptidase Clp complex	Cellular Component	4	P74467,P54416,P74466,Q59993
3	GO:0030076	light-harvesting complex	Cellular Component	19	Q54714,Q01952,P72870,Q54715,P73202,Q01951,P74551,P73093,P74448,P73204,Q55318,P74102,P73203,Q55544,Q01950,P72652,P74625,P73638,P74445
3	GO:0030256	type I protein secretion system complex	Cellular Component	1	P74176
3	GO:0032993	protein-DNA complex	Cellular Component	2	P73722,P74426
3	GO:0070069	cytochrome complex	Cellular Component	4	P26287,Q57038,P74149,P27589
3	GO:0098046	type V protein secretion system complex	Cellular Component	1	P74664
3	GO:0098796	membrane protein complex	Cellular Component	57	P12975,P19569,P29256,P37277,P09190,P09191,Q55354,P10549,Q55356,Q55332,P73731,Q54714,Q01952,P72870,Q54715,P73202,Q01951,P74551,P73093,P74448,P73204,Q55318,P74102,P73203,Q55544,Q01950,P72652,P74625,P73638,P74445,P32422,P72986,Q55329,P74564,P27183,P27181,P27182,P27180,P26533,P73732,Q55199,Q55274,P29254,P29255,P73488,Q55013,P74145,P74367,P73956,P05429,P14835,P73676,P09193,P09192,P73010,P17253,Q55776
3	GO:0098798	mitochondrial protein complex	Cellular Component	1	P17253
3	GO:1902494	catalytic complex	Cellular Component	9	P74207,P74638,P73560,P10549,Q55356,Q55332,P73731,P73732,Q55199
3	GO:1990351	transporter complex	Cellular Component	3	Q55776,P73732,Q55199
3	GO:0043227	membrane-bounded organelle	Cellular Component	11	P73824,P74250,P73885,P73545,P26287,Q55687,P73437,Q55700,P17253,Q55510,P73146
3	GO:0043228	non-membrane-bounded organelle	Cellular Component	59	P74226,P74410,P73299,P73319,P73294,P73336,P73320,P48958,Q55004,P73077,P19569,P29256,Q55274,P29254,P37277,P29255,P73488,P10549,Q55013,Q55356,Q55332,P09190,P09191,P74145,P74367,P73956,Q55354,P05429,P14835,P73676,P09193,P09192,P73312,P73308,P36236,P73318,P73315,P74267,P73305,P36237,P72851,P23350,P48957,P73306,P73296,P36239,P73313,P73289,P74229,P48946,P73298,P73636,P74518,P73316,P72866,P74071,P73311,…
3	GO:0043229	intracellular organelle	Cellular Component	70	P73824,P74250,P73885,P73545,P74226,P74410,P73299,P73319,P73294,P73336,P73320,P48958,Q55004,P73077,P26287,Q55687,P19569,P29256,Q55274,P29254,P37277,P29255,P73488,P10549,Q55013,Q55356,Q55332,P09190,P09191,P74145,P74367,P73956,Q55354,P05429,P14835,P73676,P09193,P09192,P73312,P73308,P36236,P73318,P73315,P74267,P73305,P36237,P72851,P23350,P48957,P73306,P73296,P36239,P73313,P73289,P74229,P48946,P73298,…
3	GO:0030094	plasma membrane-derived photosystem I	Cellular Component	6	P19569,P29256,Q55274,P29254,P37277,P29255
3	GO:0030096	plasma membrane-derived thylakoid photosystem II	Cellular Component	16	P73488,P10549,Q55013,Q55356,Q55332,P09190,P09191,P74145,P74367,P73956,Q55354,P05429,P14835,P73676,P09193,P09192
3	GO:0044446	intracellular organelle part	Cellular Component	33	P73315,P36237,P73014,P23350,P48939,Q55510,P73437,Q55700,P73146,P73312,P73308,P36236,P73318,P74267,P73305,P72851,P73294,P48957,P73306,P73296,P36239,P73313,P73289,P74229,P48946,P73298,P73636,P74518,P73316,P72866,P74071,P73311,P17253
3	GO:0019898	extrinsic component of membrane	Cellular Component	1	Q55332
3	GO:0031224	intrinsic component of membrane	Cellular Component	100	Q6ZEC5,Q55671,P72752,P27183,Q6ZES9,Q55972,P27181,Q6YRT3,P73409,P73593,P72765,P73517,P09190,P26290,P74067,P73037,Q55551,P09191,P73506,P74145,P74625,Q55445,Q55354,P74175,P72754,P74797,P72713,P72594,P15730,P74300,P72868,P73238,P73437,Q59991,P73652,Q57038,P74188,P74044,Q55715,P74154,P72929,Q55176,P73235,P74508,P74511,P72986,Q55329,P05429,P14835,P74187,P74772,P74149,P73676,Q55943,P74747,Q55700,P74617,…
3	GO:0044455	mitochondrial membrane part	Cellular Component	1	P17253
3	GO:0044459	plasma membrane part	Cellular Component	38	P73930,P72603,P73010,P72604,P72942,P73553,P72941,P74248,Q55834,P73732,Q55199,P19569,P29256,Q55274,P29254,P37277,P29255,P73488,P10549,Q55013,Q55356,Q55332,P09190,P09191,P74145,P74367,P73956,Q55354,P05429,P14835,P73676,P09193,P09192,P27180,P26533,P27183,P27181,P17253
3	GO:0070469	respiratory chain	Cellular Component	1	P74044
3	GO:0005622	intracellular	Cellular Component	205	P73312,P73308,P36236,P73318,P73315,P74267,P73305,P36237,P72851,P73294,P23350,P48957,P73306,P73296,P36239,P73313,P73289,P74229,P48946,P73298,P73636,P74518,P73316,P72866,P74071,P73311,P17253,P73824,P74250,P73885,P74456,P73418,Q55564,P73299,P73348,P22358,P52232,P72648,P77968,P52983,P72659,P54691,P74717,P74344,P77969,P72871,P74061,Q55894,P73104,P73990,P73424,P73534,P73301,P74737,P73911,P74753,P74667,…
3	GO:0012505	endomembrane system	Cellular Component	1	Q55687
3	GO:0030312	external encapsulating structure	Cellular Component	6	P72730,P72602,P74189,P72609,P72599,P72594
3	GO:0031975	envelope	Cellular Component	48	P73437,Q55700,P72602,P74189,P72609,P72599,P72594,P73596,P73594,P74598,P72707,Q55835,P73111,P74162,P73597,P73762,P72606,P73589,P74233,P73600,Q55136,Q55146,Q55648,P73643,Q55972,Q55558,P74656,P72765,P73736,P74474,P73091,P73107,P74789,P73344,P74251,P73037,P74390,Q55557,P73581,P72704,Q55426,P73595,P74351,P73732,P72963,P73001,P74629,P17253
3	GO:0042597	periplasmic space	Cellular Component	42	P73596,P73594,P74598,P72707,Q55835,P73111,P74162,P73597,P73762,P72606,P73589,P74233,P73600,Q55136,Q55146,Q55648,P73643,Q55972,Q55558,P74656,P72765,P73736,P74474,P73091,P73107,P74789,P73344,P74251,P73037,P74390,Q55557,P73581,P72704,Q55426,P73595,P74351,P73732,P72963,P73001,P74629,P74100,Q55476
3	GO:0044424	intracellular part	Cellular Component	204	P52231,P74456,P74070,P73722,P74494,P72697,P72797,P73297,P74322,Q55136,P73660,P22358,P74467,P52232,Q55511,P54416,P72641,P74561,P80507,Q55759,Q55801,P74344,P74565,P74572,Q55527,Q55497,Q55667,Q59993,Q59992,P73201,P74361,P74122,P73930,P73534,P72622,P74157,P73546,P74527,P73997,Q55187,Q55486,P0DJF8,Q55805,Q55513,P54123,P52276,P72931,P73077,P73705,P74360,P74712,P27183,P27181,P27182,P74466,Q55356,P29256,…
3	GO:0044462	external encapsulating structure part	Cellular Component	5	P72602,P74189,P72609,P72599,P72594
3	GO:0071944	cell periphery	Cellular Component	59	P72827,Q55899,P73954,P26290,P72897,P74300,P74044,P74508,P38382,P73930,Q55687,P54147,Q55429,Q55414,P74176,P73077,P72730,P73732,Q55199,P72603,P73010,P72604,P72942,P73553,P72941,P74248,Q55834,P19569,P29256,Q55274,P29254,P37277,P29255,P73488,P10549,Q55013,Q55356,Q55332,P09190,P09191,P74145,P74367,P73956,Q55354,P05429,P14835,P73676,P09193,P09192,P27180,P26533,P27183,P27181,P17253,P72602,P74189,P72609,…
3	GO:1990204	oxidoreductase complex	Cellular Component	5	P73560,P10549,Q55356,Q55332,P73731
4	GO:0009279	cell outer membrane	Cellular Component	5	P72602,P74189,P72609,P72599,P72594
4	GO:0019866	organelle inner membrane	Cellular Component	1	P17253
4	GO:0031966	mitochondrial membrane	Cellular Component	1	P17253
4	GO:0009521	photosystem	Cellular Component	28	P32422,P72986,Q55329,P74564,P19569,P29256,Q55274,P29254,P37277,P29255,P73488,P10549,Q55013,Q55356,Q55332,P09190,P09191,P74145,P74367,P73956,Q55354,P05429,P14835,P73676,P09193,P09192,P12975,P73731
4	GO:0042651	thylakoid membrane	Cellular Component	67	P10549,Q55356,Q55332,P73731,Q54714,Q01952,P72870,Q54715,P73202,Q01951,P74551,P73093,P74448,P73204,Q55318,P74102,P73203,Q55544,Q01950,P72652,P74625,P73638,P74445,P17253,P73437,Q55700,P26287,P32422,P73152,P12975,P27180,Q55013,Q55835,P72827,P73545,P21697,P74063,P72752,P26533,P27183,P74338,P27181,P73954,P73517,P09190,P26290,P09191,P74367,Q55354,Q57038,P74511,P72986,Q55329,P05429,P14835,P74149,P73676,…
4	GO:0070013	intracellular organelle lumen	Cellular Component	1	Q55510
4	GO:0005840	ribosome	Cellular Component	36	P73312,P73308,P36236,P73318,P73315,P74267,P73305,P36237,P72851,P73294,P23350,P48957,P73306,P73296,P36239,P73313,P73289,P74229,P48946,P73298,P73636,P74518,P73316,P72866,P74071,P73311,P73014,P48939,P74226,P74410,P73299,P73319,P73336,P73320,P48958,Q55004
4	GO:0044391	ribosomal subunit	Cellular Component	28	P73315,P36237,P73014,P23350,P48939,P73312,P73308,P36236,P73318,P74267,P73305,P72851,P73294,P48957,P73306,P73296,P36239,P73313,P73289,P74229,P48946,P73298,P73636,P74518,P73316,P72866,P74071,P73311
4	GO:0048500	signal recognition particle	Cellular Component	1	P74214
4	GO:0030089	phycobilisome	Cellular Component	19	Q54714,Q01952,P72870,Q54715,P73202,Q01951,P74551,P73093,P74448,P73204,Q55318,P74102,P73203,Q55544,Q01950,P72652,P74625,P73638,P74445
4	GO:0009512	cytochrome b6f complex	Cellular Component	4	P26287,Q57038,P74149,P27589
4	GO:0016469	proton-transporting two-sector ATPase complex	Cellular Component	6	P27180,P26533,P27183,P27181,P17253,P27182
4	GO:0009538	photosystem I reaction center	Cellular Component	4	P12975,P19569,P29256,P37277
4	GO:0009539	photosystem II reaction center	Cellular Component	3	P09190,P09191,Q55354
4	GO:0009654	photosystem II oxygen evolving complex	Cellular Component	4	P10549,Q55356,Q55332,P73731
4	GO:0033177	proton-transporting two-sector ATPase complex, proton-transporting domain	Cellular Component	3	P27183,P27181,P27182
4	GO:0033178	proton-transporting two-sector ATPase complex, catalytic domain	Cellular Component	3	P27180,P26533,P17253
4	GO:0098797	plasma membrane protein complex	Cellular Component	30	P73732,Q55199,P19569,P29256,Q55274,P29254,P37277,P29255,P73488,P10549,Q55013,Q55356,Q55332,P09190,P09191,P74145,P74367,P73956,Q55354,P05429,P14835,P73676,P09193,P09192,P73010,P27180,P26533,P27183,P27181,P17253
4	GO:0098800	inner mitochondrial membrane protein complex	Cellular Component	1	P17253
4	GO:1902495	transmembrane transporter complex	Cellular Component	3	Q55776,P73732,Q55199
4	GO:0009316	3-isopropylmalate dehydratase complex	Cellular Component	1	P74207
4	GO:0009317	acetyl-CoA carboxylase complex	Cellular Component	1	P74638
4	GO:1904949	ATPase complex	Cellular Component	2	P73732,Q55199
4	GO:0043231	intracellular membrane-bounded organelle	Cellular Component	10	P73824,P74250,P73885,P73545,P26287,P17253,Q55510,P73437,Q55700,P73146
4	GO:0031967	organelle envelope	Cellular Component	3	P73437,Q55700,P17253
4	GO:0031982	vesicle	Cellular Component	1	Q55687
4	GO:0031984	organelle subcompartment	Cellular Component	3	P17253,P73437,Q55700
4	GO:0043232	intracellular non-membrane-bounded organelle	Cellular Component	59	P74226,P74410,P73299,P73319,P73294,P73336,P73320,P48958,Q55004,P73077,P19569,P29256,Q55274,P29254,P37277,P29255,P73488,P10549,Q55013,Q55356,Q55332,P09190,P09191,P74145,P74367,P73956,Q55354,P05429,P14835,P73676,P09193,P09192,P73312,P73308,P36236,P73318,P73315,P74267,P73305,P36237,P72851,P23350,P48957,P73306,P73296,P36239,P73313,P73289,P74229,P48946,P73298,P73636,P74518,P73316,P72866,P74071,P73311,…
4	GO:0097708	intracellular vesicle	Cellular Component	1	Q55687
4	GO:0044429	mitochondrial part	Cellular Component	2	Q55510,P17253
4	GO:0044435	plastid part	Cellular Component	4	P73437,Q55700,P73146,P17253
4	GO:0016021	integral component of membrane	Cellular Component	99	P72603,P73010,P72604,P72942,P73553,P72941,P74248,Q55834,P26287,P73732,Q55199,Q55776,Q6ZEC5,Q55671,P72752,P27183,Q6ZES9,Q55972,P27181,Q6YRT3,P73409,P73593,P72765,P73517,P09190,P26290,P74067,P73037,Q55551,P09191,P73506,P74145,P74625,Q55445,Q55354,P74175,P72754,P74797,P72713,P72594,P15730,P74300,P72868,P73238,P73437,Q59991,P73652,Q57038,P74188,P74044,Q55715,P74154,P72929,Q55176,P73235,P74508,P74511,…
4	GO:0031226	intrinsic component of plasma membrane	Cellular Component	9	P72603,P73010,P72604,P72942,P73553,P72941,P74248,Q55834,P73930
4	GO:0031360	intrinsic component of thylakoid membrane	Cellular Component	1	P26287
4	GO:0005768	endosome	Cellular Component	1	Q55687
4	GO:0005618	cell wall	Cellular Component	1	P72730
4	GO:0030313	cell envelope	Cellular Component	45	P72602,P74189,P72609,P72599,P72594,P73596,P73594,P74598,P72707,Q55835,P73111,P74162,P73597,P73762,P72606,P73589,P74233,P73600,Q55136,Q55146,Q55648,P73643,Q55972,Q55558,P74656,P72765,P73736,P74474,P73091,P73107,P74789,P73344,P74251,P73037,P74390,Q55557,P73581,P72704,Q55426,P73595,P74351,P73732,P72963,P73001,P74629
4	GO:0030288	outer membrane-bounded periplasmic space	Cellular Component	40	P73596,P73594,P74598,P72707,Q55835,P73111,P74162,P73597,P73762,P72606,P73589,P74233,P73600,Q55136,Q55146,Q55648,P73643,Q55972,Q55558,P74656,P72765,P73736,P74474,P73091,P73107,P74789,P73344,P74251,P73037,P74390,Q55557,P73581,P72704,Q55426,P73595,P74351,P73732,P72963,P73001,P74629
4	GO:0005737	cytoplasm	Cellular Component	155	P73312,P73308,P36236,P73318,P73315,P74267,P73305,P36237,P72851,P73294,P23350,P48957,P73306,P73296,P36239,P73313,P73289,P74229,P48946,P73298,P73636,P74518,P73316,P72866,P74071,P73311,P17253,P73824,P74250,P73885,P74456,P73418,Q55564,P73299,P73348,P22358,P52232,P72648,P77968,P52983,P72659,P54691,P74717,P74344,P77969,P72871,P74061,Q55894,P73104,P73990,P73424,P73534,P73301,P74737,P73911,P74753,P74667,…
4	GO:0045263	proton-transporting ATP synthase complex, coupling factor F(o)	Cellular Component	3	P27183,P27181,P27182
4	GO:0009579	thylakoid	Cellular Component	75	P17253,P73437,Q55700,P19569,P29256,Q55274,P29254,P37277,P29255,P73488,P10549,Q55013,Q55356,Q55332,P09190,P09191,P74145,P74367,P73956,Q55354,P05429,P14835,P73676,P09193,P09192,P26287,Q57038,P74149,P27589,P32422,P72986,Q55329,P74564,P12975,P73731,Q54714,Q01952,P72870,Q54715,P73202,Q01951,P74551,P73093,P74448,P73204,Q55318,P74102,P73203,Q55544,Q01950,P72652,P74625,P73638,P74445,P73628,Q55118,P73152,…
4	GO:0016234	inclusion body	Cellular Component	1	P73545
4	GO:0044436	thylakoid part	Cellular Component	74	P26287,Q57038,P74149,P27589,P12975,P19569,P29256,P37277,P09190,P09191,Q55354,P10549,Q55356,Q55332,P73731,Q54714,Q01952,P72870,Q54715,P73202,Q01951,P74551,P73093,P74448,P73204,Q55318,P74102,P73203,Q55544,Q01950,P72652,P74625,P73638,P74445,P73628,Q55118,P74367,P32422,P72986,Q55329,P74564,P73152,P27180,Q55013,Q55835,P72827,P73545,P21697,P74063,P72752,P26533,P27183,P74338,P27181,P73954,P73517,P26290,…
4	GO:0044444	cytoplasmic part	Cellular Component	110	P73824,P74250,P73885,P74456,P73418,Q55564,P73299,P73348,P22358,P52232,P72648,P77968,P52983,P72659,P54691,P74717,P74344,P77969,P72871,P74061,Q55894,P73104,P73990,P73424,P73534,P73301,P74737,P73911,P74753,P74667,P49057,P0DJF8,P74002,P74569,P74027,Q55778,P74582,P73043,P73071,P74423,Q55707,P74226,P74410,P73319,P73294,P73336,P73320,P48958,Q55004,P73560,P74638,P19569,P29256,Q55274,P29254,P37277,P29255,…
4	GO:0045259	proton-transporting ATP synthase complex	Cellular Component	6	P27183,P27181,P27182,P27180,P26533,P17253
4	GO:0045261	proton-transporting ATP synthase complex, catalytic core F(1)	Cellular Component	3	P17253,P27180,P26533
4	GO:0005960	glycine cleavage complex	Cellular Component	1	P73560
5	GO:0005743	mitochondrial inner membrane	Cellular Component	1	P17253
5	GO:0009522	photosystem I	Cellular Component	11	P12975,P19569,P29256,P37277,Q55274,P29254,P29255,P32422,P72986,Q55329,P74564
5	GO:0009523	photosystem II	Cellular Component	17	P09190,P09191,Q55354,P10549,Q55356,Q55332,P73731,P73488,Q55013,P74145,P74367,P73956,P05429,P14835,P73676,P09193,P09192
5	GO:0055035	plastid thylakoid membrane	Cellular Component	3	P17253,P73437,Q55700
5	GO:0005759	mitochondrial matrix	Cellular Component	1	Q55510
5	GO:0022626	cytosolic ribosome	Cellular Component	26	P73312,P73308,P36236,P73318,P73315,P74267,P73305,P36237,P72851,P73294,P23350,P48957,P73306,P73296,P36239,P73313,P73289,P74229,P48946,P73298,P73636,P74518,P73316,P72866,P74071,P73311
5	GO:0015934	large ribosomal subunit	Cellular Component	18	P73312,P73308,P36236,P73318,P73315,P74267,P73305,P36237,P72851,P73294,P23350,P48957,P73306,P73296,P36239,P73313,P73289,P73014
5	GO:0015935	small ribosomal subunit	Cellular Component	10	P74229,P48946,P73298,P73636,P74518,P73316,P72866,P74071,P73311,P48939
5	GO:0043190	ATP-binding cassette (ABC) transporter complex	Cellular Component	2	P73732,Q55199
5	GO:0033281	TAT protein transport complex	Cellular Component	1	P73010
5	GO:0045260	plasma membrane proton-transporting ATP synthase complex	Cellular Component	5	P27180,P26533,P27183,P27181,P17253
5	GO:0000275	mitochondrial proton-transporting ATP synthase complex, catalytic core F(1)	Cellular Component	1	P17253
5	GO:0005753	mitochondrial proton-transporting ATP synthase complex	Cellular Component	1	P17253
5	GO:0098533	ATPase dependent transmembrane transport complex	Cellular Component	2	P73732,Q55199
5	GO:1990281	efflux pump complex	Cellular Component	1	Q55776
5	GO:0005739	mitochondrion	Cellular Component	5	P17253,Q55510,P73824,P74250,P73885
5	GO:0009536	plastid	Cellular Component	5	P26287,P17253,P73437,Q55700,P73146
5	GO:0070088	PHA granule	Cellular Component	1	P73545
5	GO:0005740	mitochondrial envelope	Cellular Component	1	P17253
5	GO:0009526	plastid envelope	Cellular Component	2	P73437,Q55700
5	GO:0031976	plastid thylakoid	Cellular Component	3	P17253,P73437,Q55700
5	GO:0005694	chromosome	Cellular Component	1	P73077
5	GO:0030075	bacterial thylakoid	Cellular Component	22	P19569,P29256,Q55274,P29254,P37277,P29255,P73488,P10549,Q55013,Q55356,Q55332,P09190,P09191,P74145,P74367,P73956,Q55354,P05429,P14835,P73676,P09193,P09192
5	GO:0031410	cytoplasmic vesicle	Cellular Component	1	Q55687
5	GO:0009532	plastid stroma	Cellular Component	1	P73146
5	GO:0044434	chloroplast part	Cellular Component	4	P17253,P73437,Q55700,P73146
5	GO:0005887	integral component of plasma membrane	Cellular Component	8	P72603,P73010,P72604,P72942,P73553,P72941,P74248,Q55834
5	GO:0031361	integral component of thylakoid membrane	Cellular Component	1	P26287
5	GO:0031977	thylakoid lumen	Cellular Component	3	P73628,Q55118,P74367
5	GO:0005829	cytosol	Cellular Component	67	P73312,P73308,P36236,P73318,P73315,P74267,P73305,P36237,P72851,P73294,P23350,P48957,P73306,P73296,P36239,P73313,P73289,P74229,P48946,P73298,P73636,P74518,P73316,P72866,P74071,P73311,P74207,P73824,P74456,P73418,Q55564,P73299,P73348,P22358,P52232,P72648,P77968,P52983,P72659,P74250,P54691,P74717,P74344,P77969,P72871,P74061,Q55894,P73104,P73990,P73424,P73534,P73301,P74737,P73911,P74753,P74667,P49057,…
5	GO:0044445	cytosolic part	Cellular Component	27	P73312,P73308,P36236,P73318,P73315,P74267,P73305,P36237,P72851,P73294,P23350,P48957,P73306,P73296,P36239,P73313,P73289,P74229,P48946,P73298,P73636,P74518,P73316,P72866,P74071,P73311,P74207
6	GO:0009535	chloroplast thylakoid membrane	Cellular Component	3	P17253,P73437,Q55700
6	GO:0022625	cytosolic large ribosomal subunit	Cellular Component	17	P73312,P73308,P36236,P73318,P73315,P74267,P73305,P36237,P72851,P73294,P23350,P48957,P73306,P73296,P36239,P73313,P73289
6	GO:0022627	cytosolic small ribosomal subunit	Cellular Component	9	P74229,P48946,P73298,P73636,P74518,P73316,P72866,P74071,P73311
6	GO:0009507	chloroplast	Cellular Component	5	P17253,P73437,Q55700,P73146,P26287
6	GO:0009941	chloroplast envelope	Cellular Component	2	P73437,Q55700
6	GO:0009534	chloroplast thylakoid	Cellular Component	3	P17253,P73437,Q55700
6	GO:0009570	chloroplast stroma	Cellular Component	1	P73146

## Sheet: Enrichment
GO_ID	Term	Category	Test	Ref	TestAll	RefAll	Test_per	Ref_per	Over_Under	TestSeqs	RefSeqs	P value	FDR	richFactor
GO:0034357	photosynthetic membrane	C	72	98	594	1555	0.121212	0.0630225	over	P32422,P73152,P12975,P27180,Q55013,Q55835,P72827,P73545,P21697,P74063,P72752,P26533,P27183,P74338,P27181,P73954,P73517,P09190,P26290,P09191,P74367,Q55354,Q57038,P74511,P72986,Q55329,P05429,P14835,P74149,P73676,Q55700,Q55274,P38382,P09193,P09192,P29254,P74564,P37277,P27589,P29255,P27182,P17253,P73437,P10549,Q55356,Q55332,P73731,Q54714,Q01952,P72870,Q54715,P73202,Q01951,P74551,P73093,P74448,P73204,…	P32422,P72673,P73152,P12975,P27180,Q55013,P26527,P74771,Q55835,P72827,P73545,P21697,P74063,P72752,P26533,P27183,P74338,P27181,P73954,P73517,P09190,P27179,P74069,P26290,P73145,P26525,P09191,P74367,P72804,Q55354,P19125,P19050,Q57038,P74511,P72986,Q55329,P05429,P14835,P72705,P74149,P73676,Q55700,Q55274,P38382,P09193,P27724,P74103,P09192,P29254,P26524,P74564,P37277,P27589,P29255,P27182,Q55709,P26522,…	2.56845e-13	1.99014e-10	0.734694
GO:0044436	thylakoid part	C	74	102	594	1555	0.124579	0.0655949	over	P26287,Q57038,P74149,P27589,P12975,P19569,P29256,P37277,P09190,P09191,Q55354,P10549,Q55356,Q55332,P73731,Q54714,Q01952,P72870,Q54715,P73202,Q01951,P74551,P73093,P74448,P73204,Q55318,P74102,P73203,Q55544,Q01950,P72652,P74625,P73638,P74445,P73628,Q55118,P74367,P32422,P72986,Q55329,P74564,P73152,P27180,Q55013,Q55835,P72827,P73545,P21697,P74063,P72752,P26533,P27183,P74338,P27181,P73954,P73517,P26290,…	P26287,Q57038,P74149,P27589,P12975,P19569,P29256,P37277,P09190,P09191,Q55354,P10549,P73048,Q55356,Q55332,P73952,P73731,Q54714,Q01952,P72870,Q54715,P73202,Q01951,P74551,P73093,P74448,P73204,Q55318,P74102,P73203,Q55544,Q01950,P72652,P74625,P73638,P74445,P73628,Q55118,P46445,P73126,P74367,P32422,P72986,Q55329,P72705,P74564,P72673,P73152,P27180,Q55013,P26527,P74771,Q55835,P72827,P73545,P21697,P74063,…	3.43333e-13	1.99014e-10	0.72549
GO:0009579	thylakoid	C	75	104	594	1555	0.126263	0.066881	over	P17253,P73437,Q55700,P19569,P29256,Q55274,P29254,P37277,P29255,P73488,P10549,Q55013,Q55356,Q55332,P09190,P09191,P74145,P74367,P73956,Q55354,P05429,P14835,P73676,P09193,P09192,P26287,Q57038,P74149,P27589,P32422,P72986,Q55329,P74564,P12975,P73731,Q54714,Q01952,P72870,Q54715,P73202,Q01951,P74551,P73093,P74448,P73204,Q55318,P74102,P73203,Q55544,Q01950,P72652,P74625,P73638,P74445,P73628,Q55118,P73152,…	P17253,P73437,P72991,Q55700,P16033,P73179,P19569,P29256,Q55274,P29254,P37277,P29255,P73488,P10549,Q55013,P73048,Q55356,Q55332,P09190,P09191,P74145,P74367,P73956,Q55354,P05429,P14835,P73676,P09193,P09192,P74082,P26287,Q57038,P74149,P27589,P32422,P72986,Q55329,P72705,P74564,P12975,P73952,P73731,Q54714,Q01952,P72870,Q54715,P73202,Q01951,P74551,P73093,P74448,P73204,Q55318,P74102,P73203,Q55544,Q01950,…	3.9099e-13	1.99014e-10	0.721154
GO:0042651	thylakoid membrane	C	67	92	594	1555	0.112795	0.059164	over	P10549,Q55356,Q55332,P73731,Q54714,Q01952,P72870,Q54715,P73202,Q01951,P74551,P73093,P74448,P73204,Q55318,P74102,P73203,Q55544,Q01950,P72652,P74625,P73638,P74445,P17253,P73437,Q55700,P26287,P32422,P73152,P12975,P27180,Q55013,Q55835,P72827,P73545,P21697,P74063,P72752,P26533,P27183,P74338,P27181,P73954,P73517,P09190,P26290,P09191,P74367,Q55354,Q57038,P74511,P72986,Q55329,P05429,P14835,P74149,P73676,…	P10549,P73048,Q55356,Q55332,P73952,P73731,Q54714,Q01952,P72870,Q54715,P73202,Q01951,P74551,P73093,P74448,P73204,Q55318,P74102,P73203,Q55544,Q01950,P72652,P74625,P73638,P74445,P17253,P73437,P72991,Q55700,P16033,P73179,P26287,P32422,P72673,P73152,P12975,P27180,Q55013,P26527,P74771,Q55835,P72827,P73545,P21697,P74063,P72752,P26533,P27183,P74338,P27181,P73954,P73517,P09190,P27179,P74069,P26290,P73145,…	3.88381e-12	1.48265e-09	0.728261
GO:0032991	protein-containing complex	C	111	179	594	1555	0.186869	0.115113	over	Q55765,P73077,P74467,P54416,P74466,Q59993,P74176,P73722,P74426,P74664,P74226,P74410,P73299,P73319,P73294,P73336,P73320,P48958,Q55004,P74214,Q54714,Q01952,P72870,Q54715,P73202,Q01951,P74551,P73093,P74448,P73204,Q55318,P74102,P73203,Q55544,Q01950,P72652,P74625,P73638,P74445,P26287,Q57038,P74149,P27589,P12975,P19569,P29256,P37277,P09190,P09191,Q55354,P10549,Q55356,Q55332,P73731,P74207,P74638,P27180,…	P73557,Q55765,P72749,Q55738,P73077,P74467,P54416,P74466,Q59993,P73704,P74176,P73558,P73722,P74426,Q55432,P74171,P74664,Q55385,P74226,P74410,P73299,P73319,P48949,P48944,P73294,P73336,P73320,P73901,P48958,P74266,P73530,P73300,P73292,Q55004,P74142,P74035,Q55953,P74214,Q54714,Q01952,P72870,Q54715,P73202,Q01951,P74551,P73093,P74448,P73204,Q55318,P74102,P73203,Q55544,Q01950,P72652,P74625,P73638,P74445,…	6.01208e-12	1.83609e-09	0.620112
GO:0044422	organelle part	C	55	73	594	1555	0.0925926	0.0469453	over	P19569,P29256,Q55274,P29254,P37277,P29255,P73488,P10549,Q55013,Q55356,Q55332,P09190,P09191,P74145,P74367,P73956,Q55354,P05429,P14835,P73676,P09193,P09192,P73437,Q55700,Q55510,P73312,P73308,P36236,P73318,P73315,P74267,P73305,P36237,P72851,P73294,P23350,P48957,P73306,P73296,P36239,P73313,P73289,P74229,P48946,P73298,P73636,P74518,P73316,P72866,P74071,P73311,P73014,P48939,P17253,P73146	P19569,P29256,Q55274,P29254,P37277,P29255,P73488,P10549,Q55013,P73048,Q55356,Q55332,P09190,P09191,P74145,P74367,P73956,Q55354,P05429,P14835,P73676,P09193,P09192,P16033,P74082,P73437,P72991,Q55700,P73179,Q55510,P23349,P73312,P73308,P36236,P73318,P73315,P73309,P42352,P74267,P73305,P36237,P72851,P73294,P23350,P48957,P73306,P73296,P36239,P73313,P48959,P73289,P73304,P73293,P74229,P48946,P73307,P73298,…	4.29811e-11	1.09387e-08	0.753425
GO:0098796	membrane protein complex	C	57	78	594	1555	0.0959596	0.0501608	over	P12975,P19569,P29256,P37277,P09190,P09191,Q55354,P10549,Q55356,Q55332,P73731,Q54714,Q01952,P72870,Q54715,P73202,Q01951,P74551,P73093,P74448,P73204,Q55318,P74102,P73203,Q55544,Q01950,P72652,P74625,P73638,P74445,P32422,P72986,Q55329,P74564,P27183,P27181,P27182,P27180,P26533,P73732,Q55199,Q55274,P29254,P29255,P73488,Q55013,P74145,P74367,P73956,P05429,P14835,P73676,P09193,P09192,P73010,P17253,Q55776	P12975,P19569,P29256,P37277,P09190,P09191,Q55354,P10549,P73048,Q55356,Q55332,P73952,P73731,P73675,Q54714,Q01952,P72870,Q54715,P73202,Q01951,P74551,P73093,P74448,P73204,Q55318,P74102,P73203,Q55544,Q01950,P72652,P74625,P73638,P74445,P26524,P26522,P19045,P32422,P72986,Q55329,P72705,P74564,P27183,P27181,P27182,P27178,P27180,P26527,P26533,P27179,P73785,P73732,Q55199,Q55649,P73544,Q55274,P29254,P29255,…	1.50067e-10	3.27361e-08	0.730769
GO:0015979	photosynthesis	P	58	83	594	1555	0.0976431	0.0533762	over	P74795,P09190,P09191,Q55274,P27589,P05429,P09193,P09192,P32422,P73437,Q55700,P74367,P10549,P73956,P54206,Q55013,Q55332,Q54714,Q01952,P72870,Q54715,P73202,Q01951,P12975,P19569,P74551,P73093,P74448,P74063,Q55356,P73204,P73203,Q55544,P29256,Q01950,P72849,P26290,Q59987,Q55389,P73731,P74625,P26287,Q55354,Q57038,P73480,P72986,Q55329,P14835,P74149,P73676,P29254,P51634,P74564,P37277,P29255,P72584,P74133,…	P74795,P09190,P09191,Q55274,P27589,P05429,P09193,P09192,P16033,P32422,P46445,P73437,P72991,Q55700,P73179,P74367,P10549,P73956,P73922,P37101,P54206,P54205,P74324,Q55013,P26525,P19125,P19050,P27724,P26524,P26522,P19045,Q55607,Q55332,P73654,Q54714,Q01952,P72870,Q54715,P73202,Q01951,P12975,P19569,P74551,P74504,P73093,P74448,P73048,P74063,Q55356,P73204,P73952,P73203,Q55544,P29256,Q01950,P72849,Q55781,…	1.85282e-09	3.53657e-07	0.698795
GO:0030076	light-harvesting complex	C	19	19	594	1555	0.0319865	0.0122186	over	Q54714,Q01952,P72870,Q54715,P73202,Q01951,P74551,P73093,P74448,P73204,Q55318,P74102,P73203,Q55544,Q01950,P72652,P74625,P73638,P74445	Q54714,Q01952,P72870,Q54715,P73202,Q01951,P74551,P73093,P74448,P73204,Q55318,P74102,P73203,Q55544,Q01950,P72652,P74625,P73638,P74445	9.5647e-09	1.46053e-06	1
GO:0030089	phycobilisome	C	19	19	594	1555	0.0319865	0.0122186	over	Q54714,Q01952,P72870,Q54715,P73202,Q01951,P74551,P73093,P74448,P73204,Q55318,P74102,P73203,Q55544,Q01950,P72652,P74625,P73638,P74445	Q54714,Q01952,P72870,Q54715,P73202,Q01951,P74551,P73093,P74448,P73204,Q55318,P74102,P73203,Q55544,Q01950,P72652,P74625,P73638,P74445	9.5647e-09	1.46053e-06	1
GO:0043226	organelle	C	70	110	594	1555	0.117845	0.0707395	over	P73824,P74250,P73885,P26287,P73545,P74226,P74410,P73299,P73319,P73294,P73336,P73320,P48958,Q55004,P73077,Q55687,P19569,P29256,Q55274,P29254,P37277,P29255,P73488,P10549,Q55013,Q55356,Q55332,P09190,P09191,P74145,P74367,P73956,Q55354,P05429,P14835,P73676,P09193,P09192,P73312,P73308,P36236,P73318,P73315,P74267,P73305,P36237,P72851,P23350,P48957,P73306,P73296,P36239,P73313,P73289,P74229,P48946,P73298,…	P74490,P73824,P74250,P73885,P73505,P54225,P74281,P72753,P26287,P77960,P74707,P73545,Q55385,P74226,P74410,P73299,P73319,P48949,P48944,P73294,P73336,P73320,P73901,P48958,P74266,P73530,P73300,P73292,Q55004,P74142,P74035,Q55953,Q55738,P73077,P73340,P77966,P73057,Q55687,P73310,P19569,P29256,Q55274,P29254,P37277,P29255,P73488,P10549,Q55013,P73048,Q55356,Q55332,P09190,P09191,P74145,P74367,P73956,Q55354,…	1.89305e-08	2.40891e-06	0.636364
GO:0043229	intracellular organelle	C	70	110	594	1555	0.117845	0.0707395	over	P73824,P74250,P73885,P73545,P74226,P74410,P73299,P73319,P73294,P73336,P73320,P48958,Q55004,P73077,P26287,Q55687,P19569,P29256,Q55274,P29254,P37277,P29255,P73488,P10549,Q55013,Q55356,Q55332,P09190,P09191,P74145,P74367,P73956,Q55354,P05429,P14835,P73676,P09193,P09192,P73312,P73308,P36236,P73318,P73315,P74267,P73305,P36237,P72851,P23350,P48957,P73306,P73296,P36239,P73313,P73289,P74229,P48946,P73298,…	P74490,P73824,P74250,P73885,P73505,P54225,P73545,Q55385,P74226,P74410,P73299,P73319,P48949,P48944,P73294,P73336,P73320,P73901,P48958,P74266,P73530,P73300,P73292,Q55004,P74142,P74035,Q55953,Q55738,P73077,P73340,P77966,P73057,P74281,P72753,P26287,P77960,P74707,Q55687,P73310,P19569,P29256,Q55274,P29254,P37277,P29255,P73488,P10549,Q55013,P73048,Q55356,Q55332,P09190,P09191,P74145,P74367,P73956,Q55354,…	1.89305e-08	2.40891e-06	0.636364
GO:0009521	photosystem	C	28	33	594	1555	0.047138	0.0212219	over	P32422,P72986,Q55329,P74564,P19569,P29256,Q55274,P29254,P37277,P29255,P73488,P10549,Q55013,Q55356,Q55332,P09190,P09191,P74145,P74367,P73956,Q55354,P05429,P14835,P73676,P09193,P09192,P12975,P73731	P32422,P72986,Q55329,P72705,P74564,P19569,P29256,Q55274,P29254,P37277,P29255,P73488,P10549,Q55013,P73048,Q55356,Q55332,P09190,P09191,P74145,P74367,P73956,Q55354,P05429,P14835,P73676,P09193,P09192,P16033,P74082,P12975,P73952,P73731	3.44067e-08	4.04146e-06	0.848485
GO:0043232	intracellular non-membrane-bounded organelle	C	59	90	594	1555	0.0993266	0.0578778	over	P74226,P74410,P73299,P73319,P73294,P73336,P73320,P48958,Q55004,P73077,P19569,P29256,Q55274,P29254,P37277,P29255,P73488,P10549,Q55013,Q55356,Q55332,P09190,P09191,P74145,P74367,P73956,Q55354,P05429,P14835,P73676,P09193,P09192,P73312,P73308,P36236,P73318,P73315,P74267,P73305,P36237,P72851,P23350,P48957,P73306,P73296,P36239,P73313,P73289,P74229,P48946,P73298,P73636,P74518,P73316,P72866,P74071,P73311,…	Q55385,P74226,P74410,P73299,P73319,P48949,P48944,P73294,P73336,P73320,P73901,P48958,P74266,P73530,P73300,P73292,Q55004,P74142,P74035,Q55953,Q55738,P73077,P73340,P77966,P73057,P73310,P19569,P29256,Q55274,P29254,P37277,P29255,P73488,P10549,Q55013,P73048,Q55356,Q55332,P09190,P09191,P74145,P74367,P73956,Q55354,P05429,P14835,P73676,P09193,P09192,P16033,P74082,P23349,P73312,P73308,P36236,P73318,P73315,…	5.75917e-08	5.86284e-06	0.655556
GO:0043228	non-membrane-bounded organelle	C	59	90	594	1555	0.0993266	0.0578778	over	P74226,P74410,P73299,P73319,P73294,P73336,P73320,P48958,Q55004,P73077,P19569,P29256,Q55274,P29254,P37277,P29255,P73488,P10549,Q55013,Q55356,Q55332,P09190,P09191,P74145,P74367,P73956,Q55354,P05429,P14835,P73676,P09193,P09192,P73312,P73308,P36236,P73318,P73315,P74267,P73305,P36237,P72851,P23350,P48957,P73306,P73296,P36239,P73313,P73289,P74229,P48946,P73298,P73636,P74518,P73316,P72866,P74071,P73311,…	Q55385,P74226,P74410,P73299,P73319,P48949,P48944,P73294,P73336,P73320,P73901,P48958,P74266,P73530,P73300,P73292,Q55004,P74142,P74035,Q55953,Q55738,P73077,P73340,P77966,P73057,P73310,P19569,P29256,Q55274,P29254,P37277,P29255,P73488,P10549,Q55013,P73048,Q55356,Q55332,P09190,P09191,P74145,P74367,P73956,Q55354,P05429,P14835,P73676,P09193,P09192,P16033,P74082,P23349,P73312,P73308,P36236,P73318,P73315,…	5.75917e-08	5.86284e-06	0.655556
GO:0044425	membrane part	C	133	251	594	1555	0.223906	0.161415	over	Q55332,P74044,Q6ZEC5,Q55671,P72752,P27183,Q6ZES9,Q55972,P27181,Q6YRT3,P73409,P73593,P72765,P73517,P09190,P26290,P74067,P73037,Q55551,P09191,P73506,P74145,P74625,Q55445,Q55354,P74175,P72754,P74797,P72713,P72594,P15730,P74300,P72868,P73238,P73437,Q59991,P73652,Q57038,P74188,Q55715,P74154,P72929,Q55176,P73235,P74508,P74511,P72986,Q55329,P05429,P14835,P74187,P74772,P74149,P73676,Q55943,P74747,Q55700,…	P73048,Q55332,P73952,P74044,P73103,Q6ZEC5,Q55671,P72752,P27183,Q6ZES9,P72655,Q55972,P27181,P74720,Q6YRT3,P73409,P73593,P72765,P73517,P73461,P09190,P74655,P26290,P72932,Q6ZEL7,P73704,P74067,P73037,Q55551,P09191,P73506,P74145,P74375,P74399,P74625,P72804,P74486,Q55445,Q55354,P74175,P72754,P74797,P72713,P72594,P15730,P74300,P72868,Q55410,Q6ZEX1,P73238,P73437,Q59991,P73652,Q57038,P74188,Q55715,P74154,…	1.4404e-07	1.37469e-05	0.52988
GO:0030075	bacterial thylakoid	C	22	25	594	1555	0.037037	0.0160772	over	P19569,P29256,Q55274,P29254,P37277,P29255,P73488,P10549,Q55013,Q55356,Q55332,P09190,P09191,P74145,P74367,P73956,Q55354,P05429,P14835,P73676,P09193,P09192	P19569,P29256,Q55274,P29254,P37277,P29255,P73488,P10549,Q55013,P73048,Q55356,Q55332,P09190,P09191,P74145,P74367,P73956,Q55354,P05429,P14835,P73676,P09193,P09192,P16033,P74082	3.06176e-07	2.75018e-05	0.88
GO:0016020	membrane	C	158	315	594	1555	0.265993	0.202572	over	P72827,Q55899,P73954,P26290,P72897,P74300,P74044,P74508,P38382,P73930,Q55687,P54147,Q55429,Q55414,P74176,P73077,P73472,P72602,P74189,P72609,P72599,P72594,P32422,P73152,P12975,P27180,Q55013,Q55835,P73545,P21697,P74063,P72752,P26533,P27183,P74338,P27181,P73517,P09190,P09191,P74367,Q55354,Q57038,P74511,P72986,Q55329,P05429,P14835,P74149,P73676,Q55700,Q55274,P09193,P09192,P29254,P74564,P37277,P27589,…	P74771,P72827,Q55899,P73954,P73452,P26290,Q55900,P72897,P74300,Q55460,P74044,P74174,P74508,P72740,Q55614,P38382,P73795,P73930,P73157,Q55155,Q55720,Q55396,Q55709,Q55196,P73544,Q55687,P74409,Q55164,P73920,P72877,P29273,P74096,P54147,P72775,P73496,P74465,P73450,Q55429,Q55799,P73870,P73788,Q6ZES8,Q55487,Q55414,Q55529,P73278,P74176,P74393,P73077,P74477,Q55666,P73472,P73407,P72602,P74189,P72609,P72599,…	8.7774e-07	7.44616e-05	0.501587
GO:0031975	envelope	C	48	75	594	1555	0.0808081	0.0482315	over	P73437,Q55700,P72602,P74189,P72609,P72599,P72594,P73596,P73594,P74598,P72707,Q55835,P73111,P74162,P73597,P73762,P72606,P73589,P74233,P73600,Q55136,Q55146,Q55648,P73643,Q55972,Q55558,P74656,P72765,P73736,P74474,P73091,P73107,P74789,P73344,P74251,P73037,P74390,Q55557,P73581,P72704,Q55426,P73595,P74351,P73732,P72963,P73001,P74629,P17253	P73437,P72991,Q55700,P73179,P72602,P74189,P72609,P72599,P72594,P73354,P73596,P73458,P73222,P73594,P74598,P72707,Q55835,P73111,P74162,P74182,P73597,P73762,P72606,P72802,P73589,P74233,P73600,P74615,Q55386,P73592,P72780,Q55136,P74673,Q55146,Q55648,P73643,Q55972,P74305,Q55558,P74500,P74016,P74656,P72765,P73736,P73510,P74474,P73091,P74506,P75023,P73107,P73681,P74789,P73601,Q55763,P73344,P74251,P73037,…	3.18115e-06	0.000255664	0.64
GO:0005623	cell	C	279	619	594	1555	0.469697	0.398071	over	P72827,Q55899,P73954,P26290,P72897,P74300,P74044,P74508,P38382,P73930,Q55687,P54147,Q55429,Q55414,P74176,P73077,P73312,P73308,P36236,P73318,P73315,P74267,P73305,P36237,P72851,P73294,P23350,P48957,P73306,P73296,P36239,P73313,P73289,P74229,P48946,P73298,P73636,P74518,P73316,P72866,P74071,P73311,Q55178,P17253,P73732,Q55199,P73824,P74250,P73885,P74456,P73418,Q55564,P73299,P73348,P22358,P52232,P72648,…	P77972,P74771,P72827,Q55899,P73954,P73452,P26290,Q55900,P72897,P74300,Q55460,P74044,P74174,P74508,P72740,Q55614,P38382,P73795,P73930,P73157,Q55155,Q55720,Q55396,Q55709,Q55196,P73544,Q55687,P74409,Q55164,P73920,P72877,P29273,P74096,P54147,P72775,P73496,P74465,P73450,Q55429,Q55799,P73870,P73788,Q6ZES8,Q55487,Q55414,Q55529,P73278,P74176,P74393,P73077,P74477,P23349,P73312,P73308,P36236,P73318,P73315,…	3.85282e-06	0.000287057	0.450727
GO:0009055	electron transfer activity	F	25	32	594	1555	0.0420875	0.0205788	over	P74044,P05429,P09193,P09192,P27589,P26290,Q57038,P74149,P32422,Q55013,P27319,P21697,P27320,P09190,P73492,Q55389,P09191,P26287,P74283,Q55980,P73388,P73056,P73509,P29254,P29255	P74044,P05429,P09193,P09192,P16033,P27589,P26290,Q57038,P74149,P32422,P73068,Q55013,P27319,P21697,P27320,P09190,P46445,P73492,Q55389,P09191,P74593,P26287,P74447,P74283,P72740,Q55980,P73388,P73056,P73509,P29254,P74449,P29255	3.94774e-06	0.000287057	0.78125
GO:0018298	protein-chromophore linkage	P	15	16	594	1555	0.0252525	0.0102894	over	Q54714,Q01952,P72870,Q54715,Q01951,P74551,P74102,Q55544,Q55445,P05429,Q55274,P09193,P09192,P29254,P29255	Q54714,Q01952,P72870,Q54715,Q01951,P74551,P74102,Q55544,Q55445,P05429,Q55274,P09193,P09192,P16033,P29254,P29255	4.99151e-06	0.000337267	0.9375
GO:0022626	cytosolic ribosome	C	26	34	594	1555	0.043771	0.021865	over	P73312,P73308,P36236,P73318,P73315,P74267,P73305,P36237,P72851,P73294,P23350,P48957,P73306,P73296,P36239,P73313,P73289,P74229,P48946,P73298,P73636,P74518,P73316,P72866,P74071,P73311	P23349,P73312,P73308,P36236,P73318,P73315,P73309,P42352,P74267,P73305,P36237,P72851,P73294,P23350,P48957,P73306,P73296,P36239,P73313,P48959,P73289,P73304,P73293,P74229,P48946,P73307,P73298,P73636,P73314,P74518,P73316,P72866,P74071,P73311	5.07999e-06	0.000337267	0.764706
GO:0030313	cell envelope	C	45	70	594	1555	0.0757576	0.0450161	over	P72602,P74189,P72609,P72599,P72594,P73596,P73594,P74598,P72707,Q55835,P73111,P74162,P73597,P73762,P72606,P73589,P74233,P73600,Q55136,Q55146,Q55648,P73643,Q55972,Q55558,P74656,P72765,P73736,P74474,P73091,P73107,P74789,P73344,P74251,P73037,P74390,Q55557,P73581,P72704,Q55426,P73595,P74351,P73732,P72963,P73001,P74629	P72602,P74189,P72609,P72599,P72594,P73354,P73596,P73458,P73222,P73594,P74598,P72707,Q55835,P73111,P74162,P74182,P73597,P73762,P72606,P72802,P73589,P74233,P73600,P74615,Q55386,P73592,P72780,Q55136,P74673,Q55146,Q55648,P73643,Q55972,P74305,Q55558,P74500,P74016,P74656,P72765,P73736,P73510,P74474,P73091,P74506,P75023,P73107,P73681,P74789,P73601,Q55763,P73344,P74251,P73037,P74390,Q55557,P73581,P72704,…	5.54345e-06	0.000352702	0.642857
GO:0044446	intracellular organelle part	C	33	49	594	1555	0.0555556	0.0315113	over	P73315,P36237,P73014,P23350,P48939,Q55510,P73437,Q55700,P73146,P73312,P73308,P36236,P73318,P74267,P73305,P72851,P73294,P48957,P73306,P73296,P36239,P73313,P73289,P74229,P48946,P73298,P73636,P74518,P73316,P72866,P74071,P73311,P17253	P73315,P36237,P73014,P23350,P73303,P73317,P48939,P74230,Q55418,Q55510,P73437,P72991,Q55700,P73179,P73146,P23349,P73312,P73308,P36236,P73318,P73309,P42352,P74267,P73305,P72851,P73294,P48957,P73306,P73296,P36239,P73313,P48959,P73289,P73310,P73304,P73293,P74229,P48946,P73307,P73298,P73636,P73314,P74518,P73316,P72866,P74071,P73311,P17253,P16033	2.56685e-05	0.00156783	0.673469
GO:0042597	periplasmic space	C	42	67	594	1555	0.0707071	0.0430868	over	P73596,P73594,P74598,P72707,Q55835,P73111,P74162,P73597,P73762,P72606,P73589,P74233,P73600,Q55136,Q55146,Q55648,P73643,Q55972,Q55558,P74656,P72765,P73736,P74474,P73091,P73107,P74789,P73344,P74251,P73037,P74390,Q55557,P73581,P72704,Q55426,P73595,P74351,P73732,P72963,P73001,P74629,P74100,Q55476	P73596,P73458,P73222,P73594,P74598,P72707,Q55835,P73111,P74162,P74182,P73597,P73762,P72606,P72802,P73589,P74233,P73600,P74615,Q55386,P73592,P72780,Q55136,P74673,Q55146,Q55648,P73643,Q55972,P74305,Q55558,P74500,P74016,P74656,P72765,P73736,P73510,P74474,P73091,P74506,P75023,P73107,P73681,P74789,P73601,Q55763,P73344,P74251,P73037,P74390,Q55557,P73581,P72704,Q55426,P73595,P73837,P74351,P73732,P72963,…	2.9188e-05	0.00171423	0.626866
GO:0044464	cell part	C	270	608	594	1555	0.454545	0.390997	over	P72827,Q55899,P73954,P26290,P72897,P74300,P74044,P74508,P38382,P73930,Q55687,P54147,Q55429,Q55414,P74176,P73077,Q55178,P74100,Q55476,P74664,P72730,P73596,P73594,P74598,P72707,Q55835,P73111,P74162,P73597,P73762,P72606,P73589,P74233,P73600,Q55136,Q55146,Q55648,P73643,Q55972,Q55558,P74656,P72765,P73736,P74474,P73091,P73107,P74789,P73344,P74251,P73037,P74390,Q55557,P73581,P72704,Q55426,P73595,P74351,…	P74771,P72827,Q55899,P73954,P73452,P26290,Q55900,P72897,P74300,Q55460,P74044,P74174,P74508,P72740,Q55614,P38382,P73795,P73930,P73157,Q55155,Q55720,Q55396,Q55709,Q55196,P73544,Q55687,P74409,Q55164,P73920,P72877,P29273,P74096,P54147,P72775,P73496,P74465,P73450,Q55429,Q55799,P73870,P73788,Q6ZES8,Q55487,Q55414,Q55529,P73278,P74176,P74393,P73077,P74477,Q55178,P73527,Q55898,P77972,P73704,P73456,P73742,…	3.52111e-05	0.00199138	0.444079
GO:0044391	ribosomal subunit	C	28	40	594	1555	0.047138	0.0257235	over	P73315,P36237,P73014,P23350,P48939,P73312,P73308,P36236,P73318,P74267,P73305,P72851,P73294,P48957,P73306,P73296,P36239,P73313,P73289,P74229,P48946,P73298,P73636,P74518,P73316,P72866,P74071,P73311	P73315,P36237,P73014,P23350,P73303,P73317,P48939,P74230,P23349,P73312,P73308,P36236,P73318,P73309,P42352,P74267,P73305,P72851,P73294,P48957,P73306,P73296,P36239,P73313,P48959,P73289,P73304,P73293,P74229,P48946,P73307,P73298,P73636,P73314,P74518,P73316,P72866,P74071,P73311,P73310	3.66251e-05	0.00199737	0.7
GO:0030096	plasma membrane-derived thylakoid photosystem II	C	16	19	594	1555	0.026936	0.0122186	over	P73488,P10549,Q55013,Q55356,Q55332,P09190,P09191,P74145,P74367,P73956,Q55354,P05429,P14835,P73676,P09193,P09192	P73488,P10549,Q55013,P73048,Q55356,Q55332,P09190,P09191,P74145,P74367,P73956,Q55354,P05429,P14835,P73676,P09193,P09192,P16033,P74082	4.75385e-05	0.00250315	0.842105
GO:0030288	outer membrane-bounded periplasmic space	C	40	64	594	1555	0.0673401	0.0411576	over	P73596,P73594,P74598,P72707,Q55835,P73111,P74162,P73597,P73762,P72606,P73589,P74233,P73600,Q55136,Q55146,Q55648,P73643,Q55972,Q55558,P74656,P72765,P73736,P74474,P73091,P73107,P74789,P73344,P74251,P73037,P74390,Q55557,P73581,P72704,Q55426,P73595,P74351,P73732,P72963,P73001,P74629	P73596,P73458,P73222,P73594,P74598,P72707,Q55835,P73111,P74162,P74182,P73597,P73762,P72606,P72802,P73589,P74233,P73600,P74615,Q55386,P73592,P72780,Q55136,P74673,Q55146,Q55648,P73643,Q55972,P74305,Q55558,P74500,P74016,P74656,P72765,P73736,P73510,P74474,P73091,P74506,P75023,P73107,P73681,P74789,P73601,Q55763,P73344,P74251,P73037,P74390,Q55557,P73581,P72704,Q55426,P73595,P73837,P74351,P73732,P72963,…	5.05735e-05	0.00257419	0.625
GO:0044445	cytosolic part	C	27	39	594	1555	0.0454545	0.0250804	over	P73312,P73308,P36236,P73318,P73315,P74267,P73305,P36237,P72851,P73294,P23350,P48957,P73306,P73296,P36239,P73313,P73289,P74229,P48946,P73298,P73636,P74518,P73316,P72866,P74071,P73311,P74207	P77972,P23349,P73312,P73308,P36236,P73318,P73315,P73309,P42352,P74267,P73305,P36237,P72851,P73294,P23350,P48957,P73306,P73296,P36239,P73313,P48959,P73289,P73304,P73293,P74229,P48946,P73307,P73298,P73636,P73314,P74518,P73316,P72866,P74071,P73311,P72830,P74207,Q05972,P22034	6.93189e-05	0.00328719	0.692308
GO:0022625	cytosolic large ribosomal subunit	C	17	21	594	1555	0.0286195	0.0135048	over	P73312,P73308,P36236,P73318,P73315,P74267,P73305,P36237,P72851,P73294,P23350,P48957,P73306,P73296,P36239,P73313,P73289	P23349,P73312,P73308,P36236,P73318,P73315,P73309,P42352,P74267,P73305,P36237,P72851,P73294,P23350,P48957,P73306,P73296,P36239,P73313,P48959,P73289	7.10396e-05	0.00328719	0.809524
GO:0009523	photosystem II	C	17	21	594	1555	0.0286195	0.0135048	over	P09190,P09191,Q55354,P10549,Q55356,Q55332,P73731,P73488,Q55013,P74145,P74367,P73956,P05429,P14835,P73676,P09193,P09192	P09190,P09191,Q55354,P10549,P73048,Q55356,Q55332,P73952,P73731,P73488,Q55013,P74145,P74367,P73956,P05429,P14835,P73676,P09193,P09192,P16033,P74082	7.10396e-05	0.00328719	0.809524
GO:0098797	plasma membrane protein complex	C	30	45	594	1555	0.0505051	0.0289389	over	P73732,Q55199,P19569,P29256,Q55274,P29254,P37277,P29255,P73488,P10549,Q55013,Q55356,Q55332,P09190,P09191,P74145,P74367,P73956,Q55354,P05429,P14835,P73676,P09193,P09192,P73010,P27180,P26533,P27183,P27181,P17253	P73785,P73732,Q55199,Q55649,P73544,P19569,P29256,Q55274,P29254,P37277,P29255,P73488,P10549,Q55013,P73048,Q55356,Q55332,P09190,P09191,P74145,P74367,P73956,Q55354,P05429,P14835,P73676,P09193,P09192,P16033,P74082,P73010,P73435,P27180,P26527,P26533,P27183,P27181,P27179,P17253,P19050,P26524,P26522,Q6ZEX5,P73590,P73139	8.1979e-05	0.00368182	0.666667
GO:0046906	tetrapyrrole binding	F	18	23	594	1555	0.030303	0.014791	over	P05429,Q55274,P09193,P09192,P29254,P29255,Q55013,P73925,P72849,P09190,P09191,P26287,Q57038,Q55366,P73509,P73911,P74133,P74162	P05429,Q55274,P09193,P09192,P16033,P29254,P29255,Q55013,P73925,P72849,P09190,P46445,P09191,P26287,Q57038,Q55366,P73509,P73911,P72854,P74133,P74162,P74094,P72583	9.63834e-05	0.00420507	0.782609
GO:0044459	plasma membrane part	C	38	62	594	1555	0.0639731	0.0398714	over	P73930,P72603,P73010,P72604,P72942,P73553,P72941,P74248,Q55834,P73732,Q55199,P19569,P29256,Q55274,P29254,P37277,P29255,P73488,P10549,Q55013,Q55356,Q55332,P09190,P09191,P74145,P74367,P73956,Q55354,P05429,P14835,P73676,P09193,P09192,P27180,P26533,P27183,P27181,P17253	Q55900,P73930,P72603,P73010,P72604,P72837,P73435,P72942,P73553,Q55649,P26522,P72941,Q55832,P27178,P74248,Q55834,Q55783,Q55610,Q55838,P74477,Q55693,P73785,P73732,Q55199,P73544,P19569,P29256,Q55274,P29254,P37277,P29255,P73488,P10549,Q55013,P73048,Q55356,Q55332,P09190,P09191,P74145,P74367,P73956,Q55354,P05429,P14835,P73676,P09193,P09192,P16033,P74082,P27180,P26527,P26533,P27183,P27181,P27179,P17253,…	0.000145043	0.00615222	0.612903
GO:0003735	structural constituent of ribosome	F	35	56	594	1555	0.0589226	0.0360129	over	P73312,P73308,P74226,P36236,P73318,P73315,P74267,P73305,P36237,P74410,P73299,P73014,P73319,P72851,P73294,P23350,P74229,P48957,P48946,P73306,P73298,P73336,P73296,P73320,P36239,P48939,P73636,P73313,P73316,P48958,P72866,P74071,P73311,P73289,Q55004	P23349,Q55385,P73312,P73308,P74226,P36236,P73310,P73318,P73315,P73309,P42352,P74267,P73305,P36237,P73304,P74410,P73299,P73014,P73293,P73319,P72851,P48949,P48944,P73294,P23350,P74229,P48957,P73303,P48946,P73306,P73307,P73298,P73336,P73296,P73320,P36239,P48939,P73636,P73313,P73314,P73901,P48959,P73316,P48958,P74266,P73530,P72866,P74071,P73311,P73289,P73300,P74230,P73292,P73317,Q55004,P74142	0.000153043	0.00631611	0.625
GO:0009522	photosystem I	C	11	12	594	1555	0.0185185	0.00771704	over	P12975,P19569,P29256,P37277,Q55274,P29254,P29255,P32422,P72986,Q55329,P74564	P12975,P19569,P29256,P37277,Q55274,P29254,P29255,P32422,P72986,Q55329,P72705,P74564	0.00018717	0.00752129	0.916667
GO:1990904	ribonucleoprotein complex	C	38	63	594	1555	0.0639731	0.0405145	over	P74226,P74410,P73299,P73319,P73294,P73336,P73320,P48958,Q55004,P74214,P73315,P36237,P73014,P23350,P48939,P73312,P73308,P36236,P73318,P74267,P73305,P72851,P48957,P73306,P73296,P36239,P73313,P73289,P74229,P48946,P73298,P73636,P74518,P73316,P72866,P74071,P73311,Q55765	Q55385,P74226,P74410,P73299,P73319,P48949,P48944,P73294,P73336,P73320,P73901,P48958,P74266,P73530,P73300,P73292,Q55004,P74142,P74035,Q55953,P74214,P73315,P36237,P73014,P23350,P73303,P73317,P48939,P74230,P23349,P73312,P73308,P36236,P73318,P73309,P42352,P74267,P73305,P72851,P48957,P73306,P73296,P36239,P73313,P48959,P73289,P73310,P73304,P73293,P74229,P48946,P73307,P73298,P73636,P73314,P74518,P73316,…	0.000234677	0.00918852	0.603175
GO:0005198	structural molecule activity	F	36	59	594	1555	0.0606061	0.0379421	over	P73312,P73308,P74226,P36236,P73318,P73315,P74267,P73305,P36237,P74410,P73299,P73014,P73319,P72851,P73294,P23350,P74229,P48957,P48946,P73306,P73298,P73336,P73296,P73320,P36239,P48939,P73636,P73313,P73316,P48958,P72866,P74071,P73311,P73289,Q55004,P74596	P23349,Q55385,P73312,P73308,P74226,P36236,P73310,P73318,P73315,P73309,P42352,P74267,P73305,P36237,P73304,P74410,P73299,P73014,P73293,P73319,P72851,P48949,P48944,P73294,P23350,P74229,P48957,P73303,P48946,P73306,P73307,P73298,P73336,P73296,P73320,P36239,P48939,P73636,P73313,P73314,P73901,P48959,P73316,P48958,P74266,P73530,P72866,P74071,P73311,P73289,P73300,P74230,P73292,P73317,Q55004,P74142,P72731,…	0.000248638	0.00926025	0.610169
GO:0005840	ribosome	C	36	59	594	1555	0.0606061	0.0379421	over	P73312,P73308,P36236,P73318,P73315,P74267,P73305,P36237,P72851,P73294,P23350,P48957,P73306,P73296,P36239,P73313,P73289,P74229,P48946,P73298,P73636,P74518,P73316,P72866,P74071,P73311,P73014,P48939,P74226,P74410,P73299,P73319,P73336,P73320,P48958,Q55004	P73310,P23349,P73312,P73308,P36236,P73318,P73315,P73309,P42352,P74267,P73305,P36237,P72851,P73294,P23350,P48957,P73306,P73296,P36239,P73313,P48959,P73289,P73304,P73293,P74229,P48946,P73307,P73298,P73636,P73314,P74518,P73316,P72866,P74071,P73311,P73014,P73303,P73317,P48939,P74230,Q55385,P74226,P74410,P73299,P73319,P48949,P48944,P73336,P73320,P73901,P48958,P74266,P73530,P73300,P73292,Q55004,P74142,…	0.000248638	0.00926025	0.610169
GO:0044267	cellular protein metabolic process	P	72	139	594	1555	0.121212	0.0893891	over	P73306,P74456,P73312,P73308,P74226,P36236,P73318,P73315,P74267,P73305,P36237,P74410,P73299,P73014,P73319,P72851,Q55450,P73294,P23350,P74229,P48957,P48946,P73298,P73336,P73296,P73320,P36239,P48939,P73636,P73313,P73316,P48958,P72866,P74071,P73311,P73289,Q55004,P74413,P74423,Q55486,P52276,Q55778,Q55187,P73201,P72622,P74467,P54416,P74466,Q59993,P74367,P73437,Q55700,P73747,Q55013,P73660,Q54714,Q01952,…	Q55397,P73306,P73317,P74456,P53579,P23349,Q55385,P73312,P73308,P74226,P36236,P73310,P73318,P73315,P73309,P42352,P74267,P73305,P36237,P73304,P74410,P73299,P73014,P73293,P73319,P72851,P48949,P48944,Q55450,P73294,P23350,P74229,P48957,P73303,P48946,P73307,P73298,P73336,P73296,P73320,P36239,P48939,P73636,P73313,P73314,P73901,P48959,P73316,P48958,P74266,P73530,P72866,P74071,P73311,P73289,P73300,P74230,…	0.000443076	0.016109	0.517986
GO:0015934	large ribosomal subunit	C	18	25	594	1555	0.030303	0.0160772	over	P73312,P73308,P36236,P73318,P73315,P74267,P73305,P36237,P72851,P73294,P23350,P48957,P73306,P73296,P36239,P73313,P73289,P73014	P23349,P73312,P73308,P36236,P73318,P73315,P73309,P42352,P74267,P73305,P36237,P72851,P73294,P23350,P48957,P73306,P73296,P36239,P73313,P48959,P73289,P73310,P73014,P73303,P73317	0.000576679	0.0204788	0.72
GO:0020037	heme binding	F	11	13	594	1555	0.0185185	0.00836013	over	Q55013,P73925,P72849,P09190,P09191,P26287,Q57038,Q55366,P73509,P73911,P74133	Q55013,P73925,P72849,P09190,P46445,P09191,P26287,Q57038,Q55366,P73509,P73911,P72854,P74133	0.000796828	0.0270495	0.846154
GO:0019843	rRNA binding	F	24	37	594	1555	0.040404	0.0237942	over	P73305,P73289,P36237,P23350,P48946,P73298,P73336,P73636,P73308,P36236,P73318,P73315,P73299,P73319,P74229,P48957,P73306,P73320,P48939,P73313,P73316,P72866,P73311,P73301	P73305,P73289,P73310,P36237,P23350,P48946,P73298,P73336,P73636,P73308,P36236,P73318,P73315,P73309,P42352,P73304,P73299,P73319,P48944,P74229,P48957,P73303,P73306,P73307,P73320,P48939,P73313,P73314,P73316,P74266,P72866,P73311,P74230,P73292,P73317,P73301,P74368	0.00080431	0.0270495	0.648649
GO:0019538	protein metabolic process	P	78	155	594	1555	0.131313	0.0996785	over	P73306,P74456,P73312,P73308,P74226,P36236,P73318,P73315,P74267,P73305,P36237,P74410,P73299,P73014,P73319,P72851,Q55450,P73294,P23350,P74229,P48957,P48946,P73298,P73336,P73296,P73320,P36239,P48939,P73636,P73313,P73316,P48958,P72866,P74071,P73311,P73289,Q55004,P74413,P74423,Q55486,P52276,Q55778,Q55187,P73201,P72622,P73437,Q55700,P74571,Q55701,P74467,P54416,P74466,Q59993,P74367,P73747,Q55013,P73660,…	Q55397,P73306,P73317,P74456,P53579,P23349,Q55385,P73312,P73308,P74226,P36236,P73310,P73318,P73315,P73309,P42352,P74267,P73305,P36237,P73304,P74410,P73299,P73014,P73293,P73319,P72851,P48949,P48944,Q55450,P73294,P23350,P74229,P48957,P73303,P48946,P73307,P73298,P73336,P73296,P73320,P36239,P48939,P73636,P73313,P73314,P73901,P48959,P73316,P48958,P74266,P73530,P72866,P74071,P73311,P73289,P73300,P74230,…	0.00081485	0.0270495	0.503226
GO:0022900	electron transport chain	P	16	22	594	1555	0.026936	0.0141479	over	Q55013,Q57038,P74795,P09190,P09191,Q55274,P27589,P05429,P09193,P09192,P32422,P73437,Q55700,P73735,P74044,Q55429	Q55013,Q57038,P74795,P09190,P09191,Q55274,P27589,P05429,P09193,P09192,P16033,P32422,P46445,P73437,P72991,Q55700,P73179,P73735,P74044,P26524,Q55429,P74174	0.00099887	0.0324527	0.727273
GO:0045184	establishment of protein localization	P	18	26	594	1555	0.030303	0.0167203	over	P38382,P73930,Q55501,P74214,P73472,P74189,P74175,P73010,P74508,P73357,Q55511,P72603,P72942,P72604,P72941,Q55834,P74176,P74664	P38382,P73930,Q55709,Q55610,Q55501,P74214,P73472,P74189,P74175,P73010,P72647,P74508,P73435,P74465,P73357,Q55386,Q55511,P72603,P72942,Q55832,P73704,P72604,P72941,Q55834,P74176,P74664	0.00121437	0.0349877	0.692308
GO:0008104	protein localization	P	18	26	594	1555	0.030303	0.0167203	over	P38382,P73930,Q55501,P74214,P73472,P74189,P74175,P73010,P74508,P73357,Q55511,P72603,P72942,P72604,P72941,Q55834,P74176,P74664	P38382,P73930,Q55709,Q55610,Q55501,P74214,P73472,P74189,P74175,P73010,P72647,P74508,P73435,P74465,P73357,Q55386,Q55511,P72603,P72942,Q55832,P73704,P72604,P72941,Q55834,P74176,P74664	0.00121437	0.0349877	0.692308
GO:0033036	macromolecule localization	P	18	26	594	1555	0.030303	0.0167203	over	P38382,P73930,Q55501,P74214,P73472,P74189,P74175,P73010,P74508,P73357,Q55511,P72603,P72942,P72604,P72941,Q55834,P74176,P74664	P38382,P73930,Q55709,Q55610,Q55501,P74214,P73472,P74189,P74175,P73010,P72647,P74508,P73435,P74465,P73357,Q55386,Q55511,P72603,P72942,Q55832,P73704,P72604,P72941,Q55834,P74176,P74664	0.00121437	0.0349877	0.692308
GO:0042886	amide transport	P	18	26	594	1555	0.030303	0.0167203	over	P38382,P73930,Q55501,P74214,P73472,P74189,P74175,P73010,P74508,P73357,Q55511,P72603,P72942,P72604,P72941,Q55834,P74176,P74664	P38382,P73930,Q55709,Q55610,Q55501,P74214,P73472,P74189,P74175,P73010,P72647,P74508,P73435,P74465,P73357,Q55386,Q55511,P72603,P72942,Q55832,P73704,P72604,P72941,Q55834,P74176,P74664	0.00121437	0.0349877	0.692308
GO:0015833	peptide transport	P	18	26	594	1555	0.030303	0.0167203	over	P38382,P73930,Q55501,P74214,P73472,P74189,P74175,P73010,P74508,P73357,Q55511,P72603,P72942,P72604,P72941,Q55834,P74176,P74664	P38382,P73930,Q55709,Q55610,Q55501,P74214,P73472,P74189,P74175,P73010,P72647,P74508,P73435,P74465,P73357,Q55386,Q55511,P72603,P72942,Q55832,P73704,P72604,P72941,Q55834,P74176,P74664	0.00121437	0.0349877	0.692308
GO:0015031	protein transport	P	18	26	594	1555	0.030303	0.0167203	over	P38382,P73930,Q55501,P74214,P73472,P74189,P74175,P73010,P74508,P73357,P72604,P72941,Q55834,P74176,P74664,Q55511,P72603,P72942	P38382,P73930,Q55709,Q55610,Q55501,P74214,P73472,P74189,P74175,P73010,P72647,P74508,P73435,P74465,P73357,P73704,P72604,P72941,Q55834,P74176,P74664,Q55386,Q55511,P72603,P72942,Q55832	0.00121437	0.0349877	0.692308
GO:0006810	transport	P	40	72	594	1555	0.0673401	0.0463023	over	P74485,P38382,P73930,Q55501,P74214,Q55835,P72827,P73553,P73213,P73287,P74390,P73472,P73409,P15730,Q59991,P74189,P74175,P73010,P74508,P73357,Q55511,P72603,P72942,Q55687,P27180,P26533,P27183,P27181,P17253,P27182,P72604,P72941,Q55834,P74176,Q55199,P74664,P73589,P74100,P72605,P72799	P74485,P38382,P73930,Q55709,Q55610,Q55501,P74214,Q55835,P72827,Q55460,P73553,Q55496,Q55200,Q55410,P73213,P24602,P73287,P74390,P73472,P73898,P73103,P73409,P74655,P15730,Q59991,P73543,P74238,P74189,P74175,P73010,P72647,P74508,P73435,P74465,P73357,Q55386,Q55511,P72603,P72942,Q55832,P73704,Q55687,P73650,P73496,P27180,P26527,P26533,P27183,P27181,P27179,P17253,P27182,P19050,P72604,P72941,Q55834,P74176,…	0.00166131	0.0461241	0.555556
GO:0051234	establishment of localization	P	40	72	594	1555	0.0673401	0.0463023	over	P74485,P38382,P73930,Q55501,P74214,Q55835,P72827,P73553,P73213,P73287,P74390,P73472,P73409,P15730,Q59991,P74189,P74175,P73010,P74508,P73357,Q55511,P72603,P72942,Q55687,P27180,P26533,P27183,P27181,P17253,P27182,P72604,P72941,Q55834,P74176,Q55199,P74664,P73589,P74100,P72605,P72799	P74485,P38382,P73930,Q55709,Q55610,Q55501,P74214,P73325,Q55835,P72827,Q55460,P73553,Q55496,Q55200,Q55410,P73213,P24602,P73287,P74390,P73472,P73898,P73103,P73409,P74655,P15730,Q59991,P73543,P74238,P74189,P74175,P73010,P72647,P74508,P73435,P74465,P73357,Q55386,Q55511,P72603,P72942,Q55832,P73704,Q55687,P73650,P73496,P27180,P26527,P26533,P27183,P27181,P27179,P17253,P27182,P19050,P72604,P72941,Q55834,…	0.00166131	0.0461241	0.555556
GO:0031224	intrinsic component of membrane	C	100	210	594	1555	0.16835	0.135048	over	Q6ZEC5,Q55671,P72752,P27183,Q6ZES9,Q55972,P27181,Q6YRT3,P73409,P73593,P72765,P73517,P09190,P26290,P74067,P73037,Q55551,P09191,P73506,P74145,P74625,Q55445,Q55354,P74175,P72754,P74797,P72713,P72594,P15730,P74300,P72868,P73238,P73437,Q59991,P73652,Q57038,P74188,P74044,Q55715,P74154,P72929,Q55176,P73235,P74508,P74511,P72986,Q55329,P05429,P14835,P74187,P74772,P74149,P73676,Q55943,P74747,Q55700,P74617,…	P73103,Q6ZEC5,Q55671,P72752,P27183,Q6ZES9,P72655,Q55972,P27181,P74720,Q6YRT3,P73409,P73593,P72765,P73517,P73461,P09190,P74655,P26290,P72932,Q6ZEL7,P73704,P74067,P73037,Q55551,P09191,P73506,P74145,P74375,P74399,P74625,P72804,P74486,Q55445,Q55354,P74175,P72754,P74797,P72713,P72594,P15730,P74300,P72868,Q55410,Q6ZEX1,P73238,P73437,Q59991,P73652,Q57038,P74188,P74044,Q55715,P74154,P72929,P73543,Q55176,…	0.00175912	0.0479674	0.47619
GO:0051179	localization	P	41	75	594	1555	0.0690236	0.0482315	over	P74485,P38382,P73930,Q55501,P74214,Q55835,P72827,P73553,P73213,P73287,P74390,P73472,P73409,P15730,Q59991,P74189,P74175,P73010,P74508,P73357,Q55511,P72603,P72942,Q55687,P27180,P26533,P27183,P27181,P17253,P27182,P72604,P72941,Q55834,P74176,Q55199,P74664,P73589,P74100,P72605,P72799,Q55414	P74485,P38382,P73930,Q55709,Q55610,Q55501,P74214,P73325,Q55835,P72827,Q55460,P73553,Q55496,Q55200,Q55410,P73213,P24602,P73287,P74390,P73472,P73898,P73103,P73409,P74655,P15730,Q59991,P73543,P74238,P74189,P74175,P73010,P72647,P74508,P73435,P74465,P73357,Q55386,Q55511,P72603,P72942,Q55832,P73704,Q55687,P73650,P73496,P27180,P26527,P26533,P27183,P27181,P27179,P17253,P27182,P19050,P72604,P72941,Q55834,…	0.00221211	0.0592613	0.546667
GO:0042592	homeostatic process	P	17	25	594	1555	0.0286195	0.0160772	over	P52231,P72697,P73178,P73348,P52232,P73492,Q55194,P73056,P72719,P73321,P73287,P73553,Q55274,Q55835,P72827,P72849,P74133	P52231,P72697,P73178,P73348,P73263,P52232,P73492,Q55194,P74593,P73728,P72740,Q55624,P73056,P72719,P73920,P24602,P73321,P73287,P73553,Q55274,P74393,Q55835,P72827,P72849,P74133	0.00226762	0.059701	0.68
GO:0016021	integral component of membrane	C	99	209	594	1555	0.166667	0.134405	over	P72603,P73010,P72604,P72942,P73553,P72941,P74248,Q55834,P26287,P73732,Q55199,Q55776,Q6ZEC5,Q55671,P72752,P27183,Q6ZES9,Q55972,P27181,Q6YRT3,P73409,P73593,P72765,P73517,P09190,P26290,P74067,P73037,Q55551,P09191,P73506,P74145,P74625,Q55445,Q55354,P74175,P72754,P74797,P72713,P72594,P15730,P74300,P72868,P73238,P73437,Q59991,P73652,Q57038,P74188,P74044,Q55715,P74154,P72929,Q55176,P73235,P74508,P74511,…	P72603,P73010,P72604,P72837,P73435,P72942,P73553,Q55649,P26522,P72941,Q55832,P27178,P74248,Q55834,Q55783,Q55610,Q55838,P74477,Q55693,P26287,Q6ZEX5,P73590,P73139,P73785,P73732,Q55199,P73544,Q55776,P72647,P73103,Q6ZEC5,Q55671,P72752,P27183,Q6ZES9,P72655,Q55972,P27181,P74720,Q6YRT3,P73409,P73593,P72765,P73517,P73461,P09190,P74655,P26290,P72932,Q6ZEL7,P73704,P74067,P73037,Q55551,P09191,P73506,P74145,…	0.00231829	0.0598231	0.473684
GO:0005622	intracellular	C	205	470	594	1555	0.345118	0.302251	over	P73312,P73308,P36236,P73318,P73315,P74267,P73305,P36237,P72851,P73294,P23350,P48957,P73306,P73296,P36239,P73313,P73289,P74229,P48946,P73298,P73636,P74518,P73316,P72866,P74071,P73311,P17253,P73824,P74250,P73885,P74456,P73418,Q55564,P73299,P73348,P22358,P52232,P72648,P77968,P52983,P72659,P54691,P74717,P74344,P77969,P72871,P74061,Q55894,P73104,P73990,P73424,P73534,P73301,P74737,P73911,P74753,P74667,…	P77972,P23349,P73312,P73308,P36236,P73318,P73315,P73309,P42352,P74267,P73305,P36237,P72851,P73294,P23350,P48957,P73306,P73296,P36239,P73313,P48959,P73289,P73304,P73293,P74229,P48946,P73307,P73298,P73636,P73314,P74518,P73316,P72866,P74071,P73311,P17253,Q55137,P73824,P74250,P73885,P73505,P54225,P73057,Q55141,P74456,P73418,Q55766,Q55564,P73299,P72874,P74421,P73348,P36265,P52761,P73263,P22358,P73471,…	0.00235061	0.0598231	0.43617
GO:0071705	nitrogen compound transport	P	19	29	594	1555	0.0319865	0.0186495	over	P38382,P73930,Q55501,P74214,P74390,P73472,P74189,P74175,P73010,P74508,P73357,Q55511,P72603,P72942,P72604,P72941,Q55834,P74176,P74664	P38382,P73930,Q55709,Q55610,Q55501,P74214,P74390,P73472,P74189,P74175,P73010,P72647,P74508,P73435,P74465,P73357,Q55386,Q55511,P72603,P72942,Q55832,P73704,P73650,P72604,P72941,Q55834,P74176,P74664,P73544	0.0024229	0.060176	0.655172
GO:0071702	organic substance transport	P	22	35	594	1555	0.037037	0.022508	over	P38382,P73930,Q55501,P74214,P74390,P73472,P73409,P15730,Q59991,P74189,P74175,P73010,P74508,P73357,Q55511,P72603,P72942,P72604,P72941,Q55834,P74176,P74664	P38382,P73930,Q55709,Q55610,Q55501,P74214,P74390,P73472,P73103,P73409,P74655,P15730,Q59991,P73543,P74238,P74189,P74175,P73010,P72647,P74508,P73435,P74465,P73357,Q55386,Q55511,P72603,P72942,Q55832,P73704,P73650,P72604,P72941,Q55834,P74176,P74664	0.0024433	0.060176	0.628571
GO:0070925	organelle assembly	P	8	9	594	1555	0.013468	0.00578778	over	P73308,P73318,P36237,P48957,P74229,P73298,P73316,P73315	P73308,P73318,P36237,P48957,P74229,P73298,P73316,P73315,P73658	0.00262827	0.0627088	0.888889
GO:0042255	ribosome assembly	P	8	9	594	1555	0.013468	0.00578778	over	P73308,P73318,P36237,P48957,P74229,P73298,P73316,P73315	P73308,P73318,P36237,P48957,P74229,P73298,P73316,P73658,P73315	0.00262827	0.0627088	0.888889
GO:0044424	intracellular part	C	204	469	594	1555	0.343434	0.301608	over	P52231,P74456,P74070,P73722,P74494,P72697,P72797,P73297,P74322,Q55136,P73660,P22358,P74467,P52232,Q55511,P54416,P72641,P74561,P80507,Q55759,Q55801,P74344,P74565,P74572,Q55527,Q55497,Q55667,Q59993,Q59992,P73201,P74361,P74122,P73930,P73534,P72622,P74157,P73546,P74527,P73997,Q55187,Q55486,P0DJF8,Q55805,Q55513,P54123,P52276,P72931,P73077,P73705,P74360,P74712,P27183,P27181,P27182,P74466,Q55356,P29256,…	Q55137,P52231,P73796,Q05971,P73302,P74456,P74070,P73722,Q59978,P74494,P72697,P72797,P73297,P74227,P74322,P74386,P73263,Q55136,P73660,P22358,P74467,P52232,P74383,P80505,Q55511,P54416,P72641,P74561,P80507,P77961,Q55759,P73728,Q55801,P74344,P74415,P74565,P77973,Q55119,Q55665,P28371,P74572,Q55527,P72586,Q55497,P73376,P73935,P74144,Q55667,Q55139,P73456,Q59993,P73886,P73971,P80046,P73848,P73618,P54899,…	0.00290131	0.0681584	0.434968
GO:0030094	plasma membrane-derived photosystem I	C	6	6	594	1555	0.010101	0.00385852	over	P19569,P29256,Q55274,P29254,P37277,P29255	P19569,P29256,Q55274,P29254,P37277,P29255	0.00305865	0.070766	1
GO:0071944	cell periphery	C	59	117	594	1555	0.0993266	0.0752412	over	P72827,Q55899,P73954,P26290,P72897,P74300,P74044,P74508,P38382,P73930,Q55687,P54147,Q55429,Q55414,P74176,P73077,P72730,P73732,Q55199,P72603,P73010,P72604,P72942,P73553,P72941,P74248,Q55834,P19569,P29256,Q55274,P29254,P37277,P29255,P73488,P10549,Q55013,Q55356,Q55332,P09190,P09191,P74145,P74367,P73956,Q55354,P05429,P14835,P73676,P09193,P09192,P27180,P26533,P27183,P27181,P17253,P72602,P74189,P72609,…	P74771,P72827,Q55899,P73954,P73452,P26290,Q55900,P72897,P74300,Q55460,P74044,P74174,P74508,P72740,Q55614,P38382,P73795,P73930,P73157,Q55155,Q55720,Q55396,Q55709,Q55196,P73544,Q55687,P74409,Q55164,P73920,P72877,P29273,P74096,P54147,P72775,P73496,P74465,P73450,Q55429,Q55799,P73870,P73788,Q6ZES8,Q55487,Q55414,Q55529,P73278,P74176,P74393,P73077,P74477,Q55419,P72730,P73817,P73785,P73732,Q55199,Q55649,…	0.00345647	0.0787766	0.504274
GO:0034622	cellular protein-containing complex assembly	P	14	20	594	1555	0.023569	0.0128617	over	P73308,P73318,P36237,P48957,P74229,P73298,P73316,P10549,P74367,P73956,P72741,P74149,Q55013,P73315	P73308,P73318,P36237,P48957,P74229,P73298,P73316,Q55397,P10549,P74367,P73956,P72741,P73675,P74149,P73912,Q55013,Q55543,P73315,P73658,P73456	0.0037593	0.0844185	0.7
GO:0009767	photosynthetic electron transport chain	P	11	15	594	1555	0.0185185	0.0096463	over	P05429,P09193,P09192,P32422,P73437,Q55700,P74795,P09190,P09191,Q55274,P27589	P05429,P09193,P09192,P16033,P32422,P46445,P73437,P72991,Q55700,P73179,P74795,P09190,P09191,Q55274,P27589	0.00601482	0.131631	0.733333
GO:0055065	metal ion homeostasis	P	7	8	594	1555	0.0117845	0.00514469	over	P73321,P73287,Q55274,Q55835,P72827,P72849,P74133	P24602,P73321,P73287,Q55274,Q55835,P72827,P72849,P74133	0.00620658	0.131631	0.875
GO:0055072	iron ion homeostasis	P	7	8	594	1555	0.0117845	0.00514469	over	P73321,P73287,Q55274,Q55835,P72827,P72849,P74133	P24602,P73321,P73287,Q55274,Q55835,P72827,P72849,P74133	0.00620658	0.131631	0.875
GO:0055076	transition metal ion homeostasis	P	7	8	594	1555	0.0117845	0.00514469	over	P73321,P73287,Q55274,Q55835,P72827,P72849,P74133	P24602,P73321,P73287,Q55274,Q55835,P72827,P72849,P74133	0.00620658	0.131631	0.875
GO:0055114	oxidation-reduction process	P	34	63	594	1555	0.0572391	0.0405145	over	P74027,P73546,P74582,Q55013,Q57038,P72849,P74133,P73195,P74795,P09190,P09191,Q55274,P27589,P05429,P09193,P09192,P32422,P73437,Q55700,P73735,P74044,Q55429,Q54714,Q01952,P72870,Q54715,Q01951,P74551,Q55332,Q55544,Q55389,Q55687,P73129,Q55846	P52415,P74521,P52981,P74027,P72623,P73546,P73511,P72691,P73608,P73138,P80046,Q55383,Q59977,P72927,P74286,P74582,P74299,Q55013,Q57038,P74174,P73496,P72849,P74133,P19050,P26522,P73195,P74795,P09190,P09191,Q55274,P27589,P05429,P09193,P09192,P16033,P32422,P46445,P72940,P73437,P72991,Q55700,P73179,P73735,P74044,P26524,Q55429,P72830,P73556,Q54714,Q01952,P72870,Q54715,Q01951,P74551,Q55332,Q55544,Q55781,…	0.0068582	0.143458	0.539683
GO:0042273	ribosomal large subunit biogenesis	P	5	5	594	1555	0.00841751	0.00321543	over	P73308,P73318,P36237,P48957,P36236	P73308,P73318,P36237,P48957,P36236	0.00804907	0.166094	1
GO:0048878	chemical homeostasis	P	8	10	594	1555	0.013468	0.00643087	over	P73321,P73287,P73553,Q55274,Q55835,P72827,P72849,P74133	P24602,P73321,P73287,P73553,Q55274,P74393,Q55835,P72827,P72849,P74133	0.00874219	0.173368	0.8
GO:0004176	ATP-dependent peptidase activity	F	8	10	594	1555	0.013468	0.00643087	over	P74467,P54416,P74466,P73437,Q59993,Q55700,Q55510,Q55701	P74467,P54416,P74466,P73437,P72991,Q59993,Q55700,P73179,Q55510,Q55701	0.00874219	0.173368	0.8
GO:0022618	ribonucleoprotein complex assembly	P	8	10	594	1555	0.013468	0.00643087	over	P73308,P73318,P36237,P48957,P74229,P73298,P73316,P73315	P73308,P73318,P36237,P48957,P74229,P73298,P73316,Q55397,P73315,P73658	0.00874219	0.173368	0.8
GO:0006979	response to oxidative stress	P	9	12	594	1555	0.0151515	0.00771704	over	P73824,P72697,P73348,P73492,P74250,P72622,P73911,P72849,P74133	P73824,P72697,P73348,P73492,P74250,P74593,P73728,P72622,P73911,P72849,Q55624,P74133	0.0105999	0.204888	0.75
GO:0044265	cellular macromolecule catabolic process	P	9	12	594	1555	0.0151515	0.00771704	over	P72938,P72659,P74467,P54416,P74466,Q59993,P73437,Q55700,Q55801	P72938,P72659,P74467,P54416,P74466,Q59993,P73437,P72991,Q55700,P73179,P74368,Q55801	0.0105999	0.204888	0.75
GO:0005886	plasma membrane	C	53	108	594	1555	0.0892256	0.0694534	over	P73732,Q55199,P72603,P73010,P72604,P72942,P73553,P72941,P74248,Q55834,P19569,P29256,Q55274,P29254,P37277,P29255,P73488,P10549,Q55013,Q55356,Q55332,P09190,P09191,P74145,P74367,P73956,Q55354,P05429,P14835,P73676,P09193,P09192,P73930,P27180,P26533,P27183,P27181,P17253,P72827,Q55899,P73954,P26290,P72897,P74300,P74044,P74508,P38382,Q55687,P54147,Q55429,Q55414,P74176,P73077	P73785,P73732,Q55199,Q55649,P73544,P72603,P73010,P72604,P72837,P73435,P72942,P73553,P26522,P72941,Q55832,P27178,P74248,Q55834,Q55783,Q55610,Q55838,P74477,Q55693,Q6ZEX5,P73590,P73139,Q55900,P19569,P29256,Q55274,P29254,P37277,P29255,P73488,P10549,Q55013,P73048,Q55356,Q55332,P09190,P09191,P74145,P74367,P73956,Q55354,P05429,P14835,P73676,P09193,P09192,P16033,P74082,P73930,P27180,P26527,P26533,P27183,…	0.011129	0.212424	0.490741
GO:0065003	protein-containing complex assembly	P	14	22	594	1555	0.023569	0.0141479	over	P73308,P73318,P36237,P48957,P74229,P73298,P73316,P10549,P74367,P73956,P72741,P74149,Q55013,P73315	P73308,P73318,P36237,P48957,P74229,P73298,P73316,Q55397,P10549,P74367,P73956,P72741,P73675,P74149,P73912,Q55013,Q55543,P73315,P73658,P73456,P73016,P73462	0.0132626	0.247613	0.636364
GO:0009057	macromolecule catabolic process	P	13	20	594	1555	0.0218855	0.0128617	over	P73546,P72938,P72659,P74467,P54416,P74466,Q59993,P73736,P73581,P73437,Q55700,Q55510,Q55801	P73546,P73511,P72691,P73608,P72938,P72659,P74467,P54416,P74466,Q59993,P73736,P73581,P73437,P72991,Q55700,P73179,P74368,P73634,Q55510,Q55801	0.0132969	0.247613	0.65
GO:0044444	cytoplasmic part	C	110	246	594	1555	0.185185	0.158199	over	P73824,P74250,P73885,P74456,P73418,Q55564,P73299,P73348,P22358,P52232,P72648,P77968,P52983,P72659,P54691,P74717,P74344,P77969,P72871,P74061,Q55894,P73104,P73990,P73424,P73534,P73301,P74737,P73911,P74753,P74667,P49057,P0DJF8,P74002,P74569,P74027,Q55778,P74582,P73043,P73071,P74423,Q55707,P74226,P74410,P73319,P73294,P73336,P73320,P48958,Q55004,P73560,P74638,P19569,P29256,Q55274,P29254,P37277,P29255,…	P73824,P74250,P73885,P73505,P54225,P73057,Q55141,P74456,P73418,Q55766,Q55564,P73299,P72874,P74421,P73348,P36265,P52761,P73263,P22358,P73471,P74314,P52232,P72648,P29107,P73922,P74665,P73527,P77968,P52983,Q55900,P72796,P72659,P20804,P73282,P54691,P73960,P74717,P74344,P77969,P74754,P48576,P72871,P74061,P74457,P72776,Q59994,P54224,Q55894,P73242,P73104,Q55624,P72688,Q55625,P73990,P73424,P73283,P74308,…	0.0136084	0.250361	0.447154
GO:0065008	regulation of biological quality	P	23	41	594	1555	0.0387205	0.0263666	over	P73560,P52231,P72697,P73178,P73348,P52232,P73492,Q55194,P73056,P72719,Q55450,Q55667,P73321,P73287,P73553,Q55274,P14835,P48939,Q55835,P72827,P72849,P74133,P55037	P73560,P54261,P52231,P72697,P73178,P73348,P73263,P52232,P73492,Q55194,P74593,P73728,P72740,Q55624,P73056,P72719,P73920,Q55450,P74144,Q55667,P77962,P24602,P73321,P73287,P45450,Q55469,P73632,P73668,Q55585,P73553,Q55274,P14835,P74281,P48939,P74393,Q55835,P72827,P72849,P74133,P55038,P55037	0.0139833	0.254197	0.560976
GO:0016168	chlorophyll binding	F	6	7	594	1555	0.010101	0.00450161	over	P05429,Q55274,P09193,P09192,P29254,P29255	P05429,Q55274,P09193,P09192,P16033,P29254,P29255	0.0144442	0.259485	0.857143
GO:0016491	oxidoreductase activity	F	74	160	594	1555	0.124579	0.102894	over	P32422,Q55013,P27319,P21697,P27320,P09190,P73492,Q55389,P09191,P26287,P74283,Q55980,P73388,P73056,P73509,P29254,P29255,P73853,P73195,P73735,P72834,Q55512,P73911,P74044,P73287,Q55318,P73411,P72849,P74133,P54206,P73824,P73348,P74250,Q6ZEQ0,P52208,P73821,P74572,P77968,P72622,Q55429,P72697,Q6YRW7,Q55687,P74018,P05429,P09193,P09192,P27589,P26290,Q57038,P74149,P73146,P10549,P52231,P52232,Q55194,P55037,…	P32422,P73068,Q55013,P27319,P21697,P27320,P09190,P46445,P73492,Q55389,P09191,P74593,P26287,P74447,P74283,P72740,Q55980,P73388,P73056,P73509,P29254,P74449,P29255,P72775,P73960,P73853,P54899,P73195,P73735,P72834,P73138,P74308,Q55512,P73911,P72848,P74044,P73574,P73016,P24602,P73287,Q55318,P73411,Q55167,P54902,P54386,P80505,P49433,P73033,P72849,P74133,P73058,P52986,P80046,P29107,P72661,P73677,P54206,…	0.0173598	0.308237	0.4625
GO:0034599	cellular response to oxidative stress	P	7	9	594	1555	0.0117845	0.00578778	over	P73911,P73824,P72697,P73348,P73492,P74250,P72622	P73911,P73824,P72697,P73348,P73492,P74250,P74593,P73728,P72622	0.0187307	0.313695	0.777778
GO:0098771	inorganic ion homeostasis	P	7	9	594	1555	0.0117845	0.00578778	over	P73321,P73287,Q55274,Q55835,P72827,P72849,P74133	P24602,P73321,P73287,Q55274,P74393,Q55835,P72827,P72849,P74133	0.0187307	0.313695	0.777778
GO:0055080	cation homeostasis	P	7	9	594	1555	0.0117845	0.00578778	over	P73321,P73287,Q55274,Q55835,P72827,P72849,P74133	P24602,P73321,P73287,Q55274,P74393,Q55835,P72827,P72849,P74133	0.0187307	0.313695	0.777778
GO:0050801	ion homeostasis	P	7	9	594	1555	0.0117845	0.00578778	over	P73321,P73287,Q55274,Q55835,P72827,P72849,P74133	P24602,P73321,P73287,Q55274,P74393,Q55835,P72827,P72849,P74133	0.0187307	0.313695	0.777778
GO:0006412	translation	P	45	92	594	1555	0.0757576	0.059164	over	P73306,P74456,P74413,P36236,P74423,Q55486,P52276,Q55778,Q55187,P73201,P73294,P74518,P48939,P73312,P73308,P74226,P73318,P73315,P74267,P73305,P36237,P74410,P73299,P73014,P73319,P72851,Q55450,P23350,P74229,P48957,P48946,P73298,P73336,P73296,P73320,P36239,P73636,P73313,P73316,P48958,P72866,P74071,P73311,P73289,Q55004	Q55397,P73306,P73317,P74456,P72689,P74413,P74227,P74707,P73473,P36236,P74423,Q55486,Q55690,P52276,P73851,Q55778,Q55716,Q55653,P74592,P73505,P73274,P73443,Q55729,P74296,Q55187,P73942,P73201,Q55806,P73655,Q55522,P73294,P73658,P74215,P74518,P48939,P74355,P23349,Q55385,P73312,P73308,P74226,P73310,P73318,P73315,P73309,P42352,P74267,P73305,P36237,P73304,P74410,P73299,P73014,P73293,P73319,P72851,P48949,…	0.0201427	0.313695	0.48913
GO:0043043	peptide biosynthetic process	P	45	92	594	1555	0.0757576	0.059164	over	P73306,P74456,P73312,P73308,P74226,P36236,P73318,P73315,P74267,P73305,P36237,P74410,P73299,P73014,P73319,P72851,Q55450,P73294,P23350,P74229,P48957,P48946,P73298,P73336,P73296,P73320,P36239,P48939,P73636,P73313,P73316,P48958,P72866,P74071,P73311,P73289,Q55004,P74413,P74423,Q55486,P52276,Q55778,Q55187,P73201,P74518	Q55397,P73306,P73317,P74456,P23349,Q55385,P73312,P73308,P74226,P36236,P73310,P73318,P73315,P73309,P42352,P74267,P73305,P36237,P73304,P74410,P73299,P73014,P73293,P73319,P72851,P48949,P48944,Q55450,P73294,P23350,P74229,P48957,P73303,P48946,P73307,P73298,P73336,P73296,P73320,P36239,P48939,P73636,P73313,P73314,P73901,P48959,P73316,P48958,P74266,P73530,P72866,P74071,P73311,P73289,P73300,P74230,P73292,…	0.0201427	0.313695	0.48913
GO:0019684	photosynthesis, light reaction	P	16	27	594	1555	0.026936	0.0173633	over	P74795,P09190,P09191,Q55274,P27589,P05429,P09193,P09192,P32422,P73437,Q55700,P74367,P10549,P73956,Q55332,Q55013	P74795,P09190,P09191,Q55274,P27589,P05429,P09193,P09192,P16033,P32422,P46445,P73437,P72991,Q55700,P73179,P74367,P10549,P73956,Q55332,Q55013,P26525,P19125,P19050,P27724,P26524,P26522,P19045	0.0204843	0.313695	0.592593
GO:0009368	endopeptidase Clp complex	C	4	4	594	1555	0.00673401	0.00257235	over	P74467,P54416,P74466,Q59993	P74467,P54416,P74466,Q59993	0.0211595	0.313695	1
GO:0070181	small ribosomal subunit rRNA binding	F	4	4	594	1555	0.00673401	0.00257235	over	P48946,P73298,P73336,P73636	P48946,P73298,P73336,P73636	0.0211595	0.313695	1
GO:0000027	ribosomal large subunit assembly	P	4	4	594	1555	0.00673401	0.00257235	over	P73308,P73318,P36237,P48957	P73308,P73318,P36237,P48957	0.0211595	0.313695	1
GO:0051603	proteolysis involved in cellular protein catabolic process	P	4	4	594	1555	0.00673401	0.00257235	over	P74467,P54416,P74466,Q59993	P74467,P54416,P74466,Q59993	0.0211595	0.313695	1
GO:0045158	electron transporter, transferring electrons within cytochrome b6/f complex of photosystem II activity	F	4	4	594	1555	0.00673401	0.00257235	over	P26290,Q57038,P74149,P27589	P26290,Q57038,P74149,P27589	0.0211595	0.313695	1
GO:0009512	cytochrome b6f complex	C	4	4	594	1555	0.00673401	0.00257235	over	P26287,Q57038,P74149,P27589	P26287,Q57038,P74149,P27589	0.0211595	0.313695	1
GO:0070069	cytochrome complex	C	4	4	594	1555	0.00673401	0.00257235	over	P26287,Q57038,P74149,P27589	P26287,Q57038,P74149,P27589	0.0211595	0.313695	1
GO:0006515	protein quality control for misfolded or incompletely synthesized proteins	P	4	4	594	1555	0.00673401	0.00257235	over	P74467,P54416,P74466,Q59993	P74467,P54416,P74466,Q59993	0.0211595	0.313695	1
GO:0009538	photosystem I reaction center	C	4	4	594	1555	0.00673401	0.00257235	over	P12975,P19569,P29256,P37277	P12975,P19569,P29256,P37277	0.0211595	0.313695	1
GO:0051117	ATPase binding	F	4	4	594	1555	0.00673401	0.00257235	over	P74467,P54416,P74466,Q59993	P74467,P54416,P74466,Q59993	0.0211595	0.313695	1
GO:0071826	ribonucleoprotein complex subunit organization	P	8	11	594	1555	0.013468	0.00707395	over	P73308,P73318,P36237,P48957,P74229,P73298,P73316,P73315	P73308,P73318,P36237,P48957,P74229,P73298,P73316,Q55397,P72874,P73315,P73658	0.0213921	0.314094	0.727273
GO:0006518	peptide metabolic process	P	47	97	594	1555	0.0791246	0.0623794	over	P73306,P74456,P73312,P73308,P74226,P36236,P73318,P73315,P74267,P73305,P36237,P74410,P73299,P73014,P73319,P72851,Q55450,P73294,P23350,P74229,P48957,P48946,P73298,P73336,P73296,P73320,P36239,P48939,P73636,P73313,P73316,P48958,P72866,P74071,P73311,P73289,Q55004,P74413,P74423,Q55486,P52276,Q55778,Q55187,P73201,P74527,P74518,P74571	Q55397,P73306,P73317,P74456,P74665,P73799,P23349,Q55385,P73312,P73308,P74226,P36236,P73310,P73318,P73315,P73309,P42352,P74267,P73305,P36237,P73304,P74410,P73299,P73014,P73293,P73319,P72851,P48949,P48944,Q55450,P73294,P23350,P74229,P48957,P73303,P48946,P73307,P73298,P73336,P73296,P73320,P36239,P48939,P73636,P73313,P73314,P73901,P48959,P73316,P48958,P74266,P73530,P72866,P74071,P73311,P73289,P73300,…	0.021653	0.314897	0.484536
GO:0005506	iron ion binding	F	14	23	594	1555	0.023569	0.014791	over	P73321,P73287,Q55013,P72602,P09190,P72609,P72599,P09191,P74558,P26287,Q57038,Q55980,P09192,P72584	P73323,P24602,P73321,P73287,P73068,Q55013,P72602,P09190,P26525,P72609,P46445,P72599,P09191,P74558,P26287,P19050,Q57038,Q55980,P72731,P09192,P16033,P73672,P72584	0.022218	0.320065	0.608696
GO:0022627	cytosolic small ribosomal subunit	C	9	13	594	1555	0.0151515	0.00836013	over	P74229,P48946,P73298,P73636,P74518,P73316,P72866,P74071,P73311	P73304,P73293,P74229,P48946,P73307,P73298,P73636,P73314,P74518,P73316,P72866,P74071,P73311	0.0228959	0.324193	0.692308
GO:0019725	cellular homeostasis	P	13	21	594	1555	0.0218855	0.0135048	over	P52231,P72697,P73178,P73348,P52232,P73492,Q55194,P73056,P72719,P73321,P73287,P73553,Q55274	P52231,P72697,P73178,P73348,P73263,P52232,P73492,Q55194,P74593,P73728,P72740,Q55624,P73056,P72719,P73920,P24602,P73321,P73287,P73553,Q55274,P74393	0.0229292	0.324193	0.619048
GO:0015935	small ribosomal subunit	C	10	15	594	1555	0.016835	0.0096463	over	P74229,P48946,P73298,P73636,P74518,P73316,P72866,P74071,P73311,P48939	P73304,P73293,P74229,P48946,P73307,P73298,P73636,P73314,P74518,P73316,P72866,P74071,P73311,P48939,P74230	0.0235898	0.327469	0.666667
GO:0016209	antioxidant activity	F	10	15	594	1555	0.016835	0.0096463	over	P73911,P73492,P73824,P73348,P74250,Q6ZEQ0,P77968,P72697,P73178,P72719	P73911,P73492,P74593,P73824,P73348,P74250,Q6ZEQ0,P73795,P77968,P72697,P73728,Q55624,P73604,P73178,P72719	0.0235898	0.327469	0.666667
GO:0006464	cellular protein modification process	P	20	36	594	1555	0.03367	0.0231511	over	P73747,Q55013,P73660,Q54714,Q01952,P72870,Q54715,Q01951,P74551,P74102,Q55544,Q55445,P05429,Q55274,P09193,P09192,P29254,P29255,Q55178,P72622	P53579,P74644,P72625,P72720,P72930,P73092,P73747,P74371,Q55013,P73660,P73441,Q54714,Q01952,P72870,Q54715,Q01951,P74551,P74102,Q55544,Q55445,P05429,Q55274,P09193,P09192,P16033,P29254,P29255,P73462,P72894,Q55178,Q55783,Q55838,Q55693,Q55638,Q55163,P72622	0.0243946	0.332595	0.555556
GO:0036211	protein modification process	P	20	36	594	1555	0.03367	0.0231511	over	P72622,P73747,Q55013,P73660,Q54714,Q01952,P72870,Q54715,Q01951,P74551,P74102,Q55544,Q55445,P05429,Q55274,P09193,P09192,P29254,P29255,Q55178	P53579,P72622,P74644,P72625,P72720,P72930,P73092,P73747,P74371,Q55013,P73660,P73441,Q54714,Q01952,P72870,Q54715,Q01951,P74551,P74102,Q55544,Q55445,P05429,Q55274,P09193,P09192,P16033,P29254,P29255,P73462,P72894,Q55178,Q55783,Q55838,Q55693,Q55638,Q55163	0.0243946	0.332595	0.555556
GO:0055085	transmembrane transport	P	17	30	594	1555	0.0286195	0.0192926	over	P27180,P26533,P27183,P27181,P17253,P27182,P74176,P73553,Q55199,P38382,P73010,P74664,P72799,Q55687,P73589,P74100,P72605	P73704,P73496,P27180,P26527,P26533,P27183,P27181,P27179,P17253,P27182,P19050,P74176,P73553,P73785,Q55199,P27178,P38382,Q55610,P73010,P73435,P74664,Q55709,P74393,P72799,Q55687,P73589,P74100,P72605,P74719,Q55529	0.0294481	0.39794	0.566667
GO:0043604	amide biosynthetic process	P	48	101	594	1555	0.0808081	0.0649518	over	P73306,P74456,P73312,P73308,P74226,P36236,P73318,P73315,P74267,P73305,P36237,P74410,P73299,P73014,P73319,P72851,Q55450,P73294,P23350,P74229,P48957,P48946,P73298,P73336,P73296,P73320,P36239,P48939,P73636,P73313,P73316,P48958,P72866,P74071,P73311,P73289,Q55004,P74413,P74423,Q55486,P52276,Q55778,Q55187,P73201,P74518,Q55759,P74638,Q55160	P77973,Q55397,P73306,P73317,P74456,P74490,P23349,Q55385,P73312,P73308,P74226,P36236,P73310,P73318,P73315,P73309,P42352,P74267,P73305,P36237,P73304,P74410,P73299,P73014,P73293,P73319,P72851,P48949,P48944,Q55450,P73294,P23350,P74229,P48957,P73303,P48946,P73307,P73298,P73336,P73296,P73320,P36239,P48939,P73636,P73313,P73314,P73901,P48959,P73316,P48958,P74266,P73530,P72866,P74071,P73311,P73289,P73300,…	0.0304483	0.407847	0.475248
GO:0003755	peptidyl-prolyl cis-trans isomerase activity	F	5	6	594	1555	0.00841751	0.00385852	over	Q55511,P73789,Q55118,P73037,P72704	Q55511,P73789,Q55118,P73037,P72704,Q55780	0.0330012	0.409698	0.833333
GO:0009085	lysine biosynthetic process	P	5	6	594	1555	0.00841751	0.00385852	over	P74667,Q55512,Q55513,P74569,Q55828	P72642,P74667,Q55512,Q55513,P74569,Q55828	0.0330012	0.409698	0.833333
GO:0009279	cell outer membrane	C	5	6	594	1555	0.00841751	0.00385852	over	P72602,P74189,P72609,P72599,P72594	P72602,P74189,P72609,P72599,P72594,P73354	0.0330012	0.409698	0.833333
GO:0009089	lysine biosynthetic process via diaminopimelate	P	5	6	594	1555	0.00841751	0.00385852	over	Q55828,P74667,Q55512,Q55513,P74569	Q55828,P72642,P74667,Q55512,Q55513,P74569	0.0330012	0.409698	0.833333
GO:0019899	enzyme binding	F	5	6	594	1555	0.00841751	0.00385852	over	P74467,P54416,P74466,Q59993,P73124	P74467,P54416,P74466,Q59993,P73124,P72975	0.0330012	0.409698	0.833333
GO:0022904	respiratory electron transport chain	P	5	6	594	1555	0.00841751	0.00385852	over	P73735,P74044,Q55429,Q55013,Q57038	P73735,P74044,P26524,Q55429,Q55013,Q57038	0.0330012	0.409698	0.833333
GO:0044462	external encapsulating structure part	C	5	6	594	1555	0.00841751	0.00385852	over	P72602,P74189,P72609,P72599,P72594	P72602,P74189,P72609,P72599,P72594,P73354	0.0330012	0.409698	0.833333
GO:0046451	diaminopimelate metabolic process	P	5	6	594	1555	0.00841751	0.00385852	over	P74667,Q55512,Q55513,P74569,Q55828	P72642,P74667,Q55512,Q55513,P74569,Q55828	0.0330012	0.409698	0.833333
GO:0006553	lysine metabolic process	P	5	6	594	1555	0.00841751	0.00385852	over	P74667,Q55512,Q55513,P74569,Q55828	P72642,P74667,Q55512,Q55513,P74569,Q55828	0.0330012	0.409698	0.833333
GO:0051540	metal cluster binding	F	20	37	594	1555	0.03367	0.0237942	over	P74283,P73947,P27320,P26290,P74558,P73355,P73388,P73056,P74596,P55037,P32422,Q55389,Q55894,Q55366,P74689,P29254,P29255,P74582,P73448,P73195	P74447,P74283,Q55908,P73947,Q55524,P27320,P26290,P74558,P73355,P74174,P73388,P72731,P73056,P74596,P74449,P73170,P55038,P55037,P32422,Q55781,P26525,Q55389,P19050,Q55894,Q55366,P74689,P29254,P73672,P29255,P72854,P74557,Q55607,P54384,P74582,P74024,P73448,P73195	0.0345706	0.420008	0.540541
GO:0051536	iron-sulfur cluster binding	F	20	37	594	1555	0.03367	0.0237942	over	P27320,P26290,P74558,P73355,P73388,P73056,P74596,P55037,P32422,Q55389,Q55894,Q55366,P74689,P29254,P29255,P74582,P73448,P73195,P74283,P73947	P27320,P26290,P74558,P73355,P74174,P73388,P72731,P73056,P74596,P74449,P73170,P55038,P55037,P32422,Q55781,P26525,Q55389,P19050,Q55894,Q55366,P74689,P29254,P73672,P29255,P72854,P74557,Q55607,P54384,P74582,P74024,P73448,P73195,P74447,P74283,Q55908,P73947,Q55524	0.0345706	0.420008	0.540541
GO:0022857	transmembrane transporter activity	F	28	55	594	1555	0.047138	0.0353698	over	P27180,P26533,P27183,P27181,P17253,P27182,P74176,P74044,P73010,P74664,P73553,P54147,P73198,P73409,P15730,Q59991,P72602,P72609,P72599,Q55776,P73721,P72799,P73472,P74508,P38382,P73732,P72603,P72942	P27180,P26527,P26533,P27183,P27181,P27179,P17253,P27182,P27178,Q55649,P73267,P73278,P74176,P74044,P73544,P74477,Q55196,P73788,P73010,P74664,P73435,Q55496,Q6YRW1,P73553,P54147,P73450,P73198,P73103,P73409,P74655,P15730,Q59991,P73543,P74238,P72602,P72609,P72599,P74182,Q55776,P72647,P74393,P72607,P73721,Q55794,P72799,P73472,P74508,P38382,Q55610,Q55709,Q55676,P73732,P72603,P72942,Q55832	0.0346568	0.420008	0.509091
GO:0038023	signaling receptor activity	F	6	8	594	1555	0.010101	0.00514469	over	Q55445,P74102,P74295,P72602,P72609,P72599	Q55445,P73173,P73544,P74102,P74295,P72602,P72609,P72599	0.0391569	0.463509	0.75
GO:0044257	cellular protein catabolic process	P	6	8	594	1555	0.010101	0.00514469	over	P74467,P54416,P74466,Q59993,P73437,Q55700	P74467,P54416,P74466,Q59993,P73437,P72991,Q55700,P73179	0.0391569	0.463509	0.75
GO:0019867	outer membrane	C	6	8	594	1555	0.010101	0.00514469	over	P72602,P74189,P72609,P72599,P72594,P73472	P72602,P74189,P72609,P72599,P72594,P73354,Q55666,P73472	0.0391569	0.463509	0.75
GO:0022607	cellular component assembly	P	18	33	594	1555	0.030303	0.0212219	over	P73308,P73318,P36237,P48957,P74229,P73298,P73316,Q55899,P10549,P74367,P73956,P72741,P74558,P74596,P74149,Q55013,P73315,P72897	P73308,P73318,P36237,P48957,P74229,P73298,P73316,Q55900,P73376,P73456,Q55901,Q55899,Q55397,Q55676,P10549,P74367,P73956,P72741,P73675,P74558,P72742,P72731,P74596,Q55712,P74149,P73912,Q55013,Q55543,P73315,P73658,P73016,P73462,P72897	0.0397786	0.467246	0.545455
GO:0005215	transporter activity	F	29	58	594	1555	0.0488215	0.037299	over	P27180,P26533,P27183,P27181,P17253,P27182,P74176,P74044,P72603,P72942,Q55627,P73010,P74664,P73553,P54147,P73198,P73409,P15730,Q59991,P72602,P72609,P72599,Q55776,P73721,P72799,P73472,P74508,P38382,P73732	P27180,P26527,P26533,P27183,P27181,P27179,P17253,P27182,P27178,Q55649,P73267,P73278,P74176,P74044,P73544,P74477,P72603,P72942,Q55832,Q55196,P73788,Q55627,P73010,P74664,P73435,Q55496,Q6YRW1,P73553,P54147,P73704,P73450,P73198,P73103,P73409,P74655,P15730,Q59991,P73543,P74238,P72602,P72609,P72599,P74182,Q55776,P72647,P74393,P72607,P73721,Q55794,P72799,P73472,P74508,P38382,Q55610,Q55709,Q55676,P73732,…	0.041612	0.479016	0.5
GO:0000049	tRNA binding	F	10	16	594	1555	0.016835	0.0102894	over	P73308,P74226,P36236,P73299,P74229,P73313,Q55667,Q55187,Q55778,P74423	P73308,P74226,P36236,P73299,P74229,P73313,P74144,Q55667,P74230,P74296,Q55806,Q55187,P73443,Q55778,P73505,P74423	0.0417733	0.479016	0.625
GO:0030163	protein catabolic process	P	7	10	594	1555	0.0117845	0.00643087	over	P74467,P54416,P74466,Q59993,P73437,Q55700,Q55510	P74467,P54416,P74466,Q59993,P73437,P72991,Q55700,P73179,P73634,Q55510	0.0420372	0.479016	0.7
GO:0009306	protein secretion	P	8	12	594	1555	0.013468	0.00771704	over	P74176,P74664,P74189,P74175,P73010,P74508,P38382,P73357	P73704,P74176,P74664,P74189,P74175,P73010,P72647,P74508,P38382,P73435,P74465,P73357	0.0429765	0.479016	0.666667
GO:0046903	secretion	P	8	12	594	1555	0.013468	0.00771704	over	P74189,P74175,P73010,P74508,P38382,P73357,P74176,P74664	P74189,P74175,P73010,P72647,P74508,P38382,P73435,P74465,P73357,P73704,P74176,P74664	0.0429765	0.479016	0.666667
GO:0032940	secretion by cell	P	8	12	594	1555	0.013468	0.00771704	over	P74189,P74175,P73010,P74508,P38382,P73357,P74176,P74664	P74189,P74175,P73010,P72647,P74508,P38382,P73435,P74465,P73357,P73704,P74176,P74664	0.0429765	0.479016	0.666667
GO:0002790	peptide secretion	P	8	12	594	1555	0.013468	0.00771704	over	P74189,P74175,P73010,P74508,P38382,P73357,P74176,P74664	P74189,P74175,P73010,P72647,P74508,P38382,P73435,P74465,P73357,P73704,P74176,P74664	0.0429765	0.479016	0.666667
GO:0043933	protein-containing complex subunit organization	P	16	29	594	1555	0.026936	0.0186495	over	P73308,P73318,P36237,P48957,P74229,P73298,P73316,P74456,P10549,P74367,P73956,P72741,P74149,Q55013,P74395,P73315	P73308,P73318,P36237,P48957,P74229,P73298,P73316,Q55397,P74456,P74707,P73473,P10549,P74367,P73956,P72741,P73675,P74149,P73912,Q55013,P74395,P36265,P72688,P72874,Q55543,P73315,P73658,P73456,P73016,P73462	0.045699	0.505669	0.551724
GO:0042623	ATPase activity, coupled	F	20	38	594	1555	0.03367	0.0244373	over	P73077,P27180,P26533,P27183,P27181,P17253,P27182,P74176,P74467,P54416,P74466,P73437,Q59993,Q55700,Q55510,Q55701,P74737,P73721,P72799,P22358	Q55738,P73077,P77966,P27180,P26527,P26533,P27183,P27181,P27179,P17253,P27182,P27178,Q55649,P73267,P73278,P74176,P74467,P54416,P74466,P73437,P72991,Q59993,Q55700,P73179,Q55510,Q55701,P74737,Q55196,P73788,P72607,P73721,Q55794,P72799,Q55709,P22358,Q55154,P74702,P73098	0.0475785	0.522679	0.526316
GO:0006614	SRP-dependent cotranslational protein targeting to membrane	P	3	3	594	1555	0.00505051	0.00192926	over	P73930,Q55501,P74214	P73930,Q55501,P74214	0.0555661	0.537022	1
GO:0000028	ribosomal small subunit assembly	P	3	3	594	1555	0.00505051	0.00192926	over	P74229,P73298,P73316	P74229,P73298,P73316	0.0555661	0.537022	1
GO:0005507	copper ion binding	F	3	3	594	1555	0.00505051	0.00192926	over	P73213,P21697,P74044	P73213,P21697,P74044	0.0555661	0.537022	1
GO:0051184	cofactor transmembrane transporter activity	F	3	3	594	1555	0.00505051	0.00192926	over	P72602,P72609,P72599	P72602,P72609,P72599	0.0555661	0.537022	1
GO:0015344	siderophore uptake transmembrane transporter activity	F	3	3	594	1555	0.00505051	0.00192926	over	P72602,P72609,P72599	P72602,P72609,P72599	0.0555661	0.537022	1
GO:0015343	siderophore transmembrane transporter activity	F	3	3	594	1555	0.00505051	0.00192926	over	P72602,P72609,P72599	P72602,P72609,P72599	0.0555661	0.537022	1
GO:0072657	protein localization to membrane	P	3	3	594	1555	0.00505051	0.00192926	over	P73930,Q55501,P74214	P73930,Q55501,P74214	0.0555661	0.537022	1
GO:0070972	protein localization to endoplasmic reticulum	P	3	3	594	1555	0.00505051	0.00192926	over	P73930,Q55501,P74214	P73930,Q55501,P74214	0.0555661	0.537022	1
GO:0072599	establishment of protein localization to endoplasmic reticulum	P	3	3	594	1555	0.00505051	0.00192926	over	P73930,Q55501,P74214	P73930,Q55501,P74214	0.0555661	0.537022	1
GO:0045047	protein targeting to ER	P	3	3	594	1555	0.00505051	0.00192926	over	P73930,Q55501,P74214	P73930,Q55501,P74214	0.0555661	0.537022	1
GO:1901070	guanosine-containing compound biosynthetic process	P	3	3	594	1555	0.00505051	0.00192926	over	P49057,P74494,P73853	P49057,P74494,P73853	0.0555661	0.537022	1
GO:0006613	cotranslational protein targeting to membrane	P	3	3	594	1555	0.00505051	0.00192926	over	P73930,Q55501,P74214	P73930,Q55501,P74214	0.0555661	0.537022	1
GO:0033365	protein localization to organelle	P	3	3	594	1555	0.00505051	0.00192926	over	P73930,Q55501,P74214	P73930,Q55501,P74214	0.0555661	0.537022	1
GO:0072594	establishment of protein localization to organelle	P	3	3	594	1555	0.00505051	0.00192926	over	P73930,Q55501,P74214	P73930,Q55501,P74214	0.0555661	0.537022	1
GO:0090150	establishment of protein localization to membrane	P	3	3	594	1555	0.00505051	0.00192926	over	P73930,Q55501,P74214	P73930,Q55501,P74214	0.0555661	0.537022	1
GO:0009539	photosystem II reaction center	C	3	3	594	1555	0.00505051	0.00192926	over	P09190,P09191,Q55354	P09190,P09191,Q55354	0.0555661	0.537022	1
GO:0010207	photosystem II assembly	P	3	3	594	1555	0.00505051	0.00192926	over	P10549,P74367,P73956	P10549,P74367,P73956	0.0555661	0.537022	1
GO:0006612	protein targeting to membrane	P	3	3	594	1555	0.00505051	0.00192926	over	P73930,Q55501,P74214	P73930,Q55501,P74214	0.0555661	0.537022	1
GO:0046677	response to antibiotic	P	3	3	594	1555	0.00505051	0.00192926	over	P73911,Q55557,P74216	P73911,Q55557,P74216	0.0555661	0.537022	1
GO:0003723	RNA binding	F	40	86	594	1555	0.0673401	0.0553055	over	P73308,P74226,P36236,P73299,P74229,P73313,Q55667,Q55187,Q55778,P74423,P72914,P73294,P74582,P73301,P74413,P74070,P73305,P73289,P74214,P73318,P73315,P36237,P73319,P48957,P73306,P73320,P48939,P73316,P72866,P73311,P73298,P23350,P48946,P73336,P73636,Q55765,P74395,P72659,P54123,P73071	P73308,P74226,P36236,P73299,P74229,P73313,P74144,Q55667,P74230,P74296,Q55806,Q55187,P73443,Q55778,P73505,P74423,P72724,P74368,Q55638,P72914,P73294,P73314,P73530,Q55397,P74142,P74582,P72874,P73301,P72689,P74413,P74070,P74227,Q55119,P28371,P74228,P73305,P73289,P74214,P74707,P73473,P73318,P73315,P73309,P42352,P36237,P73304,P73319,P48944,P48957,P73303,P73306,P73307,P73320,P48939,P73316,P74266,P72866,…	0.0655542	0.629568	0.465116
GO:0034220	ion transmembrane transport	P	10	17	594	1555	0.016835	0.0109325	over	P27180,P26533,P27183,P27181,P17253,P27182,Q55199,P72799,Q55687,P73553	P73496,P27180,P26527,P26533,P27183,P27181,P27179,P17253,P27182,P19050,P73785,Q55199,P27178,P74393,P72799,Q55687,P73553	0.0675642	0.644816	0.588235
GO:0045454	cell redox homeostasis	P	9	15	594	1555	0.0151515	0.0096463	over	P52231,P72697,P73178,P73348,P52232,P73492,Q55194,P73056,P72719	P52231,P72697,P73178,P73348,P73263,P52232,P73492,Q55194,P74593,P73728,P72740,Q55624,P73056,P72719,P73920	0.0714576	0.671287	0.6
GO:0045156	electron transporter, transferring electrons within the cyclic electron transport pathway of photosynthesis activity	F	4	5	594	1555	0.00673401	0.00321543	over	P05429,P09193,P09192,P27589	P05429,P09193,P09192,P16033,P27589	0.0736013	0.671287	0.8
GO:0046129	purine ribonucleoside biosynthetic process	P	4	5	594	1555	0.00673401	0.00321543	over	P0DJF8,P49057,P74494,P73853	P73935,P0DJF8,P49057,P74494,P73853	0.0736013	0.671287	0.8
GO:0042451	purine nucleoside biosynthetic process	P	4	5	594	1555	0.00673401	0.00321543	over	P0DJF8,P49057,P74494,P73853	P73935,P0DJF8,P49057,P74494,P73853	0.0736013	0.671287	0.8
GO:0022853	active ion transmembrane transporter activity	F	7	11	594	1555	0.0117845	0.00707395	over	P27180,P26533,P27183,P27181,P17253,P27182,P72799	P27180,P26527,P26533,P27183,P27181,P27179,P17253,P27182,P27178,Q55794,P72799	0.0781661	0.671287	0.636364
GO:0042625	ATPase coupled ion transmembrane transporter activity	F	7	11	594	1555	0.0117845	0.00707395	over	P27180,P26533,P27183,P27181,P17253,P27182,P72799	P27180,P26527,P26533,P27183,P27181,P27179,P17253,P27182,P27178,Q55794,P72799	0.0781661	0.671287	0.636364
GO:0051537	2 iron, 2 sulfur cluster binding	F	7	11	594	1555	0.0117845	0.00707395	over	P27320,P26290,P74558,P73355,P73388,P73056,P74596	P27320,P26290,P74558,P73355,P74174,P73388,P72731,P73056,P74596,P74449,P73170	0.0781661	0.671287	0.636364
GO:0019829	cation-transporting ATPase activity	F	7	11	594	1555	0.0117845	0.00707395	over	P27180,P26533,P27183,P27181,P17253,P27182,P72799	P27180,P26527,P26533,P27183,P27181,P27179,P17253,P27182,P27178,Q55794,P72799	0.0781661	0.671287	0.636364
GO:0034613	cellular protein localization	P	5	7	594	1555	0.00841751	0.00450161	over	P38382,P73930,Q55501,P74214,P73472	P38382,P73930,Q55709,Q55610,Q55501,P74214,P73472	0.0793938	0.671287	0.714286
GO:0045260	plasma membrane proton-transporting ATP synthase complex	C	5	7	594	1555	0.00841751	0.00450161	over	P27180,P26533,P27183,P27181,P17253	P27180,P26527,P26533,P27183,P27181,P27179,P17253	0.0793938	0.671287	0.714286
GO:0070727	cellular macromolecule localization	P	5	7	594	1555	0.00841751	0.00450161	over	P38382,P73930,Q55501,P74214,P73472	P38382,P73930,Q55709,Q55610,Q55501,P74214,P73472	0.0793938	0.671287	0.714286
GO:0006886	intracellular protein transport	P	5	7	594	1555	0.00841751	0.00450161	over	P38382,P73930,Q55501,P74214,P73472	P38382,P73930,Q55709,Q55610,Q55501,P74214,P73472	0.0793938	0.671287	0.714286
GO:0016469	proton-transporting two-sector ATPase complex	C	6	9	594	1555	0.010101	0.00578778	over	P27180,P26533,P27183,P27181,P17253,P27182	P27180,P26527,P26533,P27183,P27181,P27179,P17253,P27182,P27178	0.0800094	0.671287	0.666667
GO:0030312	external encapsulating structure	C	6	9	594	1555	0.010101	0.00578778	over	P72730,P72602,P74189,P72609,P72599,P72594	Q55419,P72730,P73817,P72602,P74189,P72609,P72599,P72594,P73354	0.0800094	0.671287	0.666667
GO:0015986	ATP synthesis coupled proton transport	P	6	9	594	1555	0.010101	0.00578778	over	P27180,P26533,P27183,P27181,P17253,P27182	P27178,P27180,P26527,P26533,P27183,P27181,P27179,P17253,P27182	0.0800094	0.671287	0.666667
GO:0004601	peroxidase activity	F	6	9	594	1555	0.010101	0.00578778	over	P73911,P73824,P74250,P72697,P73348,Q6ZEQ0	P73911,P73824,P74250,P73795,P72697,P73728,Q55624,P73348,Q6ZEQ0	0.0800094	0.671287	0.666667
GO:0046933	proton-transporting ATP synthase activity, rotational mechanism	F	6	9	594	1555	0.010101	0.00578778	over	P27180,P26533,P27183,P27181,P17253,P27182	P27180,P26527,P26533,P27183,P27181,P27179,P17253,P27182,P27178	0.0800094	0.671287	0.666667
GO:0045259	proton-transporting ATP synthase complex	C	6	9	594	1555	0.010101	0.00578778	over	P27183,P27181,P27182,P27180,P26533,P17253	P27183,P27181,P27182,P27178,P27180,P26527,P26533,P27179,P17253	0.0800094	0.671287	0.666667
GO:0015036	disulfide oxidoreductase activity	F	6	9	594	1555	0.010101	0.00578778	over	P73492,P73146,P73056,P52231,P52232,Q55194	P73492,P74593,P73146,P73056,P52231,P73263,P52232,Q55194,P73920	0.0800094	0.671287	0.666667
GO:0044769	ATPase activity, coupled to transmembrane movement of ions, rotational mechanism	F	6	9	594	1555	0.010101	0.00578778	over	P27180,P26533,P27183,P27181,P17253,P27182	P27180,P26527,P26533,P27183,P27181,P27179,P17253,P27182,P27178	0.0800094	0.671287	0.666667
GO:0022884	macromolecule transmembrane transporter activity	F	6	9	594	1555	0.010101	0.00578778	over	P73010,P74664,P73198,P73472,P74508,P38382	P73010,P74664,P73435,P73198,P73472,P74508,P38382,Q55610,Q55709	0.0800094	0.671287	0.666667
GO:0015985	energy coupled proton transport, down electrochemical gradient	P	6	9	594	1555	0.010101	0.00578778	over	P27180,P26533,P27183,P27181,P17253,P27182	P27180,P26527,P26533,P27183,P27181,P27179,P17253,P27182,P27178	0.0800094	0.671287	0.666667
GO:0006996	organelle organization	P	13	24	594	1555	0.0218855	0.0154341	over	P73308,P73318,P36237,P48957,P74229,P73298,P73316,P73810,P73077,P73437,Q55700,P73418,P73315	P73308,P73318,P36237,P48957,P74229,P73298,P73316,Q55750,P73810,Q55738,P73077,P77966,Q55418,P73340,P74707,P73437,P72991,Q55700,P73179,P73418,P72874,Q55543,P73315,P73658	0.0807281	0.673617	0.541667
GO:0042254	ribosome biogenesis	P	12	22	594	1555	0.020202	0.0141479	over	P73308,P73318,P36237,P48957,P74229,P73298,P73316,P36236,P54123,P73315,P23350,P72931	P73308,P73318,P36237,P48957,P74229,P73298,P73316,Q55578,P73293,P36236,P54123,Q55142,P74035,P74368,P72656,Q55625,P72666,P73315,P73658,P72943,P23350,P72931	0.0871392	0.72316	0.545455
GO:0006950	response to stress	P	19	38	594	1555	0.0319865	0.0244373	over	P22358,P74737,P73012,P73348,P72849,P74133,P74361,P73722,Q55233,Q55274,P73824,P72697,P73492,P74250,P72622,P73911,P72700,P72745,P74148	Q55750,P22358,Q55154,P73098,P74737,P74722,P74533,P73012,P73412,P74258,P74702,P73348,P72849,Q55624,P74133,P73936,P74361,Q55505,P73722,P72894,Q55233,P16033,P29273,Q55274,P73824,P72697,P73492,P74250,P74593,P73728,P72622,P72810,P73911,P72700,P72745,P72817,P72937,P74148	0.0902442	0.744881	0.5
GO:0006811	ion transport	P	15	29	594	1555	0.0252525	0.0186495	over	P73213,P73287,P74390,Q55687,P27180,P26533,P27183,P27181,P17253,P27182,P73553,Q55199,P72799,Q55835,P72827	Q55496,Q55200,Q55410,P73213,P24602,P73287,P74390,P73898,Q55687,P73650,P73496,P27180,P26527,P26533,P27183,P27181,P27179,P17253,P27182,P19050,P73553,P73785,Q55199,P27178,P74393,P72799,Q55835,P72827,Q55460	0.094648	0.777029	0.517241
GO:0044260	cellular macromolecule metabolic process	P	98	232	594	1555	0.164983	0.149196	over	P73722,Q55499,P73012,P74565,P73306,P74456,P74395,Q55770,Q55877,P74027,P73546,P73810,P73077,P74737,P72938,P73297,P74177,Q55554,P74298,P74670,Q55414,P72819,P72659,P73312,P73308,P74226,P36236,P73318,P73315,P74267,P73305,P36237,P74410,P73299,P73014,P73319,P72851,Q55450,P73294,P23350,P74229,P48957,P48946,P73298,P73336,P73296,P73320,P36239,P48939,P73636,P73313,P73316,P48958,P72866,P74071,P73311,P73289,…	P73722,Q55499,Q55505,P73097,P73012,P73340,Q55750,P74565,Q55397,P73306,P73317,P74456,P74395,P36265,Q55770,P72688,Q55877,P53579,P52415,P74521,P52981,P74027,P72623,P73546,P73511,P72691,P73608,Q55738,P73810,P73077,P77966,Q55418,P73407,P74737,P74722,P74533,P73412,Q6ZE83,P72938,Q6ZEE9,P74352,P73297,P74177,P77965,P73334,P73666,Q59996,Q55525,Q55192,P73710,Q55758,Q6ZER5,P72781,Q6YRQ3,P74803,Q55540,P72681,…	0.0971435	0.793252	0.422414
GO:0006812	cation transport	P	10	18	594	1555	0.016835	0.0115756	over	P73213,P73287,Q55687,P27180,P26533,P27183,P27181,P17253,P27182,P72799	Q55496,P73213,P24602,P73287,Q55687,P73496,P27180,P26527,P26533,P27183,P27181,P27179,P17253,P27182,P19050,P27178,P74393,P72799	0.101559	0.814671	0.555556
GO:0043603	cellular amide metabolic process	P	50	113	594	1555	0.0841751	0.0726688	over	P73306,P74456,P73312,P73308,P74226,P36236,P73318,P73315,P74267,P73305,P36237,P74410,P73299,P73014,P73319,P72851,Q55450,P73294,P23350,P74229,P48957,P48946,P73298,P73336,P73296,P73320,P36239,P48939,P73636,P73313,P73316,P48958,P72866,P74071,P73311,P73289,Q55004,P74413,P74423,Q55486,P52276,Q55778,Q55187,P73201,P74571,P74527,P74518,Q55759,P74638,Q55160	P77973,Q55397,P73306,P73317,P74456,P74490,P74286,P74665,P73799,P23349,Q55385,P73312,P73308,P74226,P36236,P73310,P73318,P73315,P73309,P42352,P74267,P73305,P36237,P73304,P74410,P73299,P73014,P73293,P73319,P72851,P48949,P48944,Q55450,P73294,P23350,P74229,P48957,P73303,P48946,P73307,P73298,P73336,P73296,P73320,P36239,P48939,P73636,P73313,P73314,P73901,P48959,P73316,P48958,P74266,P73530,P72866,P74071,…	0.102026	0.814671	0.442478
GO:0016667	oxidoreductase activity, acting on a sulfur group of donors	F	9	16	594	1555	0.0151515	0.0102894	over	P73492,P72622,P73146,P73056,P52231,P52232,Q55194,P72779,Q55389	P72740,P73492,P74593,P72622,P73146,P73056,P52231,P73263,P52232,Q55194,P73920,P72854,P72779,P73168,P73556,Q55389	0.109623	0.814671	0.5625
GO:0022890	inorganic cation transmembrane transporter activity	F	8	14	594	1555	0.013468	0.00900322	over	P27180,P26533,P27183,P27181,P17253,P27182,P74044,P72799	P27180,P26527,P26533,P27183,P27181,P27179,P17253,P27182,P27178,P74044,P74477,P74393,Q55794,P72799	0.118264	0.814671	0.571429
GO:0070887	cellular response to chemical stimulus	P	8	14	594	1555	0.013468	0.00900322	over	P73824,P72697,P73348,P73492,P74250,P72622,P22358,P73911	P73824,P72697,P73348,P73492,P74250,P74593,P73728,P72622,P22358,Q55154,P73098,P73138,P73911,P77962	0.118264	0.814671	0.571429
GO:0098655	cation transmembrane transport	P	8	14	594	1555	0.013468	0.00900322	over	P27180,P26533,P27183,P27181,P17253,P27182,Q55687,P72799	P73496,P27180,P26527,P26533,P27183,P27181,P27179,P17253,P27182,P19050,P27178,P74393,Q55687,P72799	0.118264	0.814671	0.571429
GO:0022613	ribonucleoprotein complex biogenesis	P	12	23	594	1555	0.020202	0.014791	over	P23350,P72931,P73308,P73318,P36237,P48957,P74229,P73298,P73316,P36236,P54123,P73315	P23350,Q55625,P72931,P73308,P73318,P36237,P48957,P74229,P73298,P73316,Q55578,P73293,P36236,Q55397,P54123,Q55142,P74035,P74368,P72656,P72666,P73315,P73658,P72943	0.121144	0.814671	0.521739
GO:0033554	cellular response to stress	P	12	23	594	1555	0.020202	0.014791	over	P74737,P73012,P73722,Q55274,P73824,P72697,P73348,P73492,P74250,P72622,P22358,P73911	Q55750,P74737,P74722,P74533,P73012,P73412,P74702,P74258,P73722,P72894,Q55274,P73824,P72697,P73348,P73492,P74250,P74593,P73728,P72622,P22358,Q55154,P73098,P73911	0.121144	0.814671	0.521739
GO:0015077	monovalent inorganic cation transmembrane transporter activity	F	7	12	594	1555	0.0117845	0.00771704	over	P27180,P26533,P27183,P27181,P17253,P27182,P74044	P27180,P26527,P26533,P27183,P27181,P27179,P17253,P27182,P27178,P74044,P74477,P74393	0.127431	0.814671	0.583333
GO:0015078	proton transmembrane transporter activity	F	7	12	594	1555	0.0117845	0.00771704	over	P27180,P26533,P27183,P27181,P17253,P27182,P74044	P27180,P26527,P26533,P27183,P27181,P27179,P17253,P27182,P27178,P74044,P74477,P74393	0.127431	0.814671	0.583333
GO:0009205	purine ribonucleoside triphosphate metabolic process	P	14	28	594	1555	0.023569	0.0180064	over	P52983,Q55664,P74309,P73534,P74494,P73853,P17253,P27180,P26533,P27183,P27181,P27182,P74044,Q55429	P74421,P80505,P77972,P52983,Q55664,P74309,Q59994,P72740,P73534,P49433,Q55855,P74507,P74494,P73853,P17253,P27180,P26527,P26533,P27183,P27181,P27179,P27182,Q55371,P74044,P26524,Q55429,P27178,P72830	0.135987	0.814671	0.5
GO:0042887	amide transmembrane transporter activity	F	6	10	594	1555	0.010101	0.00643087	over	P73010,P74664,P73472,P74508,P38382,P73732	P73010,P74664,P73435,P72607,P73472,P74508,P38382,Q55610,Q55709,P73732	0.136968	0.814671	0.6
GO:0008565	protein transporter activity	F	6	10	594	1555	0.010101	0.00643087	over	P73010,P74664,P73472,P74508,P38382,P74176	P73010,P74664,P73435,P73472,P74508,P38382,Q55610,Q55709,P73704,P74176	0.136968	0.814671	0.6
GO:0016684	oxidoreductase activity, acting on peroxide as acceptor	F	6	10	594	1555	0.010101	0.00643087	over	P73911,P73824,P73348,P74250,Q6ZEQ0,P72697	P73911,P73824,P73348,P74250,Q6ZEQ0,P73795,P72697,P73728,Q55624,P73604	0.136968	0.814671	0.6
GO:1904680	peptide transmembrane transporter activity	F	6	10	594	1555	0.010101	0.00643087	over	P73010,P74664,P73472,P74508,P38382,P73732	P73010,P74664,P73435,P72607,P73472,P74508,P38382,Q55610,Q55709,P73732	0.136968	0.814671	0.6
GO:0046914	transition metal ion binding	F	32	71	594	1555	0.0538721	0.0456592	over	Q55013,P72602,P09190,P72609,P72599,P09191,P74558,P26287,Q57038,Q55980,P09192,P72584,P73213,P21697,P74044,P73321,P73287,Q55136,Q55622,Q55664,Q55759,P77969,P73437,Q55894,Q55700,P74527,Q55778,P54123,Q55510,P74423,P74018,P73676	P73068,Q55013,P72602,P09190,P26525,P72609,P46445,P72599,P09191,P74558,P26287,P19050,Q57038,Q55980,P72731,P09192,P16033,P73672,P72584,P73213,P21697,P74044,P73323,P24602,P73321,P73287,Q55136,Q55622,Q55664,Q55759,P77969,P73437,P72991,Q55894,Q55700,Q55797,P74527,P73058,P74509,P77962,P74721,P73179,Q55778,P54123,P73138,P73505,Q55505,Q55510,Q55142,Q54735,P74739,P74423,P73412,Q55638,P73407,P73796,P72955,…	0.137116	0.814671	0.450704
GO:0051539	4 iron, 4 sulfur cluster binding	F	10	19	594	1555	0.016835	0.0122186	over	P32422,Q55389,Q55894,Q55366,P74689,P29254,P29255,P74582,P73448,P73195	P32422,Q55781,P26525,Q55389,P19050,Q55894,Q55366,P74689,P29254,P73672,P29255,P72854,P74557,Q55607,P54384,P74582,P74024,P73448,P73195	0.143716	0.814671	0.526316
GO:0043170	macromolecule metabolic process	P	109	264	594	1555	0.183502	0.169775	over	P73722,Q55499,P73012,P72834,P73298,P36236,P74565,P73306,P74456,P74395,Q55770,Q55877,Q55183,P74027,P73546,P73810,P73077,P74737,P72938,P73297,P74177,Q55554,P74298,P74670,Q55414,P72819,P54123,P72659,P74423,P73312,P73308,P74226,P73318,P73315,P74267,P73305,P36237,P74410,P73299,P73014,P73319,P72851,Q55450,P73294,P23350,P74229,P48957,P48946,P73336,P73296,P73320,P36239,P48939,P73636,P73313,P73316,P48958,…	P73722,Q55499,Q55505,P73097,P73012,P73340,P74668,P73264,P72834,Q55578,P73293,P73298,P36236,Q55750,P74565,Q55397,P74555,Q55850,P73306,P73317,P74456,P74415,P74395,P36265,Q55770,P72688,Q55877,P53579,Q55183,P52415,P74521,P52981,P74027,P72623,P73546,P73511,P72691,P73608,Q55738,P73810,P73077,P77966,Q55418,P73407,P74737,P74722,P74533,P73412,Q6ZE83,P72938,Q6ZEE9,P74352,P73297,P74177,P77965,P73334,P73666,…	0.143756	0.814671	0.412879
GO:0006012	galactose metabolic process	P	2	2	594	1555	0.003367	0.00128617	over	P73424,P74027	P73424,P74027	0.145767	0.814671	1
GO:0019388	galactose catabolic process	P	2	2	594	1555	0.003367	0.00128617	over	P73424,P74027	P73424,P74027	0.145767	0.814671	1
GO:0051003	ligase activity, forming nitrogen-metal bonds, forming coordination complexes	F	2	2	594	1555	0.003367	0.00128617	over	P51634,P73362	P51634,P73362	0.145767	0.814671	1
GO:0006026	aminoglycan catabolic process	P	2	2	594	1555	0.003367	0.00128617	over	P73736,P73581	P73736,P73581	0.145767	0.814671	1
GO:2001295	malonyl-CoA biosynthetic process	P	2	2	594	1555	0.003367	0.00128617	over	P74638,Q55160	P74638,Q55160	0.145767	0.814671	1
GO:0006788	heme oxidation	P	2	2	594	1555	0.003367	0.00128617	over	P72849,P74133	P72849,P74133	0.145767	0.814671	1
GO:0008745	N-acetylmuramoyl-L-alanine amidase activity	F	2	2	594	1555	0.003367	0.00128617	over	P73736,P73581	P73736,P73581	0.145767	0.814671	1
GO:0008097	5S rRNA binding	F	2	2	594	1555	0.003367	0.00128617	over	P73305,P73289	P73305,P73289	0.145767	0.814671	1
GO:0033015	tetrapyrrole catabolic process	P	2	2	594	1555	0.003367	0.00128617	over	P72849,P74133	P72849,P74133	0.145767	0.814671	1
GO:0061783	peptidoglycan muralytic activity	F	2	2	594	1555	0.003367	0.00128617	over	P73736,P73581	P73736,P73581	0.145767	0.814671	1
GO:0008408	3'-5' exonuclease activity	F	2	2	594	1555	0.003367	0.00128617	over	P72659,Q55641	P72659,Q55641	0.145767	0.814671	1
GO:0004332	fructose-bisphosphate aldolase activity	F	2	2	594	1555	0.003367	0.00128617	over	Q55664,P74309	Q55664,P74309	0.145767	0.814671	1
GO:0042549	photosystem II stabilization	P	2	2	594	1555	0.003367	0.00128617	over	P10549,Q55332	P10549,Q55332	0.145767	0.814671	1
GO:0009253	peptidoglycan catabolic process	P	2	2	594	1555	0.003367	0.00128617	over	P73736,P73581	P73736,P73581	0.145767	0.814671	1
GO:0009881	photoreceptor activity	F	2	2	594	1555	0.003367	0.00128617	over	P74295,P74102	P74295,P74102	0.145767	0.814671	1
GO:0006787	porphyrin-containing compound catabolic process	P	2	2	594	1555	0.003367	0.00128617	over	P72849,P74133	P72849,P74133	0.145767	0.814671	1
GO:2001293	malonyl-CoA metabolic process	P	2	2	594	1555	0.003367	0.00128617	over	P74638,Q55160	P74638,Q55160	0.145767	0.814671	1
GO:0046149	pigment catabolic process	P	2	2	594	1555	0.003367	0.00128617	over	P72849,P74133	P72849,P74133	0.145767	0.814671	1
GO:0006183	GTP biosynthetic process	P	2	2	594	1555	0.003367	0.00128617	over	P74494,P73853	P74494,P73853	0.145767	0.814671	1
GO:0051002	ligase activity, forming nitrogen-metal bonds	F	2	2	594	1555	0.003367	0.00128617	over	P51634,P73362	P51634,P73362	0.145767	0.814671	1
GO:0042167	heme catabolic process	P	2	2	594	1555	0.003367	0.00128617	over	P72849,P74133	P72849,P74133	0.145767	0.814671	1
GO:0006027	glycosaminoglycan catabolic process	P	2	2	594	1555	0.003367	0.00128617	over	P73736,P73581	P73736,P73581	0.145767	0.814671	1
GO:0004392	heme oxygenase (decyclizing) activity	F	2	2	594	1555	0.003367	0.00128617	over	P72849,P74133	P72849,P74133	0.145767	0.814671	1
GO:0016859	cis-trans isomerase activity	F	5	8	594	1555	0.00841751	0.00514469	over	Q55511,P73789,Q55118,P73037,P72704	Q55511,P73789,Q55118,P73037,P72704,Q55780,P74665,Q55455	0.146455	0.814671	0.625
GO:0051156	glucose 6-phosphate metabolic process	P	5	8	594	1555	0.00841751	0.00514469	over	P72797,P52208,P73411,P74061,P52983	P72797,P52208,P73282,P73411,P74618,Q55766,P74061,P52983	0.146455	0.814671	0.625
GO:0046907	intracellular transport	P	5	8	594	1555	0.00841751	0.00514469	over	P38382,P73930,Q55501,P74214,P73472	P38382,P73930,Q55709,Q55610,Q55501,P74214,P73472,P73407	0.146455	0.814671	0.625
GO:0051641	cellular localization	P	5	8	594	1555	0.00841751	0.00514469	over	P38382,P73930,Q55501,P74214,P73472	P38382,P73930,Q55709,Q55610,Q55501,P74214,P73472,P73407	0.146455	0.814671	0.625
GO:0005739	mitochondrion	C	5	8	594	1555	0.00841751	0.00514469	over	P17253,Q55510,P73824,P74250,P73885	P17253,Q55510,P73310,P73824,P74250,P73885,P73505,P54225	0.146455	0.814671	0.625
GO:0051649	establishment of localization in cell	P	5	8	594	1555	0.00841751	0.00514469	over	P38382,P73930,Q55501,P74214,P73472	P38382,P73930,Q55709,Q55610,Q55501,P74214,P73472,P73407	0.146455	0.814671	0.625
GO:0008320	protein transmembrane transporter activity	F	5	8	594	1555	0.00841751	0.00514469	over	P73472,P74508,P38382,P73010,P74664	P73472,P74508,P38382,Q55610,Q55709,P73010,P74664,P73435	0.146455	0.814671	0.625
GO:0015035	protein disulfide oxidoreductase activity	F	5	8	594	1555	0.00841751	0.00514469	over	P52231,P52232,P73492,Q55194,P73056	P52231,P73263,P52232,P73492,Q55194,P74593,P73056,P73920	0.146455	0.814671	0.625
GO:0004527	exonuclease activity	F	4	6	594	1555	0.00673401	0.00385852	over	P72659,P54123,Q55641,P73012	P72659,P73407,P54123,Q55641,Q46363,P73012	0.154801	0.814671	0.666667
GO:0051246	regulation of protein metabolic process	P	4	6	594	1555	0.00673401	0.00385852	over	P36236,P73294,P74518,P48939	P36236,P73473,P73294,P73658,P74518,P48939	0.154801	0.814671	0.666667
GO:0006417	regulation of translation	P	4	6	594	1555	0.00673401	0.00385852	over	P73294,P74518,P48939,P36236	P73473,P73294,P73658,P74518,P48939,P36236	0.154801	0.814671	0.666667
GO:0010608	posttranscriptional regulation of gene expression	P	4	6	594	1555	0.00673401	0.00385852	over	P36236,P73294,P74518,P48939	P36236,P73473,P73294,P73658,P74518,P48939	0.154801	0.814671	0.666667
GO:0042548	regulation of photosynthesis, light reaction	P	4	6	594	1555	0.00673401	0.00385852	over	P73437,Q55700,P10549,Q55332	P73437,P72991,Q55700,P73179,P10549,Q55332	0.154801	0.814671	0.666667
GO:0034248	regulation of cellular amide metabolic process	P	4	6	594	1555	0.00673401	0.00385852	over	P36236,P73294,P74518,P48939	P36236,P73473,P73294,P73658,P74518,P48939	0.154801	0.814671	0.666667
GO:0055082	cellular chemical homeostasis	P	4	6	594	1555	0.00673401	0.00385852	over	P73321,P73287,P73553,Q55274	P24602,P73321,P73287,P73553,Q55274,P74393	0.154801	0.814671	0.666667
GO:0032268	regulation of cellular protein metabolic process	P	4	6	594	1555	0.00673401	0.00385852	over	P36236,P73294,P74518,P48939	P36236,P73473,P73294,P73658,P74518,P48939	0.154801	0.814671	0.666667
GO:0006605	protein targeting	P	4	6	594	1555	0.00673401	0.00385852	over	P73930,Q55501,P74214,P38382	P73930,Q55501,P74214,P38382,Q55709,Q55610	0.154801	0.814671	0.666667
GO:0009654	photosystem II oxygen evolving complex	C	4	6	594	1555	0.00673401	0.00385852	over	P10549,Q55356,Q55332,P73731	P10549,P73048,Q55356,Q55332,P73952,P73731	0.154801	0.814671	0.666667
GO:0008324	cation transmembrane transporter activity	F	9	17	594	1555	0.0151515	0.0109325	over	P27180,P26533,P27183,P27181,P17253,P27182,P74044,P54147,P72799	P27180,P26527,P26533,P27183,P27181,P27179,P17253,P27182,P27178,P74044,P54147,P74477,P74393,Q55794,P72799,Q55496,Q6YRW1	0.15694	0.814671	0.529412
GO:0009772	photosynthetic electron transport in photosystem II	P	3	4	594	1555	0.00505051	0.00257235	over	P05429,P09193,P09192	P05429,P09193,P09192,P16033	0.158786	0.814671	0.75
GO:0015037	peptide disulfide oxidoreductase activity	F	3	4	594	1555	0.00505051	0.00257235	over	P73492,P73146,P73056	P73492,P74593,P73146,P73056	0.158786	0.814671	0.75
GO:0033218	amide binding	F	3	4	594	1555	0.00505051	0.00257235	over	P73789,P74216,P74527	P73789,P74216,P74527,Q55139	0.158786	0.814671	0.75
GO:0017038	protein import	P	3	4	594	1555	0.00505051	0.00257235	over	P72604,P72941,Q55834	P72604,Q55709,P72941,Q55834	0.158786	0.814671	0.75
GO:0033177	proton-transporting two-sector ATPase complex, proton-transporting domain	C	3	4	594	1555	0.00505051	0.00257235	over	P27183,P27181,P27182	P27183,P27181,P27182,P27178	0.158786	0.814671	0.75
GO:0006875	cellular metal ion homeostasis	P	3	4	594	1555	0.00505051	0.00257235	over	P73321,P73287,Q55274	P24602,P73321,P73287,Q55274	0.158786	0.814671	0.75
GO:0015038	glutathione disulfide oxidoreductase activity	F	3	4	594	1555	0.00505051	0.00257235	over	P73492,P73146,P73056	P73492,P74593,P73146,P73056	0.158786	0.814671	0.75
GO:0046916	cellular transition metal ion homeostasis	P	3	4	594	1555	0.00505051	0.00257235	over	P73321,P73287,Q55274	P24602,P73321,P73287,Q55274	0.158786	0.814671	0.75
GO:0016840	carbon-nitrogen lyase activity	F	3	4	594	1555	0.00505051	0.00257235	over	P74384,P73375,Q55367	P74384,P73257,P73375,Q55367	0.158786	0.814671	0.75
GO:0045263	proton-transporting ATP synthase complex, coupling factor F(o)	C	3	4	594	1555	0.00505051	0.00257235	over	P27183,P27181,P27182	P27183,P27181,P27182,P27178	0.158786	0.814671	0.75
GO:0006450	regulation of translational fidelity	P	3	4	594	1555	0.00505051	0.00257235	over	P48939,Q55450,Q55667	P48939,Q55450,P74144,Q55667	0.158786	0.814671	0.75
GO:0006879	cellular iron ion homeostasis	P	3	4	594	1555	0.00505051	0.00257235	over	Q55274,P73321,P73287	Q55274,P24602,P73321,P73287	0.158786	0.814671	0.75
GO:0016722	oxidoreductase activity, oxidizing metal ions	F	3	4	594	1555	0.00505051	0.00257235	over	P73287,Q55687,P73321	P24602,P73287,Q55687,P73321	0.158786	0.814671	0.75
GO:0009056	catabolic process	P	32	72	594	1555	0.0538721	0.0463023	over	P73560,P73546,P52983,Q55664,P74309,P73534,P72938,P72659,P74467,P54416,P74466,Q59993,P73043,P73375,P72849,P74133,P72939,Q55910,P73736,P73581,P73437,Q55700,Q55557,P74061,P73424,P74027,P74582,Q55510,P73348,P73911,Q55801,P74527	P73560,P54261,P73546,P73511,P72691,P73608,P74507,P72830,P74421,P80505,P77972,P52983,Q55664,P74309,Q59994,P72740,P73534,P49433,Q55855,Q55162,P72938,P72659,P74467,P54416,P74466,Q59993,P72775,P72587,Q55629,P73043,P74665,P77962,P73375,P72849,P74133,P74432,P72939,Q55910,P73736,P73581,P73618,Q54735,Q55585,P73437,P72991,Q55700,P73179,P73946,P74506,P74368,Q55557,P74061,P73424,P74027,P74008,P74582,P73634,…	0.160392	0.814671	0.444444
GO:0015405	P-P-bond-hydrolysis-driven transmembrane transporter activity	F	12	24	594	1555	0.020202	0.0154341	over	P27180,P26533,P27183,P27181,P17253,P27182,P74176,P73721,P72799,P73472,P74508,P38382	P27180,P26527,P26533,P27183,P27181,P27179,P17253,P27182,P27178,Q55649,P73267,P73278,P74176,Q55196,P73788,P72607,P73721,Q55794,P72799,P73472,P74508,P38382,Q55610,Q55709	0.161559	0.814671	0.5
GO:0009145	purine nucleoside triphosphate biosynthetic process	P	12	24	594	1555	0.020202	0.0154341	over	P52983,Q55664,P74309,P73534,P74494,P73853,P17253,P27180,P26533,P27183,P27181,P27182	P74421,P80505,P77972,P52983,Q55664,P74309,Q59994,P72740,P73534,P49433,Q55855,P74507,P74494,P73853,P17253,P27180,P26527,P26533,P27183,P27181,P27179,P27182,P27178,P72830	0.161559	0.814671	0.5
GO:0009206	purine ribonucleoside triphosphate biosynthetic process	P	12	24	594	1555	0.020202	0.0154341	over	P52983,Q55664,P74309,P73534,P74494,P73853,P17253,P27180,P26533,P27183,P27181,P27182	P74421,P80505,P77972,P52983,Q55664,P74309,Q59994,P72740,P73534,P49433,Q55855,P74507,P74494,P73853,P17253,P27180,P26527,P26533,P27183,P27181,P27179,P27182,P27178,P72830	0.161559	0.814671	0.5
GO:0015399	primary active transmembrane transporter activity	F	12	24	594	1555	0.020202	0.0154341	over	P27180,P26533,P27183,P27181,P17253,P27182,P74176,P73721,P72799,P73472,P74508,P38382	P27180,P26527,P26533,P27183,P27181,P27179,P17253,P27182,P27178,Q55649,P73267,P73278,P74176,Q55196,P73788,P72607,P73721,Q55794,P72799,P73472,P74508,P38382,Q55610,Q55709	0.161559	0.814671	0.5
GO:0016836	hydro-lyase activity	F	8	15	594	1555	0.013468	0.0096463	over	P74207,P74582,Q55136,P74689,P77969,Q59992,P73790,Q55513	P74207,P54384,P74582,Q55136,Q54735,P74689,P77972,P77969,P77960,Q59992,P73790,P72586,P73848,Q55513,Q55798	0.171756	0.814671	0.533333
GO:0098660	inorganic ion transmembrane transport	P	8	15	594	1555	0.013468	0.0096463	over	P27180,P26533,P27183,P27181,P17253,P27182,Q55199,Q55687	P73496,P27180,P26527,P26533,P27183,P27181,P27179,P17253,P27182,P19050,P73785,Q55199,P27178,P74393,Q55687	0.171756	0.814671	0.533333
GO:0050896	response to stimulus	P	33	75	594	1555	0.0555556	0.0482315	over	P73243,Q55447,P74138,P74298,Q55178,P22358,Q55445,P73008,Q55414,P74737,P73012,Q55527,P72700,P72745,P74148,P73348,P72849,P74133,P74361,P73722,Q55233,Q55274,P73437,Q55700,P74102,Q55557,P74216,P73824,P72697,P73492,P74250,P72622,P73911	P73243,Q55447,Q55788,P72781,P73175,P73006,P74138,P73150,Q55169,Q55919,P74298,P73078,Q55448,P74294,Q55178,Q55750,P22358,Q55154,P73098,P73458,Q55444,P75023,Q55445,P73173,P73007,P73008,Q55414,P74737,P74722,P74533,P73012,P73412,Q55527,Q55443,P72700,P72745,P72817,P72937,P74148,P74258,P74702,P73348,P72849,Q55624,P74133,P73936,P74361,Q55505,P73722,P72894,P73870,Q55233,P16033,P29273,Q55274,P73437,P72991,…	0.173863	0.814671	0.44
GO:0009144	purine nucleoside triphosphate metabolic process	P	14	29	594	1555	0.023569	0.0186495	over	P52983,Q55664,P74309,P73534,P74494,P73853,P17253,P27180,P26533,P27183,P27181,P27182,P74044,Q55429	P74421,P80505,P77972,P52983,Q55664,P74309,Q59994,P72740,P73534,P49433,Q55855,P74507,P74494,P73853,P17253,P74432,P27180,P26527,P26533,P27183,P27181,P27179,P27182,Q55371,P74044,P26524,Q55429,P27178,P72830	0.17457	0.814671	0.482759
GO:0043227	membrane-bounded organelle	C	11	22	594	1555	0.0185185	0.0141479	over	P73824,P74250,P73885,P73545,P26287,Q55687,P73437,Q55700,P17253,Q55510,P73146	P74490,P73824,P74250,P73885,P73505,P54225,P73545,P74281,P72753,P26287,P77960,P74707,Q55687,P73437,P72991,Q55700,P73179,P17253,Q55510,P73310,P16033,P73146	0.176554	0.814671	0.5
GO:0016043	cellular component organization	P	26	58	594	1555	0.043771	0.037299	over	P73308,P73318,P36237,P48957,P74229,P73298,P73316,Q55899,P74456,P73810,P73077,P73553,P73437,Q55700,P10549,P74367,P73956,P72741,P74558,P74596,P74149,Q55013,P73418,P74395,P73315,P72897	P73308,P73318,P36237,P48957,P74229,P73298,P73316,Q55900,P73376,P73456,Q55901,Q55899,Q55750,Q55397,P74456,P73810,Q55738,P73077,P77966,Q55418,P74707,P73473,P73340,P45450,Q55469,P73632,P73668,Q55676,P73553,P73437,P72991,Q55700,P73179,P10549,P74367,P73956,P72741,P73675,P74558,P72742,P72731,P74596,Q55712,P74149,P73912,Q55013,P73418,P74395,P36265,P72688,P72874,Q55543,P73315,P73658,P73016,P73462,P74673,…	0.178106	0.814671	0.448276
GO:0006091	generation of precursor metabolites and energy	P	28	63	594	1555	0.047138	0.0405145	over	P74027,P73546,P52983,Q55664,P74309,P73534,P74582,Q55013,Q57038,P73195,P74795,P09190,P09191,Q55274,P27589,P05429,P09193,P09192,P32422,P73437,Q55700,P74367,P10549,P73956,P73735,Q55332,P74044,Q55429	P52415,P74521,P52981,P74027,P72623,P73546,P73511,P72691,P73608,P73138,P74421,P80505,P77972,P52983,Q55664,P74309,Q59994,P72740,P73534,P49433,Q55855,P74507,P80046,Q55383,Q59977,P72927,P74286,P74582,P74299,Q55013,Q57038,P74174,P19050,P26522,P73195,P74795,P09190,P09191,Q55274,P27589,P05429,P09193,P09192,P16033,P32422,P46445,P73437,P72991,Q55700,P73179,P74367,P10549,P73956,P73735,P26525,P19125,P27724,…	0.181218	0.814671	0.444444
GO:0043412	macromolecule modification	P	21	46	594	1555	0.0353535	0.029582	over	P74423,P72622,P73747,Q55013,P73660,Q54714,Q01952,P72870,Q54715,Q01951,P74551,P74102,Q55544,Q55445,P05429,Q55274,P09193,P09192,P29254,P29255,Q55178	Q55578,P74555,Q55850,P74415,P53579,Q6ZE83,P74423,P72622,P74644,P72625,P72720,P72930,P73936,P73092,P73747,P74371,Q55013,P73660,P73441,Q54714,Q01952,P72870,Q54715,Q01951,P74551,P74102,Q55544,Q55445,P05429,Q55274,P09193,P09192,P16033,P29254,P29255,P73462,P72894,Q55178,P74357,P72666,Q55783,Q55838,Q55693,Q55638,P72943,Q55163	0.182987	0.814671	0.456522
GO:0098662	inorganic cation transmembrane transport	P	7	13	594	1555	0.0117845	0.00836013	over	P27180,P26533,P27183,P27181,P17253,P27182,Q55687	P73496,P27180,P26527,P26533,P27183,P27181,P27179,P17253,P27182,P19050,P27178,P74393,Q55687	0.188478	0.814671	0.538462
GO:0042221	response to chemical	P	13	27	594	1555	0.0218855	0.0173633	over	P22358,Q55445,Q55527,Q55233,Q55557,P74216,P73824,P72697,P73348,P73492,P74250,P72622,P73911	P22358,Q55154,P73098,Q55445,Q55527,P73173,P73007,Q55443,P73870,Q55233,P16033,P29273,Q55794,P74313,Q55557,P74216,P73824,P72697,P73348,P73492,P74250,P74593,P73728,P72622,P73138,P73911,P77962	0.190311	0.814671	0.481481
GO:0016835	carbon-oxygen lyase activity	F	10	20	594	1555	0.016835	0.0128617	over	P73997,P74207,P74582,Q55136,P74689,P77969,Q59992,P73790,Q55513,Q55557	P73997,P74207,P54384,Q55798,P74582,Q55136,Q54735,P23353,P74689,P77972,P77969,P74193,P77960,Q59992,P73790,P72586,P73848,Q55513,Q55557,P73585	0.19336	0.814671	0.5
GO:1901565	organonitrogen compound catabolic process	P	15	32	594	1555	0.0252525	0.0205788	over	P73560,P74467,P54416,P74466,Q59993,P73043,P73375,P72849,P74133,P73736,P73581,P73437,Q55700,Q55510,P74527	P73560,P54261,Q55162,P74467,P54416,P74466,Q59993,P72775,P72587,Q55629,P73043,P74665,P77962,P73375,P72849,P74133,P73736,P73581,Q54735,Q55585,P73437,P72991,Q55700,P73179,P74008,P73634,Q55510,P74527,P73796,P74386,P73061,P52761	0.200306	0.814671	0.46875
GO:0004252	serine-type endopeptidase activity	F	6	11	594	1555	0.010101	0.00707395	over	P73722,P74467,P54416,P74466,Q59993,P74698	P73722,P72780,P74467,P54416,P74466,Q59993,P74698,P73157,Q55477,P73940,P73354	0.207529	0.814671	0.545455
GO:1902600	proton transmembrane transport	P	6	11	594	1555	0.010101	0.00707395	over	P27180,P26533,P27183,P27181,P17253,P27182	P27180,P26527,P26533,P27183,P27181,P27179,P17253,P27182,P19050,P27178,P73496	0.207529	0.814671	0.545455
GO:0009067	aspartate family amino acid biosynthetic process	P	6	11	594	1555	0.010101	0.00707395	over	Q55512,P74569,P74667,Q55513,P0DJF8,Q55828	P52986,Q55512,P74193,P73646,P74569,P72642,P74667,Q55513,P74497,P0DJF8,Q55828	0.207529	0.814671	0.545455
GO:0046034	ATP metabolic process	P	12	25	594	1555	0.020202	0.0160772	over	P52983,Q55664,P74309,P73534,P17253,P27180,P26533,P27183,P27181,P27182,P74044,Q55429	P74421,P80505,P77972,P52983,Q55664,P74309,Q59994,P72740,P73534,P49433,Q55855,P74507,P17253,P27180,P26527,P26533,P27183,P27181,P27179,P27182,P74044,P26524,Q55429,P27178,P72830	0.207809	0.814671	0.48
GO:1901564	organonitrogen compound metabolic process	P	144	359	594	1555	0.242424	0.230868	over	P74561,P73807,Q55805,Q59992,P73306,P74456,P73560,P52983,Q55664,P74309,P73534,P72797,P52208,P73411,P74494,P0DJF8,P49057,P73853,Q55498,P74384,P74232,P73312,P73308,P74226,P36236,P73318,P73315,P74267,P73305,P36237,P74410,P73299,P73014,P73319,P72851,Q55450,P73294,P23350,P74229,P48957,P48946,P73298,P73336,P73296,P73320,P36239,P48939,P73636,P73313,P73316,P48958,P72866,P74071,P73311,P73289,Q55004,P74413,…	P77973,P72940,P74561,P73807,P74755,P73058,Q55805,P74106,P74592,P77960,Q59992,P73617,Q55508,P20170,P74130,Q55397,P73306,P73317,P74456,P53579,P73560,P54261,P74490,P74421,P80505,P77972,P52983,Q55664,P74309,Q59994,P72740,P73534,P49433,Q55855,P74507,P72797,P52208,P73282,P73411,P74286,P74665,P73799,P74494,Q55162,Q55848,Q55422,P73935,P0DJF8,P49057,P73853,P73471,Q55498,P74741,Q55843,P74384,P74232,Q55172,…	0.214989	0.814671	0.401114
GO:0009199	ribonucleoside triphosphate metabolic process	P	14	30	594	1555	0.023569	0.0192926	over	P52983,Q55664,P74309,P73534,P74494,P73853,P17253,P27180,P26533,P27183,P27181,P27182,P74044,Q55429	P74421,P80505,P77972,P52983,Q55664,P74309,Q59994,P72740,P73534,P49433,Q55855,P74507,P74494,P73853,P74208,P17253,P27180,P26527,P26533,P27183,P27181,P27179,P27182,Q55371,P74044,P26524,Q55429,P27178,P74457,P72830	0.217922	0.814671	0.466667
GO:0044085	cellular component biogenesis	P	23	52	594	1555	0.0387205	0.0334405	over	P23350,P72931,P73308,P73318,P36237,P48957,P74229,P73298,P73316,Q55899,P36236,P54123,P74216,P10549,P74367,P73956,P72741,P74558,P74596,P74149,Q55013,P73315,P72897	P23350,Q55625,P72931,P73308,P73318,P36237,P48957,P74229,P73298,P73316,Q55900,P73376,P73456,Q55901,Q55899,Q55578,P73293,P36236,Q55397,P54123,Q55142,P74035,P74368,P72656,P45450,Q55469,P73632,P73668,P74216,Q55676,P10549,P74367,P73956,P72741,P73675,P74558,P72742,P72731,P74596,Q55712,P74149,P73912,Q55013,Q55604,P72666,Q55543,P73315,P73658,P73016,P73462,P72943,P72897	0.220833	0.814671	0.442308
GO:1901575	organic substance catabolic process	P	29	67	594	1555	0.0488215	0.0430868	over	P73560,P73546,P52983,Q55664,P74309,P73534,P72938,P72659,P74467,P54416,P74466,Q59993,P73043,P73375,P72849,P74133,P72939,Q55910,P73736,P73581,P73437,Q55700,P74061,P73424,P74027,P74582,Q55510,Q55801,P74527	P73560,P54261,P73546,P73511,P72691,P73608,P74507,P72830,P74421,P80505,P77972,P52983,Q55664,P74309,Q59994,P72740,P73534,P49433,Q55855,Q55162,P72938,P72659,P74467,P54416,P74466,Q59993,P72775,P72587,Q55629,P73043,P74665,P77962,P73375,P72849,P74133,P74432,P72939,Q55910,P73736,P73581,P73618,Q54735,Q55585,P73437,P72991,Q55700,P73179,P73946,P74506,P74368,P74061,P73424,P74027,P74008,P74582,P73634,Q55510,…	0.226374	0.814671	0.432836
GO:0010605	negative regulation of macromolecule metabolic process	P	5	9	594	1555	0.00841751	0.00578778	over	P72659,P73722,Q55622,P73294,P74518	P72659,P73722,Q55432,Q55622,P74739,P73294,P73658,P73407,P74518	0.229513	0.814671	0.555556
GO:0003729	mRNA binding	F	5	9	594	1555	0.00841751	0.00578778	over	P74582,P73298,P72914,P73294,P74229	P74582,P73298,P72914,P73294,P74229,P73314,P73530,Q55397,P74142	0.229513	0.814671	0.555556
GO:0010629	negative regulation of gene expression	P	5	9	594	1555	0.00841751	0.00578778	over	P72659,P73722,Q55622,P73294,P74518	P72659,P73722,Q55432,Q55622,P74739,P73294,P73658,P73407,P74518	0.229513	0.814671	0.555556
GO:0043231	intracellular membrane-bounded organelle	C	10	21	594	1555	0.016835	0.0135048	over	P73824,P74250,P73885,P73545,P26287,P17253,Q55510,P73437,Q55700,P73146	P73824,P74250,P73885,P73505,P54225,P73545,P72753,P26287,P77960,P74707,P74281,P17253,Q55510,P73310,P73437,P72991,Q55700,P16033,P73179,P73146,P74490	0.249281	0.814671	0.47619
GO:0016854	racemase and epimerase activity	F	4	7	594	1555	0.00673401	0.00450161	over	P73424,P74061,Q55867,P74667	P73424,P74061,Q55867,P74488,P74667,P73599,P74124	0.255345	0.814671	0.571429
GO:0043467	regulation of generation of precursor metabolites and energy	P	4	7	594	1555	0.00673401	0.00450161	over	P73437,Q55700,P10549,Q55332	P73437,P72991,Q55700,P73179,P10549,Q55332,P74421	0.255345	0.814671	0.571429
GO:0044435	plastid part	C	4	7	594	1555	0.00673401	0.00450161	over	P73437,Q55700,P73146,P17253	P73437,P72991,Q55700,P73179,P73146,P17253,P16033	0.255345	0.814671	0.571429
GO:0044434	chloroplast part	C	4	7	594	1555	0.00673401	0.00450161	over	P17253,P73437,Q55700,P73146	P17253,P73437,P72991,Q55700,P16033,P73179,P73146	0.255345	0.814671	0.571429
GO:0051172	negative regulation of nitrogen compound metabolic process	P	4	7	594	1555	0.00673401	0.00450161	over	P73722,Q55622,P73294,P74518	P73722,Q55432,Q55622,P74739,P73294,P73658,P74518	0.255345	0.814671	0.571429
GO:0006549	isoleucine metabolic process	P	4	7	594	1555	0.00673401	0.00450161	over	P54691,P74689,Q55512,P73375	Q55141,P29107,P54691,P74689,Q55512,P52986,P73375	0.255345	0.814671	0.571429
GO:0006098	pentose-phosphate shunt	P	4	7	594	1555	0.00673401	0.00450161	over	P74061,P72797,P52208,P73411	P74618,Q55766,P74061,P72797,P52208,P73282,P73411	0.255345	0.814671	0.571429
GO:0031327	negative regulation of cellular biosynthetic process	P	4	7	594	1555	0.00673401	0.00450161	over	P73722,Q55622,P73294,P74518	P73722,Q55432,Q55622,P74739,P73294,P73658,P74518	0.255345	0.814671	0.571429
GO:2000113	negative regulation of cellular macromolecule biosynthetic process	P	4	7	594	1555	0.00673401	0.00450161	over	P73722,Q55622,P73294,P74518	P73722,Q55432,Q55622,P74739,P73294,P73658,P74518	0.255345	0.814671	0.571429
GO:0010558	negative regulation of macromolecule biosynthetic process	P	4	7	594	1555	0.00673401	0.00450161	over	P73722,Q55622,P73294,P74518	P73722,Q55432,Q55622,P74739,P73294,P73658,P74518	0.255345	0.814671	0.571429
GO:0051187	cofactor catabolic process	P	4	7	594	1555	0.00673401	0.00450161	over	P72849,P74133,P73348,P73911	P72849,P74133,P74008,P73348,P73728,Q55624,P73911	0.255345	0.814671	0.571429
GO:0016671	oxidoreductase activity, acting on a sulfur group of donors, disulfide as acceptor	F	4	7	594	1555	0.00673401	0.00450161	over	P72622,P72779,P52231,P52232	P72622,P72779,P73168,P52231,P73263,P52232,P73920	0.255345	0.814671	0.571429
GO:0017001	antibiotic catabolic process	P	4	7	594	1555	0.00673401	0.00450161	over	P74582,P73348,P73911,Q55557	P74582,P73348,P73728,Q55624,P73911,P73138,Q55557	0.255345	0.814671	0.571429
GO:0010109	regulation of photosynthesis	P	4	7	594	1555	0.00673401	0.00450161	over	P73437,Q55700,P10549,Q55332	P73437,P72991,Q55700,P73179,P10549,Q55332,P73654	0.255345	0.814671	0.571429
GO:0009097	isoleucine biosynthetic process	P	4	7	594	1555	0.00673401	0.00450161	over	P54691,P74689,Q55512,P73375	Q55141,P29107,P54691,P74689,Q55512,P52986,P73375	0.255345	0.814671	0.571429
GO:0071840	cellular component organization or biogenesis	P	31	73	594	1555	0.0521886	0.0469453	over	P23350,P72931,P73308,P73318,P36237,P48957,P74229,P73298,P73316,Q55899,P36236,P74456,P73810,P73077,P54123,P74216,P73553,P73437,Q55700,P10549,P74367,P73956,P72741,P74558,P74596,P74149,Q55013,P73418,P74395,P73315,P72897	P23350,Q55625,P72931,P73308,P73318,P36237,P48957,P74229,P73298,P73316,Q55900,P73376,P73456,Q55901,Q55899,Q55578,P73293,P36236,Q55750,Q55397,P74456,P73810,Q55738,P73077,P77966,Q55418,P54123,Q55142,P74035,P74368,P72656,P74707,P73473,P73340,P45450,Q55469,P73632,P73668,P74216,Q55676,P73553,P73437,P72991,Q55700,P73179,P10549,P74367,P73956,P72741,P73675,P74558,P72742,P72731,P74596,Q55712,P74149,P73912,…	0.257877	0.814671	0.424658
GO:0009066	aspartate family amino acid metabolic process	P	7	14	594	1555	0.0117845	0.00900322	over	P73375,Q55512,P74569,P74667,Q55513,P0DJF8,Q55828	P73677,P73375,P52986,Q55512,P74193,P73646,P74569,P72642,P74667,Q55513,P74497,P0DJF8,P74008,Q55828	0.258693	0.814671	0.5
GO:0022804	active transmembrane transporter activity	F	12	26	594	1555	0.020202	0.0167203	over	P27180,P26533,P27183,P27181,P17253,P27182,P74176,P73721,P72799,P73472,P74508,P38382	P27180,P26527,P26533,P27183,P27181,P27179,P17253,P27182,P27178,Q55649,P73267,P73278,P74176,Q55196,P73788,P74477,P74393,P72607,P73721,Q55794,P72799,P73472,P74508,P38382,Q55610,Q55709	0.258982	0.814671	0.461538
GO:0009201	ribonucleoside triphosphate biosynthetic process	P	12	26	594	1555	0.020202	0.0167203	over	P52983,Q55664,P74309,P73534,P74494,P73853,P17253,P27180,P26533,P27183,P27181,P27182	P74421,P80505,P77972,P52983,Q55664,P74309,Q59994,P72740,P73534,P49433,Q55855,P74507,P74494,P73853,P74208,P17253,P27180,P26527,P26533,P27183,P27181,P27179,P27182,P27178,P74457,P72830	0.258982	0.814671	0.461538
GO:0065007	biological regulation	P	49	119	594	1555	0.0824916	0.0765273	over	P73243,Q55447,P74138,P74298,Q55178,P73560,Q55445,P73008,Q55414,P52231,P72697,P73178,P73348,P52232,P73492,Q55194,P73056,P72719,Q55554,P74670,P72819,P72659,P36236,Q55450,Q55667,Q55247,P73321,P73287,P73553,Q55274,P73437,Q55700,P73722,Q55622,P14835,P73294,P74395,Q55899,P10549,Q55332,P74518,P48939,Q55499,Q55835,P72827,P72849,P74133,P55037,P73124	P73243,Q55447,Q55788,P72781,P73175,P73006,P74138,P73150,Q55169,Q55919,P74298,P73078,Q55448,P74294,Q55178,P73560,P54261,P73458,Q55444,P75023,Q55445,P73173,P73007,P73008,Q55414,P52231,P72697,P73178,P73348,P73263,P52232,P73492,Q55194,P74593,P73728,P72740,Q55624,P73056,P72719,P73920,Q55758,Q6ZER5,Q6YRQ3,P74803,Q55540,P72681,Q55554,P73808,Q55588,Q6ZEG7,P72708,Q6ZEJ4,Q6YRR2,P74514,P73168,P74670,P72943,…	0.273792	0.814671	0.411765
GO:0072522	purine-containing compound biosynthetic process	P	20	46	594	1555	0.03367	0.029582	over	P52983,Q55664,P74309,P73534,P0DJF8,P49057,P74494,P73853,Q55498,P74384,P74232,P17253,P27180,P26533,P27183,P27181,P27182,P72641,P74638,Q55160	P74490,P74421,P80505,P77972,P52983,Q55664,P74309,Q59994,P72740,P73534,P49433,Q55855,P74507,Q55848,Q55422,P73935,P0DJF8,P49057,P74494,P73853,P73471,Q55498,P74741,Q55843,P74384,P74232,Q55172,P72644,Q55336,P17253,Q55435,P27180,P26527,P26533,P27183,P27181,P27179,P27182,Q55404,P27178,P73290,P73302,P72641,P72830,P74638,Q55160	0.273986	0.814671	0.434783
GO:0015318	inorganic molecular entity transmembrane transporter activity	F	9	19	594	1555	0.0151515	0.0122186	over	P27180,P26533,P27183,P27181,P17253,P27182,P74044,P73721,P72799	P27180,P26527,P26533,P27183,P27181,P27179,P17253,P27182,P27178,P74044,P73544,P74477,Q55196,P73788,P73450,P74393,P73721,Q55794,P72799	0.274063	0.814671	0.473684
GO:0044248	cellular catabolic process	P	26	61	594	1555	0.043771	0.0392283	over	P73560,P73546,P52983,Q55664,P74309,P73534,P72938,P72659,P74467,P54416,P74466,Q59993,P73043,P73375,P72849,P74133,P72939,Q55910,P73437,Q55700,Q55557,P74582,P73348,P73911,Q55801,P74527	P73560,P54261,P73546,P73511,P72691,P73608,P74421,P80505,P77972,P52983,Q55664,P74309,Q59994,P72740,P73534,P49433,Q55855,P74507,Q55162,P72938,P72659,P74467,P54416,P74466,Q59993,P72775,P72587,Q55629,P73043,P74665,P77962,P73375,P72849,P74133,P74432,P72939,Q55910,P73618,Q54735,Q55585,P73437,P72991,Q55700,P73179,P74368,Q55557,P74008,P74582,P73348,P73728,Q55624,P73911,Q55801,P74527,P73796,P74386,P73061,…	0.275277	0.814671	0.42623
GO:0005737	cytoplasm	C	155	392	594	1555	0.260943	0.25209	over	P73312,P73308,P36236,P73318,P73315,P74267,P73305,P36237,P72851,P73294,P23350,P48957,P73306,P73296,P36239,P73313,P73289,P74229,P48946,P73298,P73636,P74518,P73316,P72866,P74071,P73311,P17253,P73824,P74250,P73885,P74456,P73418,Q55564,P73299,P73348,P22358,P52232,P72648,P77968,P52983,P72659,P54691,P74717,P74344,P77969,P72871,P74061,Q55894,P73104,P73990,P73424,P73534,P73301,P74737,P73911,P74753,P74667,…	P77972,P23349,P73312,P73308,P36236,P73318,P73315,P73309,P42352,P74267,P73305,P36237,P72851,P73294,P23350,P48957,P73306,P73296,P36239,P73313,P48959,P73289,P73304,P73293,P74229,P48946,P73307,P73298,P73636,P73314,P74518,P73316,P72866,P74071,P73311,P17253,P73824,P74250,P73885,P73505,P54225,P73057,Q55141,P74456,P73418,Q55766,Q55564,P73299,P72874,P74421,P73348,P36265,P52761,P73263,P22358,P73471,P74314,…	0.283151	0.814671	0.395408
GO:0015450	P-P-bond-hydrolysis-driven protein transmembrane transporter activity	F	3	5	594	1555	0.00505051	0.00321543	over	P73472,P74508,P38382	Q55709,P73472,P74508,P38382,Q55610	0.286563	0.814671	0.6
GO:0006353	DNA-templated transcription, termination	P	3	5	594	1555	0.00505051	0.00321543	over	P74395,Q55770,Q55877	P74395,P36265,P72688,Q55770,Q55877	0.286563	0.814671	0.6
GO:0030003	cellular cation homeostasis	P	3	5	594	1555	0.00505051	0.00321543	over	P73321,P73287,Q55274	P24602,P73321,P73287,Q55274,P74393	0.286563	0.814671	0.6
GO:0009765	photosynthesis, light harvesting	P	3	5	594	1555	0.00505051	0.00321543	over	P74367,P73437,Q55700	P74367,P73437,P72991,Q55700,P73179	0.286563	0.814671	0.6
GO:0018904	ether metabolic process	P	3	5	594	1555	0.00505051	0.00321543	over	P52231,P52232,Q55194	P52231,P73263,P52232,Q55194,P73920	0.286563	0.814671	0.6
GO:0009416	response to light stimulus	P	3	5	594	1555	0.00505051	0.00321543	over	P73437,Q55700,P74102	P73437,P72991,Q55700,P73179,P74102	0.286563	0.814671	0.6
GO:0071496	cellular response to external stimulus	P	3	5	594	1555	0.00505051	0.00321543	over	P73722,P74737,Q55274	P73722,P74737,P72894,P73412,Q55274	0.286563	0.814671	0.6
GO:0031668	cellular response to extracellular stimulus	P	3	5	594	1555	0.00505051	0.00321543	over	P73722,P74737,Q55274	P73722,P74737,P72894,P73412,Q55274	0.286563	0.814671	0.6
GO:0033178	proton-transporting two-sector ATPase complex, catalytic domain	C	3	5	594	1555	0.00505051	0.00321543	over	P27180,P26533,P17253	P27180,P26527,P26533,P27179,P17253	0.286563	0.814671	0.6
GO:0031977	thylakoid lumen	C	3	5	594	1555	0.00505051	0.00321543	over	P73628,Q55118,P74367	P73628,Q55118,P46445,P73126,P74367	0.286563	0.814671	0.6
GO:0043177	organic acid binding	F	3	5	594	1555	0.00505051	0.00321543	over	P74216,Q55497,P74423	P74216,Q55497,P77962,P74423,P73326	0.286563	0.814671	0.6
GO:0010206	photosystem II repair	P	3	5	594	1555	0.00505051	0.00321543	over	P74367,P73437,Q55700	P74367,P73437,P72991,Q55700,P73179	0.286563	0.814671	0.6
GO:0046365	monosaccharide catabolic process	P	3	5	594	1555	0.00505051	0.00321543	over	P74061,P73424,P74027	P74507,P72830,P74061,P73424,P74027	0.286563	0.814671	0.6
GO:1901068	guanosine-containing compound metabolic process	P	3	5	594	1555	0.00505051	0.00321543	over	P49057,P74494,P73853	P49057,P74494,P73853,P72810,Q55371	0.286563	0.814671	0.6
GO:0030091	protein repair	P	3	5	594	1555	0.00505051	0.00321543	over	P74367,P73437,Q55700	P74367,P73437,P72991,Q55700,P73179	0.286563	0.814671	0.6
GO:0006662	glycerol ether metabolic process	P	3	5	594	1555	0.00505051	0.00321543	over	P52231,P52232,Q55194	P52231,P73263,P52232,Q55194,P73920	0.286563	0.814671	0.6
GO:0016705	oxidoreductase activity, acting on paired donors, with incorporation or reduction of molecular oxygen	F	3	5	594	1555	0.00505051	0.00321543	over	P72849,P74133,P72584	P72849,P74133,P72835,P74306,P72584	0.286563	0.814671	0.6
GO:0009314	response to radiation	P	3	5	594	1555	0.00505051	0.00321543	over	P73437,Q55700,P74102	P73437,P72991,Q55700,P73179,P74102	0.286563	0.814671	0.6
GO:0031406	carboxylic acid binding	F	3	5	594	1555	0.00505051	0.00321543	over	P74216,Q55497,P74423	P74216,Q55497,P77962,P74423,P73326	0.286563	0.814671	0.6
GO:0006873	cellular ion homeostasis	P	3	5	594	1555	0.00505051	0.00321543	over	P73321,P73287,Q55274	P24602,P73321,P73287,Q55274,P74393	0.286563	0.814671	0.6
GO:0031967	organelle envelope	C	3	5	594	1555	0.00505051	0.00321543	over	P73437,Q55700,P17253	P73437,P72991,Q55700,P73179,P17253	0.286563	0.814671	0.6
GO:0045261	proton-transporting ATP synthase complex, catalytic core F(1)	C	3	5	594	1555	0.00505051	0.00321543	over	P17253,P27180,P26533	P17253,P27180,P26527,P26533,P27179	0.286563	0.814671	0.6
GO:0009605	response to external stimulus	P	6	12	594	1555	0.010101	0.00771704	over	Q55445,Q55527,P73722,P74737,Q55274,P74102	Q55445,Q55527,P73173,P73007,Q55443,P73722,P74737,P72894,P73412,Q55274,P74102,P72810	0.287628	0.814671	0.5
GO:0008270	zinc ion binding	F	13	29	594	1555	0.0218855	0.0186495	over	Q55136,Q55622,Q55664,Q55759,P77969,P73437,Q55894,Q55700,P74527,Q55778,P54123,Q55510,P74423	Q55136,Q55622,Q55664,Q55759,P77969,P73437,P72991,Q55894,Q55700,Q55797,P74527,P73058,P74509,P77962,P74721,P73179,Q55778,P54123,P73138,P73505,Q55505,Q55510,Q55142,Q54735,P74739,P74423,P73412,Q55638,P73407	0.288435	0.814671	0.448276
GO:0009152	purine ribonucleotide biosynthetic process	P	19	44	594	1555	0.0319865	0.0282958	over	P52983,Q55664,P74309,P73534,P49057,P74494,P73853,Q55498,P74384,P74232,P17253,P27180,P26533,P27183,P27181,P27182,P72641,P74638,Q55160	P74490,P74421,P80505,P77972,P52983,Q55664,P74309,Q59994,P72740,P73534,P49433,Q55855,P74507,P49057,P74494,P73853,P73471,Q55498,P74741,Q55843,P74384,P74232,Q55172,P72644,Q55422,Q55336,P17253,Q55435,P27180,P26527,P26533,P27183,P27181,P27179,P27182,Q55404,P27178,P73290,P73302,P72641,P73935,P72830,P74638,Q55160	0.294453	0.814671	0.431818
GO:0006778	porphyrin-containing compound metabolic process	P	8	17	594	1555	0.013468	0.0109325	over	P73660,P77969,P72849,P74133,Q59987,P73480,P51634,P72584	P73660,P77969,Q55665,P54224,P72848,P54225,P74096,P72849,P74133,P74504,Q59987,P73480,P51634,Q55087,P72584,Q55467,Q55607	0.302289	0.814671	0.470588
GO:0048519	negative regulation of biological process	P	8	17	594	1555	0.013468	0.0109325	over	P72659,P73437,Q55700,P73722,Q55622,P73294,P74518,Q55414	P72659,P73437,P72991,Q55700,P73179,P73722,Q55432,Q55622,P74739,P73294,P73658,P73407,P74645,P74518,Q55900,P73654,Q55414	0.302289	0.814671	0.470588
GO:0006754	ATP biosynthetic process	P	10	22	594	1555	0.016835	0.0141479	over	P52983,Q55664,P74309,P73534,P27180,P26533,P27183,P27181,P17253,P27182	P74421,P80505,P77972,P52983,Q55664,P74309,Q59994,P72740,P73534,P49433,Q55855,P74507,P27180,P26527,P26533,P27183,P27181,P27179,P17253,P27182,P27178,P72830	0.309886	0.814671	0.454545
GO:0015075	ion transmembrane transporter activity	F	10	22	594	1555	0.016835	0.0141479	over	P27180,P26533,P27183,P27181,P17253,P27182,P74044,P54147,P73721,P72799	P27180,P26527,P26533,P27183,P27181,P27179,P17253,P27182,P27178,P74044,P73544,P74477,Q55496,Q6YRW1,P54147,P73450,P74393,Q55196,P73788,P73721,Q55794,P72799	0.309886	0.814671	0.454545
GO:0001217	bacterial-type RNA polymerase transcriptional repressor activity, sequence-specific DNA binding	F	2	3	594	1555	0.003367	0.00192926	over	P73722,P74426	P73722,P74426,Q55432	0.326169	0.814671	0.666667
GO:0019877	diaminopimelate biosynthetic process	P	2	3	594	1555	0.003367	0.00192926	over	Q55512,Q55513	P72642,Q55512,Q55513	0.326169	0.814671	0.666667
GO:0006729	tetrahydrobiopterin biosynthetic process	P	2	3	594	1555	0.003367	0.00192926	over	P73790,Q55759	P73790,Q55759,Q55798	0.326169	0.814671	0.666667
GO:0016645	oxidoreductase activity, acting on the CH-NH group of donors	F	2	3	594	1555	0.003367	0.00192926	over	P74572,Q55660	P73677,P74572,Q55660	0.326169	0.814671	0.666667
GO:0051248	negative regulation of protein metabolic process	P	2	3	594	1555	0.003367	0.00192926	over	P73294,P74518	P73294,P73658,P74518	0.326169	0.814671	0.666667
GO:0047134	protein-disulfide reductase activity	F	2	3	594	1555	0.003367	0.00192926	over	P52231,P52232	P52231,P73263,P52232	0.326169	0.814671	0.666667
GO:0017148	negative regulation of translation	P	2	3	594	1555	0.003367	0.00192926	over	P74518,P73294	P74518,P73294,P73658	0.326169	0.814671	0.666667
GO:0019321	pentose metabolic process	P	2	3	594	1555	0.003367	0.00192926	over	P74061,Q55841	Q55766,P74061,Q55841	0.326169	0.814671	0.666667
GO:0010604	positive regulation of macromolecule metabolic process	P	2	3	594	1555	0.003367	0.00192926	over	P73722,P48939	P73722,P74171,P48939	0.326169	0.814671	0.666667
GO:0016796	exonuclease activity, active with either ribo- or deoxyribonucleic acids and producing 5'-phosphomonoesters	F	2	3	594	1555	0.003367	0.00192926	over	P72659,P54123	P72659,P73407,P54123	0.326169	0.814671	0.666667
GO:0016646	oxidoreductase activity, acting on the CH-NH group of donors, NAD or NADP as acceptor	F	2	3	594	1555	0.003367	0.00192926	over	P74572,Q55660	P73677,P74572,Q55660	0.326169	0.814671	0.666667
GO:0071265	L-methionine biosynthetic process	P	2	3	594	1555	0.003367	0.00192926	over	P0DJF8,Q55512	P74497,P0DJF8,Q55512	0.326169	0.814671	0.666667
GO:0098656	anion transmembrane transport	P	2	3	594	1555	0.003367	0.00192926	over	Q55199,P72799	P73785,Q55199,P72799	0.326169	0.814671	0.666667
GO:0019202	amino acid kinase activity	F	2	3	594	1555	0.003367	0.00192926	over	P74569,P73071	P74569,P73071,P73646	0.326169	0.814671	0.666667
GO:0006826	iron ion transport	P	2	3	594	1555	0.003367	0.00192926	over	Q55687,P73287	Q55687,P24602,P73287	0.326169	0.814671	0.666667
GO:0000041	transition metal ion transport	P	2	3	594	1555	0.003367	0.00192926	over	P73287,Q55687	P24602,P73287,Q55687	0.326169	0.814671	0.666667
GO:0003989	acetyl-CoA carboxylase activity	F	2	3	594	1555	0.003367	0.00192926	over	P74638,Q55160	Q55120,P74638,Q55160	0.326169	0.814671	0.666667
GO:0016885	ligase activity, forming carbon-carbon bonds	F	2	3	594	1555	0.003367	0.00192926	over	P74638,Q55160	Q55120,P74638,Q55160	0.326169	0.814671	0.666667
GO:0046039	GTP metabolic process	P	2	3	594	1555	0.003367	0.00192926	over	P74494,P73853	P74494,P73853,Q55371	0.326169	0.814671	0.666667
GO:0046146	tetrahydrobiopterin metabolic process	P	2	3	594	1555	0.003367	0.00192926	over	P73790,Q55759	P73790,Q55759,Q55798	0.326169	0.814671	0.666667
GO:0004602	glutathione peroxidase activity	F	2	3	594	1555	0.003367	0.00192926	over	P73824,P74250	P73824,P74250,P73795	0.326169	0.814671	0.666667
GO:0031328	positive regulation of cellular biosynthetic process	P	2	3	594	1555	0.003367	0.00192926	over	P73722,P48939	P73722,P74171,P48939	0.326169	0.814671	0.666667
GO:0016896	exoribonuclease activity, producing 5'-phosphomonoesters	F	2	3	594	1555	0.003367	0.00192926	over	P72659,P54123	P72659,P73407,P54123	0.326169	0.814671	0.666667
GO:0017004	cytochrome complex assembly	P	2	3	594	1555	0.003367	0.00192926	over	Q55013,P74149	Q55013,P74149,P73912	0.326169	0.814671	0.666667
GO:0016730	oxidoreductase activity, acting on iron-sulfur proteins as donors	F	2	3	594	1555	0.003367	0.00192926	over	Q55318,Q55389	Q55318,Q55389,Q55607	0.326169	0.814671	0.666667
GO:0006401	RNA catabolic process	P	2	3	594	1555	0.003367	0.00192926	over	P72659,Q55801	P72659,P74368,Q55801	0.326169	0.814671	0.666667
GO:0042277	peptide binding	F	2	3	594	1555	0.003367	0.00192926	over	P73789,P74527	P73789,Q55139,P74527	0.326169	0.814671	0.666667
GO:0044429	mitochondrial part	C	2	3	594	1555	0.003367	0.00192926	over	Q55510,P17253	Q55510,P73310,P17253	0.326169	0.814671	0.666667
GO:0003697	single-stranded DNA binding	F	2	3	594	1555	0.003367	0.00192926	over	Q55499,P74737	Q55499,P73145,P74737	0.326169	0.814671	0.666667
GO:0016421	CoA carboxylase activity	F	2	3	594	1555	0.003367	0.00192926	over	P74638,Q55160	Q55120,P74638,Q55160	0.326169	0.814671	0.666667
GO:0010628	positive regulation of gene expression	P	2	3	594	1555	0.003367	0.00192926	over	P73722,P48939	P73722,P74171,P48939	0.326169	0.814671	0.666667
GO:0034311	diol metabolic process	P	2	3	594	1555	0.003367	0.00192926	over	P73790,Q55759	P73790,Q55759,Q55798	0.326169	0.814671	0.666667
GO:0042773	ATP synthesis coupled electron transport	P	2	3	594	1555	0.003367	0.00192926	over	P74044,Q55429	P74044,P26524,Q55429	0.326169	0.814671	0.666667
GO:0034312	diol biosynthetic process	P	2	3	594	1555	0.003367	0.00192926	over	P73790,Q55759	P73790,Q55759,Q55798	0.326169	0.814671	0.666667
GO:0016743	carboxyl- or carbamoyltransferase activity	F	2	3	594	1555	0.003367	0.00192926	over	Q55497,P74638	Q55497,P74638,Q55638	0.326169	0.814671	0.666667
GO:0034249	negative regulation of cellular amide metabolic process	P	2	3	594	1555	0.003367	0.00192926	over	P73294,P74518	P73294,P73658,P74518	0.326169	0.814671	0.666667
GO:0004532	exoribonuclease activity	F	2	3	594	1555	0.003367	0.00192926	over	P72659,P54123	P72659,P73407,P54123	0.326169	0.814671	0.666667
GO:0032269	negative regulation of cellular protein metabolic process	P	2	3	594	1555	0.003367	0.00192926	over	P73294,P74518	P73294,P73658,P74518	0.326169	0.814671	0.666667
GO:0009891	positive regulation of biosynthetic process	P	2	3	594	1555	0.003367	0.00192926	over	P73722,P48939	P73722,P74171,P48939	0.326169	0.814671	0.666667
GO:0010557	positive regulation of macromolecule biosynthetic process	P	2	3	594	1555	0.003367	0.00192926	over	P73722,P48939	P73722,P74171,P48939	0.326169	0.814671	0.666667
GO:0070180	large ribosomal subunit rRNA binding	F	2	3	594	1555	0.003367	0.00192926	over	P36237,P23350	P73310,P36237,P23350	0.326169	0.814671	0.666667
GO:0009987	cellular process	P	249	640	594	1555	0.419192	0.411576	over	P73308,P73318,P36237,P48957,P74229,P73298,P73316,P73722,Q55499,P73012,Q55899,P74561,P73807,Q55805,P73243,Q55447,P74138,P74298,Q55178,Q59992,P36236,P74565,P73306,P74456,P74395,Q55770,Q55877,P72704,Q55510,P22358,P73789,P74361,P73560,Q55445,P73008,Q55414,P74027,P73546,P52983,Q55664,P74309,P73534,P72797,P52208,P73411,P74582,Q55013,Q57038,P52231,P72697,P73178,P73348,P52232,P73492,Q55194,P73056,P72719,…	P73308,P73318,P36237,P48957,P74229,P73298,P73316,P77973,P73722,Q55499,Q55505,P73097,P73012,P73340,Q55900,P73376,P73456,Q55901,Q55899,P72940,P74241,Q55507,P74561,P73807,P74755,P73058,Q55805,P74106,P74592,P73243,Q55447,Q55788,P72781,P73175,P73006,P74138,P73150,Q55169,Q55919,P74298,P73078,Q55448,P74294,Q55178,P77960,Q59992,P73617,Q55508,P20170,P74130,Q55578,P73293,P36236,Q55750,P74565,Q55397,P74555,…	0.334557	0.814671	0.389062
GO:0060089	molecular transducer activity	F	7	15	594	1555	0.0117845	0.0096463	over	P73104,Q55445,P72602,P72609,P72599,P74102,P74295	P74314,P73104,P72948,Q55733,Q55445,P73173,P73544,P72602,P72609,P72599,P74102,P74295,Q55783,Q55838,Q55693	0.334763	0.814671	0.466667
GO:0009892	negative regulation of metabolic process	P	7	15	594	1555	0.0117845	0.0096463	over	P72659,P73437,Q55700,P73722,Q55622,P73294,P74518	P72659,P73437,P72991,Q55700,P73179,P73722,Q55432,Q55622,P74739,P73294,P73658,P73407,P74645,P74518,P73654	0.334763	0.814671	0.466667
GO:0048523	negative regulation of cellular process	P	7	15	594	1555	0.0117845	0.0096463	over	P73437,Q55700,P73722,Q55622,P73294,P74518,Q55414	P73437,P72991,Q55700,P73179,P73722,Q55432,Q55622,P74739,P73294,P73658,P74645,P74518,Q55900,P73654,Q55414	0.334763	0.814671	0.466667
GO:0006164	purine nucleotide biosynthetic process	P	19	45	594	1555	0.0319865	0.0289389	over	P52983,Q55664,P74309,P73534,P49057,P74494,P73853,Q55498,P74384,P74232,P17253,P27180,P26533,P27183,P27181,P27182,P72641,P74638,Q55160	P74490,P74421,P80505,P77972,P52983,Q55664,P74309,Q59994,P72740,P73534,P49433,Q55855,P74507,P49057,P74494,P73853,P73471,Q55498,P74741,Q55843,P74384,P74232,Q55172,P72644,Q55422,Q55336,P17253,Q55435,P27180,P26527,P26533,P27183,P27181,P27179,P27182,Q55404,P27178,P73290,P73302,P72641,P73935,P72830,P74638,Q55160,Q55848	0.338322	0.814671	0.422222
GO:0042626	ATPase activity, coupled to transmembrane movement of substances	F	9	20	594	1555	0.0151515	0.0128617	over	P27180,P26533,P27183,P27181,P17253,P27182,P73721,P72799,P74176	P27180,P26527,P26533,P27183,P27181,P27179,P17253,P27182,P27178,Q55196,P73788,P72607,P73721,Q55794,P72799,Q55709,Q55649,P73267,P73278,P74176	0.340093	0.814671	0.45
GO:0043492	ATPase activity, coupled to movement of substances	F	9	20	594	1555	0.0151515	0.0128617	over	P27180,P26533,P27183,P27181,P17253,P27182,P74176,P73721,P72799	P27180,P26527,P26533,P27183,P27181,P27179,P17253,P27182,P27178,Q55649,P73267,P73278,P74176,Q55196,P73788,P72607,P73721,Q55794,P72799,Q55709	0.340093	0.814671	0.45
GO:0009167	purine ribonucleoside monophosphate metabolic process	P	17	40	594	1555	0.0286195	0.0257235	over	P52983,Q55664,P74309,P73534,P49057,Q55498,P74384,P74232,P17253,P27180,P26533,P27183,P27181,P27182,P74044,Q55429,P72641	P74421,P80505,P77972,P52983,Q55664,P74309,Q59994,P72740,P73534,P49433,Q55855,P74507,P49057,P73471,Q55498,P74741,Q55843,P74384,P74232,Q55172,P72644,Q55422,Q55336,P17253,P27180,P26527,P26533,P27183,P27181,P27179,P27182,P74044,P26524,Q55429,P27178,P73290,P73302,P72641,P73935,P72830	0.340159	0.814671	0.425
GO:0009126	purine nucleoside monophosphate metabolic process	P	17	40	594	1555	0.0286195	0.0257235	over	P52983,Q55664,P74309,P73534,P49057,Q55498,P74384,P74232,P17253,P27180,P26533,P27183,P27181,P27182,P74044,Q55429,P72641	P74421,P80505,P77972,P52983,Q55664,P74309,Q59994,P72740,P73534,P49433,Q55855,P74507,P49057,P73471,Q55498,P74741,Q55843,P74384,P74232,Q55172,P72644,Q55422,Q55336,P17253,P27180,P26527,P26533,P27183,P27181,P27179,P27182,P74044,P26524,Q55429,P27178,P73290,P73302,P72641,P73935,P72830	0.340159	0.814671	0.425
GO:0046700	heterocycle catabolic process	P	11	25	594	1555	0.0185185	0.0160772	over	P52983,Q55664,P74309,P73534,P72938,P72659,P72849,P74133,P72939,Q55910,Q55801	P74421,P80505,P77972,P52983,Q55664,P74309,Q59994,P72740,P73534,P49433,Q55855,P74507,Q55162,P72938,P72659,P72849,P74133,P74432,P72939,Q55910,P73618,P74368,P74008,Q55801,P72830	0.342104	0.814671	0.44
GO:0051716	cellular response to stimulus	P	20	48	594	1555	0.03367	0.0308682	over	P73243,Q55447,P74138,P74298,Q55178,Q55445,P73008,Q55414,P74737,P73012,P73722,Q55274,P73824,P72697,P73348,P73492,P74250,P72622,P22358,P73911	P73243,Q55447,Q55788,P72781,P73175,P73006,P74138,P73150,Q55169,Q55919,P74298,P73078,Q55448,P74294,Q55178,Q55750,P73458,Q55444,P75023,Q55445,P73173,P73007,P73008,Q55414,P74737,P74722,P74533,P73012,P73412,P74702,P74258,P73722,P72894,Q55274,P73824,P72697,P73348,P73492,P74250,P74593,P73728,P72622,P22358,Q55154,P73098,P73138,P73911,P77962	0.359175	0.814671	0.416667
GO:0046872	metal ion binding	F	78	197	594	1555	0.131313	0.126688	over	P80507,P72659,Q55557,Q55801,P72871,P73534,P29254,P73918,P29255,Q55187,P74027,P72931,P72797,P74647,P73019,Q55013,P72602,P09190,P72609,P72599,P09191,P74558,P26287,Q57038,Q55980,P09192,P72584,P73213,P21697,P74044,P73321,P73287,Q55136,Q55622,Q55664,Q55759,P77969,P73437,Q55894,Q55700,P74527,Q55778,P54123,Q55510,P74423,P74018,P73676,P32422,Q55835,P72827,P74494,P73600,P27320,P73925,P72849,P77968,P26290,…	P72753,P73849,P80507,P29107,P77972,P54205,P72796,P72659,Q55557,P73960,Q55801,P74643,P72871,Q55574,P80046,P73534,P74296,P29254,P73617,P73918,P29255,P74324,Q6ZEJ5,Q55469,Q55187,P73443,Q55848,P72644,P74027,P72965,P73290,P72931,Q55336,P74299,P73067,P72797,P73048,P73952,P74647,P73019,Q55583,Q6ZEX5,P73089,P73817,P74649,P73139,P73068,Q55013,P72602,P09190,P26525,P72609,P46445,P72599,P09191,P74558,P26287,…	0.36071	0.814671	0.395939
GO:0042737	drug catabolic process	P	4	8	594	1555	0.00673401	0.00514469	over	P73560,P74582,P73348,P73911	P73560,P54261,P74665,P74582,P73348,P73728,Q55624,P73911	0.364235	0.814671	0.5
GO:0010181	FMN binding	F	4	8	594	1555	0.00673401	0.00514469	over	P27319,Q55660,P73129,P73195	P27319,Q55660,P74211,P23353,P74024,Q55393,P73129,P73195	0.364235	0.814671	0.5
GO:0009890	negative regulation of biosynthetic process	P	4	8	594	1555	0.00673401	0.00514469	over	P73722,Q55622,P73294,P74518	P73722,Q55432,Q55622,P74739,P73294,P73658,P74518,P73654	0.364235	0.814671	0.5
GO:0071806	protein transmembrane transport	P	4	8	594	1555	0.00673401	0.00514469	over	P74176,P38382,P73010,P74664	P73704,P74176,P38382,Q55610,P73010,P73435,P74664,Q55709	0.364235	0.814671	0.5
GO:0009141	nucleoside triphosphate metabolic process	P	14	33	594	1555	0.023569	0.0212219	over	P52983,Q55664,P74309,P73534,P74494,P73853,P17253,P27180,P26533,P27183,P27181,P27182,P74044,Q55429	P74421,P80505,P77972,P52983,Q55664,P74309,Q59994,P72740,P73534,P49433,Q55855,P74507,P74494,P73853,P73053,P74208,P17253,P74286,P74432,P27180,P26527,P26533,P27183,P27181,P27179,P27182,Q55371,P74044,P26524,Q55429,P27178,P74457,P72830	0.368641	0.814671	0.424242
GO:0009142	nucleoside triphosphate biosynthetic process	P	12	28	594	1555	0.020202	0.0180064	over	P52983,Q55664,P74309,P73534,P74494,P73853,P17253,P27180,P26533,P27183,P27181,P27182	P74421,P80505,P77972,P52983,Q55664,P74309,Q59994,P72740,P73534,P49433,Q55855,P74507,P74494,P73853,P73053,P74208,P17253,P27180,P26527,P26533,P27183,P27181,P27179,P27182,P27178,P74457,P72830,P74286	0.371313	0.814671	0.428571
GO:0015672	monovalent inorganic cation transport	P	6	13	594	1555	0.010101	0.00836013	over	P27180,P26533,P27183,P27181,P17253,P27182	Q55496,P73496,P27180,P26527,P26533,P27183,P27181,P27179,P17253,P27182,P19050,P27178,P74393	0.372613	0.814671	0.461538
GO:0031324	negative regulation of cellular metabolic process	P	6	13	594	1555	0.010101	0.00836013	over	P73437,Q55700,P73722,Q55622,P73294,P74518	P73437,P72991,Q55700,P73179,P73722,Q55432,Q55622,P74739,P73294,P73658,P74645,P74518,P73654	0.372613	0.814671	0.461538
GO:0016887	ATPase activity	F	23	56	594	1555	0.0387205	0.0360129	over	P22358,P73077,P27180,P26533,P27183,P27181,P17253,P27182,P74176,P74467,P54416,P74466,P73437,Q59993,Q55700,Q55510,Q55701,P74737,P73721,P72799,Q6YRT3,Q55791,P72730	P22358,Q55154,P74702,P73098,Q55738,P73077,P77966,P27180,P26527,P26533,P27183,P27181,P27179,P17253,P27182,P27178,Q55649,P73267,P73278,P74176,P74467,P54416,P74466,P73437,P72991,Q59993,Q55700,P73179,Q55510,Q55701,P74737,Q55196,P73788,P72607,P73721,Q55794,P72799,Q55709,Q6YRT3,Q55900,Q55419,P73886,P73650,Q55614,Q55791,P72730,Q55155,Q55396,Q55164,P22040,P73450,P73898,Q55799,Q55619,P73086,P73412	0.37472	0.814671	0.410714
GO:0009150	purine ribonucleotide metabolic process	P	21	51	594	1555	0.0353535	0.0327974	over	P52983,Q55664,P74309,P73534,P49057,P74494,P73853,Q55498,P74384,P74232,P17253,P27180,P26533,P27183,P27181,P27182,P74044,Q55429,P72641,P74638,Q55160	P74490,P74421,P80505,P77972,P52983,Q55664,P74309,Q59994,P72740,P73534,P49433,Q55855,P74507,P74286,P49057,P74494,P73853,P73471,Q55498,P74741,Q55843,P74384,P74232,Q55172,P72644,Q55422,Q55336,P17253,Q55435,P72810,P27180,P26527,P26533,P27183,P27181,P27179,P27182,Q55404,Q55371,P74044,P26524,Q55429,P27178,P73290,P73302,P72641,P73935,Q55507,P72830,P74638,Q55160	0.379091	0.814671	0.411765
GO:0019541	propionate metabolic process	P	1	1	594	1555	0.0016835	0.000643087	over	P74582	P74582	0.381994	0.814671	1
GO:0009992	cellular water homeostasis	P	1	1	594	1555	0.0016835	0.000643087	over	P73553	P73553	0.381994	0.814671	1
GO:0001539	cilium or flagellum-dependent cell motility	P	1	1	594	1555	0.0016835	0.000643087	over	Q55414	Q55414	0.381994	0.814671	1
GO:0016259	selenocysteine metabolic process	P	1	1	594	1555	0.0016835	0.000643087	over	P73201	P73201	0.381994	0.814671	1
GO:0004478	methionine adenosyltransferase activity	F	1	1	594	1555	0.0016835	0.000643087	over	P72871	P72871	0.381994	0.814671	1
GO:0016888	endodeoxyribonuclease activity, producing 5'-phosphomonoesters	F	1	1	594	1555	0.0016835	0.000643087	over	P72938	P72938	0.381994	0.814671	1
GO:2000146	negative regulation of cell motility	P	1	1	594	1555	0.0016835	0.000643087	over	Q55414	Q55414	0.381994	0.814671	1
GO:0008381	mechanosensitive ion channel activity	F	1	1	594	1555	0.0016835	0.000643087	over	P73553	P73553	0.381994	0.814671	1
GO:0034250	positive regulation of cellular amide metabolic process	P	1	1	594	1555	0.0016835	0.000643087	over	P48939	P48939	0.381994	0.814671	1
GO:0097286	iron ion import	P	1	1	594	1555	0.0016835	0.000643087	over	Q55687	Q55687	0.381994	0.814671	1
GO:0042602	riboflavin reductase (NADPH) activity	F	1	1	594	1555	0.0016835	0.000643087	over	Q55660	Q55660	0.381994	0.814671	1
GO:0016630	protochlorophyllide reductase activity	F	1	1	594	1555	0.0016835	0.000643087	over	Q59987	Q59987	0.381994	0.814671	1
GO:0004042	acetyl-CoA:L-glutamate N-acetyltransferase activity	F	1	1	594	1555	0.0016835	0.000643087	over	P74122	P74122	0.381994	0.814671	1
GO:0000175	3'-5'-exoribonuclease activity	F	1	1	594	1555	0.0016835	0.000643087	over	P72659	P72659	0.381994	0.814671	1
GO:0006808	regulation of nitrogen utilization	P	1	1	594	1555	0.0016835	0.000643087	over	Q55247	Q55247	0.381994	0.814671	1
GO:0018198	peptidyl-cysteine modification	P	1	1	594	1555	0.0016835	0.000643087	over	P73660	P73660	0.381994	0.814671	1
GO:0003955	NAD(P)H dehydrogenase (quinone) activity	F	1	1	594	1555	0.0016835	0.000643087	over	P73735	P73735	0.381994	0.814671	1
GO:0071266	'de novo' L-methionine biosynthetic process	P	1	1	594	1555	0.0016835	0.000643087	over	Q55512	Q55512	0.381994	0.814671	1
GO:0016855	racemase and epimerase activity, acting on amino acids and derivatives	F	1	1	594	1555	0.0016835	0.000643087	over	P74667	P74667	0.381994	0.814671	1
GO:0019323	pentose catabolic process	P	1	1	594	1555	0.0016835	0.000643087	over	P74061	P74061	0.381994	0.814671	1
GO:0046459	short-chain fatty acid metabolic process	P	1	1	594	1555	0.0016835	0.000643087	over	P74582	P74582	0.381994	0.814671	1
GO:0004794	L-threonine ammonia-lyase activity	F	1	1	594	1555	0.0016835	0.000643087	over	P73375	P73375	0.381994	0.814671	1
GO:0043335	protein unfolding	P	1	1	594	1555	0.0016835	0.000643087	over	Q55511	Q55511	0.381994	0.814671	1
GO:0003978	UDP-glucose 4-epimerase activity	F	1	1	594	1555	0.0016835	0.000643087	over	P73424	P73424	0.381994	0.814671	1
GO:0008713	ADP-heptose-lipopolysaccharide heptosyltransferase activity	F	1	1	594	1555	0.0016835	0.000643087	over	P74753	P74753	0.381994	0.814671	1
GO:0008641	ubiquitin-like modifier activating enzyme activity	F	1	1	594	1555	0.0016835	0.000643087	over	P74344	P74344	0.381994	0.814671	1
GO:0030166	proteoglycan biosynthetic process	P	1	1	594	1555	0.0016835	0.000643087	over	P72897	P72897	0.381994	0.814671	1
GO:0032535	regulation of cellular component size	P	1	1	594	1555	0.0016835	0.000643087	over	P73553	P73553	0.381994	0.814671	1
GO:0090066	regulation of anatomical structure size	P	1	1	594	1555	0.0016835	0.000643087	over	P73553	P73553	0.381994	0.814671	1
GO:0043708	cell adhesion involved in biofilm formation	P	1	1	594	1555	0.0016835	0.000643087	over	Q55414	Q55414	0.381994	0.814671	1
GO:0048870	cell motility	P	1	1	594	1555	0.0016835	0.000643087	over	Q55414	Q55414	0.381994	0.814671	1
GO:0003934	GTP cyclohydrolase I activity	F	1	1	594	1555	0.0016835	0.000643087	over	Q55759	Q55759	0.381994	0.814671	1
GO:0048529	magnesium-protoporphyrin IX monomethyl ester (oxidative) cyclase activity	F	1	1	594	1555	0.0016835	0.000643087	over	P72584	P72584	0.381994	0.814671	1
GO:0002184	cytoplasmic translational termination	P	1	1	594	1555	0.0016835	0.000643087	over	P74456	P74456	0.381994	0.814671	1
GO:0006308	DNA catabolic process	P	1	1	594	1555	0.0016835	0.000643087	over	P72938	P72938	0.381994	0.814671	1
GO:0004345	glucose-6-phosphate dehydrogenase activity	F	1	1	594	1555	0.0016835	0.000643087	over	P73411	P73411	0.381994	0.814671	1
GO:0019626	short-chain fatty acid catabolic process	P	1	1	594	1555	0.0016835	0.000643087	over	P74582	P74582	0.381994	0.814671	1
GO:0015677	copper ion import	P	1	1	594	1555	0.0016835	0.000643087	over	Q55687	Q55687	0.381994	0.814671	1
GO:0009068	aspartate family amino acid catabolic process	P	1	1	594	1555	0.0016835	0.000643087	over	P73375	P73375	0.381994	0.814671	1
GO:0008761	UDP-N-acetylglucosamine 2-epimerase activity	F	1	1	594	1555	0.0016835	0.000643087	over	Q55867	Q55867	0.381994	0.814671	1
GO:0006567	threonine catabolic process	P	1	1	594	1555	0.0016835	0.000643087	over	P73375	P73375	0.381994	0.814671	1
GO:0004418	hydroxymethylbilane synthase activity	F	1	1	594	1555	0.0016835	0.000643087	over	P73660	P73660	0.381994	0.814671	1
GO:0004385	guanylate kinase activity	F	1	1	594	1555	0.0016835	0.000643087	over	P72648	P72648	0.381994	0.814671	1
GO:0019646	aerobic electron transport chain	P	1	1	594	1555	0.0016835	0.000643087	over	P73735	P73735	0.381994	0.814671	1
GO:0045900	negative regulation of translational elongation	P	1	1	594	1555	0.0016835	0.000643087	over	P74518	P74518	0.381994	0.814671	1
GO:0009244	lipopolysaccharide core region biosynthetic process	P	1	1	594	1555	0.0016835	0.000643087	over	P74753	P74753	0.381994	0.814671	1
GO:0043137	DNA replication, removal of RNA primer	P	1	1	594	1555	0.0016835	0.000643087	over	Q55801	Q55801	0.381994	0.814671	1
GO:0008901	ferredoxin hydrogenase activity	F	1	1	594	1555	0.0016835	0.000643087	over	P74018	P74018	0.381994	0.814671	1
GO:0034755	iron ion transmembrane transport	P	1	1	594	1555	0.0016835	0.000643087	over	Q55687	Q55687	0.381994	0.814671	1
GO:0016699	oxidoreductase activity, acting on hydrogen as donor, iron-sulfur protein as acceptor	F	1	1	594	1555	0.0016835	0.000643087	over	P74018	P74018	0.381994	0.814671	1
GO:0047661	amino-acid racemase activity	F	1	1	594	1555	0.0016835	0.000643087	over	P74667	P74667	0.381994	0.814671	1
GO:0046401	lipopolysaccharide core region metabolic process	P	1	1	594	1555	0.0016835	0.000643087	over	P74753	P74753	0.381994	0.814671	1
GO:0007346	regulation of mitotic cell cycle	P	1	1	594	1555	0.0016835	0.000643087	over	Q55899	Q55899	0.381994	0.814671	1
GO:0042493	response to drug	P	1	1	594	1555	0.0016835	0.000643087	over	P73911	P73911	0.381994	0.814671	1
GO:0033293	monocarboxylic acid binding	F	1	1	594	1555	0.0016835	0.000643087	over	P74216	P74216	0.381994	0.814671	1
GO:0051116	cobaltochelatase activity	F	1	1	594	1555	0.0016835	0.000643087	over	P73362	P73362	0.381994	0.814671	1
GO:0005768	endosome	C	1	1	594	1555	0.0016835	0.000643087	over	Q55687	Q55687	0.381994	0.814671	1
GO:0033283	organic acid-transporting ATPase activity	F	1	1	594	1555	0.0016835	0.000643087	over	P73721	P73721	0.381994	0.814671	1
GO:0004616	phosphogluconate dehydrogenase (decarboxylating) activity	F	1	1	594	1555	0.0016835	0.000643087	over	P52208	P52208	0.381994	0.814671	1
GO:1902201	negative regulation of bacterial-type flagellum-dependent cell motility	P	1	1	594	1555	0.0016835	0.000643087	over	Q55414	Q55414	0.381994	0.814671	1
GO:0031669	cellular response to nutrient levels	P	1	1	594	1555	0.0016835	0.000643087	over	Q55274	Q55274	0.381994	0.814671	1
GO:0003949	1-(5-phosphoribosyl)-5-[(5-phosphoribosylamino)methylideneamino]imidazole-4-carboxamide isomerase activity	F	1	1	594	1555	0.0016835	0.000643087	over	P74561	P74561	0.381994	0.814671	1
GO:0040013	negative regulation of locomotion	P	1	1	594	1555	0.0016835	0.000643087	over	Q55414	Q55414	0.381994	0.814671	1
GO:0006825	copper ion transport	P	1	1	594	1555	0.0016835	0.000643087	over	Q55687	Q55687	0.381994	0.814671	1
GO:0004617	phosphoglycerate dehydrogenase activity	F	1	1	594	1555	0.0016835	0.000643087	over	P73821	P73821	0.381994	0.814671	1
GO:0051271	negative regulation of cellular component movement	P	1	1	594	1555	0.0016835	0.000643087	over	Q55414	Q55414	0.381994	0.814671	1
GO:0033284	carboxylic acid-transporting ATPase activity	F	1	1	594	1555	0.0016835	0.000643087	over	P73721	P73721	0.381994	0.814671	1
GO:0009092	homoserine metabolic process	P	1	1	594	1555	0.0016835	0.000643087	over	P74569	P74569	0.381994	0.814671	1
GO:0051083	'de novo' cotranslational protein folding	P	1	1	594	1555	0.0016835	0.000643087	over	Q55511	Q55511	0.381994	0.814671	1
GO:0008514	organic anion transmembrane transporter activity	F	1	1	594	1555	0.0016835	0.000643087	over	P73721	P73721	0.381994	0.814671	1
GO:0035998	7,8-dihydroneopterin 3'-triphosphate biosynthetic process	P	1	1	594	1555	0.0016835	0.000643087	over	Q55759	Q55759	0.381994	0.814671	1
GO:0006228	UTP biosynthetic process	P	1	1	594	1555	0.0016835	0.000643087	over	P74494	P74494	0.381994	0.814671	1
GO:0005342	organic acid transmembrane transporter activity	F	1	1	594	1555	0.0016835	0.000643087	over	P73721	P73721	0.381994	0.814671	1
GO:0051066	dihydrobiopterin metabolic process	P	1	1	594	1555	0.0016835	0.000643087	over	Q55759	Q55759	0.381994	0.814671	1
GO:0043709	cell adhesion involved in single-species biofilm formation	P	1	1	594	1555	0.0016835	0.000643087	over	Q55414	Q55414	0.381994	0.814671	1
GO:0009062	fatty acid catabolic process	P	1	1	594	1555	0.0016835	0.000643087	over	P74582	P74582	0.381994	0.814671	1
GO:0030206	chondroitin sulfate biosynthetic process	P	1	1	594	1555	0.0016835	0.000643087	over	P72897	P72897	0.381994	0.814671	1
GO:0044010	single-species biofilm formation	P	1	1	594	1555	0.0016835	0.000643087	over	Q55414	Q55414	0.381994	0.814671	1
GO:0003730	mRNA 3'-UTR binding	F	1	1	594	1555	0.0016835	0.000643087	over	P74582	P74582	0.381994	0.814671	1
GO:0004073	aspartate-semialdehyde dehydrogenase activity	F	1	1	594	1555	0.0016835	0.000643087	over	Q55512	Q55512	0.381994	0.814671	1
GO:0017003	protein-heme linkage	P	1	1	594	1555	0.0016835	0.000643087	over	Q55013	Q55013	0.381994	0.814671	1
GO:0035438	cyclic-di-GMP binding	F	1	1	594	1555	0.0016835	0.000643087	over	P74428	P74428	0.381994	0.814671	1
GO:0043171	peptide catabolic process	P	1	1	594	1555	0.0016835	0.000643087	over	P74527	P74527	0.381994	0.814671	1
GO:0031420	alkali metal ion binding	F	1	1	594	1555	0.0016835	0.000643087	over	P73534	P73534	0.381994	0.814671	1
GO:0015682	ferric iron transport	P	1	1	594	1555	0.0016835	0.000643087	over	Q55687	Q55687	0.381994	0.814671	1
GO:0006421	asparaginyl-tRNA aminoacylation	P	1	1	594	1555	0.0016835	0.000643087	over	P52276	P52276	0.381994	0.814671	1
GO:0003917	DNA topoisomerase type I activity	F	1	1	594	1555	0.0016835	0.000643087	over	P73810	P73810	0.381994	0.814671	1
GO:0042242	cobyrinic acid a,c-diamide synthase activity	F	1	1	594	1555	0.0016835	0.000643087	over	P73002	P73002	0.381994	0.814671	1
GO:0015002	heme-copper terminal oxidase activity	F	1	1	594	1555	0.0016835	0.000643087	over	P74044	P74044	0.381994	0.814671	1
GO:0015159	polysaccharide transmembrane transporter activity	F	1	1	594	1555	0.0016835	0.000643087	over	P73198	P73198	0.381994	0.814671	1
GO:0015144	carbohydrate transmembrane transporter activity	F	1	1	594	1555	0.0016835	0.000643087	over	P73198	P73198	0.381994	0.814671	1
GO:0004427	inorganic diphosphatase activity	F	1	1	594	1555	0.0016835	0.000643087	over	P80507	P80507	0.381994	0.814671	1
GO:0030385	ferredoxin:thioredoxin reductase activity	F	1	1	594	1555	0.0016835	0.000643087	over	Q55389	Q55389	0.381994	0.814671	1
GO:0031410	cytoplasmic vesicle	C	1	1	594	1555	0.0016835	0.000643087	over	Q55687	Q55687	0.381994	0.814671	1
GO:0004735	pyrroline-5-carboxylate reductase activity	F	1	1	594	1555	0.0016835	0.000643087	over	P74572	P74572	0.381994	0.814671	1
GO:0050654	chondroitin sulfate proteoglycan metabolic process	P	1	1	594	1555	0.0016835	0.000643087	over	P72897	P72897	0.381994	0.814671	1
GO:0019240	citrulline biosynthetic process	P	1	1	594	1555	0.0016835	0.000643087	over	Q55497	Q55497	0.381994	0.814671	1
GO:0035690	cellular response to drug	P	1	1	594	1555	0.0016835	0.000643087	over	P73911	P73911	0.381994	0.814671	1
GO:0031589	cell-substrate adhesion	P	1	1	594	1555	0.0016835	0.000643087	over	Q55414	Q55414	0.381994	0.814671	1
GO:0004801	sedoheptulose-7-phosphate:D-glyceraldehyde-3-phosphate glyceronetransferase activity	F	1	1	594	1555	0.0016835	0.000643087	over	P72797	P72797	0.381994	0.814671	1
GO:0004654	polyribonucleotide nucleotidyltransferase activity	F	1	1	594	1555	0.0016835	0.000643087	over	P72659	P72659	0.381994	0.814671	1
GO:0008361	regulation of cell size	P	1	1	594	1555	0.0016835	0.000643087	over	P73553	P73553	0.381994	0.814671	1
GO:0005960	glycine cleavage complex	C	1	1	594	1555	0.0016835	0.000643087	over	P73560	P73560	0.381994	0.814671	1
GO:0006177	GMP biosynthetic process	P	1	1	594	1555	0.0016835	0.000643087	over	P49057	P49057	0.381994	0.814671	1
GO:0034023	5-(carboxyamino)imidazole ribonucleotide mutase activity	F	1	1	594	1555	0.0016835	0.000643087	over	Q55498	Q55498	0.381994	0.814671	1
GO:0015171	amino acid transmembrane transporter activity	F	1	1	594	1555	0.0016835	0.000643087	over	P73721	P73721	0.381994	0.814671	1
GO:0030104	water homeostasis	P	1	1	594	1555	0.0016835	0.000643087	over	P73553	P73553	0.381994	0.814671	1
GO:0052880	oxidoreductase activity, acting on diphenols and related substances as donors, with copper protein as acceptor	F	1	1	594	1555	0.0016835	0.000643087	over	P26290	P26290	0.381994	0.814671	1
GO:0045727	positive regulation of translation	P	1	1	594	1555	0.0016835	0.000643087	over	P48939	P48939	0.381994	0.814671	1
GO:0099132	ATP hydrolysis coupled cation transmembrane transport	P	1	1	594	1555	0.0016835	0.000643087	over	P27182	P27182	0.381994	0.814671	1
GO:0004324	ferredoxin-NADP+ reductase activity	F	1	1	594	1555	0.0016835	0.000643087	over	Q55318	Q55318	0.381994	0.814671	1
GO:0000302	response to reactive oxygen species	P	1	1	594	1555	0.0016835	0.000643087	over	P73911	P73911	0.381994	0.814671	1
GO:0043649	dicarboxylic acid catabolic process	P	1	1	594	1555	0.0016835	0.000643087	over	P73043	P73043	0.381994	0.814671	1
GO:0016721	oxidoreductase activity, acting on superoxide radicals as acceptor	F	1	1	594	1555	0.0016835	0.000643087	over	P77968	P77968	0.381994	0.814671	1
GO:0004072	aspartate kinase activity	F	1	1	594	1555	0.0016835	0.000643087	over	P74569	P74569	0.381994	0.814671	1
GO:1903436	regulation of mitotic cytokinetic process	P	1	1	594	1555	0.0016835	0.000643087	over	Q55899	Q55899	0.381994	0.814671	1
GO:0012505	endomembrane system	C	1	1	594	1555	0.0016835	0.000643087	over	Q55687	Q55687	0.381994	0.814671	1
GO:0018160	peptidyl-pyrromethane cofactor linkage	P	1	1	594	1555	0.0016835	0.000643087	over	P73660	P73660	0.381994	0.814671	1
GO:0050650	chondroitin sulfate proteoglycan biosynthetic process	P	1	1	594	1555	0.0016835	0.000643087	over	P72897	P72897	0.381994	0.814671	1
GO:1903510	mucopolysaccharide metabolic process	P	1	1	594	1555	0.0016835	0.000643087	over	P72897	P72897	0.381994	0.814671	1
GO:0004828	serine-tRNA ligase activity	F	1	1	594	1555	0.0016835	0.000643087	over	P73201	P73201	0.381994	0.814671	1
GO:0016695	oxidoreductase activity, acting on hydrogen as donor	F	1	1	594	1555	0.0016835	0.000643087	over	P74018	P74018	0.381994	0.814671	1
GO:0017061	S-methyl-5-thioadenosine phosphorylase activity	F	1	1	594	1555	0.0016835	0.000643087	over	P0DJF8	P0DJF8	0.381994	0.814671	1
GO:0040012	regulation of locomotion	P	1	1	594	1555	0.0016835	0.000643087	over	Q55414	Q55414	0.381994	0.814671	1
GO:0046556	alpha-L-arabinofuranosidase activity	F	1	1	594	1555	0.0016835	0.000643087	over	Q55841	Q55841	0.381994	0.814671	1
GO:0032270	positive regulation of cellular protein metabolic process	P	1	1	594	1555	0.0016835	0.000643087	over	P48939	P48939	0.381994	0.814671	1
GO:0046373	L-arabinose metabolic process	P	1	1	594	1555	0.0016835	0.000643087	over	Q55841	Q55841	0.381994	0.814671	1
GO:0003938	IMP dehydrogenase activity	F	1	1	594	1555	0.0016835	0.000643087	over	P73853	P73853	0.381994	0.814671	1
GO:0050821	protein stabilization	P	1	1	594	1555	0.0016835	0.000643087	over	P14835	P14835	0.381994	0.814671	1
GO:0090609	single-species submerged biofilm formation	P	1	1	594	1555	0.0016835	0.000643087	over	Q55414	Q55414	0.381994	0.814671	1
GO:0036361	racemase activity, acting on amino acids and derivatives	F	1	1	594	1555	0.0016835	0.000643087	over	P74667	P74667	0.381994	0.814671	1
GO:0008824	cyanate hydratase activity	F	1	1	594	1555	0.0016835	0.000643087	over	Q55367	Q55367	0.381994	0.814671	1
GO:0052655	L-valine transaminase activity	F	1	1	594	1555	0.0016835	0.000643087	over	P54691	P54691	0.381994	0.814671	1
GO:0048027	mRNA 5'-UTR binding	F	1	1	594	1555	0.0016835	0.000643087	over	P73298	P73298	0.381994	0.814671	1
GO:0070626	(S)-2-(5-amino-1-(5-phospho-D-ribosyl)imidazole-4-carboxamido)succinate AMP-lyase (fumarate-forming) activity	F	1	1	594	1555	0.0016835	0.000643087	over	P74384	P74384	0.381994	0.814671	1
GO:0008837	diaminopimelate epimerase activity	F	1	1	594	1555	0.0016835	0.000643087	over	P74667	P74667	0.381994	0.814671	1
GO:0042372	phylloquinone biosynthetic process	P	1	1	594	1555	0.0016835	0.000643087	over	P73735	P73735	0.381994	0.814671	1
GO:0003921	GMP synthase activity	F	1	1	594	1555	0.0016835	0.000643087	over	P49057	P49057	0.381994	0.814671	1
GO:0010035	response to inorganic substance	P	1	1	594	1555	0.0016835	0.000643087	over	P73911	P73911	0.381994	0.814671	1
GO:0005047	signal recognition particle binding	F	1	1	594	1555	0.0016835	0.000643087	over	P73930	P73930	0.381994	0.814671	1
GO:0018063	cytochrome c-heme linkage	P	1	1	594	1555	0.0016835	0.000643087	over	Q55013	Q55013	0.381994	0.814671	1
GO:0006424	glutamyl-tRNA aminoacylation	P	1	1	594	1555	0.0016835	0.000643087	over	Q55778	Q55778	0.381994	0.814671	1
GO:0006564	L-serine biosynthetic process	P	1	1	594	1555	0.0016835	0.000643087	over	P73821	P73821	0.381994	0.814671	1
GO:0047456	2-methylisocitrate dehydratase activity	F	1	1	594	1555	0.0016835	0.000643087	over	P74582	P74582	0.381994	0.814671	1
GO:0071236	cellular response to antibiotic	P	1	1	594	1555	0.0016835	0.000643087	over	P73911	P73911	0.381994	0.814671	1
GO:0004530	deoxyribonuclease I activity	F	1	1	594	1555	0.0016835	0.000643087	over	P72938	P72938	0.381994	0.814671	1
GO:0004585	ornithine carbamoyltransferase activity	F	1	1	594	1555	0.0016835	0.000643087	over	Q55497	Q55497	0.381994	0.814671	1
GO:0046037	GMP metabolic process	P	1	1	594	1555	0.0016835	0.000643087	over	P49057	P49057	0.381994	0.814671	1
GO:0103012	ferredoxin-thioredoxin reductase activity	F	1	1	594	1555	0.0016835	0.000643087	over	Q55389	Q55389	0.381994	0.814671	1
GO:0043860	cyanophycin synthetase activity	F	1	1	594	1555	0.0016835	0.000643087	over	P73833	P73833	0.381994	0.814671	1
GO:0008658	penicillin binding	F	1	1	594	1555	0.0016835	0.000643087	over	P74216	P74216	0.381994	0.814671	1
GO:0008519	ammonium transmembrane transporter activity	F	1	1	594	1555	0.0016835	0.000643087	over	P54147	P54147	0.381994	0.814671	1
GO:0009316	3-isopropylmalate dehydratase complex	C	1	1	594	1555	0.0016835	0.000643087	over	P74207	P74207	0.381994	0.814671	1
GO:0006592	ornithine biosynthetic process	P	1	1	594	1555	0.0016835	0.000643087	over	P74122	P74122	0.381994	0.814671	1
GO:0044764	multi-organism cellular process	P	1	1	594	1555	0.0016835	0.000643087	over	Q55414	Q55414	0.381994	0.814671	1
GO:0030267	glyoxylate reductase (NADP) activity	F	1	1	594	1555	0.0016835	0.000643087	over	P73990	P73990	0.381994	0.814671	1
GO:0004400	histidinol-phosphate transaminase activity	F	1	1	594	1555	0.0016835	0.000643087	over	P73807	P73807	0.381994	0.814671	1
GO:0009532	plastid stroma	C	1	1	594	1555	0.0016835	0.000643087	over	P73146	P73146	0.381994	0.814671	1
GO:0015424	amino acid-transporting ATPase activity	F	1	1	594	1555	0.0016835	0.000643087	over	P73721	P73721	0.381994	0.814671	1
GO:0042374	phylloquinone metabolic process	P	1	1	594	1555	0.0016835	0.000643087	over	P73735	P73735	0.381994	0.814671	1
GO:0006928	movement of cell or subcellular component	P	1	1	594	1555	0.0016835	0.000643087	over	Q55414	Q55414	0.381994	0.814671	1
GO:0018065	protein-cofactor linkage	P	1	1	594	1555	0.0016835	0.000643087	over	P73660	P73660	0.381994	0.814671	1
GO:0098046	type V protein secretion system complex	C	1	1	594	1555	0.0016835	0.000643087	over	P74664	P74664	0.381994	0.814671	1
GO:0031361	integral component of thylakoid membrane	C	1	1	594	1555	0.0016835	0.000643087	over	P26287	P26287	0.381994	0.814671	1
GO:0031982	vesicle	C	1	1	594	1555	0.0016835	0.000643087	over	Q55687	Q55687	0.381994	0.814671	1
GO:0006448	regulation of translational elongation	P	1	1	594	1555	0.0016835	0.000643087	over	P74518	P74518	0.381994	0.814671	1
GO:0004784	superoxide dismutase activity	F	1	1	594	1555	0.0016835	0.000643087	over	P77968	P77968	0.381994	0.814671	1
GO:0016676	oxidoreductase activity, acting on a heme group of donors, oxygen as acceptor	F	1	1	594	1555	0.0016835	0.000643087	over	P74044	P74044	0.381994	0.814671	1
GO:0016234	inclusion body	C	1	1	594	1555	0.0016835	0.000643087	over	P73545	P73545	0.381994	0.814671	1
GO:0001121	bacterial transcription	P	1	1	594	1555	0.0016835	0.000643087	over	P74565	P74565	0.381994	0.814671	1
GO:0010285	L,L-diaminopimelate aminotransferase activity	F	1	1	594	1555	0.0016835	0.000643087	over	Q55828	Q55828	0.381994	0.814671	1
GO:0008920	lipopolysaccharide heptosyltransferase activity	F	1	1	594	1555	0.0016835	0.000643087	over	P74753	P74753	0.381994	0.814671	1
GO:0098800	inner mitochondrial membrane protein complex	C	1	1	594	1555	0.0016835	0.000643087	over	P17253	P17253	0.381994	0.814671	1
GO:0003856	3-dehydroquinate synthase activity	F	1	1	594	1555	0.0016835	0.000643087	over	P73997	P73997	0.381994	0.814671	1
GO:0031647	regulation of protein stability	P	1	1	594	1555	0.0016835	0.000643087	over	P14835	P14835	0.381994	0.814671	1
GO:0006434	seryl-tRNA aminoacylation	P	1	1	594	1555	0.0016835	0.000643087	over	P73201	P73201	0.381994	0.814671	1
GO:0006556	S-adenosylmethionine biosynthetic process	P	1	1	594	1555	0.0016835	0.000643087	over	P72871	P72871	0.381994	0.814671	1
GO:0000470	maturation of LSU-rRNA	P	1	1	594	1555	0.0016835	0.000643087	over	P36236	P36236	0.381994	0.814671	1
GO:0016037	light absorption	P	1	1	594	1555	0.0016835	0.000643087	over	P74102	P74102	0.381994	0.814671	1
GO:0016675	oxidoreductase activity, acting on a heme group of donors	F	1	1	594	1555	0.0016835	0.000643087	over	P74044	P74044	0.381994	0.814671	1
GO:0009582	detection of abiotic stimulus	P	1	1	594	1555	0.0016835	0.000643087	over	P74102	P74102	0.381994	0.814671	1
GO:0004534	5'-3' exoribonuclease activity	F	1	1	594	1555	0.0016835	0.000643087	over	P54123	P54123	0.381994	0.814671	1
GO:0004129	cytochrome-c oxidase activity	F	1	1	594	1555	0.0016835	0.000643087	over	P74044	P74044	0.381994	0.814671	1
GO:0033743	peptide-methionine (R)-S-oxide reductase activity	F	1	1	594	1555	0.0016835	0.000643087	over	P72779	P72779	0.381994	0.814671	1
GO:0006402	mRNA catabolic process	P	1	1	594	1555	0.0016835	0.000643087	over	P72659	P72659	0.381994	0.814671	1
GO:0052621	diguanylate cyclase activity	F	1	1	594	1555	0.0016835	0.000643087	over	Q55414	Q55414	0.381994	0.814671	1
GO:0005319	lipid transporter activity	F	1	1	594	1555	0.0016835	0.000643087	over	Q55627	Q55627	0.381994	0.814671	1
GO:0003933	GTP cyclohydrolase activity	F	1	1	594	1555	0.0016835	0.000643087	over	Q55759	Q55759	0.381994	0.814671	1
GO:0004816	asparagine-tRNA ligase activity	F	1	1	594	1555	0.0016835	0.000643087	over	P52276	P52276	0.381994	0.814671	1
GO:0009267	cellular response to starvation	P	1	1	594	1555	0.0016835	0.000643087	over	Q55274	Q55274	0.381994	0.814671	1
GO:0052656	L-isoleucine transaminase activity	F	1	1	594	1555	0.0016835	0.000643087	over	P54691	P54691	0.381994	0.814671	1
GO:0019629	propionate catabolic process, 2-methylcitrate cycle	P	1	1	594	1555	0.0016835	0.000643087	over	P74582	P74582	0.381994	0.814671	1
GO:0030253	protein secretion by the type I secretion system	P	1	1	594	1555	0.0016835	0.000643087	over	P74176	P74176	0.381994	0.814671	1
GO:0004075	biotin carboxylase activity	F	1	1	594	1555	0.0016835	0.000643087	over	Q55160	Q55160	0.381994	0.814671	1
GO:0034614	cellular response to reactive oxygen species	P	1	1	594	1555	0.0016835	0.000643087	over	P73911	P73911	0.381994	0.814671	1
GO:0090662	ATP hydrolysis coupled transmembrane transport	P	1	1	594	1555	0.0016835	0.000643087	over	P27182	P27182	0.381994	0.814671	1
GO:0036456	L-methionine-(S)-S-oxide reductase activity	F	1	1	594	1555	0.0016835	0.000643087	over	P72622	P72622	0.381994	0.814671	1
GO:0005743	mitochondrial inner membrane	C	1	1	594	1555	0.0016835	0.000643087	over	P17253	P17253	0.381994	0.814671	1
GO:0008124	4-alpha-hydroxytetrahydrobiopterin dehydratase activity	F	1	1	594	1555	0.0016835	0.000643087	over	P73790	P73790	0.381994	0.814671	1
GO:0097588	archaeal or bacterial-type flagellum-dependent cell motility	P	1	1	594	1555	0.0016835	0.000643087	over	Q55414	Q55414	0.381994	0.814671	1
GO:0003922	GMP synthase (glutamine-hydrolyzing) activity	F	1	1	594	1555	0.0016835	0.000643087	over	P49057	P49057	0.381994	0.814671	1
GO:0044455	mitochondrial membrane part	C	1	1	594	1555	0.0016835	0.000643087	over	P17253	P17253	0.381994	0.814671	1
GO:0030551	cyclic nucleotide binding	F	1	1	594	1555	0.0016835	0.000643087	over	P74428	P74428	0.381994	0.814671	1
GO:0008312	7S RNA binding	F	1	1	594	1555	0.0016835	0.000643087	over	P74214	P74214	0.381994	0.814671	1
GO:0103045	methione N-acyltransferase activity	F	1	1	594	1555	0.0016835	0.000643087	over	P74122	P74122	0.381994	0.814671	1
GO:0052654	L-leucine transaminase activity	F	1	1	594	1555	0.0016835	0.000643087	over	P54691	P54691	0.381994	0.814671	1
GO:2000145	regulation of cell motility	P	1	1	594	1555	0.0016835	0.000643087	over	Q55414	Q55414	0.381994	0.814671	1
GO:0004160	dihydroxy-acid dehydratase activity	F	1	1	594	1555	0.0016835	0.000643087	over	P74689	P74689	0.381994	0.814671	1
GO:0008113	peptide-methionine (S)-S-oxide reductase activity	F	1	1	594	1555	0.0016835	0.000643087	over	P72622	P72622	0.381994	0.814671	1
GO:0004750	ribulose-phosphate 3-epimerase activity	F	1	1	594	1555	0.0016835	0.000643087	over	P74061	P74061	0.381994	0.814671	1
GO:0006419	alanyl-tRNA aminoacylation	P	1	1	594	1555	0.0016835	0.000643087	over	P74423	P74423	0.381994	0.814671	1
GO:0004743	pyruvate kinase activity	F	1	1	594	1555	0.0016835	0.000643087	over	P73534	P73534	0.381994	0.814671	1
GO:0071973	bacterial-type flagellum-dependent cell motility	P	1	1	594	1555	0.0016835	0.000643087	over	Q55414	Q55414	0.381994	0.814671	1
GO:0004813	alanine-tRNA ligase activity	F	1	1	594	1555	0.0016835	0.000643087	over	P74423	P74423	0.381994	0.814671	1
GO:0006271	DNA strand elongation involved in DNA replication	P	1	1	594	1555	0.0016835	0.000643087	over	Q55801	Q55801	0.381994	0.814671	1
GO:0022616	DNA strand elongation	P	1	1	594	1555	0.0016835	0.000643087	over	Q55801	Q55801	0.381994	0.814671	1
GO:0098706	ferric iron import across cell outer membrane	P	1	1	594	1555	0.0016835	0.000643087	over	Q55687	Q55687	0.381994	0.814671	1
GO:0046943	carboxylic acid transmembrane transporter activity	F	1	1	594	1555	0.0016835	0.000643087	over	P73721	P73721	0.381994	0.814671	1
GO:0071770	DIM/DIP cell wall layer assembly	P	1	1	594	1555	0.0016835	0.000643087	over	P72897	P72897	0.381994	0.814671	1
GO:0071160	cyanophycin synthetase activity (L-aspartate-adding)	F	1	1	594	1555	0.0016835	0.000643087	over	P73833	P73833	0.381994	0.814671	1
GO:0033216	ferric iron import	P	1	1	594	1555	0.0016835	0.000643087	over	Q55687	Q55687	0.381994	0.814671	1
GO:0019520	aldonic acid metabolic process	P	1	1	594	1555	0.0016835	0.000643087	over	P52208	P52208	0.381994	0.814671	1
GO:0004349	glutamate 5-kinase activity	F	1	1	594	1555	0.0016835	0.000643087	over	P73071	P73071	0.381994	0.814671	1
GO:0004096	catalase activity	F	1	1	594	1555	0.0016835	0.000643087	over	P73911	P73911	0.381994	0.814671	1
GO:0006538	glutamate catabolic process	P	1	1	594	1555	0.0016835	0.000643087	over	P73043	P73043	0.381994	0.814671	1
GO:0004347	glucose-6-phosphate isomerase activity	F	1	1	594	1555	0.0016835	0.000643087	over	P52983	P52983	0.381994	0.814671	1
GO:0097708	intracellular vesicle	C	1	1	594	1555	0.0016835	0.000643087	over	Q55687	Q55687	0.381994	0.814671	1
GO:0071766	Actinobacterium-type cell wall biogenesis	P	1	1	594	1555	0.0016835	0.000643087	over	P72897	P72897	0.381994	0.814671	1
GO:0009583	detection of light stimulus	P	1	1	594	1555	0.0016835	0.000643087	over	P74102	P74102	0.381994	0.814671	1
GO:0016851	magnesium chelatase activity	F	1	1	594	1555	0.0016835	0.000643087	over	P51634	P51634	0.381994	0.814671	1
GO:0019543	propionate catabolic process	P	1	1	594	1555	0.0016835	0.000643087	over	P74582	P74582	0.381994	0.814671	1
GO:0000918	division septum site selection	P	1	1	594	1555	0.0016835	0.000643087	over	Q55899	Q55899	0.381994	0.814671	1
GO:0004084	branched-chain-amino-acid transaminase activity	F	1	1	594	1555	0.0016835	0.000643087	over	P54691	P54691	0.381994	0.814671	1
GO:0072512	trivalent inorganic cation transport	P	1	1	594	1555	0.0016835	0.000643087	over	Q55687	Q55687	0.381994	0.814671	1
GO:0032955	regulation of division septum assembly	P	1	1	594	1555	0.0016835	0.000643087	over	Q55899	Q55899	0.381994	0.814671	1
GO:0005753	mitochondrial proton-transporting ATP synthase complex	C	1	1	594	1555	0.0016835	0.000643087	over	P17253	P17253	0.381994	0.814671	1
GO:0004351	glutamate decarboxylase activity	F	1	1	594	1555	0.0016835	0.000643087	over	P73043	P73043	0.381994	0.814671	1
GO:0043775	cobyrinate a,c-diamide synthase activity	F	1	1	594	1555	0.0016835	0.000643087	over	P73002	P73002	0.381994	0.814671	1
GO:0003994	aconitate hydratase activity	F	1	1	594	1555	0.0016835	0.000643087	over	P74582	P74582	0.381994	0.814671	1
GO:0009581	detection of external stimulus	P	1	1	594	1555	0.0016835	0.000643087	over	P74102	P74102	0.381994	0.814671	1
GO:0048500	signal recognition particle	C	1	1	594	1555	0.0016835	0.000643087	over	P74214	P74214	0.381994	0.814671	1
GO:0004655	porphobilinogen synthase activity	F	1	1	594	1555	0.0016835	0.000643087	over	P77969	P77969	0.381994	0.814671	1
GO:0033362	lysine biosynthetic process via diaminopimelate, diaminopimelate-aminotransferase pathway	P	1	1	594	1555	0.0016835	0.000643087	over	Q55828	Q55828	0.381994	0.814671	1
GO:0005275	amine transmembrane transporter activity	F	1	1	594	1555	0.0016835	0.000643087	over	P73721	P73721	0.381994	0.814671	1
GO:0031090	organelle membrane	C	1	1	594	1555	0.0016835	0.000643087	over	P17253	P17253	0.381994	0.814671	1
GO:0016018	cyclosporin A binding	F	1	1	594	1555	0.0016835	0.000643087	over	P73789	P73789	0.381994	0.814671	1
GO:0016723	oxidoreductase activity, oxidizing metal ions, NAD or NADP as acceptor	F	1	1	594	1555	0.0016835	0.000643087	over	Q55687	Q55687	0.381994	0.814671	1
GO:0051247	positive regulation of protein metabolic process	P	1	1	594	1555	0.0016835	0.000643087	over	P48939	P48939	0.381994	0.814671	1
GO:0008955	peptidoglycan glycosyltransferase activity	F	1	1	594	1555	0.0016835	0.000643087	over	P74216	P74216	0.381994	0.814671	1
GO:0004818	glutamate-tRNA ligase activity	F	1	1	594	1555	0.0016835	0.000643087	over	Q55778	Q55778	0.381994	0.814671	1
GO:0009570	chloroplast stroma	C	1	1	594	1555	0.0016835	0.000643087	over	P73146	P73146	0.381994	0.814671	1
GO:0003979	UDP-glucose 6-dehydrogenase activity	F	1	1	594	1555	0.0016835	0.000643087	over	P72834	P72834	0.381994	0.814671	1
GO:0009090	homoserine biosynthetic process	P	1	1	594	1555	0.0016835	0.000643087	over	P74569	P74569	0.381994	0.814671	1
GO:0051270	regulation of cellular component movement	P	1	1	594	1555	0.0016835	0.000643087	over	Q55414	Q55414	0.381994	0.814671	1
GO:0004358	glutamate N-acetyltransferase activity	F	1	1	594	1555	0.0016835	0.000643087	over	P74122	P74122	0.381994	0.814671	1
GO:0042710	biofilm formation	P	1	1	594	1555	0.0016835	0.000643087	over	Q55414	Q55414	0.381994	0.814671	1
GO:0032879	regulation of localization	P	1	1	594	1555	0.0016835	0.000643087	over	Q55414	Q55414	0.381994	0.814671	1
GO:0008409	5'-3' exonuclease activity	F	1	1	594	1555	0.0016835	0.000643087	over	P54123	P54123	0.381994	0.814671	1
GO:0005740	mitochondrial envelope	C	1	1	594	1555	0.0016835	0.000643087	over	P17253	P17253	0.381994	0.814671	1
GO:0044242	cellular lipid catabolic process	P	1	1	594	1555	0.0016835	0.000643087	over	P74582	P74582	0.381994	0.814671	1
GO:0004731	purine-nucleoside phosphorylase activity	F	1	1	594	1555	0.0016835	0.000643087	over	P0DJF8	P0DJF8	0.381994	0.814671	1
GO:0010242	oxygen evolving activity	F	1	1	594	1555	0.0016835	0.000643087	over	P10549	P10549	0.381994	0.814671	1
GO:0070088	PHA granule	C	1	1	594	1555	0.0016835	0.000643087	over	P73545	P73545	0.381994	0.814671	1
GO:0008840	4-hydroxy-tetrahydrodipicolinate synthase	F	1	1	594	1555	0.0016835	0.000643087	over	Q55513	Q55513	0.381994	0.814671	1
GO:0010106	cellular response to iron ion starvation	P	1	1	594	1555	0.0016835	0.000643087	over	Q55274	Q55274	0.381994	0.814671	1
GO:1902021	regulation of bacterial-type flagellum-dependent cell motility	P	1	1	594	1555	0.0016835	0.000643087	over	Q55414	Q55414	0.381994	0.814671	1
GO:0033499	galactose catabolic process via UDP-galactose	P	1	1	594	1555	0.0016835	0.000643087	over	P73424	P73424	0.381994	0.814671	1
GO:0009496	plastoquinol--plastocyanin reductase activity	F	1	1	594	1555	0.0016835	0.000643087	over	P26290	P26290	0.381994	0.814671	1
GO:0031966	mitochondrial membrane	C	1	1	594	1555	0.0016835	0.000643087	over	P17253	P17253	0.381994	0.814671	1
GO:0090605	submerged biofilm formation	P	1	1	594	1555	0.0016835	0.000643087	over	Q55414	Q55414	0.381994	0.814671	1
GO:0097056	selenocysteinyl-tRNA(Sec) biosynthetic process	P	1	1	594	1555	0.0016835	0.000643087	over	P73201	P73201	0.381994	0.814671	1
GO:0006884	cell volume homeostasis	P	1	1	594	1555	0.0016835	0.000643087	over	P73553	P73553	0.381994	0.814671	1
GO:0051674	localization of cell	P	1	1	594	1555	0.0016835	0.000643087	over	Q55414	Q55414	0.381994	0.814671	1
GO:0019825	oxygen binding	F	1	1	594	1555	0.0016835	0.000643087	over	P73925	P73925	0.381994	0.814671	1
GO:0016841	ammonia-lyase activity	F	1	1	594	1555	0.0016835	0.000643087	over	P73375	P73375	0.381994	0.814671	1
GO:0043546	molybdopterin cofactor binding	F	1	1	594	1555	0.0016835	0.000643087	over	P73448	P73448	0.381994	0.814671	1
GO:0070301	cellular response to hydrogen peroxide	P	1	1	594	1555	0.0016835	0.000643087	over	P73911	P73911	0.381994	0.814671	1
GO:0019521	D-gluconate metabolic process	P	1	1	594	1555	0.0016835	0.000643087	over	P52208	P52208	0.381994	0.814671	1
GO:1902412	regulation of mitotic cytokinesis	P	1	1	594	1555	0.0016835	0.000643087	over	Q55899	Q55899	0.381994	0.814671	1
GO:0030256	type I protein secretion system complex	C	1	1	594	1555	0.0016835	0.000643087	over	P74176	P74176	0.381994	0.814671	1
GO:0001123	transcription initiation from bacterial-type RNA polymerase promoter	P	1	1	594	1555	0.0016835	0.000643087	over	P74565	P74565	0.381994	0.814671	1
GO:0030204	chondroitin sulfate metabolic process	P	1	1	594	1555	0.0016835	0.000643087	over	P72897	P72897	0.381994	0.814671	1
GO:0016260	selenocysteine biosynthetic process	P	1	1	594	1555	0.0016835	0.000643087	over	P73201	P73201	0.381994	0.814671	1
GO:0019333	denitrification pathway	P	1	1	594	1555	0.0016835	0.000643087	over	P73448	P73448	0.381994	0.814671	1
GO:0006273	lagging strand elongation	P	1	1	594	1555	0.0016835	0.000643087	over	Q55801	Q55801	0.381994	0.814671	1
GO:0033567	DNA replication, Okazaki fragment processing	P	1	1	594	1555	0.0016835	0.000643087	over	Q55801	Q55801	0.381994	0.814671	1
GO:0033744	L-methionine:thioredoxin-disulfide S-oxidoreductase activity	F	1	1	594	1555	0.0016835	0.000643087	over	P72622	P72622	0.381994	0.814671	1
GO:0030955	potassium ion binding	F	1	1	594	1555	0.0016835	0.000643087	over	P73534	P73534	0.381994	0.814671	1
GO:0005344	oxygen carrier activity	F	1	1	594	1555	0.0016835	0.000643087	over	P73925	P73925	0.381994	0.814671	1
GO:0052851	ferric-chelate reductase (NADPH) activity	F	1	1	594	1555	0.0016835	0.000643087	over	Q55687	Q55687	0.381994	0.814671	1
GO:0023014	signal transduction by protein phosphorylation	P	1	1	594	1555	0.0016835	0.000643087	over	Q55178	Q55178	0.381994	0.814671	1
GO:0031360	intrinsic component of thylakoid membrane	C	1	1	594	1555	0.0016835	0.000643087	over	P26287	P26287	0.381994	0.814671	1
GO:0008823	cupric reductase activity	F	1	1	594	1555	0.0016835	0.000643087	over	Q55687	Q55687	0.381994	0.814671	1
GO:0046051	UTP metabolic process	P	1	1	594	1555	0.0016835	0.000643087	over	P74494	P74494	0.381994	0.814671	1
GO:0000275	mitochondrial proton-transporting ATP synthase complex, catalytic core F(1)	C	1	1	594	1555	0.0016835	0.000643087	over	P17253	P17253	0.381994	0.814671	1
GO:0099131	ATP hydrolysis coupled ion transmembrane transport	P	1	1	594	1555	0.0016835	0.000643087	over	P27182	P27182	0.381994	0.814671	1
GO:0016618	hydroxypyruvate reductase activity	F	1	1	594	1555	0.0016835	0.000643087	over	P73990	P73990	0.381994	0.814671	1
GO:0008806	carboxymethylenebutenolidase activity	F	1	1	594	1555	0.0016835	0.000643087	over	P73163	P73163	0.381994	0.814671	1
GO:0045903	positive regulation of translational fidelity	P	1	1	594	1555	0.0016835	0.000643087	over	P48939	P48939	0.381994	0.814671	1
GO:0046819	protein secretion by the type V secretion system	P	1	1	594	1555	0.0016835	0.000643087	over	P74664	P74664	0.381994	0.814671	1
GO:0015991	ATP hydrolysis coupled proton transport	P	1	1	594	1555	0.0016835	0.000643087	over	P27182	P27182	0.381994	0.814671	1
GO:0016731	oxidoreductase activity, acting on iron-sulfur proteins as donors, NAD or NADP as acceptor	F	1	1	594	1555	0.0016835	0.000643087	over	Q55318	Q55318	0.381994	0.814671	1
GO:0004018	N6-(1,2-dicarboxyethyl)AMP AMP-lyase (fumarate-forming) activity	F	1	1	594	1555	0.0016835	0.000643087	over	P74384	P74384	0.381994	0.814671	1
GO:0042542	response to hydrogen peroxide	P	1	1	594	1555	0.0016835	0.000643087	over	P73911	P73911	0.381994	0.814671	1
GO:0006029	proteoglycan metabolic process	P	1	1	594	1555	0.0016835	0.000643087	over	P72897	P72897	0.381994	0.814671	1
GO:0019866	organelle inner membrane	C	1	1	594	1555	0.0016835	0.000643087	over	P17253	P17253	0.381994	0.814671	1
GO:0009882	blue light photoreceptor activity	F	1	1	594	1555	0.0016835	0.000643087	over	P74295	P74295	0.381994	0.814671	1
GO:0031263	amine-transporting ATPase activity	F	1	1	594	1555	0.0016835	0.000643087	over	P73721	P73721	0.381994	0.814671	1
GO:0000052	citrulline metabolic process	P	1	1	594	1555	0.0016835	0.000643087	over	Q55497	Q55497	0.381994	0.814671	1
GO:0071161	cyanophycin synthetase activity (L-arginine-adding)	F	1	1	594	1555	0.0016835	0.000643087	over	P73833	P73833	0.381994	0.814671	1
GO:0019566	arabinose metabolic process	P	1	1	594	1555	0.0016835	0.000643087	over	Q55841	Q55841	0.381994	0.814671	1
GO:0016853	isomerase activity	F	17	41	594	1555	0.0286195	0.0263666	over	Q55511,P73789,Q55118,P73037,P72704,P73810,P73077,P74561,P73424,P52983,P74027,P74061,Q55867,P74667,Q55498,Q55183,P74234	Q55511,P73789,Q55118,P73037,P72704,Q55780,P73810,Q55738,P73077,P77966,P74561,P73424,Q55869,P52983,P74643,P74027,Q55508,P74061,Q55766,Q59994,Q55867,P74488,P74667,Q55797,Q55578,P74665,P73599,P74589,P74152,Q55498,Q55665,P74497,P74507,Q55455,P74124,Q55850,P72585,Q55183,P74234,P73504,P74429	0.388244	0.826846	0.414634
GO:0009059	macromolecule biosynthetic process	P	67	170	594	1555	0.112795	0.109325	over	P73722,Q55499,P73012,P72834,P74565,P73306,P74456,P74395,Q55770,Q55877,P74027,P73297,P74177,Q55554,P74298,P74670,Q55414,P72819,P73312,P73308,P74226,P36236,P73318,P73315,P74267,P73305,P36237,P74410,P73299,P73014,P73319,P72851,Q55450,P73294,P23350,P74229,P48957,P48946,P73298,P73336,P73296,P73320,P36239,P48939,P73636,P73313,P73316,P48958,P72866,P74071,P73311,P73289,Q55004,P74413,P74423,Q55486,P52276,…	P73722,Q55499,Q55505,P73097,P73012,P73340,P74668,P73264,P72834,P74565,Q55397,P73306,P73317,P74456,P74395,P36265,Q55770,P72688,Q55877,P52415,P74521,P52981,P74027,P72623,Q55738,Q55418,P73407,P74352,P73297,P74177,P77965,P73334,P73666,Q59996,Q55525,Q55192,P73710,Q55758,Q6ZER5,P72781,Q6YRQ3,P74803,Q55540,P72681,Q55554,P73808,Q55588,Q6ZEG7,P72708,Q6ZEJ4,Q55919,Q6YRR2,P74514,P74298,P73168,P74670,Q55414,…	0.395193	0.840473	0.394118
GO:0048037	cofactor binding	F	53	134	594	1555	0.0892256	0.0861736	over	P27319,Q55660,P73129,P73195,P05429,Q55274,P09193,P09192,P29254,P29255,Q55013,P73925,P72849,P09190,P09191,P26287,Q57038,Q55366,P73509,P73911,P74133,Q55828,P73807,P73546,P73043,P73375,P73918,P73448,P74338,Q55429,P52208,P73411,Q55512,P73424,P73821,P73990,P72834,P74283,P73947,P27320,P26290,P74558,P73355,P73388,P73056,P74596,P55037,P32422,Q55389,Q55894,P74689,P74582,P74295	P20804,P27319,Q55660,P74211,P23353,P74024,Q55393,P73129,P73195,P05429,Q55274,P09193,P09192,P16033,P29254,P29255,Q55013,P73925,P72849,P09190,P46445,P09191,P26287,Q57038,Q55366,P73509,P73911,P72854,P74133,Q55828,Q55665,P73410,P73807,P74668,Q55679,P73546,P52056,P74193,P77962,Q55128,P73264,P73133,P72662,P73511,Q55793,Q55407,P73043,P73375,Q6ZEP4,P73918,P73067,Q55139,P73448,P74771,P74338,P74069,P26525,…	0.401384	0.852453	0.395522
GO:0019439	aromatic compound catabolic process	P	11	26	594	1555	0.0185185	0.0167203	over	P52983,Q55664,P74309,P73534,P72938,P72659,P72849,P74133,P72939,Q55910,Q55801	P74421,P80505,P77972,P52983,Q55664,P74309,Q59994,P72740,P73534,P49433,Q55855,P74507,Q55162,P72938,P72659,P74665,P72849,P74133,P74432,P72939,Q55910,P73618,P74368,P74008,Q55801,P72830	0.403061	0.853639	0.423077
GO:1901361	organic cyclic compound catabolic process	P	11	26	594	1555	0.0185185	0.0167203	over	P52983,Q55664,P74309,P73534,P72938,P72659,P72849,P74133,P72939,Q55910,Q55801	P74421,P80505,P77972,P52983,Q55664,P74309,Q59994,P72740,P73534,P49433,Q55855,P74507,Q55162,P72938,P72659,P74665,P72849,P74133,P74432,P72939,Q55910,P73618,P74368,P74008,Q55801,P72830	0.403061	0.853639	0.423077
GO:0045333	cellular respiration	P	7	16	594	1555	0.0117845	0.0102894	over	P74582,Q55013,Q57038,P73195,P73735,P74044,Q55429	P80046,Q55383,Q59977,P72927,P74286,P74582,P74299,Q55013,Q57038,P19050,P26522,P73195,P73735,P74044,P26524,Q55429	0.41322	0.862053	0.4375
GO:0043021	ribonucleoprotein complex binding	F	5	11	594	1555	0.00841751	0.00707395	over	P73930,Q55511,P74518,P73301,P74456	P73930,P72874,Q55511,P74518,P73886,P74707,P73301,P74035,P74456,P73658,Q55625	0.417498	0.862053	0.454545
GO:0015994	chlorophyll metabolic process	P	5	11	594	1555	0.00841751	0.00707395	over	P73660,Q59987,P73480,P51634,P72584	P74504,P73660,Q59987,Q55665,P73480,P72848,P51634,Q55087,P72584,Q55467,Q55607	0.417498	0.862053	0.454545
GO:0009536	plastid	C	5	11	594	1555	0.00841751	0.00707395	over	P26287,P17253,P73437,Q55700,P73146	P72753,P26287,P77960,P74707,P17253,P73437,P72991,Q55700,P16033,P73179,P73146	0.417498	0.862053	0.454545
GO:1990204	oxidoreductase complex	C	5	11	594	1555	0.00841751	0.00707395	over	P73560,P10549,Q55356,Q55332,P73731	P73560,P73033,P10549,P73048,Q55356,Q55332,P73952,P73731,P19050,P26524,P26522	0.417498	0.862053	0.454545
GO:0044877	protein-containing complex binding	F	5	11	594	1555	0.00841751	0.00707395	over	P73930,Q55511,P74518,P73301,P74456	P73930,P72874,Q55511,P74518,P73886,P74707,P73301,P74035,P74456,P73658,Q55625	0.417498	0.862053	0.454545
GO:0009507	chloroplast	C	5	11	594	1555	0.00841751	0.00707395	over	P17253,P73437,Q55700,P73146,P26287	P17253,P73437,P72991,Q55700,P16033,P73179,P73146,P72753,P26287,P77960,P74707	0.417498	0.862053	0.454545
GO:0009082	branched-chain amino acid biosynthetic process	P	5	11	594	1555	0.00841751	0.00707395	over	P54691,P74689,Q55512,P73375,P74207	Q55141,P29107,P54691,P74689,Q55512,P52986,P73375,P73960,P48576,P74207,P54384	0.417498	0.862053	0.454545
GO:0015995	chlorophyll biosynthetic process	P	5	11	594	1555	0.00841751	0.00707395	over	P72584,P73660,Q59987,P73480,P51634	P72584,Q55467,Q55607,P74504,P73660,Q59987,Q55665,P73480,P72848,P51634,Q55087	0.417498	0.862053	0.454545
GO:0016668	oxidoreductase activity, acting on a sulfur group of donors, NAD(P) as acceptor	F	3	6	594	1555	0.00505051	0.00385852	over	P73492,P52231,P52232	P72740,P73492,P74593,P52231,P73263,P52232	0.418324	0.862053	0.5
GO:0009991	response to extracellular stimulus	P	3	6	594	1555	0.00505051	0.00385852	over	P73722,P74737,Q55274	P73722,P74737,P72894,P73412,Q55274,P72810	0.418324	0.862053	0.5
GO:0016857	racemase and epimerase activity, acting on carbohydrates and derivatives	F	3	6	594	1555	0.00505051	0.00385852	over	P73424,P74061,Q55867	P73424,P74061,Q55867,P74488,P74124,P73599	0.418324	0.862053	0.5
GO:0009535	chloroplast thylakoid membrane	C	3	6	594	1555	0.00505051	0.00385852	over	P17253,P73437,Q55700	P17253,P73437,P72991,Q55700,P16033,P73179	0.418324	0.862053	0.5
GO:0031984	organelle subcompartment	C	3	6	594	1555	0.00505051	0.00385852	over	P17253,P73437,Q55700	P17253,P73437,P72991,Q55700,P16033,P73179	0.418324	0.862053	0.5
GO:0042274	ribosomal small subunit biogenesis	P	3	6	594	1555	0.00505051	0.00385852	over	P74229,P73298,P73316	P74229,P73298,P73316,P73293,Q55625,P74035	0.418324	0.862053	0.5
GO:0030001	metal ion transport	P	3	6	594	1555	0.00505051	0.00385852	over	P73287,Q55687,P73213	Q55496,P24602,P73287,Q55687,P74393,P73213	0.418324	0.862053	0.5
GO:0031976	plastid thylakoid	C	3	6	594	1555	0.00505051	0.00385852	over	P17253,P73437,Q55700	P17253,P73437,P72991,Q55700,P16033,P73179	0.418324	0.862053	0.5
GO:0009534	chloroplast thylakoid	C	3	6	594	1555	0.00505051	0.00385852	over	P17253,P73437,Q55700	P17253,P73437,P72991,Q55700,P16033,P73179	0.418324	0.862053	0.5
GO:0055035	plastid thylakoid membrane	C	3	6	594	1555	0.00505051	0.00385852	over	P17253,P73437,Q55700	P17253,P73437,P72991,Q55700,P16033,P73179	0.418324	0.862053	0.5
GO:0006566	threonine metabolic process	P	3	6	594	1555	0.00505051	0.00385852	over	P73375,Q55512,P74569	P73375,Q55512,P74193,P73646,P52986,P74569	0.418324	0.862053	0.5
GO:0006163	purine nucleotide metabolic process	P	21	52	594	1555	0.0353535	0.0334405	over	P52983,Q55664,P74309,P73534,P49057,P74494,P73853,Q55498,P74384,P74232,P17253,P27180,P26533,P27183,P27181,P27182,P74044,Q55429,P72641,P74638,Q55160	P74490,P74421,P80505,P77972,P52983,Q55664,P74309,Q59994,P72740,P73534,P49433,Q55855,P74507,P74286,Q55848,Q55422,P49057,P74494,P73853,P73471,Q55498,P74741,Q55843,P74384,P74232,Q55172,P72644,Q55336,P17253,Q55435,P72810,P27180,P26527,P26533,P27183,P27181,P27179,P27182,Q55404,Q55371,P74044,P26524,Q55429,P27178,P73290,P73302,P72641,P73935,Q55507,P72830,P74638,Q55160	0.422764	0.870028	0.403846
GO:0034645	cellular macromolecule biosynthetic process	P	65	166	594	1555	0.109428	0.106752	over	P73722,Q55499,P73012,P74565,P73306,P74456,P74395,Q55770,Q55877,P74027,P73297,P74177,Q55554,P74298,P74670,Q55414,P72819,P73312,P73308,P74226,P36236,P73318,P73315,P74267,P73305,P36237,P74410,P73299,P73014,P73319,P72851,Q55450,P73294,P23350,P74229,P48957,P48946,P73298,P73336,P73296,P73320,P36239,P48939,P73636,P73313,P73316,P48958,P72866,P74071,P73311,P73289,Q55004,P74413,P74423,Q55486,P52276,Q55778,…	P73722,Q55499,Q55505,P73097,P73012,P73340,P74565,Q55397,P73306,P73317,P74456,P74395,P36265,Q55770,P72688,Q55877,P52415,P74521,P52981,P74027,P72623,Q55738,Q55418,P73407,P74352,P73297,P74177,P77965,P73334,P73666,Q59996,Q55525,Q55192,P73710,Q55758,Q6ZER5,P72781,Q6YRQ3,P74803,Q55540,P72681,Q55554,P73808,Q55588,Q6ZEG7,P72708,Q6ZEJ4,Q55919,Q6YRR2,P74514,P74298,P73168,P74670,Q55414,P72943,Q55750,Q55693,…	0.425022	0.873497	0.391566
GO:0009168	purine ribonucleoside monophosphate biosynthetic process	P	15	37	594	1555	0.0252525	0.0237942	over	P52983,Q55664,P74309,P73534,P49057,Q55498,P74384,P74232,P17253,P27180,P26533,P27183,P27181,P27182,P72641	P74421,P80505,P77972,P52983,Q55664,P74309,Q59994,P72740,P73534,P49433,Q55855,P74507,P49057,P73471,Q55498,P74741,Q55843,P74384,P74232,Q55172,P72644,Q55422,Q55336,P17253,P27180,P26527,P26533,P27183,P27181,P27179,P27182,P27178,P73290,P73302,P72641,P73935,P72830	0.445154	0.912416	0.405405
GO:0009127	purine nucleoside monophosphate biosynthetic process	P	15	37	594	1555	0.0252525	0.0237942	over	P52983,Q55664,P74309,P73534,P49057,Q55498,P74384,P74232,P17253,P27180,P26533,P27183,P27181,P27182,P72641	P74421,P80505,P77972,P52983,Q55664,P74309,Q59994,P72740,P73534,P49433,Q55855,P74507,P49057,P73471,Q55498,P74741,Q55843,P74384,P74232,Q55172,P72644,Q55422,Q55336,P17253,P27180,P26527,P26533,P27183,P27181,P27179,P27182,P27178,P73290,P73302,P72641,P73935,P72830	0.445154	0.912416	0.405405
GO:0006508	proteolysis	P	8	19	594	1555	0.013468	0.0122186	over	P74467,P54416,P74466,Q59993,P73437,Q55700,P74571,Q55701	P73157,P74467,P54416,P74466,Q59993,Q55418,P77966,P73529,P73437,P72991,Q55700,P73634,P74571,P73179,P73407,Q55137,Q55701,P73579,P73605	0.447138	0.915254	0.421053
GO:0043169	cation binding	F	78	201	594	1555	0.131313	0.12926	over	P80507,P72659,Q55557,Q55801,P72871,P73534,P29254,P73918,P29255,Q55187,P74027,P72931,P72797,P74647,P73019,P32422,Q55835,P72827,P74494,P73600,P27320,P73925,P72849,P77968,P26290,Q55389,P74061,Q55554,Q55366,P09193,P74100,P73056,P73509,P74689,P73833,P72786,P73911,P74232,P74571,P73997,P73810,P74582,P74133,Q55160,P73448,P55037,Q55013,P72602,P09190,P72609,P72599,P09191,P74558,P26287,Q57038,Q55980,P09192,…	P72753,P73849,P80507,P29107,P77972,P54205,P72796,P72659,Q55557,P73960,Q55801,P74643,P72871,Q55574,P80046,P73534,P74296,P29254,P73617,P73918,P29255,P74324,Q6ZEJ5,Q55469,Q55187,P73443,Q55848,P72644,P74027,P72965,P73290,P72931,Q55336,P74299,P73067,P72797,P73048,P73952,P74647,P73019,Q55583,Q6ZEX5,P73089,P73817,P74649,P73139,P32422,Q05971,Q55835,P72827,P74494,P73600,P27320,P73925,P74305,P72849,P74016,…	0.453685	0.927413	0.38806
GO:0003676	nucleic acid binding	F	64	165	594	1555	0.107744	0.106109	over	P73308,P74226,P36236,P73299,P74229,P73313,Q55667,Q55187,Q55778,P74423,P73722,P74426,P73488,P73418,P73297,Q55622,P74565,P72947,P73104,P74177,Q55554,P72938,P73123,P74298,P73810,P74670,P73186,P73077,P74737,Q55499,Q55765,P74395,P72659,P54123,P73071,P72914,P73294,P74582,P73301,P74413,P74070,P73305,P73289,P74214,P73318,P73315,P36237,P73319,P48957,P73306,P73320,P48939,P73316,P72866,P73311,Q55367,P73298,…	P73308,P74226,P36236,P73299,P74229,P73313,P74144,Q55667,P74230,P74296,Q55806,Q55187,P73443,Q55778,P73505,P74423,P73722,P74426,Q55432,P74171,P73057,P73488,P74352,P73418,P73297,P74314,P72781,Q6ZEG4,Q6ZE84,Q55622,P73360,P74565,P72947,Q6YRQ3,Q6ZE64,P72616,Q55540,P73104,P74177,Q55554,Q55588,P72708,P72938,Q6ZEG0,Q55605,P73666,P73123,P77965,P73334,Q6ZEE9,Q55919,Q59996,P74514,P74298,Q55525,P33779,P74533,…	0.466119	0.930438	0.387879
GO:0016829	lyase activity	F	26	66	594	1555	0.043771	0.0424437	over	P73997,P74207,P74582,P74384,Q55136,P74689,Q55664,P74309,P73043,P72786,P77969,P73375,Q59992,P73790,Q55367,Q55513,Q55894,P74690,Q55557,P54206,Q55544,P72652,P73638,P73747,Q55805,P72807	P73997,P74207,P54384,Q55798,P74582,P74384,P20170,P74130,P73257,Q55382,Q55136,Q54735,P23353,P73618,P74342,P74689,P54225,Q55664,P74309,P73043,Q55508,Q55595,P72786,P73761,P77972,P77969,P73375,P74193,P77960,Q59992,P54224,P73790,P72586,P73848,P73426,P72861,P72587,Q55367,Q55513,P74299,Q55688,Q55894,Q55517,P74690,P72864,Q55557,P73585,P54206,P54205,P73849,P73410,P72662,Q55544,P72652,P73092,P73638,P73747,…	0.466563	0.930438	0.393939
GO:0005829	cytosol	C	67	173	594	1555	0.112795	0.111254	over	P73312,P73308,P36236,P73318,P73315,P74267,P73305,P36237,P72851,P73294,P23350,P48957,P73306,P73296,P36239,P73313,P73289,P74229,P48946,P73298,P73636,P74518,P73316,P72866,P74071,P73311,P74207,P73824,P74456,P73418,Q55564,P73299,P73348,P22358,P52232,P72648,P77968,P52983,P72659,P74250,P54691,P74717,P74344,P77969,P72871,P74061,Q55894,P73104,P73990,P73424,P73534,P73301,P74737,P73911,P74753,P74667,P49057,…	P77972,P23349,P73312,P73308,P36236,P73318,P73315,P73309,P42352,P74267,P73305,P36237,P72851,P73294,P23350,P48957,P73306,P73296,P36239,P73313,P48959,P73289,P73304,P73293,P74229,P48946,P73307,P73298,P73636,P73314,P74518,P73316,P72866,P74071,P73311,P72830,P74207,Q05972,P22034,P73057,P73824,Q55141,P74456,P73418,Q55766,Q55564,P73299,P72874,P74421,P73348,P36265,P52761,P73263,P22358,P73471,P74314,P52232,…	0.470529	0.930438	0.387283
GO:0006260	DNA replication	P	4	9	594	1555	0.00673401	0.00578778	over	Q55801,P73722,Q55499,P73012	Q55738,Q55418,Q55801,P73722,Q55499,Q55505,P73097,P73012,P73340	0.472012	0.930438	0.444444
GO:0046128	purine ribonucleoside metabolic process	P	4	9	594	1555	0.00673401	0.00578778	over	P0DJF8,P49057,P74494,P73853	P73935,P0DJF8,P49057,P74494,P73853,P72810,P74497,P74008,Q55371	0.472012	0.930438	0.444444
GO:0042168	heme metabolic process	P	4	9	594	1555	0.00673401	0.00578778	over	P73660,P77969,P72849,P74133	P73660,P77969,Q55665,P54224,P72848,P54225,P74096,P72849,P74133	0.472012	0.930438	0.444444
GO:0006739	NADP metabolic process	P	4	9	594	1555	0.00673401	0.00578778	over	P72797,P52208,P73411,P74061	P72797,P52208,P73282,P73411,P73496,P74430,P74618,Q55766,P74061	0.472012	0.930438	0.444444
GO:1901566	organonitrogen compound biosynthetic process	P	99	257	594	1555	0.166667	0.165273	over	P74561,P73807,Q55805,Q59992,P73306,P74456,P52983,Q55664,P74309,P73534,P0DJF8,P49057,P74494,P73853,Q55498,P74384,P74232,P73312,P73308,P74226,P36236,P73318,P73315,P74267,P73305,P36237,P74410,P73299,P73014,P73319,P72851,Q55450,P73294,P23350,P74229,P48957,P48946,P73298,P73336,P73296,P73320,P36239,P48939,P73636,P73313,P73316,P48958,P72866,P74071,P73311,P73289,Q55004,P74413,P74423,Q55486,P52276,Q55778,…	P77973,P74561,P73807,P74755,P73058,Q55805,P74106,P74592,P77960,Q59992,P73617,Q55508,P20170,P74130,Q55397,P73306,P73317,P74456,P74490,P74421,P80505,P77972,P52983,Q55664,P74309,Q59994,P72740,P73534,P49433,Q55855,P74507,Q55848,Q55422,P73935,P0DJF8,P49057,P74494,P73853,P73471,Q55498,P74741,Q55843,P74384,P74232,Q55172,P72644,Q55336,P73761,P74587,P72753,P74457,P73053,P74208,P23349,Q55385,P73312,P73308,…	0.480169	0.930438	0.385214
GO:0008152	metabolic process	P	237	618	594	1555	0.39899	0.397428	over	P73722,Q55499,P73012,P74561,P73807,Q55805,Q59992,P72834,P73298,P36236,P74565,P73306,P74456,P74395,Q55770,Q55877,P73560,P73597,P72797,P74234,P74690,P74629,Q55183,P74027,P73546,P73411,P52983,Q55664,P74309,P73534,P52208,P74582,Q54714,Q01952,P72870,Q54715,Q01951,P74551,Q55332,Q55544,Q55389,Q55687,P73129,Q55846,Q55013,Q57038,P74494,P0DJF8,P49057,P73853,Q55498,P74384,P74232,P73810,P73077,P74737,P72938,…	P77973,P73722,Q55499,Q55505,P73097,P73012,P73340,P72940,P74241,Q55507,P74561,P73807,P74755,P73058,Q55805,P74106,P74592,P77960,Q59992,P73617,Q55508,P20170,P74130,P74668,P73264,P72834,Q55578,P73293,P73298,P36236,Q55750,P74565,Q55397,P74555,Q55850,P73306,P73317,P74456,P74415,P74395,P36265,Q55770,P72688,Q55877,P53579,P73560,P54261,P73597,P72797,P74618,P74643,Q55517,Q55797,Q55383,P73599,Q59977,P74234,…	0.481455	0.930438	0.383495
GO:0072521	purine-containing compound metabolic process	P	22	56	594	1555	0.037037	0.0360129	over	P52983,Q55664,P74309,P73534,P74494,P0DJF8,P49057,P73853,Q55498,P74384,P74232,P17253,P27180,P26533,P27183,P27181,P27182,P74044,Q55429,P72641,P74638,Q55160	P74490,P74421,P80505,P77972,P52983,Q55664,P74309,Q59994,P72740,P73534,P49433,Q55855,P74507,P74286,P74494,Q55162,Q55848,Q55422,P73935,P0DJF8,P49057,P73853,P73471,Q55498,P74741,Q55843,P74384,P74232,Q55172,P72644,Q55336,P17253,Q55435,P72810,P27180,P26527,P26533,P27183,P27181,P27179,P27182,P74497,Q55404,P74008,Q55371,P74044,P26524,Q55429,P27178,P73290,P73302,P72641,Q55507,P72830,P74638,Q55160	0.483803	0.930438	0.392857
GO:0019740	nitrogen utilization	P	2	4	594	1555	0.003367	0.00257235	over	Q55247,P55037	Q55247,P55038,P55037,P77961	0.493553	0.930438	0.5
GO:0016774	phosphotransferase activity, carboxyl group as acceptor	F	2	4	594	1555	0.003367	0.00257235	over	P74569,P73071	P73326,P74569,P73071,P74421	0.493553	0.930438	0.5
GO:0003690	double-stranded DNA binding	F	2	4	594	1555	0.003367	0.00257235	over	P73722,P74426	P73722,P74426,Q55432,P74171	0.493553	0.930438	0.5
GO:0046173	polyol biosynthetic process	P	2	4	594	1555	0.003367	0.00257235	over	P73790,Q55759	P73790,Q55759,Q55798,P74258	0.493553	0.930438	0.5
GO:0008094	DNA-dependent ATPase activity	F	2	4	594	1555	0.003367	0.00257235	over	P73077,P74737	Q55738,P73077,P77966,P74737	0.493553	0.930438	0.5
GO:1901681	sulfur compound binding	F	2	4	594	1555	0.003367	0.00257235	over	P74216,P73918	P74216,P73918,P73067,Q55139	0.493553	0.930438	0.5
GO:0006591	ornithine metabolic process	P	2	4	594	1555	0.003367	0.00257235	over	P74122,Q55497	P74122,Q55497,P73257,P73326	0.493553	0.930438	0.5
GO:0009086	methionine biosynthetic process	P	2	4	594	1555	0.003367	0.00257235	over	P0DJF8,Q55512	P74497,P0DJF8,Q55512,P52986	0.493553	0.930438	0.5
GO:0050790	regulation of catalytic activity	P	2	4	594	1555	0.003367	0.00257235	over	Q55499,P73124	Q55499,P73145,P73124,P72975	0.493553	0.930438	0.5
GO:0043155	negative regulation of photosynthesis, light reaction	P	2	4	594	1555	0.003367	0.00257235	over	P73437,Q55700	P73437,P72991,Q55700,P73179	0.493553	0.930438	0.5
GO:0006561	proline biosynthetic process	P	2	4	594	1555	0.003367	0.00257235	over	P74572,P73071	P74572,Q55167,P73071,P54902	0.493553	0.930438	0.5
GO:0019320	hexose catabolic process	P	2	4	594	1555	0.003367	0.00257235	over	P73424,P74027	P74507,P72830,P73424,P74027	0.493553	0.930438	0.5
GO:0051173	positive regulation of nitrogen compound metabolic process	P	2	4	594	1555	0.003367	0.00257235	over	P73722,P48939	P73722,P74171,P48939,P74421	0.493553	0.930438	0.5
GO:0006560	proline metabolic process	P	2	4	594	1555	0.003367	0.00257235	over	P73071,P74572	P73071,P74572,Q55167,P54902	0.493553	0.930438	0.5
GO:0042743	hydrogen peroxide metabolic process	P	2	4	594	1555	0.003367	0.00257235	over	P73348,P73911	P73348,P73728,Q55624,P73911	0.493553	0.930438	0.5
GO:0072593	reactive oxygen species metabolic process	P	2	4	594	1555	0.003367	0.00257235	over	P73348,P73911	P73348,P73728,Q55624,P73911	0.493553	0.930438	0.5
GO:0044183	protein binding involved in protein folding	F	2	4	594	1555	0.003367	0.00257235	over	P22358,Q55511	P22358,Q55511,Q55154,P73098	0.493553	0.930438	0.5
GO:0051253	negative regulation of RNA metabolic process	P	2	4	594	1555	0.003367	0.00257235	over	P73722,Q55622	P73722,Q55432,Q55622,P74739	0.493553	0.930438	0.5
GO:0048518	positive regulation of biological process	P	2	4	594	1555	0.003367	0.00257235	over	P73722,P48939	P73722,P74171,P48939,P74421	0.493553	0.930438	0.5
GO:0043101	purine-containing compound salvage	P	2	4	594	1555	0.003367	0.00257235	over	P0DJF8,P72641	P73935,P0DJF8,P73302,P72641	0.493553	0.930438	0.5
GO:0009941	chloroplast envelope	C	2	4	594	1555	0.003367	0.00257235	over	P73437,Q55700	P73437,P72991,Q55700,P73179	0.493553	0.930438	0.5
GO:0031325	positive regulation of cellular metabolic process	P	2	4	594	1555	0.003367	0.00257235	over	P73722,P48939	P73722,P74171,P48939,P74421	0.493553	0.930438	0.5
GO:0046165	alcohol biosynthetic process	P	2	4	594	1555	0.003367	0.00257235	over	P73790,Q55759	P73790,Q55759,Q55798,P74258	0.493553	0.930438	0.5
GO:0045892	negative regulation of transcription, DNA-templated	P	2	4	594	1555	0.003367	0.00257235	over	P73722,Q55622	P73722,Q55432,Q55622,P74739	0.493553	0.930438	0.5
GO:0000976	transcription regulatory region sequence-specific DNA binding	F	2	4	594	1555	0.003367	0.00257235	over	P73722,P74426	P73722,P74426,Q55432,P74171	0.493553	0.930438	0.5
GO:0065009	regulation of molecular function	P	2	4	594	1555	0.003367	0.00257235	over	Q55499,P73124	Q55499,P73145,P73124,P72975	0.493553	0.930438	0.5
GO:0009644	response to high light intensity	P	2	4	594	1555	0.003367	0.00257235	over	P73437,Q55700	P73437,P72991,Q55700,P73179	0.493553	0.930438	0.5
GO:0016597	amino acid binding	F	2	4	594	1555	0.003367	0.00257235	over	Q55497,P74423	P73326,P77962,Q55497,P74423	0.493553	0.930438	0.5
GO:0042744	hydrogen peroxide catabolic process	P	2	4	594	1555	0.003367	0.00257235	over	P73348,P73911	P73348,P73728,Q55624,P73911	0.493553	0.930438	0.5
GO:0048522	positive regulation of cellular process	P	2	4	594	1555	0.003367	0.00257235	over	P73722,P48939	P73722,P74171,P48939,P74421	0.493553	0.930438	0.5
GO:0055129	L-proline biosynthetic process	P	2	4	594	1555	0.003367	0.00257235	over	P74572,P73071	P74572,Q55167,P73071,P54902	0.493553	0.930438	0.5
GO:0017006	protein-tetrapyrrole linkage	P	2	4	594	1555	0.003367	0.00257235	over	P73747,Q55013	P73092,P73747,P74371,Q55013	0.493553	0.930438	0.5
GO:0010205	photoinhibition	P	2	4	594	1555	0.003367	0.00257235	over	P73437,Q55700	P73437,P72991,Q55700,P73179	0.493553	0.930438	0.5
GO:0009893	positive regulation of metabolic process	P	2	4	594	1555	0.003367	0.00257235	over	P73722,P48939	P73722,P74171,P48939,P74421	0.493553	0.930438	0.5
GO:0009526	plastid envelope	C	2	4	594	1555	0.003367	0.00257235	over	P73437,Q55700	P73437,P72991,Q55700,P73179	0.493553	0.930438	0.5
GO:1990837	sequence-specific double-stranded DNA binding	F	2	4	594	1555	0.003367	0.00257235	over	P73722,P74426	P73722,P74426,Q55432,P74171	0.493553	0.930438	0.5
GO:0006119	oxidative phosphorylation	P	2	4	594	1555	0.003367	0.00257235	over	P74044,Q55429	P74044,P26524,Q55429,P74421	0.493553	0.930438	0.5
GO:0042559	pteridine-containing compound biosynthetic process	P	2	4	594	1555	0.003367	0.00257235	over	P73790,Q55759	P73790,Q55759,Q55798,P74342	0.493553	0.930438	0.5
GO:1902679	negative regulation of RNA biosynthetic process	P	2	4	594	1555	0.003367	0.00257235	over	P73722,Q55622	P73722,Q55432,Q55622,P74739	0.493553	0.930438	0.5
GO:0009099	valine biosynthetic process	P	2	4	594	1555	0.003367	0.00257235	over	P54691,P74689	Q55141,P29107,P54691,P74689	0.493553	0.930438	0.5
GO:0003916	DNA topoisomerase activity	F	2	4	594	1555	0.003367	0.00257235	over	P73810,P73077	P73810,Q55738,P73077,P77966	0.493553	0.930438	0.5
GO:0001130	bacterial-type RNA polymerase transcription factor activity, sequence-specific DNA binding	F	2	4	594	1555	0.003367	0.00257235	over	P73722,P74426	P73722,P74171,P74426,Q55432	0.493553	0.930438	0.5
GO:0002181	cytoplasmic translation	P	2	4	594	1555	0.003367	0.00257235	over	P74456,P73306	Q55397,P74456,P73306,P73317	0.493553	0.930438	0.5
GO:0010304	PSII associated light-harvesting complex II catabolic process	P	2	4	594	1555	0.003367	0.00257235	over	P73437,Q55700	P73437,P72991,Q55700,P73179	0.493553	0.930438	0.5
GO:0071616	acyl-CoA biosynthetic process	P	2	4	594	1555	0.003367	0.00257235	over	P74638,Q55160	P74490,Q55404,P74638,Q55160	0.493553	0.930438	0.5
GO:0009432	SOS response	P	2	4	594	1555	0.003367	0.00257235	over	P73722,P74737	P73722,P74737,P72894,P73412	0.493553	0.930438	0.5
GO:1903507	negative regulation of nucleic acid-templated transcription	P	2	4	594	1555	0.003367	0.00257235	over	P73722,Q55622	P73722,Q55432,Q55622,P74739	0.493553	0.930438	0.5
GO:0006265	DNA topological change	P	2	4	594	1555	0.003367	0.00257235	over	P73810,P73077	P73810,Q55738,P73077,P77966	0.493553	0.930438	0.5
GO:0008199	ferric iron binding	F	2	4	594	1555	0.003367	0.00257235	over	P73321,P73287	P24602,P73321,P73287,P73323	0.493553	0.930438	0.5
GO:0009642	response to light intensity	P	2	4	594	1555	0.003367	0.00257235	over	P73437,Q55700	P73437,P72991,Q55700,P73179	0.493553	0.930438	0.5
GO:0008289	lipid binding	F	2	4	594	1555	0.003367	0.00257235	over	Q55627,P27182	Q55627,Q57310,P73407,P27182	0.493553	0.930438	0.5
GO:0035384	thioester biosynthetic process	P	2	4	594	1555	0.003367	0.00257235	over	P74638,Q55160	P74490,Q55404,P74638,Q55160	0.493553	0.930438	0.5
GO:0045934	negative regulation of nucleobase-containing compound metabolic process	P	2	4	594	1555	0.003367	0.00257235	over	P73722,Q55622	P73722,Q55432,Q55622,P74739	0.493553	0.930438	0.5
GO:0004175	endopeptidase activity	F	10	25	594	1555	0.016835	0.0160772	over	P73722,P74467,P54416,P74466,Q59993,P74698,P73437,P74114,Q55700,P74571	P73722,P72780,P74467,P54416,P74466,Q59993,P74698,P73157,Q55477,P73940,P73354,P73407,P74305,P73437,P72991,P74114,Q55700,P73529,P73559,P74571,P74509,P73179,Q55142,P73458,P75023	0.501802	0.944823	0.4
GO:0009628	response to abiotic stimulus	P	5	12	594	1555	0.00841751	0.00771704	over	P74361,P73437,Q55700,P74102,P22358	P74258,P74361,P74702,Q55505,P73437,P72991,Q55700,P73179,P74102,P22358,Q55154,P73098	0.510263	0.955769	0.416667
GO:0009081	branched-chain amino acid metabolic process	P	5	12	594	1555	0.00841751	0.00771704	over	P74689,P54691,Q55512,P73375,P74207	P29107,P74689,Q55141,P54691,Q55512,P52986,P73375,P73960,P48576,P74207,P54384,Q55074	0.510263	0.955769	0.416667
GO:0006779	porphyrin-containing compound biosynthetic process	P	6	15	594	1555	0.010101	0.0096463	over	P73660,P77969,Q59987,P73480,P51634,P72584	P73660,P77969,Q55665,P54224,P72848,P54225,P74096,P74504,Q59987,P73480,P51634,Q55087,P72584,Q55467,Q55607	0.540246	0.955769	0.4
GO:0005996	monosaccharide metabolic process	P	6	15	594	1555	0.010101	0.0096463	over	P73411,P74027,P52983,P74061,P73424,Q55841	P74324,P80505,P73411,P49433,P74027,P74507,P72830,Q55766,P74421,P73922,P52983,Q59994,P74061,P73424,Q55841	0.540246	0.955769	0.4
GO:0046983	protein dimerization activity	F	3	7	594	1555	0.00505051	0.00450161	over	P73297,Q55512,Q55510	Q59978,P72848,P73832,P73297,P54899,Q55512,Q55510	0.540558	0.955769	0.428571
GO:0019205	nucleobase-containing compound kinase activity	F	3	7	594	1555	0.00505051	0.00450161	over	P72641,P72648,P74494	P73302,P72641,Q55074,P72648,P74494,P74286,P74457	0.540558	0.955769	0.428571
GO:0006547	histidine metabolic process	P	3	7	594	1555	0.00505051	0.00450161	over	P74561,P73807,Q55805	P74561,P73807,P74755,P73058,Q55805,P74106,P74592	0.540558	0.955769	0.428571
GO:0071103	DNA conformation change	P	3	7	594	1555	0.00505051	0.00450161	over	P73810,P73077,P73418	P73810,Q55738,P73077,P77966,Q55418,P73418,P73340	0.540558	0.955769	0.428571
GO:0040011	locomotion	P	3	7	594	1555	0.00505051	0.00450161	over	Q55445,Q55527,Q55414	Q55445,Q55527,P73173,P73007,Q55443,P73407,Q55414	0.540558	0.955769	0.428571
GO:0052803	imidazole-containing compound metabolic process	P	3	7	594	1555	0.00505051	0.00450161	over	P74561,P73807,Q55805	P74561,P73807,P74755,P73058,Q55805,P74106,P74592	0.540558	0.955769	0.428571
GO:0008643	carbohydrate transport	P	3	7	594	1555	0.00505051	0.00450161	over	P73409,P15730,Q59991	P73103,P73409,P74655,P15730,Q59991,P73543,P74238	0.540558	0.955769	0.428571
GO:1990351	transporter complex	C	3	7	594	1555	0.00505051	0.00450161	over	Q55776,P73732,Q55199	Q55776,P72647,P73785,P73732,Q55199,Q55649,P73544	0.540558	0.955769	0.428571
GO:0016832	aldehyde-lyase activity	F	3	7	594	1555	0.00505051	0.00450161	over	Q55664,P74309,P74690	P73618,P74342,Q55664,P74309,Q55517,P74690,P72864	0.540558	0.955769	0.428571
GO:1902495	transmembrane transporter complex	C	3	7	594	1555	0.00505051	0.00450161	over	Q55776,P73732,Q55199	Q55776,P72647,P73785,P73732,Q55199,Q55649,P73544	0.540558	0.955769	0.428571
GO:0000105	histidine biosynthetic process	P	3	7	594	1555	0.00505051	0.00450161	over	P74561,P73807,Q55805	P74561,P73807,P74755,P73058,Q55805,P74106,P74592	0.540558	0.955769	0.428571
GO:0043022	ribosome binding	F	3	7	594	1555	0.00505051	0.00450161	over	Q55511,P74518,P73301	P72874,Q55511,P74518,P73886,P74707,P73301,P74035	0.540558	0.955769	0.428571
GO:0042440	pigment metabolic process	P	9	23	594	1555	0.0151515	0.014791	over	P73660,P77969,P72849,P74133,P74232,Q59987,P73480,P51634,P72584	P73935,P73660,P77969,Q55665,P54224,P72848,P54225,P74096,P72849,P74133,P74232,P74504,Q59987,P73480,P51634,Q55087,P29273,Q55455,P74306,P72584,Q55467,Q55607,Q55422	0.542409	0.955769	0.391304
GO:0034655	nucleobase-containing compound catabolic process	P	9	23	594	1555	0.0151515	0.014791	over	P52983,Q55664,P74309,P73534,P72938,P72659,P72939,Q55910,Q55801	P74421,P80505,P77972,P52983,Q55664,P74309,Q59994,P72740,P73534,P49433,Q55855,P74507,Q55162,P72938,P72659,P74432,P72939,Q55910,P73618,P74368,P74008,Q55801,P72830	0.542409	0.955769	0.391304
GO:0031226	intrinsic component of plasma membrane	C	9	23	594	1555	0.0151515	0.014791	over	P72603,P73010,P72604,P72942,P73553,P72941,P74248,Q55834,P73930	P72603,P73010,P72604,P72837,P73435,P72942,P73553,Q55649,P26522,P72941,Q55832,P27178,P74248,Q55834,Q55783,Q55610,Q55838,P74477,Q55693,Q6ZEX5,P73590,P73139,P73930	0.542409	0.955769	0.391304
GO:0042278	purine nucleoside metabolic process	P	4	10	594	1555	0.00673401	0.00643087	over	P0DJF8,P49057,P74494,P73853	Q55162,P73935,P0DJF8,P49057,P74494,P73853,P72810,P74497,P74008,Q55371	0.571982	0.955769	0.4
GO:0016811	hydrolase activity, acting on carbon-nitrogen (but not peptide) bonds, in linear amides	F	5	13	594	1555	0.00841751	0.00836013	over	Q55805,P73736,P73581,P73002,Q55852	P73558,P74383,Q55843,Q55805,P73736,P73581,P73796,P74386,P73061,P73002,P73441,Q55592,Q55852	0.596294	0.955769	0.384615
GO:0016842	amidine-lyase activity	F	1	2	594	1555	0.0016835	0.00128617	over	P74384	P74384,P73257	0.61822	0.955769	0.5
GO:0097428	protein maturation by iron-sulfur cluster transfer	P	1	2	594	1555	0.0016835	0.00128617	over	P74596	P72731,P74596	0.61822	0.955769	0.5
GO:0030261	chromosome condensation	P	1	2	594	1555	0.0016835	0.00128617	over	P73418	P73418,P73340	0.61822	0.955769	0.5
[truncated: 692 more rows]
