# Supplementary material for: Reciprocal Effect of Copper and Iron Regulation on the Proteome of Synechocystis sp. PCC 6803
Source: Front Bioeng Biotechnol. 2021 May 10;9:673402. doi: 10.3389/fbioe.2021.673402 (PMC8141849; doi:10.3389/fbioe.2021.673402)
Supplement: Supplementary file 10 [file Data_Sheet_10.XLSX]

## Sheet: query2map
Protein_ID	KEGG_id/KO	Name	Definition	Map_ID	Map_Name	URL
Q54714	K02285	cpcB	phycocyanin beta chain	ko00196	Photosynthesis - antenna proteins	http://www.kegg.jp/kegg-bin/show_pathway?+K02285
P32422	K02691	psaC	photosystem I subunit VII	ko00195	Photosynthesis	http://www.kegg.jp/kegg-bin/show_pathway?+K02691
P72673
Q01952	K02093	apcB	allophycocyanin beta subunit	ko00196	Photosynthesis - antenna proteins	http://www.kegg.jp/kegg-bin/show_pathway?+K02093
P72870	K02095	apcD	allophycocyanin-B	ko00196	Photosynthesis - antenna proteins	http://www.kegg.jp/kegg-bin/show_pathway?+K02095
Q54715	K02284	cpcA	phycocyanin alpha chain	ko00196	Photosynthesis - antenna proteins	http://www.kegg.jp/kegg-bin/show_pathway?+K02284
P72925
P73824	K20207
P74113
P73202	K02287	cpcD	phycocyanin-associated, rod	ko00196	Photosynthesis - antenna proteins	http://www.kegg.jp/kegg-bin/show_pathway?+K02287
Q05971	K04078
Q01951	K02092	apcA	allophycocyanin alpha subunit	ko00196	Photosynthesis - antenna proteins	http://www.kegg.jp/kegg-bin/show_pathway?+K02092
Q55447	K11523	pixH	two-component system, chemotaxis family, response regulator PixH	ko02020	Two-component system	http://www.kegg.jp/kegg-bin/show_pathway?+K11523
P24602	K03594	bfr	bacterioferritin [EC:1.16.3.1]	ko00860	Porphyrin and chlorophyll metabolism	http://www.kegg.jp/kegg-bin/show_pathway?+K03594
P72807
Q55385	K19032
P74694
P74795
Q55141	K01653	E2.2.1.6S	acetolactate synthase I/III small subunit [EC:2.2.1.6]	ko00660	C5-Branched dibasic acid metabolism	http://www.kegg.jp/kegg-bin/show_pathway?+K01653
Q55141	K01653	E2.2.1.6S	acetolactate synthase I/III small subunit [EC:2.2.1.6]	ko00290	Valine, leucine and isoleucine biosynthesis	http://www.kegg.jp/kegg-bin/show_pathway?+K01653
Q55141	K01653	E2.2.1.6S	acetolactate synthase I/III small subunit [EC:2.2.1.6]	ko00650	Butanoate metabolism	http://www.kegg.jp/kegg-bin/show_pathway?+K01653
Q55141	K01653	E2.2.1.6S	acetolactate synthase I/III small subunit [EC:2.2.1.6]	ko00770	Pantothenate and CoA biosynthesis	http://www.kegg.jp/kegg-bin/show_pathway?+K01653
P74769
P73113
Q6YRV6
P10549	K02716	psbO	photosystem II oxygen-evolving enhancer protein 1	ko00195	Photosynthesis	http://www.kegg.jp/kegg-bin/show_pathway?+K02716
P12975	K02693	psaE	photosystem I subunit IV	ko00195	Photosynthesis	http://www.kegg.jp/kegg-bin/show_pathway?+K02693
P74691
P73312	K02904	RP-L29	large subunit ribosomal protein L29	ko03010	Ribosome	http://www.kegg.jp/kegg-bin/show_pathway?+K02904
P73308	K02931	RP-L5	large subunit ribosomal protein L5	ko03010	Ribosome	http://www.kegg.jp/kegg-bin/show_pathway?+K02931
P27180	K02113	ATPF1D	F-type H+-transporting ATPase subunit delta	ko00190	Oxidative phosphorylation	http://www.kegg.jp/kegg-bin/show_pathway?+K02113
P27180	K02113	ATPF1D	F-type H+-transporting ATPase subunit delta	ko00195	Photosynthesis	http://www.kegg.jp/kegg-bin/show_pathway?+K02113
Q05972	K04077	groEL	chaperonin GroEL	ko05134	Legionellosis	http://www.kegg.jp/kegg-bin/show_pathway?+K04077
Q05972	K04077	groEL	chaperonin GroEL	ko05152	Tuberculosis	http://www.kegg.jp/kegg-bin/show_pathway?+K04077
Q05972	K04077	groEL	chaperonin GroEL	ko04940	Type I diabetes mellitus	http://www.kegg.jp/kegg-bin/show_pathway?+K04077
Q05972	K04077	groEL	chaperonin GroEL	ko04212	Longevity regulating pathway - worm	http://www.kegg.jp/kegg-bin/show_pathway?+K04077
Q05972	K04077	groEL	chaperonin GroEL	ko03018	RNA degradation	http://www.kegg.jp/kegg-bin/show_pathway?+K04077
Q55707	K03969
P19569	K02692	psaD	photosystem I subunit II	ko00195	Photosynthesis	http://www.kegg.jp/kegg-bin/show_pathway?+K02692
P73103
P74060	K03636	moaD	sulfur-carrier protein	ko04122	Sulfur relay system	http://www.kegg.jp/kegg-bin/show_pathway?+K03636
P73418	K03530
P73557
P73458	K03797
P74226	K02946	RP-S10	small subunit ribosomal protein S10	ko03010	Ribosome	http://www.kegg.jp/kegg-bin/show_pathway?+K02946
P73068
P74645
Q55590
Q55013	K02720	psbV	photosystem II cytochrome c550	ko00195	Photosynthesis	http://www.kegg.jp/kegg-bin/show_pathway?+K02720
Q55887
P73392
P74112	K03666	hfq	host factor-I protein	ko02024	Quorum sensing	http://www.kegg.jp/kegg-bin/show_pathway?+K03666
P74112	K03666	hfq	host factor-I protein	ko05111	Biofilm formation - Vibrio cholerae	http://www.kegg.jp/kegg-bin/show_pathway?+K03666
P74112	K03666	hfq	host factor-I protein	ko03018	RNA degradation	http://www.kegg.jp/kegg-bin/show_pathway?+K03666
P72977	K13993	HSP20	HSP20 family protein	ko04141	Protein processing in endoplasmic reticulum	http://www.kegg.jp/kegg-bin/show_pathway?+K13993
P27319	K03839
P74135
P36236	K02863	RP-L1	large subunit ribosomal protein L1	ko03010	Ribosome	http://www.kegg.jp/kegg-bin/show_pathway?+K02863
P73310	K02874	RP-L14	large subunit ribosomal protein L14	ko03010	Ribosome	http://www.kegg.jp/kegg-bin/show_pathway?+K02874
P73318	K02892	RP-L23	large subunit ribosomal protein L23	ko03010	Ribosome	http://www.kegg.jp/kegg-bin/show_pathway?+K02892
P73222
Q6ZEC5
P26527	K02112	ATPF1B	F-type H+/Na+-transporting ATPase subunit beta [EC:7.1.2.2 7.2.2.1]	ko00195	Photosynthesis	http://www.kegg.jp/kegg-bin/show_pathway?+K02112
P26527	K02112	ATPF1B	F-type H+/Na+-transporting ATPase subunit beta [EC:7.1.2.2 7.2.2.1]	ko00190	Oxidative phosphorylation	http://www.kegg.jp/kegg-bin/show_pathway?+K02112
P72741
P73093	K02290	cpcG	phycobilisome rod-core linker protein	ko00196	Photosynthesis - antenna proteins	http://www.kegg.jp/kegg-bin/show_pathway?+K02290
P73594
P74598
P72707	K02030
P74771
Q55835	K02012	afuA	iron(III) transport system substrate-binding protein	ko02010	ABC transporters	http://www.kegg.jp/kegg-bin/show_pathway?+K02012
P73321	K04047
P72827	K02012	afuA	iron(III) transport system substrate-binding protein	ko02010	ABC transporters	http://www.kegg.jp/kegg-bin/show_pathway?+K02012
P73587	K09780
P74009
P73111
P73315	K02890	RP-L22	large subunit ribosomal protein L22	ko03010	Ribosome	http://www.kegg.jp/kegg-bin/show_pathway?+K02890
Q6ZER5
P74162
P72760	K08696
P42352	K02939	RP-L9	large subunit ribosomal protein L9	ko03010	Ribosome	http://www.kegg.jp/kegg-bin/show_pathway?+K02939
Q55766	K01807	rpiA	ribose 5-phosphate isomerase A [EC:5.3.1.6]	ko00710	Carbon fixation in photosynthetic organisms	http://www.kegg.jp/kegg-bin/show_pathway?+K01807
Q55766	K01807	rpiA	ribose 5-phosphate isomerase A [EC:5.3.1.6]	ko00030	Pentose phosphate pathway	http://www.kegg.jp/kegg-bin/show_pathway?+K01807
P74182	K03287
Q55899	K03608
P74267	K02899	RP-L27	large subunit ribosomal protein L27	ko03010	Ribosome	http://www.kegg.jp/kegg-bin/show_pathway?+K02899
P73604
P74448
P73305	K02881	RP-L18	large subunit ribosomal protein L18	ko03010	Ribosome	http://www.kegg.jp/kegg-bin/show_pathway?+K02881
P73597
P36237	K02867	RP-L11	large subunit ribosomal protein L11	ko03010	Ribosome	http://www.kegg.jp/kegg-bin/show_pathway?+K02867
Q55499	K03111	ssb	single-strand DNA-binding protein	ko03430	Mismatch repair	http://www.kegg.jp/kegg-bin/show_pathway?+K03111
Q55499	K03111	ssb	single-strand DNA-binding protein	ko03030	DNA replication	http://www.kegg.jp/kegg-bin/show_pathway?+K03111
Q55499	K03111	ssb	single-strand DNA-binding protein	ko03440	Homologous recombination	http://www.kegg.jp/kegg-bin/show_pathway?+K03111
Q55367	K01725	cynS	cyanate lyase [EC:4.2.1.104]	ko00910	Nitrogen metabolism	http://www.kegg.jp/kegg-bin/show_pathway?+K01725
Q55564
P73304	K02988	RP-S5	small subunit ribosomal protein S5	ko03010	Ribosome	http://www.kegg.jp/kegg-bin/show_pathway?+K02988
P74494	K00940	ndk	nucleoside-diphosphate kinase [EC:2.7.4.6]	ko04016	MAPK signaling pathway - plant	http://www.kegg.jp/kegg-bin/show_pathway?+K00940
P74494	K00940	ndk	nucleoside-diphosphate kinase [EC:2.7.4.6]	ko00230	Purine metabolism	http://www.kegg.jp/kegg-bin/show_pathway?+K00940
P74494	K00940	ndk	nucleoside-diphosphate kinase [EC:2.7.4.6]	ko00983	Drug metabolism - other enzymes	http://www.kegg.jp/kegg-bin/show_pathway?+K00940
P74494	K00940	ndk	nucleoside-diphosphate kinase [EC:2.7.4.6]	ko00240	Pyrimidine metabolism	http://www.kegg.jp/kegg-bin/show_pathway?+K00940
P72697	K03564
P73196
P72797	K00616	E2.2.1.2	transaldolase [EC:2.2.1.2]	ko00030	Pentose phosphate pathway	http://www.kegg.jp/kegg-bin/show_pathway?+K00616
P73560	K02437	gcvH	glycine cleavage system H protein	ko00260	Glycine, serine and threonine metabolism	http://www.kegg.jp/kegg-bin/show_pathway?+K02437
P73560	K02437	gcvH	glycine cleavage system H protein	ko00630	Glyoxylate and dicarboxylate metabolism	http://www.kegg.jp/kegg-bin/show_pathway?+K02437
Q55765
P73790	K01724	PCBD	4a-hydroxytetrahydrobiopterin dehydratase [EC:4.2.1.96]	ko00790	Folate biosynthesis	http://www.kegg.jp/kegg-bin/show_pathway?+K01724
P74001
P74563
P74410	K02959	RP-S16	small subunit ribosomal protein S16	ko03010	Ribosome	http://www.kegg.jp/kegg-bin/show_pathway?+K02959
P73946
P73297	K03040	rpoA	DNA-directed RNA polymerase subunit alpha [EC:2.7.7.6]	ko03020	RNA polymerase	http://www.kegg.jp/kegg-bin/show_pathway?+K03040
P21697	K02638	petE	plastocyanin	ko00195	Photosynthesis	http://www.kegg.jp/kegg-bin/show_pathway?+K02638
P73961
P73178
Q55671
P73785	K02040	pstS	phosphate transport system substrate-binding protein	ko05152	Tuberculosis	http://www.kegg.jp/kegg-bin/show_pathway?+K02040
P73785	K02040	pstS	phosphate transport system substrate-binding protein	ko02010	ABC transporters	http://www.kegg.jp/kegg-bin/show_pathway?+K02040
P73785	K02040	pstS	phosphate transport system substrate-binding protein	ko02020	Two-component system	http://www.kegg.jp/kegg-bin/show_pathway?+K02040
P74063
P72684
Q55436
Q55356	K08903	psb28	photosystem II 13kDa protein	ko00195	Photosynthesis	http://www.kegg.jp/kegg-bin/show_pathway?+K08903
P73299	K02952	RP-S13	small subunit ribosomal protein S13	ko03010	Ribosome	http://www.kegg.jp/kegg-bin/show_pathway?+K02952
P73014	K02911	RP-L32	large subunit ribosomal protein L32	ko03010	Ribosome	http://www.kegg.jp/kegg-bin/show_pathway?+K02911
Q55953	K09958
P72768
Q55514
P72606
P74434
Q55318	K02641	petH	ferredoxin--NADP+ reductase [EC:1.18.1.2]	ko00195	Photosynthesis	http://www.kegg.jp/kegg-bin/show_pathway?+K02641
P73589
P72874	K02520
Q55332	K02719	psbU	photosystem II PsbU protein	ko00195	Photosynthesis	http://www.kegg.jp/kegg-bin/show_pathway?+K02719
Q6ZEK4
P73603
P73198	K01991	wza	polysaccharide biosynthesis/export protein	ko02026	Biofilm formation - Escherichia coli	http://www.kegg.jp/kegg-bin/show_pathway?+K01991
P73198	K01991	wza	polysaccharide biosynthesis/export protein	ko02020	Two-component system	http://www.kegg.jp/kegg-bin/show_pathway?+K01991
P74233
P73348
P72851	K02902	RP-L28	large subunit ribosomal protein L28	ko03010	Ribosome	http://www.kegg.jp/kegg-bin/show_pathway?+K02902
P73600
P74615
P74102
P74607	K09777
Q55788	K02487	pilL	type IV pili sensor histidine kinase and response regulator	ko02020	Two-component system	http://www.kegg.jp/kegg-bin/show_pathway?+K02487
P74395	K03625
P48949	K02970	RP-S21	small subunit ribosomal protein S21	ko03010	Ribosome	http://www.kegg.jp/kegg-bin/show_pathway?+K02970
P27183	K02109	ATPF0B	F-type H+-transporting ATPase subunit b	ko00195	Photosynthesis	http://www.kegg.jp/kegg-bin/show_pathway?+K02109
P27183	K02109	ATPF0B	F-type H+-transporting ATPase subunit b	ko00190	Oxidative phosphorylation	http://www.kegg.jp/kegg-bin/show_pathway?+K02109
P74184
P27320	K02639	petF	ferredoxin	ko00195	Photosynthesis	http://www.kegg.jp/kegg-bin/show_pathway?+K02639
P73031
Q55450	K02435	gatC	aspartyl-tRNA(Asn)/glutamyl-tRNA(Gln) amidotransferase subunit C [EC:6.3.5.6 6.3.5.7]	ko00970	Aminoacyl-tRNA biosynthesis	http://www.kegg.jp/kegg-bin/show_pathway?+K02435
P22034	K04077	groEL	chaperonin GroEL	ko05134	Legionellosis	http://www.kegg.jp/kegg-bin/show_pathway?+K04077
P22034	K04077	groEL	chaperonin GroEL	ko05152	Tuberculosis	http://www.kegg.jp/kegg-bin/show_pathway?+K04077
P22034	K04077	groEL	chaperonin GroEL	ko04940	Type I diabetes mellitus	http://www.kegg.jp/kegg-bin/show_pathway?+K04077
P22034	K04077	groEL	chaperonin GroEL	ko04212	Longevity regulating pathway - worm	http://www.kegg.jp/kegg-bin/show_pathway?+K04077
P22034	K04077	groEL	chaperonin GroEL	ko03018	RNA degradation	http://www.kegg.jp/kegg-bin/show_pathway?+K04077
P74338	K05584	ndhM	NAD(P)H-quinone oxidoreductase subunit M [EC:7.1.1.2]	ko00190	Oxidative phosphorylation	http://www.kegg.jp/kegg-bin/show_pathway?+K05584
P74254
P73952	K02717	psbP	photosystem II oxygen-evolving enhancer protein 2	ko00195	Photosynthesis	http://www.kegg.jp/kegg-bin/show_pathway?+K02717
P23350	K02864	RP-L10	large subunit ribosomal protein L10	ko03010	Ribosome	http://www.kegg.jp/kegg-bin/show_pathway?+K02864
Q55541
P36265	K02601
P72699
P52761
Q6ZES9
Q55837
P74229	K02992	RP-S7	small subunit ribosomal protein S7	ko03010	Ribosome	http://www.kegg.jp/kegg-bin/show_pathway?+K02992
P73716
P22358	K04043	dnaK	molecular chaperone DnaK	ko03018	RNA degradation	http://www.kegg.jp/kegg-bin/show_pathway?+K04043
P22358	K04043	dnaK	molecular chaperone DnaK	ko04212	Longevity regulating pathway - worm	http://www.kegg.jp/kegg-bin/show_pathway?+K04043
P22358	K04043	dnaK	molecular chaperone DnaK	ko05152	Tuberculosis	http://www.kegg.jp/kegg-bin/show_pathway?+K04043
P72655
P74673	K07346
P73471	K01923	purC	phosphoribosylaminoimidazole-succinocarboxamide synthase [EC:6.3.2.6]	ko00230	Purine metabolism	http://www.kegg.jp/kegg-bin/show_pathway?+K01923
Q55146	K02030
Q55648
Q55727
P73925	K06886
P74445
P73342
P74467	K01358	clpP	ATP-dependent Clp protease, protease subunit [EC:3.4.21.92]	ko04212	Longevity regulating pathway - worm	http://www.kegg.jp/kegg-bin/show_pathway?+K01358
P74467	K01358	clpP	ATP-dependent Clp protease, protease subunit [EC:3.4.21.92]	ko04112	Cell cycle - Caulobacter	http://www.kegg.jp/kegg-bin/show_pathway?+K01358
P52232
Q55961
P72817
P74094
P73203	K02286	cpcC	phycocyanin-associated rod linker protein	ko00196	Photosynthesis - antenna proteins	http://www.kegg.jp/kegg-bin/show_pathway?+K02286
P73643	K02030
P72602	K02014
P74383	K01424	E3.5.1.1	L-asparaginase [EC:3.5.1.1]	ko00460	Cyanoamino acid metabolism	http://www.kegg.jp/kegg-bin/show_pathway?+K01424
P74383	K01424	E3.5.1.1	L-asparaginase [EC:3.5.1.1]	ko00250	Alanine, aspartate and glutamate metabolism	http://www.kegg.jp/kegg-bin/show_pathway?+K01424
Q55972
P74305
P27181	K02109	ATPF0B	F-type H+-transporting ATPase subunit b	ko00195	Photosynthesis	http://www.kegg.jp/kegg-bin/show_pathway?+K02109
P27181	K02109	ATPF0B	F-type H+-transporting ATPase subunit b	ko00190	Oxidative phosphorylation	http://www.kegg.jp/kegg-bin/show_pathway?+K02109
P29256	K02694	psaF	photosystem I subunit III	ko00195	Photosynthesis	http://www.kegg.jp/kegg-bin/show_pathway?+K02694
P48946	K02963	RP-S18	small subunit ribosomal protein S18	ko03010	Ribosome	http://www.kegg.jp/kegg-bin/show_pathway?+K02963
P72940	K00860	cysC	adenylylsulfate kinase [EC:2.7.1.25]	ko00920	Sulfur metabolism	http://www.kegg.jp/kegg-bin/show_pathway?+K00860
P72940	K00860	cysC	adenylylsulfate kinase [EC:2.7.1.25]	ko00230	Purine metabolism	http://www.kegg.jp/kegg-bin/show_pathway?+K00860
Q6YRT3
P72648	K00942	E2.7.4.8	guanylate kinase [EC:2.7.4.8]	ko00230	Purine metabolism	http://www.kegg.jp/kegg-bin/show_pathway?+K00942
P73954
P73409
Q55558
P73849	K05979	comB	2-phosphosulfolactate phosphatase [EC:3.1.3.71]	ko00680	Methane metabolism	http://www.kegg.jp/kegg-bin/show_pathway?+K05979
P73306	K02933	RP-L6	large subunit ribosomal protein L6	ko03010	Ribosome	http://www.kegg.jp/kegg-bin/show_pathway?+K02933
P74500
Q01950	K02094	apcC	phycobilisome core linker protein	ko00196	Photosynthesis - antenna proteins	http://www.kegg.jp/kegg-bin/show_pathway?+K02094
Q6YRW9
P73055
Q55511	K03545
P54416	K01358	clpP	ATP-dependent Clp protease, protease subunit [EC:3.4.21.92]	ko04212	Longevity regulating pathway - worm	http://www.kegg.jp/kegg-bin/show_pathway?+K01358
P54416	K01358	clpP	ATP-dependent Clp protease, protease subunit [EC:3.4.21.92]	ko04112	Cell cycle - Caulobacter	http://www.kegg.jp/kegg-bin/show_pathway?+K01358
P73803
P72849	K21480	HO	heme oxygenase (biliverdin-producing, ferredoxin) [EC:1.14.15.20]	ko00860	Porphyrin and chlorophyll metabolism	http://www.kegg.jp/kegg-bin/show_pathway?+K21480
P73489
P74016	K07263
P73853	K00088	IMPDH	IMP dehydrogenase [EC:1.1.1.205]	ko00983	Drug metabolism - other enzymes	http://www.kegg.jp/kegg-bin/show_pathway?+K00088
P73853	K00088	IMPDH	IMP dehydrogenase [EC:1.1.1.205]	ko00230	Purine metabolism	http://www.kegg.jp/kegg-bin/show_pathway?+K00088
P72641	K00939	adk	adenylate kinase [EC:2.7.4.3]	ko00230	Purine metabolism	http://www.kegg.jp/kegg-bin/show_pathway?+K00939
P72641	K00939	adk	adenylate kinase [EC:2.7.4.3]	ko00730	Thiamine metabolism	http://www.kegg.jp/kegg-bin/show_pathway?+K00939
P72781	K02479
P74561	K01814	hisA	phosphoribosylformimino-5-aminoimidazole carboxamide ribotide isomerase [EC:5.3.1.16]	ko00340	Histidine metabolism	http://www.kegg.jp/kegg-bin/show_pathway?+K01814
P74379
P73593
P73124
P80507	K01507	ppa	inorganic pyrophosphatase [EC:3.6.1.1]	ko00190	Oxidative phosphorylation	http://www.kegg.jp/kegg-bin/show_pathway?+K01507
Q6ZEG4
P74781
Q6YRS2
P74146
P74413
P73336	K02968	RP-S20	small subunit ribosomal protein S20	ko03010	Ribosome	http://www.kegg.jp/kegg-bin/show_pathway?+K02968
P74281
P29107	K00053	ilvC	ketol-acid reductoisomerase [EC:1.1.1.86]	ko00290	Valine, leucine and isoleucine biosynthesis	http://www.kegg.jp/kegg-bin/show_pathway?+K00053
P29107	K00053	ilvC	ketol-acid reductoisomerase [EC:1.1.1.86]	ko00770	Pantothenate and CoA biosynthesis	http://www.kegg.jp/kegg-bin/show_pathway?+K00053
P74656
P73452	K15576	nrtA	nitrate/nitrite transport system substrate-binding protein	ko02010	ABC transporters	http://www.kegg.jp/kegg-bin/show_pathway?+K15576
P73452	K15576	nrtA	nitrate/nitrite transport system substrate-binding protein	ko00910	Nitrogen metabolism	http://www.kegg.jp/kegg-bin/show_pathway?+K15576
P72765	K01442	E3.5.1.24	choloylglycine hydrolase [EC:3.5.1.24]	ko00121	Secondary bile acid biosynthesis	http://www.kegg.jp/kegg-bin/show_pathway?+K01442
P72765	K01442	E3.5.1.24	choloylglycine hydrolase [EC:3.5.1.24]	ko00120	Primary bile acid biosynthesis	http://www.kegg.jp/kegg-bin/show_pathway?+K01442
P73588
Q55728	K07259	dacB	serine-type D-Ala-D-Ala carboxypeptidase/endopeptidase (penicillin-binding protein 4) [EC:3.4.16.4 3.4.21.-]	ko00550	Peptidoglycan biosynthesis	http://www.kegg.jp/kegg-bin/show_pathway?+K07259
P74725
P74394
P73517
P74189	K02666
P77972	K01689	ENO	enolase [EC:4.2.1.11]	ko03018	RNA degradation	http://www.kegg.jp/kegg-bin/show_pathway?+K01689
P77972	K01689	ENO	enolase [EC:4.2.1.11]	ko00680	Methane metabolism	http://www.kegg.jp/kegg-bin/show_pathway?+K01689
P77972	K01689	ENO	enolase [EC:4.2.1.11]	ko00010	Glycolysis / Gluconeogenesis	http://www.kegg.jp/kegg-bin/show_pathway?+K01689
P77972	K01689	ENO	enolase [EC:4.2.1.11]	ko04066	HIF-1 signaling pathway	http://www.kegg.jp/kegg-bin/show_pathway?+K01689
P74392
P73789	K01802
P72995
P73175	K02658	pilH	twitching motility two-component system response regulator PilH	ko02025	Biofilm formation - Pseudomonas aeruginosa	http://www.kegg.jp/kegg-bin/show_pathway?+K02658
P73175	K02658	pilH	twitching motility two-component system response regulator PilH	ko02020	Two-component system	http://www.kegg.jp/kegg-bin/show_pathway?+K02658
P73527	K00794	ribH	6,7-dimethyl-8-ribityllumazine synthase [EC:2.5.1.78]	ko00740	Riboflavin metabolism	http://www.kegg.jp/kegg-bin/show_pathway?+K00794
P09190	K02707	psbE	photosystem II cytochrome b559 subunit alpha	ko00195	Photosynthesis	http://www.kegg.jp/kegg-bin/show_pathway?+K02707
Q55579	K07015
P37101	K00855	PRK	phosphoribulokinase [EC:2.7.1.19]	ko00710	Carbon fixation in photosynthetic organisms	http://www.kegg.jp/kegg-bin/show_pathway?+K00855
P73328
P73296	K02879	RP-L17	large subunit ribosomal protein L17	ko03010	Ribosome	http://www.kegg.jp/kegg-bin/show_pathway?+K02879
P74580
P73481	K02503
P74426
P73736	K01448	amiABC	N-acetylmuramoyl-L-alanine amidase [EC:3.5.1.28]	ko01503	Cationic antimicrobial peptide (CAMP) resistance	http://www.kegg.jp/kegg-bin/show_pathway?+K01448
P74345	K09966
Q55533
P73510	K01569	oxdD	oxalate decarboxylase [EC:4.1.1.2]	ko00630	Glyoxylate and dicarboxylate metabolism	http://www.kegg.jp/kegg-bin/show_pathway?+K01569
P54206	K01602	rbcS	ribulose-bisphosphate carboxylase small chain [EC:4.1.1.39]	ko00630	Glyoxylate and dicarboxylate metabolism	http://www.kegg.jp/kegg-bin/show_pathway?+K01602
P54206	K01602	rbcS	ribulose-bisphosphate carboxylase small chain [EC:4.1.1.39]	ko00710	Carbon fixation in photosynthetic organisms	http://www.kegg.jp/kegg-bin/show_pathway?+K01602
P74474	K01286
Q55862
P73091
P74506
P73742
P75023	K03797
Q55764
P74655
P73730
P73107
Q55737
P73681
P74789
P52983	K01810	GPI	glucose-6-phosphate isomerase [EC:5.3.1.9]	ko00520	Amino sugar and nucleotide sugar metabolism	http://www.kegg.jp/kegg-bin/show_pathway?+K01810
P52983	K01810	GPI	glucose-6-phosphate isomerase [EC:5.3.1.9]	ko00010	Glycolysis / Gluconeogenesis	http://www.kegg.jp/kegg-bin/show_pathway?+K01810
P52983	K01810	GPI	glucose-6-phosphate isomerase [EC:5.3.1.9]	ko00500	Starch and sucrose metabolism	http://www.kegg.jp/kegg-bin/show_pathway?+K01810
P52983	K01810	GPI	glucose-6-phosphate isomerase [EC:5.3.1.9]	ko00030	Pentose phosphate pathway	http://www.kegg.jp/kegg-bin/show_pathway?+K01810
P27179	K02111	ATPF1A	F-type H+/Na+-transporting ATPase subunit alpha [EC:7.1.2.2 7.2.2.1]	ko00190	Oxidative phosphorylation	http://www.kegg.jp/kegg-bin/show_pathway?+K02111
P27179	K02111	ATPF1A	F-type H+/Na+-transporting ATPase subunit alpha [EC:7.1.2.2 7.2.2.1]	ko00195	Photosynthesis	http://www.kegg.jp/kegg-bin/show_pathway?+K02111
Q55666	K08304
P73636	K02990	RP-S6	small subunit ribosomal protein S6	ko03010	Ribosome	http://www.kegg.jp/kegg-bin/show_pathway?+K02990
Q55781
P72932
P74185
Q55118	K01802
Q55531
Q6ZEL7
Q55846
Q55408
P74219
P73601
P73314	K02982	RP-S3	small subunit ribosomal protein S3	ko03010	Ribosome	http://www.kegg.jp/kegg-bin/show_pathway?+K02982
P73626	K20074
Q55828	K10206	E2.6.1.83	LL-diaminopimelate aminotransferase [EC:2.6.1.83]	ko00300	Lysine biosynthesis	http://www.kegg.jp/kegg-bin/show_pathway?+K10206
P54205	K01601	rbcL	ribulose-bisphosphate carboxylase large chain [EC:4.1.1.39]	ko00710	Carbon fixation in photosynthetic organisms	http://www.kegg.jp/kegg-bin/show_pathway?+K01601
P54205	K01601	rbcL	ribulose-bisphosphate carboxylase large chain [EC:4.1.1.39]	ko00630	Glyoxylate and dicarboxylate metabolism	http://www.kegg.jp/kegg-bin/show_pathway?+K01601
Q55489
Q59987	K00218	por	protochlorophyllide reductase [EC:1.3.1.33]	ko00860	Porphyrin and chlorophyll metabolism	http://www.kegg.jp/kegg-bin/show_pathway?+K00218
Q55113	K09807
P72952
P73836
Q55432
P72609	K02014
P73921
P72939
P74396
Q6ZEW2
P73565
P77961	K01915	glnA	glutamine synthetase [EC:6.3.1.2]	ko00910	Nitrogen metabolism	http://www.kegg.jp/kegg-bin/show_pathway?+K01915
P77961	K01915	glnA	glutamine synthetase [EC:6.3.1.2]	ko02020	Two-component system	http://www.kegg.jp/kegg-bin/show_pathway?+K01915
P77961	K01915	glnA	glutamine synthetase [EC:6.3.1.2]	ko00630	Glyoxylate and dicarboxylate metabolism	http://www.kegg.jp/kegg-bin/show_pathway?+K01915
P77961	K01915	glnA	glutamine synthetase [EC:6.3.1.2]	ko00220	Arginine biosynthesis	http://www.kegg.jp/kegg-bin/show_pathway?+K01915
P77961	K01915	glnA	glutamine synthetase [EC:6.3.1.2]	ko04727	GABAergic synapse	http://www.kegg.jp/kegg-bin/show_pathway?+K01915
P77961	K01915	glnA	glutamine synthetase [EC:6.3.1.2]	ko04724	Glutamatergic synapse	http://www.kegg.jp/kegg-bin/show_pathway?+K01915
P77961	K01915	glnA	glutamine synthetase [EC:6.3.1.2]	ko00250	Alanine, aspartate and glutamate metabolism	http://www.kegg.jp/kegg-bin/show_pathway?+K01915
P77961	K01915	glnA	glutamine synthetase [EC:6.3.1.2]	ko04217	Necroptosis	http://www.kegg.jp/kegg-bin/show_pathway?+K01915
P73287	K03594	bfr	bacterioferritin [EC:1.16.3.1]	ko00860	Porphyrin and chlorophyll metabolism	http://www.kegg.jp/kegg-bin/show_pathway?+K03594
Q6ZE84
P73733
P74251
P72709	K09774
P73244
Q55981
Q55664	K01624	FBA	fructose-bisphosphate aldolase, class II [EC:4.1.2.13]	ko00030	Pentose phosphate pathway	http://www.kegg.jp/kegg-bin/show_pathway?+K01624
Q55664	K01624	FBA	fructose-bisphosphate aldolase, class II [EC:4.1.2.13]	ko00710	Carbon fixation in photosynthetic organisms	http://www.kegg.jp/kegg-bin/show_pathway?+K01624
Q55664	K01624	FBA	fructose-bisphosphate aldolase, class II [EC:4.1.2.13]	ko00680	Methane metabolism	http://www.kegg.jp/kegg-bin/show_pathway?+K01624
Q55664	K01624	FBA	fructose-bisphosphate aldolase, class II [EC:4.1.2.13]	ko00010	Glycolysis / Gluconeogenesis	http://www.kegg.jp/kegg-bin/show_pathway?+K01624
Q55664	K01624	FBA	fructose-bisphosphate aldolase, class II [EC:4.1.2.13]	ko00051	Fructose and mannose metabolism	http://www.kegg.jp/kegg-bin/show_pathway?+K01624
P73492	K03676
P74470
Q55387	K11954	natB	neutral amino acid transport system substrate-binding protein	ko02010	ABC transporters	http://www.kegg.jp/kegg-bin/show_pathway?+K11954
P72659	K00962	pnp	polyribonucleotide nucleotidyltransferase [EC:2.7.7.8]	ko03018	RNA degradation	http://www.kegg.jp/kegg-bin/show_pathway?+K00962
P72599	K02014
Q55660
P74067
P72839
P72845	K09705
Q55389	K17892
P74660
Q55551
P48959	K02916	RP-L35	large subunit ribosomal protein L35	ko03010	Ribosome	http://www.kegg.jp/kegg-bin/show_pathway?+K02916
Q55662	K03696
P09191	K02708	psbF	photosystem II cytochrome b559 subunit beta	ko00195	Photosynthesis	http://www.kegg.jp/kegg-bin/show_pathway?+K02708
P52208	K00033	PGD	6-phosphogluconate dehydrogenase [EC:1.1.1.44 1.1.1.343]	ko00480	Glutathione metabolism	http://www.kegg.jp/kegg-bin/show_pathway?+K00033
P52208	K00033	PGD	6-phosphogluconate dehydrogenase [EC:1.1.1.44 1.1.1.343]	ko00030	Pentose phosphate pathway	http://www.kegg.jp/kegg-bin/show_pathway?+K00033
P72777
P74599
P74558
P73163	K01061	E3.1.1.45	carboxymethylenebutenolidase [EC:3.1.1.45]	ko00361	Chlorocyclohexane and chlorobenzene degradation	http://www.kegg.jp/kegg-bin/show_pathway?+K01061
P73163	K01061	E3.1.1.45	carboxymethylenebutenolidase [EC:3.1.1.45]	ko00364	Fluorobenzoate degradation	http://www.kegg.jp/kegg-bin/show_pathway?+K01061
P73163	K01061	E3.1.1.45	carboxymethylenebutenolidase [EC:3.1.1.45]	ko00623	Toluene degradation	http://www.kegg.jp/kegg-bin/show_pathway?+K01061
Q55194
Q55200	K02040	pstS	phosphate transport system substrate-binding protein	ko05152	Tuberculosis	http://www.kegg.jp/kegg-bin/show_pathway?+K02040
Q55200	K02040	pstS	phosphate transport system substrate-binding protein	ko02010	ABC transporters	http://www.kegg.jp/kegg-bin/show_pathway?+K02040
Q55200	K02040	pstS	phosphate transport system substrate-binding protein	ko02020	Two-component system	http://www.kegg.jp/kegg-bin/show_pathway?+K02040
P74250	K20207
P74518	K05808
P74390	K11959	urtA	urea transport system substrate-binding protein	ko02010	ABC transporters	http://www.kegg.jp/kegg-bin/show_pathway?+K11959
P73316	K02965	RP-S19	small subunit ribosomal protein S19	ko03010	Ribosome	http://www.kegg.jp/kegg-bin/show_pathway?+K02965
Q55557	K18235
P73472	K07277
P73066
P74145	K06872
P74375
P74309	K01623	ALDO	fructose-bisphosphate aldolase, class I [EC:4.1.2.13]	ko00051	Fructose and mannose metabolism	http://www.kegg.jp/kegg-bin/show_pathway?+K01623
P74309	K01623	ALDO	fructose-bisphosphate aldolase, class I [EC:4.1.2.13]	ko04066	HIF-1 signaling pathway	http://www.kegg.jp/kegg-bin/show_pathway?+K01623
P74309	K01623	ALDO	fructose-bisphosphate aldolase, class I [EC:4.1.2.13]	ko00680	Methane metabolism	http://www.kegg.jp/kegg-bin/show_pathway?+K01623
P74309	K01623	ALDO	fructose-bisphosphate aldolase, class I [EC:4.1.2.13]	ko00030	Pentose phosphate pathway	http://www.kegg.jp/kegg-bin/show_pathway?+K01623
P74309	K01623	ALDO	fructose-bisphosphate aldolase, class I [EC:4.1.2.13]	ko00010	Glycolysis / Gluconeogenesis	http://www.kegg.jp/kegg-bin/show_pathway?+K01623
P74309	K01623	ALDO	fructose-bisphosphate aldolase, class I [EC:4.1.2.13]	ko00710	Carbon fixation in photosynthetic organisms	http://www.kegg.jp/kegg-bin/show_pathway?+K01623
Q55877
Q6ZEU6
P54691	K00826	E2.6.1.42	branched-chain amino acid aminotransferase [EC:2.6.1.42]	ko00280	Valine, leucine and isoleucine degradation	http://www.kegg.jp/kegg-bin/show_pathway?+K00826
P54691	K00826	E2.6.1.42	branched-chain amino acid aminotransferase [EC:2.6.1.42]	ko00770	Pantothenate and CoA biosynthesis	http://www.kegg.jp/kegg-bin/show_pathway?+K00826
P54691	K00826	E2.6.1.42	branched-chain amino acid aminotransferase [EC:2.6.1.42]	ko00290	Valine, leucine and isoleucine biosynthesis	http://www.kegg.jp/kegg-bin/show_pathway?+K00826
P54691	K00826	E2.6.1.42	branched-chain amino acid aminotransferase [EC:2.6.1.42]	ko00270	Cysteine and methionine metabolism	http://www.kegg.jp/kegg-bin/show_pathway?+K00826
P74717
Q55233
P74411	K06960
Q6ZE89
P48958	K02913	RP-L33	large subunit ribosomal protein L33	ko03010	Ribosome	http://www.kegg.jp/kegg-bin/show_pathway?+K02913
P73945
P72857
P73579
Q55641	K03684
P74450
P74625	K02290	cpcG	phycobilisome rod-core linker protein	ko00196	Photosynthesis - antenna proteins	http://www.kegg.jp/kegg-bin/show_pathway?+K02290
P73605
P72804
Q55782
P73581	K01448	amiABC	N-acetylmuramoyl-L-alanine amidase [EC:3.5.1.28]	ko01503	Cationic antimicrobial peptide (CAMP) resistance	http://www.kegg.jp/kegg-bin/show_pathway?+K01448
P74295
Q55888
P72704	K03768
P73728	K03386	PRDX2_4	peroxiredoxin (alkyl hydroperoxide reductase subunit C) [EC:1.11.1.15]	ko04214	Apoptosis - fly	http://www.kegg.jp/kegg-bin/show_pathway?+K03386
Q55801	K03469	rnhA	ribonuclease HI [EC:3.1.26.4]	ko03030	DNA replication	http://www.kegg.jp/kegg-bin/show_pathway?+K03469
Q6ZEB2
P74486
Q55776
P72801
Q55631
P74565	K03086
Q55445	K11525	pixJ	methyl-accepting chemotaxis protein PixJ	ko02020	Two-component system	http://www.kegg.jp/kegg-bin/show_pathway?+K11525
Q55354	K02713	psbL	photosystem II PsbL protein	ko00195	Photosynthesis	http://www.kegg.jp/kegg-bin/show_pathway?+K02713
P77969	K01698	hemB	porphobilinogen synthase [EC:4.2.1.24]	ko00860	Porphyrin and chlorophyll metabolism	http://www.kegg.jp/kegg-bin/show_pathway?+K01698
P74641
P72968
P74175	K02022
P74074
P72754
P73530	K02945	RP-S1	small subunit ribosomal protein S1	ko03010	Ribosome	http://www.kegg.jp/kegg-bin/show_pathway?+K02945
P74466	K01358	clpP	ATP-dependent Clp protease, protease subunit [EC:3.4.21.92]	ko04212	Longevity regulating pathway - worm	http://www.kegg.jp/kegg-bin/show_pathway?+K01358
P74466	K01358	clpP	ATP-dependent Clp protease, protease subunit [EC:3.4.21.92]	ko04112	Cell cycle - Caulobacter	http://www.kegg.jp/kegg-bin/show_pathway?+K01358
P74797
P72758	K08698
P73128	K06118	SQD1	UDP-sulfoquinovose synthase [EC:3.13.1.1]	ko00561	Glycerolipid metabolism	http://www.kegg.jp/kegg-bin/show_pathway?+K06118
P73128	K06118	SQD1	UDP-sulfoquinovose synthase [EC:3.13.1.1]	ko00520	Amino sugar and nucleotide sugar metabolism	http://www.kegg.jp/kegg-bin/show_pathway?+K06118
P72866	K02956	RP-S15	small subunit ribosomal protein S15	ko03010	Ribosome	http://www.kegg.jp/kegg-bin/show_pathway?+K02956
P19125	K05581	ndhJ	NAD(P)H-quinone oxidoreductase subunit J [EC:7.1.1.2]	ko00190	Oxidative phosphorylation	http://www.kegg.jp/kegg-bin/show_pathway?+K05581
P73120
P74341
P74071	K02967	RP-S2	small subunit ribosomal protein S2	ko03010	Ribosome	http://www.kegg.jp/kegg-bin/show_pathway?+K02967
Q55426	K03668
P72713
P74236
P74659
P73311	K02961	RP-S17	small subunit ribosomal protein S17	ko03010	Ribosome	http://www.kegg.jp/kegg-bin/show_pathway?+K02961
P74643	K01835	pgm	phosphoglucomutase [EC:5.4.2.2]	ko00030	Pentose phosphate pathway	http://www.kegg.jp/kegg-bin/show_pathway?+K01835
P74643	K01835	pgm	phosphoglucomutase [EC:5.4.2.2]	ko00521	Streptomycin biosynthesis	http://www.kegg.jp/kegg-bin/show_pathway?+K01835
P74643	K01835	pgm	phosphoglucomutase [EC:5.4.2.2]	ko00520	Amino sugar and nucleotide sugar metabolism	http://www.kegg.jp/kegg-bin/show_pathway?+K01835
P74643	K01835	pgm	phosphoglucomutase [EC:5.4.2.2]	ko00010	Glycolysis / Gluconeogenesis	http://www.kegg.jp/kegg-bin/show_pathway?+K01835
P74643	K01835	pgm	phosphoglucomutase [EC:5.4.2.2]	ko00230	Purine metabolism	http://www.kegg.jp/kegg-bin/show_pathway?+K01835
P74643	K01835	pgm	phosphoglucomutase [EC:5.4.2.2]	ko00500	Starch and sucrose metabolism	http://www.kegg.jp/kegg-bin/show_pathway?+K01835
P74643	K01835	pgm	phosphoglucomutase [EC:5.4.2.2]	ko00052	Galactose metabolism	http://www.kegg.jp/kegg-bin/show_pathway?+K01835
P72594	K02014
P72603	K03559
Q6YRQ3	K18831
P72975
P72779	K07305
P73355
Q55617
Q55119	K02356
P73010	K03116	tatA	sec-independent protein translocase protein TatA	ko03060	Protein export	http://www.kegg.jp/kegg-bin/show_pathway?+K03116
P73010	K03116	tatA	sec-independent protein translocase protein TatA	ko03070	Bacterial secretion system	http://www.kegg.jp/kegg-bin/show_pathway?+K03116
P74276
P73192	K06999
P73146
P15730
P73200
Q6ZEQ0	K00433
P72871	K00789	metK	S-adenosylmethionine synthetase [EC:2.5.1.6]	ko00270	Cysteine and methionine metabolism	http://www.kegg.jp/kegg-bin/show_pathway?+K00789
P73595
P72868
Q55120	K02160	accB	acetyl-CoA carboxylase biotin carboxyl carrier protein	ko00061	Fatty acid biosynthesis	http://www.kegg.jp/kegg-bin/show_pathway?+K02160
Q55120	K02160	accB	acetyl-CoA carboxylase biotin carboxyl carrier protein	ko00640	Propanoate metabolism	http://www.kegg.jp/kegg-bin/show_pathway?+K02160
Q55120	K02160	accB	acetyl-CoA carboxylase biotin carboxyl carrier protein	ko00620	Pyruvate metabolism	http://www.kegg.jp/kegg-bin/show_pathway?+K02160
Q55120	K02160	accB	acetyl-CoA carboxylase biotin carboxyl carrier protein	ko00720	Carbon fixation pathways in prokaryotes	http://www.kegg.jp/kegg-bin/show_pathway?+K02160
Q55460	K11950	cmpA	bicarbonate transport system substrate-binding protein	ko02010	ABC transporters	http://www.kegg.jp/kegg-bin/show_pathway?+K11950
Q55594
P73406
P72913
Q6ZEX1
P74572	K00286	proC	pyrroline-5-carboxylate reductase [EC:1.5.1.2]	ko00330	Arginine and proline metabolism	http://www.kegg.jp/kegg-bin/show_pathway?+K00286
P73767
Q6ZE79
P74748
P73238
P74138	K02485
P73837
P74664	K07326	fhaC	hemolysin activation/secretion protein	ko05133	Pertussis	http://www.kegg.jp/kegg-bin/show_pathway?+K07326
P72629
P72944
P19050	K05582	ndhK	NAD(P)H-quinone oxidoreductase subunit K [EC:7.1.1.2]	ko00190	Oxidative phosphorylation	http://www.kegg.jp/kegg-bin/show_pathway?+K05582
P74161
P73437	K03798
Q59991
P73353
P73376	K09772
P73652
Q55498	K01588	purE	5-(carboxyamino)imidazole ribonucleotide mutase [EC:5.4.99.18]	ko00230	Purine metabolism	http://www.kegg.jp/kegg-bin/show_pathway?+K01588
P72604	K03561
Q57038	K02635	petB	cytochrome b6	ko00195	Photosynthesis	http://www.kegg.jp/kegg-bin/show_pathway?+K02635
P74351
P73289	K02897	RP-L25	large subunit ribosomal protein L25	ko03010	Ribosome	http://www.kegg.jp/kegg-bin/show_pathway?+K02897
Q55547
P74044	K02275	coxB	cytochrome c oxidase subunit II [EC:1.9.3.1]	ko00190	Oxidative phosphorylation	http://www.kegg.jp/kegg-bin/show_pathway?+K02275
P74075
P73935	K00759	APRT	adenine phosphoribosyltransferase [EC:2.4.2.7]	ko00230	Purine metabolism	http://www.kegg.jp/kegg-bin/show_pathway?+K00759
Q55715
P72929
P73543
P72776	K03474	pdxJ	pyridoxine 5-phosphate synthase [EC:2.6.99.2]	ko00750	Vitamin B6 metabolism	http://www.kegg.jp/kegg-bin/show_pathway?+K03474
P74685
Q6ZEA4
Q55176
P74744
Q55667
Q55592	K07116
P72810
P73279
P72822
P73463
P72991	K03798
P73602
Q59993	K01358	clpP	ATP-dependent Clp protease, protease subunit [EC:3.4.21.92]	ko04212	Longevity regulating pathway - worm	http://www.kegg.jp/kegg-bin/show_pathway?+K01358
Q59993	K01358	clpP	ATP-dependent Clp protease, protease subunit [EC:3.4.21.92]	ko04112	Cell cycle - Caulobacter	http://www.kegg.jp/kegg-bin/show_pathway?+K01358
P73620
Q6ZEL1
P74793
P73235
P74174	K02636	petC	cytochrome b6-f complex iron-sulfur subunit [EC:7.1.1.6]	ko00195	Photosynthesis	http://www.kegg.jp/kegg-bin/show_pathway?+K02636
P73019
Q59994	K01803	TPI	triosephosphate isomerase (TIM) [EC:5.3.1.1]	ko00051	Fructose and mannose metabolism	http://www.kegg.jp/kegg-bin/show_pathway?+K01803
Q59994	K01803	TPI	triosephosphate isomerase (TIM) [EC:5.3.1.1]	ko00562	Inositol phosphate metabolism	http://www.kegg.jp/kegg-bin/show_pathway?+K01803
Q59994	K01803	TPI	triosephosphate isomerase (TIM) [EC:5.3.1.1]	ko00710	Carbon fixation in photosynthetic organisms	http://www.kegg.jp/kegg-bin/show_pathway?+K01803
Q59994	K01803	TPI	triosephosphate isomerase (TIM) [EC:5.3.1.1]	ko00010	Glycolysis / Gluconeogenesis	http://www.kegg.jp/kegg-bin/show_pathway?+K01803
P74230	K02950	RP-S12	small subunit ribosomal protein S12	ko03010	Ribosome	http://www.kegg.jp/kegg-bin/show_pathway?+K02950
P74156	K06346
P74644	K08480
Q55841
P74223	K02030
P72769
P73292	K02909	RP-L31	large subunit ribosomal protein L31	ko03010	Ribosome	http://www.kegg.jp/kegg-bin/show_pathway?+K02909
P54224	K01599	hemE	uroporphyrinogen decarboxylase [EC:4.1.1.37]	ko00860	Porphyrin and chlorophyll metabolism	http://www.kegg.jp/kegg-bin/show_pathway?+K01599
Q55480
P74742
P74179
P74283
P73747
P74490	K00161	PDHA	pyruvate dehydrogenase E1 component alpha subunit [EC:1.2.4.1]	ko00020	Citrate cycle (TCA cycle)	http://www.kegg.jp/kegg-bin/show_pathway?+K00161
P74490	K00161	PDHA	pyruvate dehydrogenase E1 component alpha subunit [EC:1.2.4.1]	ko00010	Glycolysis / Gluconeogenesis	http://www.kegg.jp/kegg-bin/show_pathway?+K00161
P74490	K00161	PDHA	pyruvate dehydrogenase E1 component alpha subunit [EC:1.2.4.1]	ko04922	Glucagon signaling pathway	http://www.kegg.jp/kegg-bin/show_pathway?+K00161
P74490	K00161	PDHA	pyruvate dehydrogenase E1 component alpha subunit [EC:1.2.4.1]	ko00620	Pyruvate metabolism	http://www.kegg.jp/kegg-bin/show_pathway?+K00161
P74490	K00161	PDHA	pyruvate dehydrogenase E1 component alpha subunit [EC:1.2.4.1]	ko05230	Central carbon metabolism in cancer	http://www.kegg.jp/kegg-bin/show_pathway?+K00161
P74490	K00161	PDHA	pyruvate dehydrogenase E1 component alpha subunit [EC:1.2.4.1]	ko04066	HIF-1 signaling pathway	http://www.kegg.jp/kegg-bin/show_pathway?+K00161
P74107
Q6ZEF5
P73173	K02660	pilJ	twitching motility protein PilJ	ko02025	Biofilm formation - Pseudomonas aeruginosa	http://www.kegg.jp/kegg-bin/show_pathway?+K02660
P73173	K02660	pilJ	twitching motility protein PilJ	ko02020	Two-component system	http://www.kegg.jp/kegg-bin/show_pathway?+K02660
P74511
P72986
Q55329	K02697	psaJ	photosystem I subunit IX	ko00195	Photosynthesis	http://www.kegg.jp/kegg-bin/show_pathway?+K02697
Q6ZEK6
P73180
Q6ZE62
P73719
P74638	K01962	accA	acetyl-CoA carboxylase carboxyl transferase subunit alpha [EC:6.4.1.2 2.1.3.15]	ko00620	Pyruvate metabolism	http://www.kegg.jp/kegg-bin/show_pathway?+K01962
P74638	K01962	accA	acetyl-CoA carboxylase carboxyl transferase subunit alpha [EC:6.4.1.2 2.1.3.15]	ko00720	Carbon fixation pathways in prokaryotes	http://www.kegg.jp/kegg-bin/show_pathway?+K01962
P74638	K01962	accA	acetyl-CoA carboxylase carboxyl transferase subunit alpha [EC:6.4.1.2 2.1.3.15]	ko00640	Propanoate metabolism	http://www.kegg.jp/kegg-bin/show_pathway?+K01962
P74638	K01962	accA	acetyl-CoA carboxylase carboxyl transferase subunit alpha [EC:6.4.1.2 2.1.3.15]	ko00061	Fatty acid biosynthesis	http://www.kegg.jp/kegg-bin/show_pathway?+K01962
P74119
P73819
Q55894	K03147	thiC	phosphomethylpyrimidine synthase [EC:4.1.99.17]	ko00730	Thiamine metabolism	http://www.kegg.jp/kegg-bin/show_pathway?+K03147
P73591
P73971	K01255	CARP	leucyl aminopeptidase [EC:3.4.11.1]	ko00480	Glutathione metabolism	http://www.kegg.jp/kegg-bin/show_pathway?+K01255
P80046	K00031	IDH1	isocitrate dehydrogenase [EC:1.1.1.42]	ko00720	Carbon fixation pathways in prokaryotes	http://www.kegg.jp/kegg-bin/show_pathway?+K00031
P80046	K00031	IDH1	isocitrate dehydrogenase [EC:1.1.1.42]	ko00020	Citrate cycle (TCA cycle)	http://www.kegg.jp/kegg-bin/show_pathway?+K00031
P80046	K00031	IDH1	isocitrate dehydrogenase [EC:1.1.1.42]	ko00480	Glutathione metabolism	http://www.kegg.jp/kegg-bin/show_pathway?+K00031
P80046	K00031	IDH1	isocitrate dehydrogenase [EC:1.1.1.42]	ko04146	Peroxisome	http://www.kegg.jp/kegg-bin/show_pathway?+K00031
P05429	K02704	psbB	photosystem II CP47 chlorophyll apoprotein	ko00195	Photosynthesis	http://www.kegg.jp/kegg-bin/show_pathway?+K02704
P74108
P73848	K02372	fabZ	3-hydroxyacyl-[acyl-carrier-protein] dehydratase [EC:4.2.1.59]	ko00780	Biotin metabolism	http://www.kegg.jp/kegg-bin/show_pathway?+K02372
P73848	K02372	fabZ	3-hydroxyacyl-[acyl-carrier-protein] dehydratase [EC:4.2.1.59]	ko00061	Fatty acid biosynthesis	http://www.kegg.jp/kegg-bin/show_pathway?+K02372
Q55910
P14835	K02709	psbH	photosystem II PsbH protein	ko00195	Photosynthesis	http://www.kegg.jp/kegg-bin/show_pathway?+K02709
P74446	K07013
P74772
P73007	K02659	pilI	twitching motility protein PilI	ko02025	Biofilm formation - Pseudomonas aeruginosa	http://www.kegg.jp/kegg-bin/show_pathway?+K02659
P73007	K02659	pilI	twitching motility protein PilI	ko02020	Two-component system	http://www.kegg.jp/kegg-bin/show_pathway?+K02659
P74629
P72799
P74349	K02669
P73104	K02479
P74149	K02640	petG	cytochrome b6-f complex subunit 5	ko00195	Photosynthesis	http://www.kegg.jp/kegg-bin/show_pathway?+K02640
P73929
P73611
P74380
Q6ZEL9
P73676	K02723	psbY	photosystem II PsbY protein	ko00195	Photosynthesis	http://www.kegg.jp/kegg-bin/show_pathway?+K02723
P74186	K02662
Q55943
Q55744
Q55554	K21600
P74747
P73477
P54899	K00145	argC	N-acetyl-gamma-glutamyl-phosphate reductase [EC:1.2.1.38]	ko00220	Arginine biosynthesis	http://www.kegg.jp/kegg-bin/show_pathway?+K00145
P73129
P73195
P74201
Q55700	K03798
Q55366	K00366	nirA	ferredoxin-nitrite reductase [EC:1.7.7.1]	ko00910	Nitrogen metabolism	http://www.kegg.jp/kegg-bin/show_pathway?+K00366
P73343
Q59992	K01696	trpB	tryptophan synthase beta chain [EC:4.2.1.20]	ko00260	Glycine, serine and threonine metabolism	http://www.kegg.jp/kegg-bin/show_pathway?+K01696
Q59992	K01696	trpB	tryptophan synthase beta chain [EC:4.2.1.20]	ko00400	Phenylalanine, tyrosine and tryptophan biosynthesis	http://www.kegg.jp/kegg-bin/show_pathway?+K01696
P72742
P74617	K01993
P73706
P73323
Q6ZEC9
P73574	K00059	fabG	3-oxoacyl-[acyl-carrier protein] reductase [EC:1.1.1.100]	ko00780	Biotin metabolism	http://www.kegg.jp/kegg-bin/show_pathway?+K00059
P73574	K00059	fabG	3-oxoacyl-[acyl-carrier protein] reductase [EC:1.1.1.100]	ko00061	Fatty acid biosynthesis	http://www.kegg.jp/kegg-bin/show_pathway?+K00059
P73574	K00059	fabG	3-oxoacyl-[acyl-carrier protein] reductase [EC:1.1.1.100]	ko00333	Prodigiosin biosynthesis	http://www.kegg.jp/kegg-bin/show_pathway?+K00059
P73201	K01875	SARS	seryl-tRNA synthetase [EC:6.1.1.11]	ko00970	Aminoacyl-tRNA biosynthesis	http://www.kegg.jp/kegg-bin/show_pathway?+K01875
P73069
Q55274
Q55823
Q55980	K05337
Q55405
P72890
Q55125
P38382	K03073	secE	preprotein translocase subunit SecE	ko03060	Protein export	http://www.kegg.jp/kegg-bin/show_pathway?+K03073
P38382	K03073	secE	preprotein translocase subunit SecE	ko03070	Bacterial secretion system	http://www.kegg.jp/kegg-bin/show_pathway?+K03073
P38382	K03073	secE	preprotein translocase subunit SecE	ko02024	Quorum sensing	http://www.kegg.jp/kegg-bin/show_pathway?+K03073
Q55791	K09013
P73388	K02639	petF	ferredoxin	ko00195	Photosynthesis	http://www.kegg.jp/kegg-bin/show_pathway?+K02639
P74215	K02434	gatB	aspartyl-tRNA(Asn)/glutamyl-tRNA(Gln) amidotransferase subunit B [EC:6.3.5.6 6.3.5.7]	ko00970	Aminoacyl-tRNA biosynthesis	http://www.kegg.jp/kegg-bin/show_pathway?+K02434
P73674
Q55588
P74361	K03695	clpB	ATP-dependent Clp protease ATP-binding subunit ClpB	ko04213	Longevity regulating pathway - multiple species	http://www.kegg.jp/kegg-bin/show_pathway?+K03695
P72853
P72731	K13628
P74424
P74122	K00620	argJ	glutamate N-acetyltransferase / amino-acid N-acetyltransferase [EC:2.3.1.35 2.3.1.1]	ko00220	Arginine biosynthesis	http://www.kegg.jp/kegg-bin/show_pathway?+K00620
P73838
Q55004	K02914	RP-L34	large subunit ribosomal protein L34	ko03010	Ribosome	http://www.kegg.jp/kegg-bin/show_pathway?+K02914
P72963
P74142	K02945	RP-S1	small subunit ribosomal protein S1	ko03010	Ribosome	http://www.kegg.jp/kegg-bin/show_pathway?+K02945
Q55633	K02030
P73210
P73930	K03110	ftsY	fused signal recognition particle receptor	ko03070	Bacterial secretion system	http://www.kegg.jp/kegg-bin/show_pathway?+K03110
P73930	K03110	ftsY	fused signal recognition particle receptor	ko02024	Quorum sensing	http://www.kegg.jp/kegg-bin/show_pathway?+K03110
P73930	K03110	ftsY	fused signal recognition particle receptor	ko03060	Protein export	http://www.kegg.jp/kegg-bin/show_pathway?+K03110
P27724	K05579	ndhH	NAD(P)H-quinone oxidoreductase subunit H [EC:7.1.1.2]	ko00190	Oxidative phosphorylation	http://www.kegg.jp/kegg-bin/show_pathway?+K05579
Q55852
P73016	K00208	fabI	enoyl-[acyl-carrier protein] reductase I [EC:1.3.1.9 1.3.1.10]	ko00061	Fatty acid biosynthesis	http://www.kegg.jp/kegg-bin/show_pathway?+K00208
P73016	K00208	fabI	enoyl-[acyl-carrier protein] reductase I [EC:1.3.1.9 1.3.1.10]	ko00333	Prodigiosin biosynthesis	http://www.kegg.jp/kegg-bin/show_pathway?+K00208
P73016	K00208	fabI	enoyl-[acyl-carrier protein] reductase I [EC:1.3.1.9 1.3.1.10]	ko00780	Biotin metabolism	http://www.kegg.jp/kegg-bin/show_pathway?+K00208
P73001
P73441	K01462
P73157	K03100	lepB	signal peptidase I [EC:3.4.21.89]	ko03060	Protein export	http://www.kegg.jp/kegg-bin/show_pathway?+K03100
P74745	K08884
P72938	K07004
Q55762
P74355	K03664
P73699
P73792
Q55409
P73056	K07390
P74478
P50027	K05516
P73696
P74458
P73142
P74123
Q55876
P74296	K01890	FARSB	phenylalanyl-tRNA synthetase beta chain [EC:6.1.1.20]	ko00970	Aminoacyl-tRNA biosynthesis	http://www.kegg.jp/kegg-bin/show_pathway?+K01890
P73301	K02518
Q55853
P73509
P74668
P73499
P73135
P72625
P73607	K04749
P72689	K02519
P72942
P73553	K03282
P29254	K02689	psaA	photosystem I P700 chlorophyll a apoprotein A1	ko00195	Photosynthesis	http://www.kegg.jp/kegg-bin/show_pathway?+K02689
P73286
Q6ZEU7
Q55178
P73032
P72989
P74523	K02426
P73666	K03087	rpoS	RNA polymerase nonessential primary-like sigma factor	ko02026	Biofilm formation - Escherichia coli	http://www.kegg.jp/kegg-bin/show_pathway?+K03087
P73666	K03087	rpoS	RNA polymerase nonessential primary-like sigma factor	ko05111	Biofilm formation - Vibrio cholerae	http://www.kegg.jp/kegg-bin/show_pathway?+K03087
Q6ZEB1
P73288
P73110
P51634	K03405	chlI	magnesium chelatase subunit I [EC:6.6.1.1]	ko00860	Porphyrin and chlorophyll metabolism	http://www.kegg.jp/kegg-bin/show_pathway?+K03405
Q55183	K01809	manA	mannose-6-phosphate isomerase [EC:5.3.1.8]	ko00520	Amino sugar and nucleotide sugar metabolism	http://www.kegg.jp/kegg-bin/show_pathway?+K01809
Q55183	K01809	manA	mannose-6-phosphate isomerase [EC:5.3.1.8]	ko00051	Fructose and mannose metabolism	http://www.kegg.jp/kegg-bin/show_pathway?+K01809
P26524	K05576	ndhE	NAD(P)H-quinone oxidoreductase subunit 4L [EC:7.1.1.2]	ko00190	Oxidative phosphorylation	http://www.kegg.jp/kegg-bin/show_pathway?+K05576
P26523	K05578	ndhG	NAD(P)H-quinone oxidoreductase subunit 6 [EC:7.1.1.2]	ko00190	Oxidative phosphorylation	http://www.kegg.jp/kegg-bin/show_pathway?+K05578
P74596
P74157
Q55663	K00099	dxr	1-deoxy-D-xylulose-5-phosphate reductoisomerase [EC:1.1.1.267]	ko00900	Terpenoid backbone biosynthesis	http://www.kegg.jp/kegg-bin/show_pathway?+K00099
Q55679	K10206	E2.6.1.83	LL-diaminopimelate aminotransferase [EC:2.6.1.83]	ko00300	Lysine biosynthesis	http://www.kegg.jp/kegg-bin/show_pathway?+K10206
P73049
P74463	K02669
P74809
Q55836
P74564	K02698	psaK	photosystem I subunit X	ko00195	Photosynthesis	http://www.kegg.jp/kegg-bin/show_pathway?+K02698
P73546	K00688	PYG	glycogen phosphorylase [EC:2.4.1.1]	ko04217	Necroptosis	http://www.kegg.jp/kegg-bin/show_pathway?+K00688
P73546	K00688	PYG	glycogen phosphorylase [EC:2.4.1.1]	ko02026	Biofilm formation - Escherichia coli	http://www.kegg.jp/kegg-bin/show_pathway?+K00688
P73546	K00688	PYG	glycogen phosphorylase [EC:2.4.1.1]	ko04931	Insulin resistance	http://www.kegg.jp/kegg-bin/show_pathway?+K00688
P73546	K00688	PYG	glycogen phosphorylase [EC:2.4.1.1]	ko00500	Starch and sucrose metabolism	http://www.kegg.jp/kegg-bin/show_pathway?+K00688
P73546	K00688	PYG	glycogen phosphorylase [EC:2.4.1.1]	ko04910	Insulin signaling pathway	http://www.kegg.jp/kegg-bin/show_pathway?+K00688
P73546	K00688	PYG	glycogen phosphorylase [EC:2.4.1.1]	ko04922	Glucagon signaling pathway	http://www.kegg.jp/kegg-bin/show_pathway?+K00688
P37277	K02699	psaL	photosystem I subunit XI	ko00195	Photosynthesis	http://www.kegg.jp/kegg-bin/show_pathway?+K02699
P74667	K01778	dapF	diaminopimelate epimerase [EC:5.1.1.7]	ko00300	Lysine biosynthesis	http://www.kegg.jp/kegg-bin/show_pathway?+K01778
P74755	K11755	hisIE	phosphoribosyl-ATP pyrophosphohydrolase / phosphoribosyl-AMP cyclohydrolase [EC:3.6.1.31 3.5.4.19]	ko00340	Histidine metabolism	http://www.kegg.jp/kegg-bin/show_pathway?+K11755
P74571	K01414
P27589	K02637	petD	cytochrome b6-f complex subunit 4	ko00195	Photosynthesis	http://www.kegg.jp/kegg-bin/show_pathway?+K02637
Q6YRU9
P73637
Q55167	K00147	proA	glutamate-5-semialdehyde dehydrogenase [EC:1.2.1.41]	ko00332	Carbapenem biosynthesis	http://www.kegg.jp/kegg-bin/show_pathway?+K00147
Q55167	K00147	proA	glutamate-5-semialdehyde dehydrogenase [EC:1.2.1.41]	ko00330	Arginine and proline metabolism	http://www.kegg.jp/kegg-bin/show_pathway?+K00147
P73599
P73466	K08999
P72896
P72719	K03564
P73617	K00766	trpD	anthranilate phosphoribosyltransferase [EC:2.4.2.18]	ko00400	Phenylalanine, tyrosine and tryptophan biosynthesis	http://www.kegg.jp/kegg-bin/show_pathway?+K00766
Q6YRW0
P74702	K04079	HSP90A	molecular chaperone HtpG	ko04915	Estrogen signaling pathway	http://www.kegg.jp/kegg-bin/show_pathway?+K04079
P74702	K04079	HSP90A	molecular chaperone HtpG	ko05215	Prostate cancer	http://www.kegg.jp/kegg-bin/show_pathway?+K04079
P74702	K04079	HSP90A	molecular chaperone HtpG	ko04141	Protein processing in endoplasmic reticulum	http://www.kegg.jp/kegg-bin/show_pathway?+K04079
P74702	K04079	HSP90A	molecular chaperone HtpG	ko04151	PI3K-Akt signaling pathway	http://www.kegg.jp/kegg-bin/show_pathway?+K04079
P74702	K04079	HSP90A	molecular chaperone HtpG	ko04612	Antigen processing and presentation	http://www.kegg.jp/kegg-bin/show_pathway?+K04079
P74702	K04079	HSP90A	molecular chaperone HtpG	ko04914	Progesterone-mediated oocyte maturation	http://www.kegg.jp/kegg-bin/show_pathway?+K04079
P74702	K04079	HSP90A	molecular chaperone HtpG	ko04217	Necroptosis	http://www.kegg.jp/kegg-bin/show_pathway?+K04079
P74702	K04079	HSP90A	molecular chaperone HtpG	ko04659	Th17 cell differentiation	http://www.kegg.jp/kegg-bin/show_pathway?+K04079
P74702	K04079	HSP90A	molecular chaperone HtpG	ko04657	IL-17 signaling pathway	http://www.kegg.jp/kegg-bin/show_pathway?+K04079
P74702	K04079	HSP90A	molecular chaperone HtpG	ko04621	NOD-like receptor signaling pathway	http://www.kegg.jp/kegg-bin/show_pathway?+K04079
P74702	K04079	HSP90A	molecular chaperone HtpG	ko05200	Pathways in cancer	http://www.kegg.jp/kegg-bin/show_pathway?+K04079
P74702	K04079	HSP90A	molecular chaperone HtpG	ko04626	Plant-pathogen interaction	http://www.kegg.jp/kegg-bin/show_pathway?+K04079
P74702	K04079	HSP90A	molecular chaperone HtpG	ko05418	Fluid shear stress and atherosclerosis	http://www.kegg.jp/kegg-bin/show_pathway?+K04079
P74329
Q55441
P72605
P73918	K01652	E2.2.1.6L	acetolactate synthase I/II/III large subunit [EC:2.2.1.6]	ko00650	Butanoate metabolism	http://www.kegg.jp/kegg-bin/show_pathway?+K01652
P73918	K01652	E2.2.1.6L	acetolactate synthase I/II/III large subunit [EC:2.2.1.6]	ko00660	C5-Branched dibasic acid metabolism	http://www.kegg.jp/kegg-bin/show_pathway?+K01652
P73918	K01652	E2.2.1.6L	acetolactate synthase I/II/III large subunit [EC:2.2.1.6]	ko00770	Pantothenate and CoA biosynthesis	http://www.kegg.jp/kegg-bin/show_pathway?+K01652
P73918	K01652	E2.2.1.6L	acetolactate synthase I/II/III large subunit [EC:2.2.1.6]	ko00290	Valine, leucine and isoleucine biosynthesis	http://www.kegg.jp/kegg-bin/show_pathway?+K01652
P29255	K02690	psaB	photosystem I P700 chlorophyll a apoprotein A2	ko00195	Photosynthesis	http://www.kegg.jp/kegg-bin/show_pathway?+K02690
P73697
P27182	K02110	ATPF0C	F-type H+-transporting ATPase subunit c	ko00190	Oxidative phosphorylation	http://www.kegg.jp/kegg-bin/show_pathway?+K02110
P27182	K02110	ATPF0C	F-type H+-transporting ATPase subunit c	ko00195	Photosynthesis	http://www.kegg.jp/kegg-bin/show_pathway?+K02110
P74527	K01256	pepN	aminopeptidase N [EC:3.4.11.2]	ko00480	Glutathione metabolism	http://www.kegg.jp/kegg-bin/show_pathway?+K01256
Q55476	K08309
P72593	K02016
P73702
Q55806	K01868	TARS	threonyl-tRNA synthetase [EC:6.1.1.3]	ko00970	Aminoacyl-tRNA biosynthesis	http://www.kegg.jp/kegg-bin/show_pathway?+K01868
P72584	K04035	E1.14.13.81	magnesium-protoporphyrin IX monomethyl ester (oxidative) cyclase [EC:1.14.13.81]	ko00860	Porphyrin and chlorophyll metabolism	http://www.kegg.jp/kegg-bin/show_pathway?+K04035
P73766
P73877
P74722
P74234	K01808	rpiB	ribose 5-phosphate isomerase B [EC:5.3.1.6]	ko00051	Fructose and mannose metabolism	http://www.kegg.jp/kegg-bin/show_pathway?+K01808
P74234	K01808	rpiB	ribose 5-phosphate isomerase B [EC:5.3.1.6]	ko00710	Carbon fixation in photosynthetic organisms	http://www.kegg.jp/kegg-bin/show_pathway?+K01808
P74234	K01808	rpiB	ribose 5-phosphate isomerase B [EC:5.3.1.6]	ko00030	Pentose phosphate pathway	http://www.kegg.jp/kegg-bin/show_pathway?+K01808
P72571
P73997	K01735	aroB	3-dehydroquinate synthase [EC:4.2.3.4]	ko00400	Phenylalanine, tyrosine and tryptophan biosynthesis	http://www.kegg.jp/kegg-bin/show_pathway?+K01735
P73447
P74238	K07267
P74298	K02479
Q55950
P74048
P77970	K01915	glnA	glutamine synthetase [EC:6.3.1.2]	ko00910	Nitrogen metabolism	http://www.kegg.jp/kegg-bin/show_pathway?+K01915
P77970	K01915	glnA	glutamine synthetase [EC:6.3.1.2]	ko02020	Two-component system	http://www.kegg.jp/kegg-bin/show_pathway?+K01915
P77970	K01915	glnA	glutamine synthetase [EC:6.3.1.2]	ko00630	Glyoxylate and dicarboxylate metabolism	http://www.kegg.jp/kegg-bin/show_pathway?+K01915
P77970	K01915	glnA	glutamine synthetase [EC:6.3.1.2]	ko00220	Arginine biosynthesis	http://www.kegg.jp/kegg-bin/show_pathway?+K01915
P77970	K01915	glnA	glutamine synthetase [EC:6.3.1.2]	ko04727	GABAergic synapse	http://www.kegg.jp/kegg-bin/show_pathway?+K01915
P77970	K01915	glnA	glutamine synthetase [EC:6.3.1.2]	ko04724	Glutamatergic synapse	http://www.kegg.jp/kegg-bin/show_pathway?+K01915
P77970	K01915	glnA	glutamine synthetase [EC:6.3.1.2]	ko00250	Alanine, aspartate and glutamate metabolism	http://www.kegg.jp/kegg-bin/show_pathway?+K01915
P77970	K01915	glnA	glutamine synthetase [EC:6.3.1.2]	ko04217	Necroptosis	http://www.kegg.jp/kegg-bin/show_pathway?+K01915
P74288	K02486
Q55701	K01338	lon	ATP-dependent Lon protease [EC:3.4.21.53]	ko04112	Cell cycle - Caulobacter	http://www.kegg.jp/kegg-bin/show_pathway?+K01338
Q55525	K03087	rpoS	RNA polymerase nonessential primary-like sigma factor	ko02026	Biofilm formation - Escherichia coli	http://www.kegg.jp/kegg-bin/show_pathway?+K03087
Q55525	K03087	rpoS	RNA polymerase nonessential primary-like sigma factor	ko05111	Biofilm formation - Vibrio cholerae	http://www.kegg.jp/kegg-bin/show_pathway?+K03087
P74248
Q55729	K01874	MARS	methionyl-tRNA synthetase [EC:6.1.1.10]	ko00450	Selenocompound metabolism	http://www.kegg.jp/kegg-bin/show_pathway?+K01874
Q55729	K01874	MARS	methionyl-tRNA synthetase [EC:6.1.1.10]	ko00970	Aminoacyl-tRNA biosynthesis	http://www.kegg.jp/kegg-bin/show_pathway?+K01874
Q55486	K01887	RARS	arginyl-tRNA synthetase [EC:6.1.1.19]	ko00970	Aminoacyl-tRNA biosynthesis	http://www.kegg.jp/kegg-bin/show_pathway?+K01887
Q55390
P74315
Q55688	K14331
P72814
P0DJF8	K00772	mtaP	5'-methylthioadenosine phosphorylase [EC:2.4.2.28]	ko00270	Cysteine and methionine metabolism	http://www.kegg.jp/kegg-bin/show_pathway?+K00772
Q55676
P73443	K04567	KARS	lysyl-tRNA synthetase, class II [EC:6.1.1.6]	ko00970	Aminoacyl-tRNA biosynthesis	http://www.kegg.jp/kegg-bin/show_pathway?+K04567
P72863
P72724
P74002	K03568
P74170
P72834	K00012	UGDH	UDPglucose 6-dehydrogenase [EC:1.1.1.22]	ko00053	Ascorbate and aldarate metabolism	http://www.kegg.jp/kegg-bin/show_pathway?+K00012
P72834	K00012	UGDH	UDPglucose 6-dehydrogenase [EC:1.1.1.22]	ko00520	Amino sugar and nucleotide sugar metabolism	http://www.kegg.jp/kegg-bin/show_pathway?+K00012
P72834	K00012	UGDH	UDPglucose 6-dehydrogenase [EC:1.1.1.22]	ko00040	Pentose and glucuronate interconversions	http://www.kegg.jp/kegg-bin/show_pathway?+K00012
Q55513	K01714	dapA	4-hydroxy-tetrahydrodipicolinate synthase [EC:4.3.3.7]	ko00261	Monobactam biosynthesis	http://www.kegg.jp/kegg-bin/show_pathway?+K01714
Q55513	K01714	dapA	4-hydroxy-tetrahydrodipicolinate synthase [EC:4.3.3.7]	ko00300	Lysine biosynthesis	http://www.kegg.jp/kegg-bin/show_pathway?+K01714
P73920
P72877
P72830	K21071	pfk	ATP-dependent phosphofructokinase / diphosphate-dependent phosphofructokinase [EC:2.7.1.11 2.7.1.90]	ko00010	Glycolysis / Gluconeogenesis	http://www.kegg.jp/kegg-bin/show_pathway?+K21071
P72830	K21071	pfk	ATP-dependent phosphofructokinase / diphosphate-dependent phosphofructokinase [EC:2.7.1.11 2.7.1.90]	ko00052	Galactose metabolism	http://www.kegg.jp/kegg-bin/show_pathway?+K21071
P72830	K21071	pfk	ATP-dependent phosphofructokinase / diphosphate-dependent phosphofructokinase [EC:2.7.1.11 2.7.1.90]	ko00680	Methane metabolism	http://www.kegg.jp/kegg-bin/show_pathway?+K21071
P72830	K21071	pfk	ATP-dependent phosphofructokinase / diphosphate-dependent phosphofructokinase [EC:2.7.1.11 2.7.1.90]	ko00030	Pentose phosphate pathway	http://www.kegg.jp/kegg-bin/show_pathway?+K21071
P72830	K21071	pfk	ATP-dependent phosphofructokinase / diphosphate-dependent phosphofructokinase [EC:2.7.1.11 2.7.1.90]	ko00051	Fructose and mannose metabolism	http://www.kegg.jp/kegg-bin/show_pathway?+K21071
P73668	K01925	murD	UDP-N-acetylmuramoylalanine--D-glutamate ligase [EC:6.3.2.9]	ko00471	D-Glutamine and D-glutamate metabolism	http://www.kegg.jp/kegg-bin/show_pathway?+K01925
P73668	K01925	murD	UDP-N-acetylmuramoylalanine--D-glutamate ligase [EC:6.3.2.9]	ko00550	Peptidoglycan biosynthesis	http://www.kegg.jp/kegg-bin/show_pathway?+K01925
P74690	K01621	xfp	xylulose-5-phosphate/fructose-6-phosphate phosphoketolase [EC:4.1.2.9 4.1.2.22]	ko00710	Carbon fixation in photosynthetic organisms	http://www.kegg.jp/kegg-bin/show_pathway?+K01621
P74690	K01621	xfp	xylulose-5-phosphate/fructose-6-phosphate phosphoketolase [EC:4.1.2.9 4.1.2.22]	ko00030	Pentose phosphate pathway	http://www.kegg.jp/kegg-bin/show_pathway?+K01621
P74569	K00928	lysC	aspartate kinase [EC:2.7.2.4]	ko00260	Glycine, serine and threonine metabolism	http://www.kegg.jp/kegg-bin/show_pathway?+K00928
P74569	K00928	lysC	aspartate kinase [EC:2.7.2.4]	ko00300	Lysine biosynthesis	http://www.kegg.jp/kegg-bin/show_pathway?+K00928
P74569	K00928	lysC	aspartate kinase [EC:2.7.2.4]	ko00270	Cysteine and methionine metabolism	http://www.kegg.jp/kegg-bin/show_pathway?+K00928
P74569	K00928	lysC	aspartate kinase [EC:2.7.2.4]	ko00261	Monobactam biosynthesis	http://www.kegg.jp/kegg-bin/show_pathway?+K00928
Q55778	K01885	EARS	glutamyl-tRNA synthetase [EC:6.1.1.17]	ko00970	Aminoacyl-tRNA biosynthesis	http://www.kegg.jp/kegg-bin/show_pathway?+K01885
Q55778	K01885	EARS	glutamyl-tRNA synthetase [EC:6.1.1.17]	ko00860	Porphyrin and chlorophyll metabolism	http://www.kegg.jp/kegg-bin/show_pathway?+K01885
P73621
Q55716	K01878	glyQ	glycyl-tRNA synthetase alpha chain [EC:6.1.1.14]	ko00970	Aminoacyl-tRNA biosynthesis	http://www.kegg.jp/kegg-bin/show_pathway?+K01878
P54123	K12574	rnj	ribonuclease J [EC:3.1.-.-]	ko03018	RNA degradation	http://www.kegg.jp/kegg-bin/show_pathway?+K12574
P73285
P52276	K01893	NARS	asparaginyl-tRNA synthetase [EC:6.1.1.22]	ko00970	Aminoacyl-tRNA biosynthesis	http://www.kegg.jp/kegg-bin/show_pathway?+K01893
Q55834
Q55690	K01879	glyS	glycyl-tRNA synthetase beta chain [EC:6.1.1.14]	ko00970	Aminoacyl-tRNA biosynthesis	http://www.kegg.jp/kegg-bin/show_pathway?+K01879
Q55510	K03544	clpX	ATP-dependent Clp protease ATP-binding subunit ClpX	ko04112	Cell cycle - Caulobacter	http://www.kegg.jp/kegg-bin/show_pathway?+K03544
P73841
P73357	K02005
Q55659
P72703	K01480	speB	agmatinase [EC:3.5.3.11]	ko00330	Arginine and proline metabolism	http://www.kegg.jp/kegg-bin/show_pathway?+K01480
P73992
P73450	K15578	nrtC	nitrate/nitrite transport system ATP-binding protein [EC:3.6.3.-]	ko00910	Nitrogen metabolism	http://www.kegg.jp/kegg-bin/show_pathway?+K15578
P73450	K15578	nrtC	nitrate/nitrite transport system ATP-binding protein [EC:3.6.3.-]	ko02010	ABC transporters	http://www.kegg.jp/kegg-bin/show_pathway?+K15578
Q55443	K11526	pixL	two-component system, chemotaxis family, sensor histidine kinase and response regulator PixL	ko02020	Two-component system	http://www.kegg.jp/kegg-bin/show_pathway?+K11526
P74566
Q55583
P72931	K03979
P74582	K01682	acnB	aconitate hydratase 2 / 2-methylisocitrate dehydratase [EC:4.2.1.3 4.2.1.99]	ko00640	Propanoate metabolism	http://www.kegg.jp/kegg-bin/show_pathway?+K01682
P74582	K01682	acnB	aconitate hydratase 2 / 2-methylisocitrate dehydratase [EC:4.2.1.3 4.2.1.99]	ko00630	Glyoxylate and dicarboxylate metabolism	http://www.kegg.jp/kegg-bin/show_pathway?+K01682
P74582	K01682	acnB	aconitate hydratase 2 / 2-methylisocitrate dehydratase [EC:4.2.1.3 4.2.1.99]	ko00720	Carbon fixation pathways in prokaryotes	http://www.kegg.jp/kegg-bin/show_pathway?+K01682
P74582	K01682	acnB	aconitate hydratase 2 / 2-methylisocitrate dehydratase [EC:4.2.1.3 4.2.1.99]	ko00020	Citrate cycle (TCA cycle)	http://www.kegg.jp/kegg-bin/show_pathway?+K01682
P74670
P73268	K04652
P73043	K01580	E4.1.1.15	glutamate decarboxylase [EC:4.1.1.15]	ko02024	Quorum sensing	http://www.kegg.jp/kegg-bin/show_pathway?+K01580
P73043	K01580	E4.1.1.15	glutamate decarboxylase [EC:4.1.1.15]	ko00250	Alanine, aspartate and glutamate metabolism	http://www.kegg.jp/kegg-bin/show_pathway?+K01580
P73043	K01580	E4.1.1.15	glutamate decarboxylase [EC:4.1.1.15]	ko04727	GABAergic synapse	http://www.kegg.jp/kegg-bin/show_pathway?+K01580
P73043	K01580	E4.1.1.15	glutamate decarboxylase [EC:4.1.1.15]	ko00430	Taurine and hypotaurine metabolism	http://www.kegg.jp/kegg-bin/show_pathway?+K01580
P73043	K01580	E4.1.1.15	glutamate decarboxylase [EC:4.1.1.15]	ko04940	Type I diabetes mellitus	http://www.kegg.jp/kegg-bin/show_pathway?+K01580
P73043	K01580	E4.1.1.15	glutamate decarboxylase [EC:4.1.1.15]	ko00410	beta-Alanine metabolism	http://www.kegg.jp/kegg-bin/show_pathway?+K01580
P73043	K01580	E4.1.1.15	glutamate decarboxylase [EC:4.1.1.15]	ko00650	Butanoate metabolism	http://www.kegg.jp/kegg-bin/show_pathway?+K01580
P73186
Q55682	K04773
P74728
P23353	K01736	aroC	chorismate synthase [EC:4.2.3.5]	ko00400	Phenylalanine, tyrosine and tryptophan biosynthesis	http://www.kegg.jp/kegg-bin/show_pathway?+K01736
Q55610	K03072	secD	preprotein translocase subunit SecD	ko03060	Protein export	http://www.kegg.jp/kegg-bin/show_pathway?+K03072
Q55610	K03072	secD	preprotein translocase subunit SecD	ko03070	Bacterial secretion system	http://www.kegg.jp/kegg-bin/show_pathway?+K03072
P73375	K01754	E4.3.1.19	threonine dehydratase [EC:4.3.1.19]	ko00290	Valine, leucine and isoleucine biosynthesis	http://www.kegg.jp/kegg-bin/show_pathway?+K01754
P73375	K01754	E4.3.1.19	threonine dehydratase [EC:4.3.1.19]	ko00260	Glycine, serine and threonine metabolism	http://www.kegg.jp/kegg-bin/show_pathway?+K01754
P73089
P74423	K01872	AARS	alanyl-tRNA synthetase [EC:6.1.1.7]	ko00970	Aminoacyl-tRNA biosynthesis	http://www.kegg.jp/kegg-bin/show_pathway?+K01872
P73947
P74137	K02486
P73012	K03546
Q6ZE69
P73912	K07399
P73817
P73860	K08482
Q55177
P55037	K00284	GLU	glutamate synthase (ferredoxin) [EC:1.4.7.1]	ko00630	Glyoxylate and dicarboxylate metabolism	http://www.kegg.jp/kegg-bin/show_pathway?+K00284
P55037	K00284	GLU	glutamate synthase (ferredoxin) [EC:1.4.7.1]	ko00910	Nitrogen metabolism	http://www.kegg.jp/kegg-bin/show_pathway?+K00284
Q6ZED2
P73077	K02469
P73362	K02230	cobN	cobaltochelatase CobN [EC:6.6.1.2]	ko00860	Porphyrin and chlorophyll metabolism	http://www.kegg.jp/kegg-bin/show_pathway?+K02230
Q55693

## Sheet: map2query
Map_ID	Map_Name	Seqs	Seqs_Num	URL
ko03010	Ribosome	P73312 P73308 P74226 P36236 P73310 P73318 P73315 P42352 P74267 P73305 P36237 P73304 P74410 P73299 P73014 P72851 P48949 P23350 P74229 P48946 P73306 P73336 P73296 P73636 P73314 P48959 P73316 P48958 P73530 P72866 P74071 P73311 P73289 P74230 P73292 Q55004 P74142	37	http://www.kegg.jp/kegg-bin/show_pathway?ko03010+K02904+K02931+K02946+K02863+K02874+K02892+K02890+K02939+K02899+K02881+K02867+K02988+K02959+K02952+K02911+K02902+K02970+K02864+K02992+K02963+K02933+K02968+K02879+K02990+K02982+K02916+K02965+K02913+K02945+K02956+K02967+K02961+K02897+K02950+K02909+K02914+K02945
ko00195	Photosynthesis	P32422 P10549 P12975 P27180 P19569 Q55013 P26527 P21697 Q55356 Q55318 Q55332 P27183 P27320 P73952 P27181 P29256 P09190 P27179 P09191 Q55354 Q57038 P74174 Q55329 P05429 P14835 P74149 P73676 P73388 P29254 P74564 P37277 P27589 P29255 P27182	34	http://www.kegg.jp/kegg-bin/show_pathway?ko00195+K02691+K02716+K02693+K02113+K02692+K02720+K02112+K02638+K08903+K02641+K02719+K02109+K02639+K02717+K02109+K02694+K02707+K02111+K02708+K02713+K02635+K02636+K02697+K02704+K02709+K02640+K02723+K02639+K02689+K02698+K02699+K02637+K02690+K02110
ko00190	Oxidative phosphorylation	P27180 P26527 P27183 P74338 P27181 P80507 P27179 P19125 P19050 P74044 P27724 P26524 P26523 P27182	14	http://www.kegg.jp/kegg-bin/show_pathway?ko00190+K02113+K02112+K02109+K05584+K02109+K01507+K02111+K05581+K05582+K02275+K05579+K05576+K05578+K02110
ko00970	Aminoacyl-tRNA biosynthesis	Q55450 P73201 P74215 P74296 Q55806 Q55729 Q55486 P73443 Q55778 Q55716 P52276 Q55690 P74423	13	http://www.kegg.jp/kegg-bin/show_pathway?ko00970+K02435+K01875+K02434+K01890+K01868+K01874+K01887+K04567+K01885+K01878+K01893+K01879+K01872
ko02020	Two-component system	Q55447 P73785 P73198 Q55788 P73175 P77961 Q55200 Q55445 P73173 P73007 P77970 Q55443	12	http://www.kegg.jp/kegg-bin/show_pathway?ko02020+K11523+K02040+K01991+K02487+K02658+K01915+K02040+K11525+K02660+K02659+K01915+K11526
ko00030	Pentose phosphate pathway	Q55766 P72797 P52983 Q55664 P52208 P74309 P74643 P74234 P72830 P74690	10	http://www.kegg.jp/kegg-bin/show_pathway?ko00030+K01807+K00616+K01810+K01624+K00033+K01623+K01835+K01808+K21071+K01621
ko00196	Photosynthesis - antenna proteins	Q54714 Q01952 P72870 Q54715 P73202 Q01951 P73093 P73203 Q01950 P74625	10	http://www.kegg.jp/kegg-bin/show_pathway?ko00196+K02285+K02093+K02095+K02284+K02287+K02092+K02290+K02286+K02094+K02290
ko00860	Porphyrin and chlorophyll metabolism	P24602 P72849 Q59987 P73287 P77969 P54224 P51634 P72584 Q55778 P73362	10	http://www.kegg.jp/kegg-bin/show_pathway?ko00860+K03594+K21480+K00218+K03594+K01698+K01599+K03405+K04035+K01885+K02230
ko00230	Purine metabolism	P74494 P73471 P72940 P72648 P73853 P72641 P74643 Q55498 P73935	9	http://www.kegg.jp/kegg-bin/show_pathway?ko00230+K00940+K01923+K00860+K00942+K00088+K00939+K01835+K01588+K00759
ko00710	Carbon fixation in photosynthetic organisms	Q55766 P37101 P54206 P54205 Q55664 P74309 Q59994 P74234 P74690	9	http://www.kegg.jp/kegg-bin/show_pathway?ko00710+K01807+K00855+K01602+K01601+K01624+K01623+K01803+K01808+K01621
ko02010	ABC transporters	Q55835 P72827 P73785 P73452 Q55387 Q55200 P74390 Q55460 P73450	9	http://www.kegg.jp/kegg-bin/show_pathway?ko02010+K02012+K02012+K02040+K15576+K11954+K02040+K11959+K11950+K15578
ko00010	Glycolysis / Gluconeogenesis	P77972 P52983 Q55664 P74309 P74643 Q59994 P74490 P72830	8	http://www.kegg.jp/kegg-bin/show_pathway?ko00010+K01689+K01810+K01624+K01623+K01835+K01803+K00161+K21071
ko00630	Glyoxylate and dicarboxylate metabolism	P73560 P73510 P54206 P54205 P77961 P77970 P74582 P55037	8	http://www.kegg.jp/kegg-bin/show_pathway?ko00630+K02437+K01569+K01602+K01601+K01915+K01915+K01682+K00284
ko00910	Nitrogen metabolism	Q55367 P73452 P77961 Q55366 P77970 P73450 P55037	7	http://www.kegg.jp/kegg-bin/show_pathway?ko00910+K01725+K15576+K01915+K00366+K01915+K15578+K00284
ko03018	RNA degradation	Q05972 P74112 P22034 P22358 P77972 P72659 P54123	7	http://www.kegg.jp/kegg-bin/show_pathway?ko03018+K04077+K03666+K04077+K04043+K01689+K00962+K12574
ko04212	Longevity regulating pathway - worm	Q05972 P22034 P22358 P74467 P54416 P74466 Q59993	7	http://www.kegg.jp/kegg-bin/show_pathway?ko04212+K04077+K04077+K04043+K01358+K01358+K01358+K01358
ko00051	Fructose and mannose metabolism	Q55664 P74309 Q59994 Q55183 P74234 P72830	6	http://www.kegg.jp/kegg-bin/show_pathway?ko00051+K01624+K01623+K01803+K01809+K01808+K21071
ko04112	Cell cycle - Caulobacter	P74467 P54416 P74466 Q59993 Q55701 Q55510	6	http://www.kegg.jp/kegg-bin/show_pathway?ko04112+K01358+K01358+K01358+K01358+K01338+K03544
ko00061	Fatty acid biosynthesis	Q55120 P74638 P73848 P73574 P73016	5	http://www.kegg.jp/kegg-bin/show_pathway?ko00061+K02160+K01962+K02372+K00059+K00208
ko00290	Valine, leucine and isoleucine biosynthesis	Q55141 P29107 P54691 P73918 P73375	5	http://www.kegg.jp/kegg-bin/show_pathway?ko00290+K01653+K00053+K00826+K01652+K01754
ko00300	Lysine biosynthesis	Q55828 Q55679 P74667 Q55513 P74569	5	http://www.kegg.jp/kegg-bin/show_pathway?ko00300+K10206+K10206+K01778+K01714+K00928
ko00520	Amino sugar and nucleotide sugar metabolism	P52983 P73128 P74643 Q55183 P72834	5	http://www.kegg.jp/kegg-bin/show_pathway?ko00520+K01810+K06118+K01835+K01809+K00012
ko00680	Methane metabolism	P73849 P77972 Q55664 P74309 P72830	5	http://www.kegg.jp/kegg-bin/show_pathway?ko00680+K05979+K01689+K01624+K01623+K21071
ko03060	Protein export	P73010 P38382 P73930 P73157 Q55610	5	http://www.kegg.jp/kegg-bin/show_pathway?ko03060+K03116+K03073+K03110+K03100+K03072
ko05152	Tuberculosis	Q05972 P73785 P22034 P22358 Q55200	5	http://www.kegg.jp/kegg-bin/show_pathway?ko05152+K04077+K02040+K04077+K04043+K02040
ko00220	Arginine biosynthesis	P77961 P54899 P74122 P77970	4	http://www.kegg.jp/kegg-bin/show_pathway?ko00220+K01915+K00145+K00620+K01915
ko00250	Alanine, aspartate and glutamate metabolism	P74383 P77961 P77970 P73043	4	http://www.kegg.jp/kegg-bin/show_pathway?ko00250+K01424+K01915+K01915+K01580
ko00260	Glycine, serine and threonine metabolism	P73560 Q59992 P74569 P73375	4	http://www.kegg.jp/kegg-bin/show_pathway?ko00260+K02437+K01696+K00928+K01754
ko00270	Cysteine and methionine metabolism	P54691 P72871 P0DJF8 P74569	4	http://www.kegg.jp/kegg-bin/show_pathway?ko00270+K00826+K00789+K00772+K00928
ko00400	Phenylalanine, tyrosine and tryptophan biosynthesis	Q59992 P73617 P73997 P23353	4	http://www.kegg.jp/kegg-bin/show_pathway?ko00400+K01696+K00766+K01735+K01736
ko00480	Glutathione metabolism	P52208 P73971 P80046 P74527	4	http://www.kegg.jp/kegg-bin/show_pathway?ko00480+K00033+K01255+K00031+K01256
ko00720	Carbon fixation pathways in prokaryotes	Q55120 P74638 P80046 P74582	4	http://www.kegg.jp/kegg-bin/show_pathway?ko00720+K02160+K01962+K00031+K01682
ko00770	Pantothenate and CoA biosynthesis	Q55141 P29107 P54691 P73918	4	http://www.kegg.jp/kegg-bin/show_pathway?ko00770+K01653+K00053+K00826+K01652
ko02024	Quorum sensing	P74112 P38382 P73930 P73043	4	http://www.kegg.jp/kegg-bin/show_pathway?ko02024+K03666+K03073+K03110+K01580
ko02026	Biofilm formation - Escherichia coli	P73198 P73666 P73546 Q55525	4	http://www.kegg.jp/kegg-bin/show_pathway?ko02026+K01991+K03087+K00688+K03087
ko03070	Bacterial secretion system	P73010 P38382 P73930 Q55610	4	http://www.kegg.jp/kegg-bin/show_pathway?ko03070+K03116+K03073+K03110+K03072
ko04217	Necroptosis	P77961 P73546 P74702 P77970	4	http://www.kegg.jp/kegg-bin/show_pathway?ko04217+K01915+K00688+K04079+K01915
ko00020	Citrate cycle (TCA cycle)	P74490 P80046 P74582	3	http://www.kegg.jp/kegg-bin/show_pathway?ko00020+K00161+K00031+K01682
ko00330	Arginine and proline metabolism	P74572 Q55167 P72703	3	http://www.kegg.jp/kegg-bin/show_pathway?ko00330+K00286+K00147+K01480
ko00500	Starch and sucrose metabolism	P52983 P74643 P73546	3	http://www.kegg.jp/kegg-bin/show_pathway?ko00500+K01810+K01835+K00688
ko00620	Pyruvate metabolism	Q55120 P74490 P74638	3	http://www.kegg.jp/kegg-bin/show_pathway?ko00620+K02160+K00161+K01962
ko00640	Propanoate metabolism	Q55120 P74638 P74582	3	http://www.kegg.jp/kegg-bin/show_pathway?ko00640+K02160+K01962+K01682
ko00650	Butanoate metabolism	Q55141 P73918 P73043	3	http://www.kegg.jp/kegg-bin/show_pathway?ko00650+K01653+K01652+K01580
ko00780	Biotin metabolism	P73848 P73574 P73016	3	http://www.kegg.jp/kegg-bin/show_pathway?ko00780+K02372+K00059+K00208
ko02025	Biofilm formation - Pseudomonas aeruginosa	P73175 P73173 P73007	3	http://www.kegg.jp/kegg-bin/show_pathway?ko02025+K02658+K02660+K02659
ko04066	HIF-1 signaling pathway	P77972 P74309 P74490	3	http://www.kegg.jp/kegg-bin/show_pathway?ko04066+K01689+K01623+K00161
ko04727	GABAergic synapse	P77961 P77970 P73043	3	http://www.kegg.jp/kegg-bin/show_pathway?ko04727+K01915+K01915+K01580
ko04940	Type I diabetes mellitus	Q05972 P22034 P73043	3	http://www.kegg.jp/kegg-bin/show_pathway?ko04940+K04077+K04077+K01580
ko05111	Biofilm formation - Vibrio cholerae	P74112 P73666 Q55525	3	http://www.kegg.jp/kegg-bin/show_pathway?ko05111+K03666+K03087+K03087
ko00052	Galactose metabolism	P74643 P72830	2	http://www.kegg.jp/kegg-bin/show_pathway?ko00052+K01835+K21071
ko00261	Monobactam biosynthesis	Q55513 P74569	2	http://www.kegg.jp/kegg-bin/show_pathway?ko00261+K01714+K00928
ko00333	Prodigiosin biosynthesis	P73574 P73016	2	http://www.kegg.jp/kegg-bin/show_pathway?ko00333+K00059+K00208
ko00340	Histidine metabolism	P74561 P74755	2	http://www.kegg.jp/kegg-bin/show_pathway?ko00340+K01814+K11755
ko00550	Peptidoglycan biosynthesis	Q55728 P73668	2	http://www.kegg.jp/kegg-bin/show_pathway?ko00550+K07259+K01925
ko00660	C5-Branched dibasic acid metabolism	Q55141 P73918	2	http://www.kegg.jp/kegg-bin/show_pathway?ko00660+K01653+K01652
ko00730	Thiamine metabolism	P72641 Q55894	2	http://www.kegg.jp/kegg-bin/show_pathway?ko00730+K00939+K03147
ko00983	Drug metabolism - other enzymes	P74494 P73853	2	http://www.kegg.jp/kegg-bin/show_pathway?ko00983+K00940+K00088
ko01503	Cationic antimicrobial peptide (CAMP) resistance	P73736 P73581	2	http://www.kegg.jp/kegg-bin/show_pathway?ko01503+K01448+K01448
ko03030	DNA replication	Q55499 Q55801	2	http://www.kegg.jp/kegg-bin/show_pathway?ko03030+K03111+K03469
ko04141	Protein processing in endoplasmic reticulum	P72977 P74702	2	http://www.kegg.jp/kegg-bin/show_pathway?ko04141+K13993+K04079
ko04724	Glutamatergic synapse	P77961 P77970	2	http://www.kegg.jp/kegg-bin/show_pathway?ko04724+K01915+K01915
ko04922	Glucagon signaling pathway	P74490 P73546	2	http://www.kegg.jp/kegg-bin/show_pathway?ko04922+K00161+K00688
ko05134	Legionellosis	Q05972 P22034	2	http://www.kegg.jp/kegg-bin/show_pathway?ko05134+K04077+K04077
ko00040	Pentose and glucuronate interconversions	P72834	1	http://www.kegg.jp/kegg-bin/show_pathway?ko00040+K00012
ko00053	Ascorbate and aldarate metabolism	P72834	1	http://www.kegg.jp/kegg-bin/show_pathway?ko00053+K00012
ko00120	Primary bile acid biosynthesis	P72765	1	http://www.kegg.jp/kegg-bin/show_pathway?ko00120+K01442
ko00121	Secondary bile acid biosynthesis	P72765	1	http://www.kegg.jp/kegg-bin/show_pathway?ko00121+K01442
ko00240	Pyrimidine metabolism	P74494	1	http://www.kegg.jp/kegg-bin/show_pathway?ko00240+K00940
ko00280	Valine, leucine and isoleucine degradation	P54691	1	http://www.kegg.jp/kegg-bin/show_pathway?ko00280+K00826
ko00332	Carbapenem biosynthesis	Q55167	1	http://www.kegg.jp/kegg-bin/show_pathway?ko00332+K00147
ko00361	Chlorocyclohexane and chlorobenzene degradation	P73163	1	http://www.kegg.jp/kegg-bin/show_pathway?ko00361+K01061
ko00364	Fluorobenzoate degradation	P73163	1	http://www.kegg.jp/kegg-bin/show_pathway?ko00364+K01061
ko00410	beta-Alanine metabolism	P73043	1	http://www.kegg.jp/kegg-bin/show_pathway?ko00410+K01580
ko00430	Taurine and hypotaurine metabolism	P73043	1	http://www.kegg.jp/kegg-bin/show_pathway?ko00430+K01580
ko00450	Selenocompound metabolism	Q55729	1	http://www.kegg.jp/kegg-bin/show_pathway?ko00450+K01874
ko00460	Cyanoamino acid metabolism	P74383	1	http://www.kegg.jp/kegg-bin/show_pathway?ko00460+K01424
ko00471	D-Glutamine and D-glutamate metabolism	P73668	1	http://www.kegg.jp/kegg-bin/show_pathway?ko00471+K01925
ko00521	Streptomycin biosynthesis	P74643	1	http://www.kegg.jp/kegg-bin/show_pathway?ko00521+K01835
ko00561	Glycerolipid metabolism	P73128	1	http://www.kegg.jp/kegg-bin/show_pathway?ko00561+K06118
ko00562	Inositol phosphate metabolism	Q59994	1	http://www.kegg.jp/kegg-bin/show_pathway?ko00562+K01803
ko00623	Toluene degradation	P73163	1	http://www.kegg.jp/kegg-bin/show_pathway?ko00623+K01061
ko00740	Riboflavin metabolism	P73527	1	http://www.kegg.jp/kegg-bin/show_pathway?ko00740+K00794
ko00750	Vitamin B6 metabolism	P72776	1	http://www.kegg.jp/kegg-bin/show_pathway?ko00750+K03474
ko00790	Folate biosynthesis	P73790	1	http://www.kegg.jp/kegg-bin/show_pathway?ko00790+K01724
ko00900	Terpenoid backbone biosynthesis	Q55663	1	http://www.kegg.jp/kegg-bin/show_pathway?ko00900+K00099
ko00920	Sulfur metabolism	P72940	1	http://www.kegg.jp/kegg-bin/show_pathway?ko00920+K00860
ko03020	RNA polymerase	P73297	1	http://www.kegg.jp/kegg-bin/show_pathway?ko03020+K03040
ko03430	Mismatch repair	Q55499	1	http://www.kegg.jp/kegg-bin/show_pathway?ko03430+K03111
ko03440	Homologous recombination	Q55499	1	http://www.kegg.jp/kegg-bin/show_pathway?ko03440+K03111
ko04016	MAPK signaling pathway - plant	P74494	1	http://www.kegg.jp/kegg-bin/show_pathway?ko04016+K00940
ko04122	Sulfur relay system	P74060	1	http://www.kegg.jp/kegg-bin/show_pathway?ko04122+K03636
ko04146	Peroxisome	P80046	1	http://www.kegg.jp/kegg-bin/show_pathway?ko04146+K00031
ko04151	PI3K-Akt signaling pathway	P74702	1	http://www.kegg.jp/kegg-bin/show_pathway?ko04151+K04079
ko04213	Longevity regulating pathway - multiple species	P74361	1	http://www.kegg.jp/kegg-bin/show_pathway?ko04213+K03695
ko04214	Apoptosis - fly	P73728	1	http://www.kegg.jp/kegg-bin/show_pathway?ko04214+K03386
ko04612	Antigen processing and presentation	P74702	1	http://www.kegg.jp/kegg-bin/show_pathway?ko04612+K04079
ko04621	NOD-like receptor signaling pathway	P74702	1	http://www.kegg.jp/kegg-bin/show_pathway?ko04621+K04079
ko04626	Plant-pathogen interaction	P74702	1	http://www.kegg.jp/kegg-bin/show_pathway?ko04626+K04079
ko04657	IL-17 signaling pathway	P74702	1	http://www.kegg.jp/kegg-bin/show_pathway?ko04657+K04079
ko04659	Th17 cell differentiation	P74702	1	http://www.kegg.jp/kegg-bin/show_pathway?ko04659+K04079
ko04910	Insulin signaling pathway	P73546	1	http://www.kegg.jp/kegg-bin/show_pathway?ko04910+K00688
ko04914	Progesterone-mediated oocyte maturation	P74702	1	http://www.kegg.jp/kegg-bin/show_pathway?ko04914+K04079
ko04915	Estrogen signaling pathway	P74702	1	http://www.kegg.jp/kegg-bin/show_pathway?ko04915+K04079
ko04931	Insulin resistance	P73546	1	http://www.kegg.jp/kegg-bin/show_pathway?ko04931+K00688
ko05133	Pertussis	P74664	1	http://www.kegg.jp/kegg-bin/show_pathway?ko05133+K07326
ko05200	Pathways in cancer	P74702	1	http://www.kegg.jp/kegg-bin/show_pathway?ko05200+K04079
ko05215	Prostate cancer	P74702	1	http://www.kegg.jp/kegg-bin/show_pathway?ko05215+K04079
ko05230	Central carbon metabolism in cancer	P74490	1	http://www.kegg.jp/kegg-bin/show_pathway?ko05230+K00161
ko05418	Fluid shear stress and atherosclerosis	P74702	1	http://www.kegg.jp/kegg-bin/show_pathway?ko05418+K04079

## Sheet: Enrichment
Map_ID	Map_Name	Test	TestAll	Ref	RefAll	Test_per	Ref_per	Test_Seq	Ref_Seq	Over_Under	P value	FDR	richFactor
ko00195	Photosynthesis	34	705	46	1555	0.048227	0.029582	P32422 P10549 P12975 P27180 P19569 Q55013 P26527 P21697 Q55356 Q55318 Q55332 P27183 P27320 P73952 P27181 P29256 P09190 P27179 P09191 Q55354 Q57038 P74174 Q55329 P05429 P14835 P74149 P73676 P73388 P29254 P74564 P37277 P27589 P29255 P27182	P32422 P10549 P12975 P27180 P19569 Q55013 P26527 P21697 Q55356 Q55318 Q55332 P26533 P27183 P27320 P73952 P27181 P29256 P09190 P27179 P26290 P46445 P17253 P09191 P73731 P74367 P26287 Q55354 Q57038 P74174 Q55329 P05429 P14835 P74149 P73676 P73388 P09193 P09192 P16033 P29254 P74564 P37277 P27589 P74449 P29255 P27182 P27178	over	6.33689e-05	0.00690721	0.73913
ko03010	Ribosome	37	705	54	1555	0.052482	0.034727	P73312 P73308 P74226 P36236 P73310 P73318 P73315 P42352 P74267 P73305 P36237 P73304 P74410 P73299 P73014 P72851 P48949 P23350 P74229 P48946 P73306 P73336 P73296 P73636 P73314 P48959 P73316 P48958 P73530 P72866 P74071 P73311 P73289 P74230 P73292 Q55004 P74142	P23349 P73312 P73308 P74226 P36236 P73310 P73318 P73315 P73309 P42352 P74267 P73305 P36237 P73304 P74410 P73299 P73014 P73293 P73319 P72851 P48949 P48944 P73294 P23350 P74229 P48957 P73303 P48946 P73306 P73307 P73298 P73336 P73296 P73320 P36239 P48939 P73636 P73313 P73314 P48959 P73316 P48958 P74266 P73530 P72866 P74071 P73311 P73289 P73300 P74230 P73292 P73317 Q55004 P74142	over	0.000400708	0.0218386	0.685185
ko00196	Photosynthesis - antenna proteins	10	705	15	1555	0.014184	0.009646	Q54714 Q01952 P72870 Q54715 P73202 Q01951 P73093 P73203 Q01950 P74625	Q54714 Q01952 P72870 Q54715 P73202 Q01951 P74551 P73093 P73204 P73203 Q55544 Q01950 P72652 P74625 P73638	over	0.079847	0.999313	0.666667
ko04112	Cell cycle - Caulobacter	6	705	8	1555	0.008511	0.005145	P74467 P54416 P74466 Q59993 Q55701 Q55510	P74467 P54416 P74466 P73456 Q59993 Q55701 Q55510 Q55418	over	0.0910965	0.999313	0.75
ko04727	GABAergic synapse	3	705	3	1555	0.004255	0.001929	P77961 P77970 P73043	P77961 P77970 P73043	over	0.0929746	0.999313	1
ko04940	Type I diabetes mellitus	3	705	3	1555	0.004255	0.001929	Q05972 P22034 P73043	Q05972 P22034 P73043	over	0.0929746	0.999313	1
ko04212	Longevity regulating pathway - worm	7	705	10	1555	0.009929	0.006431	Q05972 P22034 P22358 P74467 P54416 P74466 Q59993	Q05972 P22034 P22358 P74467 P54416 P77968 P74466 Q59993 Q55154 P73098	over	0.105228	0.999313	0.7
ko04217	Necroptosis	4	705	5	1555	0.005674	0.003215	P77961 P73546 P74702 P77970	P77961 P73546 P74702 P77970 P73511	over	0.134243	0.999313	0.8
ko00970	Aminoacyl-tRNA biosynthesis	13	705	23	1555	0.01844	0.014791	Q55450 P73201 P74215 P74296 Q55806 Q55729 Q55486 P73443 Q55778 Q55716 P52276 Q55690 P74423	Q55450 P73201 P73851 P74215 P73558 P74296 P73655 Q55806 Q55187 Q55729 Q55486 P73443 Q55522 Q55778 Q55716 P52276 P73505 Q55690 P73942 P73274 Q55653 Q55163 P74423	over	0.190728	0.999313	0.565217
ko04141	Protein processing in endoplasmic reticulum	2	705	2	1555	0.002837	0.001286	P72977 P74702	P72977 P74702	over	0.205391	0.999313	1
ko04724	Glutamatergic synapse	2	705	2	1555	0.002837	0.001286	P77961 P77970	P77961 P77970	over	0.205391	0.999313	1
ko05134	Legionellosis	2	705	2	1555	0.002837	0.001286	Q05972 P22034	Q05972 P22034	over	0.205391	0.999313	1
ko00780	Biotin metabolism	3	705	4	1555	0.004255	0.002572	P73848 P73574 P73016	P73848 P73574 P73016 P73283	over	0.245736	0.999313	0.75
ko00190	Oxidative phosphorylation	14	705	26	1555	0.019858	0.01672	P27180 P26527 P27183 P74338 P27181 P80507 P27179 P19125 P19050 P74044 P27724 P26524 P26523 P27182	P27180 P26527 P26533 P27183 P74338 P27181 P80507 P27179 P74069 P26525 P17253 P19125 P19050 P74044 P27724 P26524 P26523 P27182 P26522 P27178 P19045 P74096 Q55771 Q55429 Q55898 P74024	over	0.247524	0.999313	0.538462
ko00910	Nitrogen metabolism	7	705	12	1555	0.009929	0.007717	Q55367 P73452 P77961 Q55366 P77970 P73450 P55037	Q55367 Q55136 P73452 P77961 Q55366 P54386 P77970 P73450 Q54735 P55038 P73448 P55037	over	0.267794	0.999313	0.583333
ko03018	RNA degradation	7	705	12	1555	0.009929	0.007717	Q05972 P74112 P22034 P22358 P77972 P72659 P54123	Q05972 P74112 P22034 P22358 P77972 P72659 Q55154 P54123 P73098 Q55898 Q46363 P72656	over	0.267794	0.999313	0.583333
ko00061	Fatty acid biosynthesis	5	705	9	1555	0.007092	0.005788	Q55120 P74638 P73848 P73574 P73016	Q55120 P74638 P73848 P73242 P73574 P73016 P73283 P73004 Q55160	over	0.386295	0.999313	0.555556
ko03060	Protein export	5	705	9	1555	0.007092	0.005788	P73010 P38382 P73930 P73157 Q55610	P73010 P74508 P38382 P73930 P73157 P73435 P74214 Q55709 Q55610	over	0.386295	0.999313	0.555556
ko05152	Tuberculosis	5	705	9	1555	0.007092	0.005788	Q05972 P73785 P22034 P22358 Q55200	Q05972 P73785 P22034 P22358 Q55200 Q55410 Q55154 Q55199 P73098	over	0.386295	0.999313	0.555556
ko00030	Pentose phosphate pathway	10	705	20	1555	0.014184	0.012862	Q55766 P72797 P52983 Q55664 P52208 P74309 P74643 P74234 P72830 P74690	Q55766 P72797 P73922 P52983 Q55664 P52208 P73282 P74309 P74618 P74643 P74061 P73618 P73411 P73684 P74324 P74234 Q55848 P72830 P74690 Q55872	over	0.420183	0.999313	0.5
ko00052	Galactose metabolism	2	705	3	1555	0.002837	0.001929	P74643 P72830	P74643 Q55855 P72830	over	0.430222	0.999313	0.666667
ko00333	Prodigiosin biosynthesis	2	705	3	1555	0.002837	0.001929	P73574 P73016	P73242 P73574 P73016	over	0.430222	0.999313	0.666667
ko01503	Cationic antimicrobial peptide (CAMP) resistance	2	705	3	1555	0.002837	0.001929	P73736 P73581	P73736 P73581 Q55746	over	0.430222	0.999313	0.666667
ko03030	DNA replication	2	705	3	1555	0.002837	0.001929	Q55499 Q55801	Q55499 Q55801 Q55418	over	0.430222	0.999313	0.666667
ko00710	Carbon fixation in photosynthetic organisms	9	705	18	1555	0.012766	0.011576	Q55766 P37101 P54206 P54205 Q55664 P74309 Q59994 P74234 P74690	Q55766 P74421 P80505 P73922 P37101 P54206 P54205 Q55664 P73282 P74309 P74061 Q59994 Q55383 P49433 P74324 P74234 P74690 P74299	over	0.433294	0.999313	0.5
ko00053	Ascorbate and aldarate metabolism	1	705	1	1555	0.001418	0.000643	P72834	P72834	over	0.453376	0.999313	1
ko00120	Primary bile acid biosynthesis	1	705	1	1555	0.001418	0.000643	P72765	P72765	over	0.453376	0.999313	1
ko00121	Secondary bile acid biosynthesis	1	705	1	1555	0.001418	0.000643	P72765	P72765	over	0.453376	0.999313	1
ko00361	Chlorocyclohexane and chlorobenzene degradation	1	705	1	1555	0.001418	0.000643	P73163	P73163	over	0.453376	0.999313	1
ko00364	Fluorobenzoate degradation	1	705	1	1555	0.001418	0.000643	P73163	P73163	over	0.453376	0.999313	1
ko00562	Inositol phosphate metabolism	1	705	1	1555	0.001418	0.000643	Q59994	Q59994	over	0.453376	0.999313	1
ko00623	Toluene degradation	1	705	1	1555	0.001418	0.000643	P73163	P73163	over	0.453376	0.999313	1
ko00740	Riboflavin metabolism	1	705	1	1555	0.001418	0.000643	P73527	P73527	over	0.453376	0.999313	1
ko03430	Mismatch repair	1	705	1	1555	0.001418	0.000643	Q55499	Q55499	over	0.453376	0.999313	1
ko04016	MAPK signaling pathway - plant	1	705	1	1555	0.001418	0.000643	P74494	P74494	over	0.453376	0.999313	1
ko04151	PI3K-Akt signaling pathway	1	705	1	1555	0.001418	0.000643	P74702	P74702	over	0.453376	0.999313	1
ko04612	Antigen processing and presentation	1	705	1	1555	0.001418	0.000643	P74702	P74702	over	0.453376	0.999313	1
ko04626	Plant-pathogen interaction	1	705	1	1555	0.001418	0.000643	P74702	P74702	over	0.453376	0.999313	1
ko04657	IL-17 signaling pathway	1	705	1	1555	0.001418	0.000643	P74702	P74702	over	0.453376	0.999313	1
ko04659	Th17 cell differentiation	1	705	1	1555	0.001418	0.000643	P74702	P74702	over	0.453376	0.999313	1
ko04914	Progesterone-mediated oocyte maturation	1	705	1	1555	0.001418	0.000643	P74702	P74702	over	0.453376	0.999313	1
ko04915	Estrogen signaling pathway	1	705	1	1555	0.001418	0.000643	P74702	P74702	over	0.453376	0.999313	1
ko05133	Pertussis	1	705	1	1555	0.001418	0.000643	P74664	P74664	over	0.453376	0.999313	1
ko05215	Prostate cancer	1	705	1	1555	0.001418	0.000643	P74702	P74702	over	0.453376	0.999313	1
ko00051	Fructose and mannose metabolism	6	705	12	1555	0.008511	0.007717	Q55664 P74309 Q59994 Q55183 P74234 P72830	P73922 Q55664 P74309 P72586 Q59994 P72585 Q55183 P74324 P74234 P72830 P74172 P74589	over	0.482621	0.999313	0.5
ko00290	Valine, leucine and isoleucine biosynthesis	5	705	10	1555	0.007092	0.006431	Q55141 P29107 P54691 P73918 P73375	Q55141 P29107 P54691 P73960 P48576 P74207 P74689 P73918 P54384 P73375	over	0.504439	0.999313	0.5
ko00770	Pantothenate and CoA biosynthesis	4	705	8	1555	0.005674	0.005145	Q55141 P29107 P54691 P73918	Q55141 P29107 P54691 P74689 P73918 Q55435 Q55074 Q55382	over	0.531048	0.999313	0.5
ko03070	Bacterial secretion system	4	705	8	1555	0.005674	0.005145	P73010 P38382 P73930 Q55610	P73010 P74508 P38382 P73930 P73435 P74214 Q55709 Q55610	over	0.531048	0.999313	0.5
ko00630	Glyoxylate and dicarboxylate metabolism	8	705	17	1555	0.011348	0.010932	P73560 P73510 P54206 P54205 P77961 P77970 P74582 P55037	P73560 P73510 P54206 P73826 P54205 P77961 P72740 Q55383 Q59977 P77962 P77970 P54261 Q55872 P74582 P55038 Q55404 P55037	over	0.537249	0.999313	0.470588
ko04066	HIF-1 signaling pathway	3	705	6	1555	0.004255	0.003859	P77972 P74309 P74490	P74421 P77972 P74309 P74490 P73405 P49433	over	0.565469	0.999313	0.5
ko00280	Valine, leucine and isoleucine degradation	1	705	2	1555	0.001418	0.001286	P54691	P54691 P72740	over	0.701362	0.999313	0.5
ko00430	Taurine and hypotaurine metabolism	1	705	2	1555	0.001418	0.001286	P73043	P72775 P73043	over	0.701362	0.999313	0.5
ko00471	D-Glutamine and D-glutamate metabolism	1	705	2	1555	0.001418	0.001286	P73668	Q55843 P73668	over	0.701362	0.999313	0.5
ko04213	Longevity regulating pathway - multiple species	1	705	2	1555	0.001418	0.001286	P74361	P77968 P74361	over	0.701362	0.999313	0.5
ko04214	Apoptosis - fly	1	705	2	1555	0.001418	0.001286	P73728	P73728 Q55624	over	0.701362	0.999313	0.5
ko00480	Glutathione metabolism	4	705	9	1555	0.005674	0.005788	P52208 P73971 P80046 P74527	P74665 P52208 Q55139 P73971 P80046 P73411 P73795 P74527 P73493	under	0.646851	0.999313	0.444444
ko00650	Butanoate metabolism	3	705	7	1555	0.004255	0.004502	Q55141 P73918 P73043	Q55141 P73826 P73918 P73389 Q55585 Q55771 P73043	under	0.690545	0.999313	0.428571
ko00300	Lysine biosynthesis	5	705	12	1555	0.007092	0.007717	Q55828 Q55679 P74667 Q55513 P74569	Q55828 P72642 Q55131 Q55679 P74667 Q55512 P45450 Q55469 P73133 P52986 Q55513 P74569	under	0.704638	0.999313	0.416667
ko02020	Two-component system	12	705	29	1555	0.017021	0.01865	Q55447 P73785 P73198 Q55788 P73175 P77961 Q55200 Q55445 P73173 P73007 P77970 Q55443	Q55447 Q55247 P73785 P73198 Q55788 P74314 P73175 P73704 P77961 Q55200 P73006 Q55445 Q55410 Q55527 P73173 P73007 P73008 Q55199 Q55454 Q55169 P74171 P77970 P72661 Q55867 P74096 Q55448 Q55934 Q55443 P73870	under	0.730987	0.999313	0.413793
ko00261	Monobactam biosynthesis	2	705	5	1555	0.002837	0.003215	Q55513 P74569	P74241 P72642 Q55512 Q55513 P74569	under	0.749198	0.999313	0.4
ko00860	Porphyrin and chlorophyll metabolism	10	705	25	1555	0.014184	0.016077	P24602 P72849 Q59987 P73287 P77969 P54224 P51634 P72584 Q55778 P73362	P24602 P73660 P72849 Q59987 P73287 P77969 Q55665 P54224 P73547 Q55891 P74152 P73874 P72848 P51634 P72584 Q55087 Q55467 Q55778 P74096 Q55607 P54225 Q55879 P74133 P73002 P73362	under	0.77002	0.999313	0.4
ko00330	Arginine and proline metabolism	3	705	8	1555	0.004255	0.005145	P74572 Q55167 P72703	P74572 Q55167 Q55128 P72703 P73071 P54902 P72587 Q55629	under	0.786243	0.999313	0.375
ko00640	Propanoate metabolism	3	705	8	1555	0.004255	0.005145	Q55120 P74638 P74582	Q55120 P72740 P74638 P72927 P74286 P74582 Q55404 Q55160	under	0.786243	0.999313	0.375
ko02025	Biofilm formation - Pseudomonas aeruginosa	3	705	8	1555	0.004255	0.005145	P73175 P73173 P73007	P73175 P73006 Q55527 P73173 P73007 P73008 P74171 P20170	under	0.786243	0.999313	0.375
ko05111	Biofilm formation - Vibrio cholerae	3	705	8	1555	0.004255	0.005145	P74112 P73666 Q55525	P74112 P73666 P74171 Q59996 Q55525 Q55867 P74089 P73710	under	0.786243	0.999313	0.375
ko00720	Carbon fixation pathways in prokaryotes	4	705	11	1555	0.005674	0.007074	Q55120 P74638 P80046 P74582	Q55120 P74638 P80046 Q55383 P72927 P74286 Q55771 P74582 P74299 Q55404 Q55160	under	0.815885	0.999313	0.363636
ko02026	Biofilm formation - Escherichia coli	4	705	11	1555	0.005674	0.007074	P73198 P73666 P73546 Q55525	P73198 P52415 P73666 P73546 P74171 Q59996 Q55525 P74521 P72623 P73511 P73710	under	0.815885	0.999313	0.363636
ko00040	Pentose and glucuronate interconversions	1	705	3	1555	0.001418	0.001929	P72834	P74061 P74308 P72834	under	0.836932	0.999313	0.333333
ko00332	Carbapenem biosynthesis	1	705	3	1555	0.001418	0.001929	Q55167	Q55167 P73071 P54902	under	0.836932	0.999313	0.333333
ko00410	beta-Alanine metabolism	1	705	3	1555	0.001418	0.001929	P73043	Q55074 Q55382 P73043	under	0.836932	0.999313	0.333333
ko00460	Cyanoamino acid metabolism	1	705	3	1555	0.001418	0.001929	P74383	P74383 P77962 Q55865	under	0.836932	0.999313	0.333333
ko00561	Glycerolipid metabolism	1	705	3	1555	0.001418	0.001929	P73128	P73128 P74308 P73950	under	0.836932	0.999313	0.333333
ko00750	Vitamin B6 metabolism	1	705	3	1555	0.001418	0.001929	P72776	P72776 P74193 P74211	under	0.836932	0.999313	0.333333
ko03440	Homologous recombination	1	705	3	1555	0.001418	0.001929	Q55499	Q55499 P74737 P74533	under	0.836932	0.999313	0.333333
ko04146	Peroxisome	1	705	3	1555	0.001418	0.001929	P80046	P77968 P80046 P73004	under	0.836932	0.999313	0.333333
ko04621	NOD-like receptor signaling pathway	1	705	3	1555	0.001418	0.001929	P74702	P52231 P73263 P74702	under	0.836932	0.999313	0.333333
ko04910	Insulin signaling pathway	1	705	3	1555	0.001418	0.001929	P73546	P73546 P74324 P73511	under	0.836932	0.999313	0.333333
ko04931	Insulin resistance	1	705	3	1555	0.001418	0.001929	P73546	P73546 P73511 P72720	under	0.836932	0.999313	0.333333
ko02010	ABC transporters	9	705	24	1555	0.012766	0.015434	Q55835 P72827 P73785 P73452 Q55387 Q55200 P74390 Q55460 P73450	Q55835 P72827 P73785 P73452 Q55387 Q55200 P74390 Q55410 Q55460 P73721 P73650 Q55614 Q55199 Q55649 Q55196 P73544 Q55164 Q55723 P73450 P73898 P73788 P73086 P73325 P73278	under	0.837297	0.999313	0.375
ko00730	Thiamine metabolism	2	705	6	1555	0.002837	0.003859	P72641 Q55894	P73302 P72641 Q55894 P72965 P73067 Q55710	under	0.841063	0.999313	0.333333
ko04922	Glucagon signaling pathway	2	705	6	1555	0.002837	0.003859	P74490 P73546	P74490 P73405 P73534 P73546 P74324 P73511	under	0.841063	0.999313	0.333333
ko00010	Glycolysis / Gluconeogenesis	8	705	22	1555	0.011348	0.014148	P77972 P52983 Q55664 P74309 P74643 Q59994 P74490 P72830	P74421 P80505 P73922 P77972 P52983 Q55664 P74309 P74643 Q59994 P74490 P74510 P72740 P73405 P74308 P73534 P49433 P74324 Q55855 P74507 P72830 P73138 Q55404	under	0.857348	0.999313	0.363636
ko00680	Methane metabolism	5	705	15	1555	0.007092	0.009646	P73849 P77972 Q55664 P74309 P72830	P73849 P73922 P77972 Q55664 P74309 P73821 Q55383 P74324 P77962 P74507 P72830 P73138 P72649 P74299 Q55404	under	0.885928	0.999313	0.333333
ko00660	C5-Branched dibasic acid metabolism	2	705	7	1555	0.002837	0.004502	Q55141 P73918	Q55141 P73960 P74207 P73918 P72927 P74286 P54384	under	0.901271	0.999313	0.285714
ko00983	Drug metabolism - other enzymes	2	705	7	1555	0.002837	0.004502	P74494 P73853	P74494 P73853 P74665 Q55139 P73795 P73911 P49057	under	0.901271	0.999313	0.285714
ko00450	Selenocompound metabolism	1	705	4	1555	0.001418	0.002572	Q55729	P74241 P74746 Q55729 Q55793	under	0.911006	0.999313	0.25
ko00521	Streptomycin biosynthesis	1	705	4	1555	0.001418	0.002572	P74643	P74643 P74488 Q55855 Q55689	under	0.911006	0.999313	0.25
ko04122	Sulfur relay system	1	705	4	1555	0.001418	0.002572	P74060	P72573 P74060 P74344 Q55371	under	0.911006	0.999313	0.25
ko05200	Pathways in cancer	1	705	4	1555	0.001418	0.002572	P74702	P74665 Q55139 P73795 P74702	under	0.911006	0.999313	0.25
ko05230	Central carbon metabolism in cancer	1	705	4	1555	0.001418	0.002572	P74490	P74490 P73405 P73411 P73534	under	0.911006	0.999313	0.25
ko00400	Phenylalanine, tyrosine and tryptophan biosynthesis	4	705	13	1555	0.005674	0.00836	Q59992 P73617 P73997 P23353	P72796 P77960 Q59992 P73807 Q55869 P73617 Q59975 P73997 Q55128 Q55508 P20170 P72864 P23353	under	0.911978	0.999313	0.307692
ko00520	Amino sugar and nucleotide sugar metabolism	5	705	16	1555	0.007092	0.010289	P52983 P73128 P74643 Q55183 P72834	P52983 P52415 P73128 P74643 P72586 P72585 Q55183 P74124 Q55855 Q55867 P72834 P73585 P72886 P72720 P74172 P74589	under	0.919909	0.999313	0.3125
ko00020	Citrate cycle (TCA cycle)	3	705	11	1555	0.004255	0.007074	P74490 P80046 P74582	P74490 P74510 P72740 P80046 P73405 Q55383 Q59977 P72927 P74286 Q55771 P74582	under	0.938224	0.999313	0.272727
ko00340	Histidine metabolism	2	705	8	1555	0.002837	0.005145	P74561 P74755	P74561 P73807 P74755 P73058 Q55805 P74106 P74592 Q55629	under	0.939613	0.999313	0.25
ko00550	Peptidoglycan biosynthesis	2	705	8	1555	0.002837	0.005145	Q55728 P73668	Q55728 Q55454 P45450 Q55469 P73632 P74032 P73668 P73734	under	0.939613	0.999313	0.25
ko02024	Quorum sensing	4	705	14	1555	0.005674	0.009003	P74112 P38382 P73930 P73043	P74112 P74508 P73732 P38382 P73930 Q55477 P74214 P74171 Q55709 P73004 P20170 Q55723 P73043 Q55529	under	0.940672	0.999313	0.285714
ko03020	RNA polymerase	1	705	5	1555	0.001418	0.003215	P73297	P74352 P73297 P74177 P77965 P73334	under	0.951458	0.999313	0.2
ko00500	Starch and sucrose metabolism	3	705	12	1555	0.004255	0.007717	P52983 P74643 P73546	P52983 P52415 P74643 P73546 Q55855 P74521 P52981 P72623 P73511 P72691 P74630 P73608	under	0.960462	0.999313	0.25
ko00220	Arginine biosynthesis	4	705	15	1555	0.005674	0.009646	P77961 P54899 P74122 P77970	P73796 P74386 P77961 P77973 Q55497 P54899 P73257 P74122 Q55843 P73326 P54386 P77970 Q55128 P73133 P73061	under	0.96058	0.999313	0.266667
ko00270	Cysteine and methionine metabolism	4	705	15	1555	0.005674	0.009646	P54691 P72871 P0DJF8 P74569	P54691 P72871 P73821 P73410 Q55383 P74497 Q55512 P74008 Q55128 P0DJF8 P74089 P52986 P74569 P72662 P73493	under	0.96058	0.999313	0.266667
ko00230	Purine metabolism	9	705	29	1555	0.012766	0.01865	P74494 P73471 P72940 P72648 P73853 P72641 P74643 Q55498 P73935	P73796 P73302 P74494 P74386 P73471 P72940 P72648 P73853 P72641 P74241 P74643 Q55498 P73935 P74741 Q55843 P74384 P73534 P72646 P74232 P49057 Q55172 Q55848 P74432 P72644 Q55422 P73061 P73290 Q55336 P74663	under	0.961892	0.999313	0.310345
ko00790	Folate biosynthesis	1	705	6	1555	0.001418	0.003859	P73790	P73790 P74342 Q55759 Q55371 Q55798 P74130	under	0.973537	0.999313	0.166667
ko00260	Glycine, serine and threonine metabolism	4	705	16	1555	0.005674	0.010289	P73560 Q59992 P74569 P73375	P73560 P73821 P72740 P77960 Q59992 Q55512 P74193 P77962 P74507 P73646 P52986 P74569 P72649 P54261 P73375 Q55629	under	0.974136	0.999313	0.25
ko00620	Pyruvate metabolism	3	705	14	1555	0.004255	0.009003	Q55120 P74490 P74638	P48576 Q55120 P74490 P74510 P72740 P74638 P73405 Q55595 Q55383 P73534 P72661 P74299 Q55404 Q55160	under	0.984372	0.999313	0.214286
ko05418	Fluid shear stress and atherosclerosis	1	705	7	1555	0.001418	0.004502	P74702	P52231 P73263 P74665 P77973 Q55139 P73795 P74702	under	0.985581	0.999313	0.142857
ko00250	Alanine, aspartate and glutamate metabolism	4	705	18	1555	0.005674	0.011576	P74383 P77961 P77970 P73043	P74383 P77961 P77973 P73257 Q55843 P74384 P54386 P77970 Q55756 Q55128 Q55585 P72775 P73290 Q55865 P72720 P74587 P73043 P72894	under	0.989226	0.999313	0.222222
ko00900	Terpenoid backbone biosynthesis	1	705	8	1555	0.001418	0.005145	Q55663	P73426 Q55663 P73672 Q55087 P72683 P72580 P72663 P73067	under	0.992148	0.999313	0.125
ko00920	Sulfur metabolism	1	705	8	1555	0.001418	0.005145	P72940	P72940 P74241 P73410 P72854 P74089 P72662 Q55507 P73556	under	0.992148	0.999313	0.125
ko00240	Pyrimidine metabolism	1	705	12	1555	0.001418	0.007717	P74494	Q55758 P74494 P72753 Q55574 P74457 Q55756 P73053 P74208 Q55074 P73761 P74587 P72894	under	0.999313	0.999313	0.0833333
