# Supplementary material for: Reciprocal Effect of Copper and Iron Regulation on the Proteome of Synechocystis sp. PCC 6803
Source: Front Bioeng Biotechnol. 2021 May 10;9:673402. doi: 10.3389/fbioe.2021.673402 (PMC8141849; doi:10.3389/fbioe.2021.673402)
Supplement: Supplementary file 11 [file Data_Sheet_11.XLSX]

## Sheet: BP
Level	GO_ID	Term	Type	Seqs_Num	Sequences
1	GO:0008150	biological_process	Biological Process	155	P73318,P73316,P77973,Q55499,P73012,P73243,P73078,P74395,Q55877,Q55386,Q55510,P22034,P74361,Q55444,P75023,Q55445,P73008,Q55414,P73597,P74234,P74629,P73546,P72830,P73411,Q55664,P74582,Q54714,Q01952,P72870,Q54715,Q01951,P74551,P73129,Q57038,P72697,P73178,Q55194,P73920,P74494,P74384,P73810,P73077,P73407,P74737,P73412,P73297,P74177,P77965,Q55758,Q55554,Q55693,P72819,P73310,P74267,P74410,P48939,P73636,…
2	GO:0008152	metabolic process	Biological Process	118	P77973,Q55499,P73012,P74395,Q55877,P73597,P74234,P74629,P73546,P72830,P73411,Q55664,P74582,Q54714,Q01952,P72870,Q54715,Q01951,P74551,P73129,Q57038,P74494,P74384,P73810,P73077,P73407,P74737,P73412,P73297,P74177,P77965,Q55758,Q55554,Q55414,Q55693,P72819,P73310,P73318,P74267,P74410,P48939,P73636,P48959,P73316,P74071,P73289,P74230,P74413,Q55486,Q55187,P73002,P77961,P72871,P73071,P73375,Q55160,Q55194,…
2	GO:0009987	cellular process	Biological Process	123	P73318,P73316,P77973,Q55499,P73012,P73243,P73078,P74395,Q55877,Q55386,Q55510,P22034,P74361,Q55444,P75023,Q55445,P73008,Q55414,P73546,P72830,Q55664,P73411,P74582,Q57038,P72697,P73178,Q55194,P73920,P74494,P74384,P73810,P73077,P73407,P74737,P73412,P73297,P74177,P77965,Q55758,Q55554,Q55693,P72819,P73310,P74267,P74410,P48939,P73636,P48959,P74071,P73289,P74230,P74413,Q55486,Q55187,P73002,P77961,P72871,…
2	GO:0019740	nitrogen utilization	Biological Process	1	P77961
2	GO:0022610	biological adhesion	Biological Process	1	Q55414
2	GO:0023052	signaling	Biological Process	7	P73243,P73078,Q55444,P75023,Q55445,P73008,Q55414
2	GO:0040011	locomotion	Biological Process	4	Q55445,Q55527,P73407,Q55414
2	GO:0048518	positive regulation of biological process	Biological Process	1	P48939
2	GO:0048519	negative regulation of biological process	Biological Process	3	P73407,P74518,Q55414
2	GO:0050789	regulation of biological process	Biological Process	20	P73243,P73078,Q55444,P75023,Q55445,P73008,Q55414,P72697,P73178,Q55194,P73920,Q55758,Q55554,Q55693,P72819,P74395,P73407,P10549,P74518,P48939
2	GO:0050896	response to stimulus	Biological Process	15	P73243,P73078,Q55444,P75023,Q55445,P73008,Q55414,P74737,P73012,P73412,Q55527,P74361,Q55557,P72697,P74250
2	GO:0051179	localization	Biological Process	25	Q55610,P74214,Q55835,P72827,P73553,P73287,P74390,P73472,P73103,P73409,P74655,P15730,Q59991,P74189,Q55386,P27183,P27181,P72604,Q55834,P74664,P73589,P74100,P72605,P73407,Q55414
2	GO:0051704	multi-organism process	Biological Process	2	P73407,Q55414
2	GO:0065007	biological regulation	Biological Process	28	P73243,P73078,Q55444,P75023,Q55445,P73008,Q55414,P72697,P73178,Q55194,P73920,Q55758,Q55554,Q55693,P72819,P73321,P73287,P73553,P14835,P74395,P73407,P10549,P74518,P48939,Q55499,Q55835,P72827,P73124
2	GO:0071840	cellular component organization or biogenesis	Biological Process	11	P73318,P73316,P73810,P73077,P73553,P10549,P74367,P72741,Q55604,P73418,P74395
3	GO:0055114	oxidation-reduction process	Biological Process	17	P73546,P74582,Q57038,P09191,P27589,P05429,P09192,P32422,P46445,P72830,Q54714,Q01952,P72870,Q54715,Q01951,P74551,P73129
3	GO:0006807	nitrogen compound metabolic process	Biological Process	77	P77973,Q55499,P73012,P74395,Q55877,Q55664,P73411,P74494,P74384,P73810,P73077,P73407,P74737,P73412,P73297,P74177,P77965,Q55758,Q55554,Q55414,Q55693,P72819,P73310,P73318,P74267,P74410,P48939,P73636,P48959,P73316,P74071,P73289,P74230,P74413,Q55486,Q55187,P73002,P77961,P73071,P73375,P72848,P23353,P74569,Q55910,P73362,P73581,Q55666,Q55367,P74367,P27183,P27181,P74504,Q59987,Q55604,Q54714,Q01952,P72870,…
3	GO:0009056	catabolic process	Biological Process	12	P73546,P72830,Q55664,P73375,Q55910,P73581,P73946,P74506,Q55557,P74582,Q55510,P74527
3	GO:0009058	biosynthetic process	Biological Process	58	P77973,Q55499,P73012,P74395,Q55877,Q55664,P74494,P74384,P73407,P73297,P74177,P77965,Q55758,Q55554,Q55414,Q55693,P72819,P73310,P73318,P74267,P74410,P48939,P73636,P48959,P73316,P74071,P73289,P74230,P74413,Q55486,Q55187,P77961,P72871,P73071,Q55160,P72848,P23353,P74569,P73375,Q55910,P73002,P73362,Q57310,P27183,P27181,P74504,Q59987,P73426,Q55592,Q55604,P54206,Q55828,Q55467,P73545,P74518,P74572,P72830,…
3	GO:0009892	negative regulation of metabolic process	Biological Process	2	P73407,P74518
3	GO:0009893	positive regulation of metabolic process	Biological Process	1	P48939
3	GO:0019222	regulation of metabolic process	Biological Process	10	Q55758,Q55554,Q55414,Q55693,P72819,P74395,P73407,P10549,P74518,P48939
3	GO:0032259	methylation	Biological Process	2	P74360,P74712
3	GO:0042440	pigment metabolic process	Biological Process	4	P72848,P74504,Q59987,Q55467
3	GO:0044237	cellular metabolic process	Biological Process	100	P77973,Q55499,P73012,P74395,Q55877,P73546,P72830,Q55664,P73411,P74582,Q57038,P74494,P74384,P73810,P73077,P73407,P74737,P73412,P73297,P74177,P77965,Q55758,Q55554,Q55414,Q55693,P72819,P73310,P73318,P74267,P74410,P48939,P73636,P48959,P73316,P74071,P73289,P74230,P74413,Q55486,Q55187,P73002,P77961,P72871,P73071,P73375,Q55160,P72848,P74663,P23353,P74569,Q55910,P73362,Q57310,Q55367,P09191,P27589,P05429,…
3	GO:0044238	primary metabolic process	Biological Process	76	P77973,Q55499,P73012,P74395,Q55877,P73597,P74234,P74629,P73546,P73411,P72830,Q55664,P74582,P74494,P74384,P73810,P73077,P73407,P74737,P73412,P73297,P74177,P77965,Q55758,Q55554,Q55414,Q55693,P72819,P73310,P73318,P74267,P74410,P48939,P73636,P48959,P73316,P74071,P73289,P74230,P74413,Q55486,Q55187,P73002,P77961,P73071,P73375,Q55160,P23353,P74569,Q55910,Q57310,P74367,P27183,P27181,P73946,P74506,P73426,…
3	GO:0044281	small molecule metabolic process	Biological Process	31	P77973,P73411,P72830,Q55664,P74582,P74494,P74384,Q55486,Q55187,P73002,P77961,P73071,P73375,Q55160,Q55194,P73920,P72871,P23353,P74569,Q55758,Q55910,P73362,Q55367,P27183,P27181,P73426,P72848,Q55828,P73510,P73448,P74572
3	GO:0071704	organic substance metabolic process	Biological Process	91	P77973,Q55499,P73012,P74395,Q55877,P73597,P74234,P74629,P73546,P72830,P73411,Q55664,P74582,P74494,P74384,P73810,P73077,P73407,P74737,P73412,P73297,P74177,P77965,Q55758,Q55554,Q55414,Q55693,P72819,P73310,P73318,P74267,P74410,P48939,P73636,P48959,P73316,P74071,P73289,P74230,P74413,Q55486,Q55187,P73002,P77961,P72871,P73071,P73375,Q55160,Q55194,P73920,P72848,P23353,P74569,Q55910,P73362,Q57310,P73581,…
3	GO:0006457	protein folding	Biological Process	5	P22034,P74361,P50027,Q55386,Q55510
3	GO:0007165	signal transduction	Biological Process	7	P73243,P73078,Q55444,P75023,Q55445,P73008,Q55414
3	GO:0006928	movement of cell or subcellular component	Biological Process	1	Q55414
3	GO:0007154	cell communication	Biological Process	9	P73243,P73078,Q55444,P75023,Q55445,P73008,Q55414,P74737,P73412
3	GO:0008219	cell death	Biological Process	1	P73407
3	GO:0016043	cellular component organization	Biological Process	10	P73318,P73316,P73810,P73077,P73553,P10549,P74367,P72741,P73418,P74395
3	GO:0019725	cellular homeostasis	Biological Process	7	P72697,P73178,Q55194,P73920,P73321,P73287,P73553
3	GO:0032940	secretion by cell	Biological Process	2	P74189,P74664
3	GO:0044764	multi-organism cellular process	Biological Process	1	Q55414
3	GO:0048522	positive regulation of cellular process	Biological Process	1	P48939
3	GO:0048523	negative regulation of cellular process	Biological Process	2	P74518,Q55414
3	GO:0050794	regulation of cellular process	Biological Process	20	P73243,P73078,Q55444,P75023,Q55445,P73008,Q55414,P72697,P73178,Q55194,P73920,Q55758,Q55554,Q55693,P72819,P74395,P73407,P10549,P74518,P48939
3	GO:0051301	cell division	Biological Process	3	P73078,Q55510,P74186
3	GO:0051716	cellular response to stimulus	Biological Process	12	P73243,P73078,Q55444,P75023,Q55445,P73008,Q55414,P74737,P73012,P73412,P72697,P74250
3	GO:0071554	cell wall organization or biogenesis	Biological Process	1	Q55604
3	GO:0007155	cell adhesion	Biological Process	1	Q55414
3	GO:0040012	regulation of locomotion	Biological Process	1	Q55414
3	GO:0040013	negative regulation of locomotion	Biological Process	1	Q55414
3	GO:0042330	taxis	Biological Process	2	Q55445,Q55527
3	GO:0048870	cell motility	Biological Process	1	Q55414
3	GO:0052192	movement in environment of other organism involved in symbiotic interaction	Biological Process	1	P73407
3	GO:0032879	regulation of localization	Biological Process	1	Q55414
3	GO:0006950	response to stress	Biological Process	6	P74737,P73012,P73412,P74361,P72697,P74250
3	GO:0009605	response to external stimulus	Biological Process	4	Q55445,Q55527,P74737,P73412
3	GO:0009628	response to abiotic stimulus	Biological Process	1	P74361
3	GO:0042221	response to chemical	Biological Process	5	Q55445,Q55527,Q55557,P72697,P74250
3	GO:0033036	macromolecule localization	Biological Process	8	Q55610,P74214,P73472,P74189,Q55386,P72604,Q55834,P74664
3	GO:0051234	establishment of localization	Biological Process	24	Q55610,P74214,Q55835,P72827,P73553,P73287,P74390,P73472,P73103,P73409,P74655,P15730,Q59991,P74189,Q55386,P27183,P27181,P72604,Q55834,P74664,P73589,P74100,P72605,P73407
3	GO:0051641	cellular localization	Biological Process	4	Q55610,P74214,P73472,P73407
3	GO:0051674	localization of cell	Biological Process	1	Q55414
3	GO:1902579	multi-organism localization	Biological Process	1	P73407
3	GO:0044419	interspecies interaction between organisms	Biological Process	1	P73407
3	GO:0065008	regulation of biological quality	Biological Process	11	P72697,P73178,Q55194,P73920,P73321,P73287,P73553,P14835,P48939,Q55835,P72827
3	GO:0065009	regulation of molecular function	Biological Process	2	Q55499,P73124
3	GO:0044085	cellular component biogenesis	Biological Process	6	P73318,P73316,P10549,P74367,P72741,Q55604
4	GO:0022900	electron transport chain	Biological Process	7	Q57038,P09191,P27589,P05429,P09192,P32422,P46445
4	GO:0006735	NADH regeneration	Biological Process	1	P72830
4	GO:0015980	energy derivation by oxidation of organic compounds	Biological Process	3	P73546,P74582,Q57038
4	GO:0034641	cellular nitrogen compound metabolic process	Biological Process	50	P77973,Q55499,P73012,P74395,Q55877,Q55664,P73411,P74494,P74384,P73810,P73077,P73407,P74737,P73412,P73297,P74177,P77965,Q55758,Q55554,Q55414,Q55693,P72819,P73310,P73318,P74267,P74410,P48939,P73636,P48959,P73316,P74071,P73289,P74230,P74413,Q55486,Q55187,P72848,Q55910,P73002,P73362,Q55367,P27183,P27181,P74504,Q59987,Q55467,P74527,P74518,P72830,Q55160
4	GO:0051171	regulation of nitrogen compound metabolic process	Biological Process	8	Q55758,Q55554,Q55414,Q55693,P72819,P74395,P74518,P48939
4	GO:0051172	negative regulation of nitrogen compound metabolic process	Biological Process	1	P74518
4	GO:0051173	positive regulation of nitrogen compound metabolic process	Biological Process	1	P48939
4	GO:0071941	nitrogen cycle metabolic process	Biological Process	2	P77973,P73448
4	GO:1901564	organonitrogen compound metabolic process	Biological Process	60	P77973,Q55664,P73411,P74494,P74384,P73310,P73318,P74267,P74410,P48939,P73636,P48959,P73316,P74071,P73289,P74230,P74413,Q55486,Q55187,P73407,P73002,P77961,P73071,P73375,P72848,P23353,P74569,Q55758,P73362,P73581,Q55666,Q55367,P74367,P27183,P27181,P74504,Q59987,Q55604,Q54714,Q01952,P72870,Q54715,Q01951,P74551,Q55445,P05429,P09192,P29254,P29255,P74361,Q55510,Q55828,Q55467,P74527,P74518,Q55693,P73268,…
4	GO:2001057	reactive nitrogen species metabolic process	Biological Process	1	P73448
4	GO:0044248	cellular catabolic process	Biological Process	8	P73546,Q55664,P73375,Q55910,Q55557,P74582,P74527,P72830
4	GO:0044282	small molecule catabolic process	Biological Process	3	P72830,P73375,P74582
4	GO:1901575	organic substance catabolic process	Biological Process	11	P73546,P72830,Q55664,P73375,Q55910,P73581,P73946,P74506,P74582,Q55510,P74527
4	GO:0009889	regulation of biosynthetic process	Biological Process	8	Q55758,Q55554,Q55414,Q55693,P72819,P74395,P74518,P48939
4	GO:0009890	negative regulation of biosynthetic process	Biological Process	1	P74518
4	GO:0009891	positive regulation of biosynthetic process	Biological Process	1	P48939
4	GO:0044249	cellular biosynthetic process	Biological Process	55	P77973,Q55499,P73012,P74395,Q55877,Q55664,P74494,P74384,P73407,P73297,P74177,P77965,Q55758,Q55554,Q55414,Q55693,P72819,P73310,P73318,P74267,P74410,P48939,P73636,P48959,P73316,P74071,P73289,P74230,P74413,Q55486,Q55187,P77961,P72871,P73071,Q55160,P72848,P23353,P74569,P73375,Q55910,P73002,P73362,Q57310,P27183,P27181,P74504,Q59987,P73426,Q55592,Q55604,Q55828,Q55467,P74518,P74572,P72830
4	GO:0044283	small molecule biosynthetic process	Biological Process	15	Q55664,P74494,P77973,P77961,P73071,Q55160,P23353,P74569,P73375,Q55910,P73002,P73362,Q55828,P74572,P72830
4	GO:1901576	organic substance biosynthetic process	Biological Process	56	P77973,Q55499,P73012,P74395,Q55877,Q55664,P74494,P74384,P73407,P73297,P74177,P77965,Q55758,Q55554,Q55414,Q55693,P72819,P73310,P73318,P74267,P74410,P48939,P73636,P48959,P73316,P74071,P73289,P74230,P74413,Q55486,Q55187,P77961,P72871,P73071,Q55160,P72848,P23353,P74569,P73375,Q55910,P73002,P73362,Q57310,P27183,P27181,P74504,Q59987,P73426,Q55604,P54206,Q55828,Q55467,P73545,P74518,P74572,P72830
4	GO:0010605	negative regulation of macromolecule metabolic process	Biological Process	2	P73407,P74518
4	GO:0031324	negative regulation of cellular metabolic process	Biological Process	1	P74518
4	GO:0010604	positive regulation of macromolecule metabolic process	Biological Process	1	P48939
4	GO:0031325	positive regulation of cellular metabolic process	Biological Process	1	P48939
4	GO:0031323	regulation of cellular metabolic process	Biological Process	9	Q55758,Q55554,Q55414,Q55693,P72819,P74395,P10549,P74518,P48939
4	GO:0060255	regulation of macromolecule metabolic process	Biological Process	9	Q55758,Q55554,Q55414,Q55693,P72819,P74395,P73407,P74518,P48939
4	GO:0080090	regulation of primary metabolic process	Biological Process	8	Q55758,Q55554,Q55414,Q55693,P72819,P74395,P74518,P48939
4	GO:0042168	heme metabolic process	Biological Process	1	P72848
4	GO:0046148	pigment biosynthetic process	Biological Process	4	P72848,P74504,Q59987,Q55467
4	GO:0006790	sulfur compound metabolic process	Biological Process	2	P72871,Q55160
4	GO:0006081	cellular aldehyde metabolic process	Biological Process	2	P73411,P73426
4	GO:0006082	organic acid metabolic process	Biological Process	20	P77973,Q55664,P74582,Q55486,Q55187,P73002,P77961,P73071,P73375,Q55160,P23353,P74569,Q55367,P73426,P72848,Q55828,P73510,P73448,P74572,P72830
4	GO:0006091	generation of precursor metabolites and energy	Biological Process	13	P73546,Q55664,P74582,Q57038,P09191,P27589,P05429,P09192,P32422,P46445,P74367,P10549,P72830
4	GO:0006413	translational initiation	Biological Process	1	P74413
4	GO:0006575	cellular modified amino acid metabolic process	Biological Process	1	P77973
4	GO:0006725	cellular aromatic compound metabolic process	Biological Process	35	Q55499,P73012,P74395,Q55877,Q55664,P73411,P74494,P74384,P73810,P73077,P73407,P74737,P73412,P73297,P74177,P77965,Q55758,Q55554,Q55414,Q55693,P72819,Q55486,Q55187,P72848,P23353,Q55910,P73002,P73362,P27183,P27181,P74504,Q59987,Q55467,P72830,Q55160
4	GO:0006730	one-carbon metabolic process	Biological Process	1	P72871
4	GO:0006793	phosphorus metabolic process	Biological Process	14	P72830,Q55664,P73411,P74494,P74384,Q55910,Q57310,P27183,P27181,P73286,P73426,Q55693,Q55160,P74663
4	GO:0015979	photosynthesis	Biological Process	33	P09191,P27589,P05429,P09192,P32422,P46445,P74367,P10549,P54206,Q54714,Q01952,P72870,Q54715,P73202,Q01951,P12975,P19569,P74551,P74504,P74448,P73203,P29256,Q01950,Q59987,P26287,Q57038,P14835,P29254,P74564,P37277,P29255,Q55467,P74445
4	GO:0017144	drug metabolic process	Biological Process	13	Q55664,P74582,P72871,P73002,P73362,P27183,P27181,Q55592,Q55557,P74384,P74572,P73071,P72830
4	GO:0044255	cellular lipid metabolic process	Biological Process	4	Q55160,Q57310,P73426,P74582
4	GO:0044260	cellular macromolecule metabolic process	Biological Process	46	Q55499,P73012,P74395,Q55877,P73546,P73810,P73077,P73407,P74737,P73412,P73297,P74177,P77965,Q55758,Q55554,Q55414,Q55693,P72819,P73310,P73318,P74267,P74410,P48939,P73636,P48959,P73316,P74071,P73289,P74230,P74413,Q55486,Q55187,P74367,Q55604,Q54714,Q01952,P72870,Q54715,Q01951,P74551,Q55445,P05429,P09192,P29254,P29255,P74518
4	GO:0044262	cellular carbohydrate metabolic process	Biological Process	1	P73546
4	GO:0046483	heterocycle metabolic process	Biological Process	36	Q55499,P73012,P74395,Q55877,Q55664,P73411,P74494,P74384,P73810,P73077,P73407,P74737,P73412,P73297,P74177,P77965,Q55758,Q55554,Q55414,Q55693,P72819,Q55486,Q55187,P73071,P72848,Q55910,P73002,P73362,P27183,P27181,P74504,Q59987,Q55467,P74572,P72830,Q55160
4	GO:0051186	cofactor metabolic process	Biological Process	11	Q55664,P73411,P72871,P72848,P73002,P73362,P74504,Q59987,Q55467,P72830,Q55160
4	GO:0005975	carbohydrate metabolic process	Biological Process	9	P73546,P73411,P72830,Q55664,Q57310,P54206,P73597,P74234,P74629
4	GO:0006099	tricarboxylic acid cycle	Biological Process	1	P74582
4	GO:0006139	nucleobase-containing compound metabolic process	Biological Process	28	Q55499,P73012,P74395,Q55877,Q55664,P73411,P74494,P74384,P73810,P73077,P73407,P74737,P73412,P73297,P74177,P77965,Q55758,Q55554,Q55414,Q55693,P72819,Q55486,Q55187,Q55910,P27183,P27181,P72830,Q55160
4	GO:0006520	cellular amino acid metabolic process	Biological Process	12	P77973,Q55486,Q55187,P73002,P77961,P73071,P73375,P23353,P74569,P72848,Q55828,P74572
4	GO:0006629	lipid metabolic process	Biological Process	6	Q55160,Q57310,P73946,P74506,P73426,P74582
4	GO:0019538	protein metabolic process	Biological Process	32	P73310,P73318,P74267,P74410,P48939,P73636,P48959,P73316,P74071,P73289,P74230,P74413,Q55486,Q55187,P73407,P74367,Q54714,Q01952,P72870,Q54715,Q01951,P74551,Q55445,P05429,P09192,P29254,P29255,Q55510,P74518,Q55693,P73268,P74361
4	GO:0005996	monosaccharide metabolic process	Biological Process	2	P73411,P72830
4	GO:0006766	vitamin metabolic process	Biological Process	2	P73002,P73362
4	GO:0018904	ether metabolic process	Biological Process	2	Q55194,P73920
4	GO:0019627	urea metabolic process	Biological Process	1	P77973
4	GO:0055086	nucleobase-containing small molecule metabolic process	Biological Process	10	Q55664,P73411,P74494,P74384,Q55758,Q55910,P27183,P27181,P72830,Q55160
4	GO:0015977	carbon fixation	Biological Process	1	P54206
4	GO:0019637	organophosphate metabolic process	Biological Process	11	P72830,Q55664,P73411,P74494,P74384,Q55910,Q57310,P27183,P27181,P73426,Q55160
4	GO:0035383	thioester metabolic process	Biological Process	1	Q55160
4	GO:0043170	macromolecule metabolic process	Biological Process	51	Q55499,P73012,P74395,Q55877,P73546,P73810,P73077,P73407,P74737,P73412,P73297,P74177,P77965,Q55758,Q55554,Q55414,Q55693,P72819,P73310,P73318,P74267,P74410,P48939,P73636,P48959,P73316,P74071,P73289,P74230,P74413,Q55486,Q55187,P73581,Q55666,P74367,Q55604,Q54714,Q01952,P72870,Q54715,Q01951,P74551,Q55445,P05429,P09192,P29254,P29255,P74361,Q55510,P74518,P73268
4	GO:0046500	S-adenosylmethionine metabolic process	Biological Process	1	P72871
4	GO:1901135	carbohydrate derivative metabolic process	Biological Process	14	P72830,Q55664,P73411,P74494,P74384,Q55758,Q57310,P73581,Q55666,P27183,P27181,Q55604,P73426,Q55160
4	GO:1901360	organic cyclic compound metabolic process	Biological Process	37	Q55499,P73012,P74395,Q55877,Q55664,P73411,P74494,P74384,P73810,P73077,P73407,P74737,P73412,P73297,P74177,P77965,Q55758,Q55554,Q55414,Q55693,P72819,Q55486,Q55187,P73071,P72848,P23353,Q55910,P73002,P73362,P27183,P27181,P74504,Q59987,Q55467,P74572,P72830,Q55160
4	GO:1901440	poly(hydroxyalkanoate) metabolic process	Biological Process	1	P73545
4	GO:0042026	protein refolding	Biological Process	2	P22034,P74361
4	GO:0006458	'de novo' protein folding	Biological Process	2	P50027,P22034
4	GO:0061077	chaperone-mediated protein folding	Biological Process	1	P50027
4	GO:0035556	intracellular signal transduction	Biological Process	2	P73243,P73078
4	GO:0051270	regulation of cellular component movement	Biological Process	1	Q55414
4	GO:0051271	negative regulation of cellular component movement	Biological Process	1	Q55414
4	GO:0031668	cellular response to extracellular stimulus	Biological Process	2	P74737,P73412
4	GO:0012501	programmed cell death	Biological Process	1	P73407
4	GO:0010941	regulation of cell death	Biological Process	1	P73407
4	GO:0006996	organelle organization	Biological Process	5	P73318,P73316,P73810,P73077,P73418
4	GO:0022607	cellular component assembly	Biological Process	5	P73318,P73316,P10549,P74367,P72741
4	GO:0022411	cellular component disassembly	Biological Process	1	P74395
4	GO:0032535	regulation of cellular component size	Biological Process	1	P73553
4	GO:0043933	protein-containing complex subunit organization	Biological Process	6	P73318,P73316,P10549,P74367,P72741,P74395
4	GO:0051128	regulation of cellular component organization	Biological Process	1	P74395
4	GO:0045454	cell redox homeostasis	Biological Process	4	P72697,P73178,Q55194,P73920
4	GO:0006884	cell volume homeostasis	Biological Process	1	P73553
4	GO:0055082	cellular chemical homeostasis	Biological Process	3	P73321,P73287,P73553
4	GO:0009306	protein secretion	Biological Process	2	P74664,P74189
4	GO:0042710	biofilm formation	Biological Process	1	Q55414
4	GO:0033554	cellular response to stress	Biological Process	5	P74737,P73012,P73412,P72697,P74250
4	GO:0070887	cellular response to chemical stimulus	Biological Process	2	P72697,P74250
4	GO:0042546	cell wall biogenesis	Biological Process	1	Q55604
4	GO:0044036	cell wall macromolecule metabolic process	Biological Process	1	Q55604
4	GO:0031589	cell-substrate adhesion	Biological Process	1	Q55414
4	GO:2000145	regulation of cell motility	Biological Process	1	Q55414
4	GO:2000146	negative regulation of cell motility	Biological Process	1	Q55414
4	GO:0006935	chemotaxis	Biological Process	2	Q55445,Q55527
4	GO:0001539	cilium or flagellum-dependent cell motility	Biological Process	1	Q55414
4	GO:0052126	movement in host environment	Biological Process	1	P73407
4	GO:0006979	response to oxidative stress	Biological Process	2	P72697,P74250
4	GO:0009408	response to heat	Biological Process	1	P74361
4	GO:0009991	response to extracellular stimulus	Biological Process	2	P74737,P73412
4	GO:0071496	cellular response to external stimulus	Biological Process	2	P74737,P73412
4	GO:0009266	response to temperature stimulus	Biological Process	1	P74361
4	GO:0046677	response to antibiotic	Biological Process	1	Q55557
4	GO:0008104	protein localization	Biological Process	8	Q55610,P74214,P73472,P74189,Q55386,P72604,Q55834,P74664
4	GO:0070727	cellular macromolecule localization	Biological Process	3	Q55610,P74214,P73472
4	GO:0006810	transport	Biological Process	24	Q55610,P74214,Q55835,P72827,P73553,P73287,P74390,P73472,P73103,P73409,P74655,P15730,Q59991,P74189,Q55386,P27183,P27181,P72604,Q55834,P74664,P73589,P74100,P72605,P73407
4	GO:0045184	establishment of protein localization	Biological Process	8	Q55610,P74214,P73472,P74189,Q55386,P72604,Q55834,P74664
4	GO:0051649	establishment of localization in cell	Biological Process	4	Q55610,P74214,P73472,P73407
4	GO:0046907	intracellular transport	Biological Process	4	Q55610,P74214,P73472,P73407
4	GO:1902581	multi-organism cellular localization	Biological Process	1	P73407
4	GO:0044766	multi-organism transport	Biological Process	1	P73407
4	GO:0044403	symbiont process	Biological Process	1	P73407
4	GO:0035821	modification of morphology or physiology of other organism	Biological Process	1	P73407
4	GO:0051701	interaction with host	Biological Process	1	P73407
4	GO:0006450	regulation of translational fidelity	Biological Process	1	P48939
4	GO:0031647	regulation of protein stability	Biological Process	1	P14835
4	GO:0042592	homeostatic process	Biological Process	9	P72697,P73178,Q55194,P73920,P73321,P73287,P73553,Q55835,P72827
4	GO:0090066	regulation of anatomical structure size	Biological Process	1	P73553
4	GO:0044092	negative regulation of molecular function	Biological Process	1	P73124
4	GO:0044093	positive regulation of molecular function	Biological Process	1	Q55499
4	GO:0050790	regulation of catalytic activity	Biological Process	2	Q55499,P73124
4	GO:0022613	ribonucleoprotein complex biogenesis	Biological Process	2	P73318,P73316
4	GO:0070589	cellular component macromolecule biosynthetic process	Biological Process	1	Q55604
5	GO:0022904	respiratory electron transport chain	Biological Process	1	Q57038
5	GO:0009767	photosynthetic electron transport chain	Biological Process	6	P05429,P09192,P32422,P46445,P09191,P27589
5	GO:0061621	canonical glycolysis	Biological Process	1	P72830
5	GO:0006112	energy reserve metabolic process	Biological Process	1	P73546
5	GO:0045333	cellular respiration	Biological Process	2	P74582,Q57038
5	GO:0009439	cyanate metabolic process	Biological Process	1	Q55367
5	GO:0043603	cellular amide metabolic process	Biological Process	18	P77973,P73310,P73318,P74267,P74410,P48939,P73636,P48959,P73316,P74071,P73289,P74230,P74413,Q55486,Q55187,P74527,P74518,Q55160
5	GO:0044270	cellular nitrogen compound catabolic process	Biological Process	3	Q55664,Q55910,P72830
5	GO:0044271	cellular nitrogen compound biosynthetic process	Biological Process	41	P77973,P74395,Q55877,Q55664,P74494,P74384,P73407,P73297,P74177,P77965,Q55758,Q55554,Q55414,Q55693,P72819,P73310,P73318,P74267,P74410,P48939,P73636,P48959,P73316,P74071,P73289,P74230,P74413,Q55486,Q55187,P72848,Q55910,P73002,P73362,P27183,P27181,P74504,Q59987,Q55467,P74518,P72830,Q55160
5	GO:0072521	purine-containing compound metabolic process	Biological Process	7	Q55664,P74494,P74384,P27183,P27181,P72830,Q55160
5	GO:0072524	pyridine-containing compound metabolic process	Biological Process	3	Q55664,P73411,P72830
5	GO:0072527	pyrimidine-containing compound metabolic process	Biological Process	1	P74494
5	GO:0019219	regulation of nucleobase-containing compound metabolic process	Biological Process	6	Q55758,Q55554,Q55414,Q55693,P72819,P74395
5	GO:0034248	regulation of cellular amide metabolic process	Biological Process	2	P74518,P48939
5	GO:0051246	regulation of protein metabolic process	Biological Process	2	P74518,P48939
5	GO:0034249	negative regulation of cellular amide metabolic process	Biological Process	1	P74518
5	GO:0051248	negative regulation of protein metabolic process	Biological Process	1	P74518
5	GO:0034250	positive regulation of cellular amide metabolic process	Biological Process	1	P48939
5	GO:0051247	positive regulation of protein metabolic process	Biological Process	1	P48939
5	GO:0019333	denitrification pathway	Biological Process	1	P73448
5	GO:0042128	nitrate assimilation	Biological Process	1	P73448
5	GO:0006022	aminoglycan metabolic process	Biological Process	3	P73581,Q55666,Q55604
5	GO:0006518	peptide metabolic process	Biological Process	16	P73310,P73318,P74267,P74410,P48939,P73636,P48959,P73316,P74071,P73289,P74230,P74413,Q55486,Q55187,P74527,P74518
5	GO:0009116	nucleoside metabolic process	Biological Process	2	P74494,Q55758
5	GO:0033013	tetrapyrrole metabolic process	Biological Process	6	P72848,P73002,P73362,P74504,Q59987,Q55467
5	GO:1901565	organonitrogen compound catabolic process	Biological Process	4	P73375,P73581,Q55510,P74527
5	GO:1901566	organonitrogen compound biosynthetic process	Biological Process	37	P77973,Q55664,P74494,P74384,P73310,P73318,P74267,P74410,P48939,P73636,P48959,P73316,P74071,P73289,P74230,P74413,Q55486,Q55187,P77961,P73071,P72848,P23353,P74569,P73375,P73002,P73362,P27183,P27181,P74504,Q59987,Q55604,Q55828,Q55467,P74518,P74572,P72830,Q55160
5	GO:0042126	nitrate metabolic process	Biological Process	1	P73448
5	GO:0016054	organic acid catabolic process	Biological Process	2	P73375,P74582
5	GO:0017001	antibiotic catabolic process	Biological Process	2	P74582,Q55557
5	GO:0019439	aromatic compound catabolic process	Biological Process	3	Q55664,Q55910,P72830
5	GO:0042737	drug catabolic process	Biological Process	1	P74582
5	GO:0043171	peptide catabolic process	Biological Process	1	P74527
5	GO:0044242	cellular lipid catabolic process	Biological Process	1	P74582
5	GO:0044275	cellular carbohydrate catabolic process	Biological Process	1	P73546
5	GO:0046700	heterocycle catabolic process	Biological Process	3	Q55664,Q55910,P72830
5	GO:0046365	monosaccharide catabolic process	Biological Process	1	P72830
5	GO:0009057	macromolecule catabolic process	Biological Process	3	P73546,P73581,Q55510
5	GO:0016042	lipid catabolic process	Biological Process	3	P74582,P73946,P74506
5	GO:0016052	carbohydrate catabolic process	Biological Process	3	P73546,P72830,Q55664
5	GO:0046434	organophosphate catabolic process	Biological Process	3	Q55664,Q55910,P72830
5	GO:1901136	carbohydrate derivative catabolic process	Biological Process	1	P73581
5	GO:1901361	organic cyclic compound catabolic process	Biological Process	3	Q55664,Q55910,P72830
5	GO:0010556	regulation of macromolecule biosynthetic process	Biological Process	8	Q55758,Q55554,Q55414,Q55693,P72819,P74395,P74518,P48939
5	GO:0031326	regulation of cellular biosynthetic process	Biological Process	8	Q55758,Q55554,Q55414,Q55693,P72819,P74395,P74518,P48939
5	GO:0010558	negative regulation of macromolecule biosynthetic process	Biological Process	1	P74518
5	GO:0031327	negative regulation of cellular biosynthetic process	Biological Process	1	P74518
5	GO:0010557	positive regulation of macromolecule biosynthetic process	Biological Process	1	P48939
5	GO:0031328	positive regulation of cellular biosynthetic process	Biological Process	1	P48939
5	GO:0008299	isoprenoid biosynthetic process	Biological Process	1	P73426
5	GO:0008654	phospholipid biosynthetic process	Biological Process	2	Q57310,P73426
5	GO:0009110	vitamin biosynthetic process	Biological Process	2	P73002,P73362
5	GO:0016053	organic acid biosynthetic process	Biological Process	11	Q55664,P77973,P77961,P73071,Q55160,P23353,P74569,P73375,Q55828,P74572,P72830
5	GO:0017000	antibiotic biosynthetic process	Biological Process	1	Q55592
5	GO:0018130	heterocycle biosynthetic process	Biological Process	27	P74395,Q55877,Q55664,P74494,P74384,P73407,P73297,P74177,P77965,Q55758,Q55554,Q55414,Q55693,P72819,P73071,P72848,Q55910,P73002,P73362,P27183,P27181,P74504,Q59987,Q55467,P74572,P72830,Q55160
5	GO:0019438	aromatic compound biosynthetic process	Biological Process	26	P74395,Q55877,Q55664,P74494,P74384,P73407,P73297,P74177,P77965,Q55758,Q55554,Q55414,Q55693,P72819,P72848,P23353,Q55910,P73002,P73362,P27183,P27181,P74504,Q59987,Q55467,P72830,Q55160
5	GO:0034645	cellular macromolecule biosynthetic process	Biological Process	29	Q55499,P73012,P74395,Q55877,P73407,P73297,P74177,P77965,Q55758,Q55554,Q55414,Q55693,P72819,P73310,P73318,P74267,P74410,P48939,P73636,P48959,P73316,P74071,P73289,P74230,P74413,Q55486,Q55187,Q55604,P74518
5	GO:0044272	sulfur compound biosynthetic process	Biological Process	2	P72871,Q55160
5	GO:0046467	membrane lipid biosynthetic process	Biological Process	1	Q57310
5	GO:0051188	cofactor biosynthetic process	Biological Process	10	Q55664,P72871,P72848,P73002,P73362,P74504,Q59987,Q55467,P72830,Q55160
5	GO:0034404	nucleobase-containing small molecule biosynthetic process	Biological Process	4	Q55664,P74494,Q55910,P72830
5	GO:0006556	S-adenosylmethionine biosynthetic process	Biological Process	1	P72871
5	GO:0008610	lipid biosynthetic process	Biological Process	3	Q55160,Q57310,P73426
5	GO:0009059	macromolecule biosynthetic process	Biological Process	29	Q55499,P73012,P74395,Q55877,P73407,P73297,P74177,P77965,Q55758,Q55554,Q55414,Q55693,P72819,P73310,P73318,P74267,P74410,P48939,P73636,P48959,P73316,P74071,P73289,P74230,P74413,Q55486,Q55187,Q55604,P74518
5	GO:0016051	carbohydrate biosynthetic process	Biological Process	2	Q57310,P54206
5	GO:0035384	thioester biosynthetic process	Biological Process	1	Q55160
5	GO:0090407	organophosphate biosynthetic process	Biological Process	9	Q55664,P74494,P74384,Q57310,P27183,P27181,P73426,P72830,Q55160
5	GO:1901137	carbohydrate derivative biosynthetic process	Biological Process	9	Q55664,P74494,P74384,Q57310,P27183,P27181,Q55604,P72830,Q55160
5	GO:1901362	organic cyclic compound biosynthetic process	Biological Process	28	P74395,Q55877,Q55664,P74494,P74384,P73407,P73297,P74177,P77965,Q55758,Q55554,Q55414,Q55693,P72819,P73071,P72848,P23353,Q55910,P73002,P73362,P27183,P27181,P74504,Q59987,Q55467,P74572,P72830,Q55160
5	GO:1901441	poly(hydroxyalkanoate) biosynthetic process	Biological Process	1	P73545
5	GO:0010629	negative regulation of gene expression	Biological Process	2	P73407,P74518
5	GO:0032269	negative regulation of cellular protein metabolic process	Biological Process	1	P74518
5	GO:0010628	positive regulation of gene expression	Biological Process	1	P48939
5	GO:0032270	positive regulation of cellular protein metabolic process	Biological Process	1	P48939
5	GO:0010109	regulation of photosynthesis	Biological Process	1	P10549
5	GO:0032268	regulation of cellular protein metabolic process	Biological Process	2	P74518,P48939
5	GO:0043467	regulation of generation of precursor metabolites and energy	Biological Process	1	P10549
5	GO:0010468	regulation of gene expression	Biological Process	9	Q55758,Q55554,Q55414,Q55693,P72819,P74395,P73407,P74518,P48939
5	GO:0051252	regulation of RNA metabolic process	Biological Process	6	Q55758,Q55554,Q55414,Q55693,P72819,P74395
5	GO:0006783	heme biosynthetic process	Biological Process	1	P72848
5	GO:0015995	chlorophyll biosynthetic process	Biological Process	4	Q55467,P74504,Q59987,P72848
5	GO:0019682	glyceraldehyde-3-phosphate metabolic process	Biological Process	2	P73411,P73426
5	GO:0043436	oxoacid metabolic process	Biological Process	19	P77973,Q55664,P74582,Q55486,Q55187,P73002,P77961,P73071,P73375,Q55160,P23353,P74569,P73426,P72848,Q55828,P73510,P73448,P74572,P72830
5	GO:0006757	ATP generation from ADP	Biological Process	2	Q55664,P72830
5	GO:0009765	photosynthesis, light harvesting	Biological Process	1	P74367
5	GO:0019684	photosynthesis, light reaction	Biological Process	8	P09191,P27589,P05429,P09192,P32422,P46445,P74367,P10549
5	GO:0000053	argininosuccinate metabolic process	Biological Process	1	P77973
5	GO:0009072	aromatic amino acid family metabolic process	Biological Process	1	P23353
5	GO:0006796	phosphate-containing compound metabolic process	Biological Process	13	P72830,Q55664,P73411,P74494,P74384,Q55910,Q57310,P27183,P27181,P73286,P73426,Q55693,Q55160
5	GO:0019685	photosynthesis, dark reaction	Biological Process	1	P54206
5	GO:0009235	cobalamin metabolic process	Biological Process	2	P73002,P73362
5	GO:0046033	AMP metabolic process	Biological Process	1	P74384
5	GO:0016999	antibiotic metabolic process	Biological Process	3	P74582,Q55592,Q55557
5	GO:0046034	ATP metabolic process	Biological Process	4	Q55664,P27183,P27181,P72830
5	GO:0055129	L-proline biosynthetic process	Biological Process	2	P74572,P73071
5	GO:0006631	fatty acid metabolic process	Biological Process	2	Q55160,P74582
5	GO:0006643	membrane lipid metabolic process	Biological Process	1	Q57310
5	GO:0006644	phospholipid metabolic process	Biological Process	2	Q57310,P73426
5	GO:0006720	isoprenoid metabolic process	Biological Process	1	P73426
5	GO:0006259	DNA metabolic process	Biological Process	7	Q55499,P73012,P73810,P73077,P73407,P74737,P73412
5	GO:0044264	cellular polysaccharide metabolic process	Biological Process	1	P73546
5	GO:0044267	cellular protein metabolic process	Biological Process	28	P73310,P73318,P74267,P74410,P48939,P73636,P48959,P73316,P74071,P73289,P74230,P74413,Q55486,Q55187,P74367,Q54714,Q01952,P72870,Q54715,Q01951,P74551,Q55445,P05429,P09192,P29254,P29255,P74518,Q55693
5	GO:0006560	proline metabolic process	Biological Process	2	P73071,P74572
5	GO:0006732	coenzyme metabolic process	Biological Process	5	Q55664,P73411,P72871,P72830,Q55160
5	GO:0006778	porphyrin-containing compound metabolic process	Biological Process	4	P72848,P74504,Q59987,Q55467
5	GO:0005976	polysaccharide metabolic process	Biological Process	1	P73546
5	GO:0009311	oligosaccharide metabolic process	Biological Process	1	Q57310
5	GO:0034654	nucleobase-containing compound biosynthetic process	Biological Process	19	P74395,Q55877,Q55664,P74494,P74384,P73407,P73297,P74177,P77965,Q55758,Q55554,Q55414,Q55693,P72819,Q55910,P27183,P27181,P72830,Q55160
5	GO:0034655	nucleobase-containing compound catabolic process	Biological Process	3	Q55664,Q55910,P72830
5	GO:0090304	nucleic acid metabolic process	Biological Process	19	Q55499,P73012,P74395,Q55877,P73810,P73077,P73407,P74737,P73412,P73297,P74177,P77965,Q55758,Q55554,Q55414,Q55693,P72819,Q55486,Q55187
5	GO:0008652	cellular amino acid biosynthetic process	Biological Process	8	P77973,P77961,P73071,P23353,P74569,P73375,Q55828,P74572
5	GO:0009063	cellular amino acid catabolic process	Biological Process	1	P73375
5	GO:0009081	branched-chain amino acid metabolic process	Biological Process	1	P73375
5	GO:0043038	amino acid activation	Biological Process	2	Q55486,Q55187
5	GO:0046451	diaminopimelate metabolic process	Biological Process	2	P74569,Q55828
5	GO:1901605	alpha-amino acid metabolic process	Biological Process	9	P77973,P73002,P77961,P73071,P73375,P74569,P72848,Q55828,P74572
5	GO:1903509	liposaccharide metabolic process	Biological Process	1	Q57310
5	GO:0006508	proteolysis	Biological Process	1	P73407
5	GO:0030163	protein catabolic process	Biological Process	1	Q55510
5	GO:0036211	protein modification process	Biological Process	12	Q54714,Q01952,P72870,Q54715,Q01951,P74551,Q55445,P05429,P09192,P29254,P29255,Q55693
5	GO:0051604	protein maturation	Biological Process	1	P73268
5	GO:0019318	hexose metabolic process	Biological Process	2	P73411,P72830
5	GO:0006767	water-soluble vitamin metabolic process	Biological Process	2	P73002,P73362
5	GO:0006662	glycerol ether metabolic process	Biological Process	2	Q55194,P73920
5	GO:0000050	urea cycle	Biological Process	1	P77973
5	GO:0006753	nucleoside phosphate metabolic process	Biological Process	9	Q55664,P73411,P74494,P74384,Q55910,P27183,P27181,P72830,Q55160
5	GO:0019253	reductive pentose-phosphate cycle	Biological Process	1	P54206
5	GO:0006002	fructose 6-phosphate metabolic process	Biological Process	1	P72830
5	GO:0019693	ribose phosphate metabolic process	Biological Process	8	Q55664,P73411,P74494,P74384,P27183,P27181,P72830,Q55160
5	GO:0030388	fructose 1,6-bisphosphate metabolic process	Biological Process	1	P72830
5	GO:0051156	glucose 6-phosphate metabolic process	Biological Process	1	P73411
5	GO:0006637	acyl-CoA metabolic process	Biological Process	1	Q55160
5	GO:0010467	gene expression	Biological Process	27	P74395,Q55877,P73297,P74177,P77965,Q55758,Q55554,Q55414,Q55693,P72819,P73310,P73318,P74267,P74410,P48939,P73636,P48959,P73316,P74071,P73289,P74230,P74413,Q55486,Q55187,P73407,P74518,P73268
5	GO:0043412	macromolecule modification	Biological Process	12	Q54714,Q01952,P72870,Q54715,Q01951,P74551,Q55445,P05429,P09192,P29254,P29255,Q55693
5	GO:1901269	lipooligosaccharide metabolic process	Biological Process	1	Q57310
5	GO:1901657	glycosyl compound metabolic process	Biological Process	2	P74494,Q55758
5	GO:0042618	poly-hydroxybutyrate metabolic process	Biological Process	1	P73545
5	GO:0051084	'de novo' posttranslational protein folding	Biological Process	1	P50027
5	GO:0051085	chaperone cofactor-dependent protein refolding	Biological Process	1	P50027
5	GO:0000160	phosphorelay signal transduction system	Biological Process	2	P73243,P73078
5	GO:0009432	SOS response	Biological Process	2	P74737,P73412
5	GO:0006915	apoptotic process	Biological Process	1	P73407
5	GO:0043067	regulation of programmed cell death	Biological Process	1	P73407
5	GO:0051276	chromosome organization	Biological Process	3	P73810,P73077,P73418
5	GO:0070925	organelle assembly	Biological Process	2	P73318,P73316
5	GO:0065003	protein-containing complex assembly	Biological Process	5	P73318,P73316,P10549,P74367,P72741
5	GO:0032984	protein-containing complex disassembly	Biological Process	1	P74395
5	GO:0008361	regulation of cell size	Biological Process	1	P73553
5	GO:0071826	ribonucleoprotein complex subunit organization	Biological Process	2	P73318,P73316
5	GO:0043244	regulation of protein complex disassembly	Biological Process	1	P74395
5	GO:0009992	cellular water homeostasis	Biological Process	1	P73553
5	GO:0006873	cellular ion homeostasis	Biological Process	2	P73321,P73287
5	GO:0046819	protein secretion by the type V secretion system	Biological Process	1	P74664
5	GO:0044010	single-species biofilm formation	Biological Process	1	Q55414
5	GO:0090605	submerged biofilm formation	Biological Process	1	Q55414
5	GO:0006974	cellular response to DNA damage stimulus	Biological Process	3	P74737,P73012,P73412
5	GO:0034599	cellular response to oxidative stress	Biological Process	2	P72697,P74250
5	GO:0009273	peptidoglycan-based cell wall biogenesis	Biological Process	1	Q55604
5	GO:0044038	cell wall macromolecule biosynthetic process	Biological Process	1	Q55604
5	GO:0043708	cell adhesion involved in biofilm formation	Biological Process	1	Q55414
5	GO:1902021	regulation of bacterial-type flagellum-dependent cell motility	Biological Process	1	Q55414
5	GO:1902201	negative regulation of bacterial-type flagellum-dependent cell motility	Biological Process	1	Q55414
5	GO:0097588	archaeal or bacterial-type flagellum-dependent cell motility	Biological Process	1	Q55414
5	GO:0035890	exit from host	Biological Process	1	P73407
5	GO:0034613	cellular protein localization	Biological Process	3	Q55610,P74214,P73472
5	GO:0046903	secretion	Biological Process	2	P74189,P74664
5	GO:0006811	ion transport	Biological Process	7	P73287,P74390,P27183,P27181,P73553,Q55835,P72827
5	GO:0055085	transmembrane transport	Biological Process	8	P27183,P27181,P73553,Q55610,P74664,P73589,P74100,P72605
5	GO:0071702	organic substance transport	Biological Process	14	Q55610,P74214,P74390,P73472,P73103,P73409,P74655,P15730,Q59991,P74189,Q55386,P72604,Q55834,P74664
5	GO:0071705	nitrogen compound transport	Biological Process	9	Q55610,P74214,P74390,P73472,P74189,Q55386,P72604,Q55834,P74664
5	GO:0015031	protein transport	Biological Process	8	Q55610,P74214,P73472,P74189,P72604,Q55834,P74664,Q55386
5	GO:0072594	establishment of protein localization to organelle	Biological Process	1	P74214
5	GO:0090150	establishment of protein localization to membrane	Biological Process	1	P74214
5	GO:0006886	intracellular protein transport	Biological Process	3	Q55610,P74214,P73472
5	GO:0051169	nuclear transport	Biological Process	1	P73407
5	GO:1902583	multi-organism intracellular transport	Biological Process	1	P73407
5	GO:0046794	transport of virus	Biological Process	1	P73407
5	GO:0016032	viral process	Biological Process	1	P73407
5	GO:0051817	modification of morphology or physiology of other organism involved in symbiotic interaction	Biological Process	1	P73407
5	GO:0044531	modulation of programmed cell death in other organism	Biological Process	1	P73407
5	GO:0044003	modification by symbiont of host morphology or physiology	Biological Process	1	P73407
5	GO:0051828	entry into other organism involved in symbiotic interaction	Biological Process	1	P73407
5	GO:0045903	positive regulation of translational fidelity	Biological Process	1	P48939
5	GO:0050821	protein stabilization	Biological Process	1	P14835
5	GO:0048878	chemical homeostasis	Biological Process	5	P73321,P73287,P73553,Q55835,P72827
5	GO:0043086	negative regulation of catalytic activity	Biological Process	1	P73124
5	GO:0043085	positive regulation of catalytic activity	Biological Process	1	Q55499
5	GO:0051336	regulation of hydrolase activity	Biological Process	1	Q55499
5	GO:0051340	regulation of ligase activity	Biological Process	1	P73124
5	GO:0042254	ribosome biogenesis	Biological Process	2	P73318,P73316
5	GO:0022618	ribonucleoprotein complex assembly	Biological Process	2	P73318,P73316
5	GO:0042273	ribosomal large subunit biogenesis	Biological Process	1	P73318
5	GO:0042274	ribosomal small subunit biogenesis	Biological Process	1	P73316
6	GO:0009772	photosynthetic electron transport in photosystem II	Biological Process	2	P05429,P09192
6	GO:0009773	photosynthetic electron transport in photosystem I	Biological Process	2	P32422,P46445
6	GO:0005977	glycogen metabolic process	Biological Process	1	P73546
6	GO:0009060	aerobic respiration	Biological Process	1	P74582
6	GO:0043604	amide biosynthetic process	Biological Process	17	P77973,P73310,P73318,P74267,P74410,P48939,P73636,P48959,P73316,P74071,P73289,P74230,P74413,Q55486,Q55187,P74518,Q55160
6	GO:0033014	tetrapyrrole biosynthetic process	Biological Process	6	P72848,P73002,P73362,P74504,Q59987,Q55467
6	GO:0072522	purine-containing compound biosynthetic process	Biological Process	7	Q55664,P74494,P74384,P27183,P27181,P72830,Q55160
6	GO:0072525	pyridine-containing compound biosynthetic process	Biological Process	2	Q55664,P72830
6	GO:0072528	pyrimidine-containing compound biosynthetic process	Biological Process	1	P74494
6	GO:0006163	purine nucleotide metabolic process	Biological Process	7	Q55664,P74494,P74384,P27183,P27181,P72830,Q55160
6	GO:0042278	purine nucleoside metabolic process	Biological Process	1	P74494
6	GO:0034032	purine nucleoside bisphosphate metabolic process	Biological Process	1	Q55160
6	GO:0019362	pyridine nucleotide metabolic process	Biological Process	3	Q55664,P73411,P72830
6	GO:0006213	pyrimidine nucleoside metabolic process	Biological Process	1	P74494
6	GO:0006220	pyrimidine nucleotide metabolic process	Biological Process	1	P74494
6	GO:0006417	regulation of translation	Biological Process	2	P74518,P48939
6	GO:0017148	negative regulation of translation	Biological Process	1	P74518
6	GO:0045727	positive regulation of translation	Biological Process	1	P48939
6	GO:0006023	aminoglycan biosynthetic process	Biological Process	1	Q55604
6	GO:0006026	aminoglycan catabolic process	Biological Process	1	P73581
6	GO:0030203	glycosaminoglycan metabolic process	Biological Process	3	P73581,Q55666,Q55604
6	GO:0043043	peptide biosynthetic process	Biological Process	15	P73310,P73318,P74267,P74410,P48939,P73636,P48959,P73316,P74071,P73289,P74230,P74413,Q55486,Q55187,P74518
6	GO:0009119	ribonucleoside metabolic process	Biological Process	1	P74494
6	GO:0009163	nucleoside biosynthetic process	Biological Process	1	P74494
6	GO:0046395	carboxylic acid catabolic process	Biological Process	2	P73375,P74582
6	GO:0019543	propionate catabolic process	Biological Process	1	P74582
6	GO:0009062	fatty acid catabolic process	Biological Process	1	P74582
6	GO:0044247	cellular polysaccharide catabolic process	Biological Process	1	P73546
6	GO:0019320	hexose catabolic process	Biological Process	1	P72830
6	GO:0000272	polysaccharide catabolic process	Biological Process	1	P73546
6	GO:0006096	glycolytic process	Biological Process	2	P72830,Q55664
6	GO:1901292	nucleoside phosphate catabolic process	Biological Process	3	Q55664,Q55910,P72830
6	GO:2000112	regulation of cellular macromolecule biosynthetic process	Biological Process	8	Q55758,Q55554,Q55414,Q55693,P72819,P74395,P74518,P48939
6	GO:2001141	regulation of RNA biosynthetic process	Biological Process	6	Q55758,Q55554,Q55414,Q55693,P72819,P74395
6	GO:2000113	negative regulation of cellular macromolecule biosynthetic process	Biological Process	1	P74518
6	GO:0009240	isopentenyl diphosphate biosynthetic process	Biological Process	1	P73426
6	GO:0016114	terpenoid biosynthetic process	Biological Process	1	P73426
6	GO:0009245	lipid A biosynthetic process	Biological Process	1	Q57310
6	GO:0042364	water-soluble vitamin biosynthetic process	Biological Process	2	P73002,P73362
6	GO:0046394	carboxylic acid biosynthetic process	Biological Process	11	Q55664,P77973,P77961,P73071,Q55160,P23353,P74569,P73375,Q55828,P74572,P72830
6	GO:0006561	proline biosynthetic process	Biological Process	2	P74572,P73071
6	GO:0009073	aromatic amino acid family biosynthetic process	Biological Process	1	P23353
6	GO:0006260	DNA replication	Biological Process	2	Q55499,P73012
6	GO:0006351	transcription, DNA-templated	Biological Process	10	P74395,Q55877,Q55758,Q55554,Q55414,Q55693,P72819,P73297,P74177,P77965
6	GO:0006412	translation	Biological Process	15	P74413,Q55486,Q55187,P74518,P48939,P73310,P73318,P74267,P74410,P73636,P48959,P73316,P74071,P73289,P74230
6	GO:0006414	translational elongation	Biological Process	1	P74518
6	GO:0071897	DNA biosynthetic process	Biological Process	1	P73407
6	GO:0009247	glycolipid biosynthetic process	Biological Process	1	Q57310
6	GO:0006779	porphyrin-containing compound biosynthetic process	Biological Process	4	P72848,P74504,Q59987,Q55467
6	GO:0009108	coenzyme biosynthetic process	Biological Process	4	Q55664,P72871,P72830,Q55160
6	GO:0009236	cobalamin biosynthetic process	Biological Process	2	P73002,P73362
6	GO:0006633	fatty acid biosynthetic process	Biological Process	1	Q55160
6	GO:0032774	RNA biosynthetic process	Biological Process	10	P74395,Q55877,P73297,P74177,P77965,Q55758,Q55554,Q55414,Q55693,P72819
6	GO:0009312	oligosaccharide biosynthetic process	Biological Process	1	Q57310
6	GO:0071616	acyl-CoA biosynthetic process	Biological Process	1	Q55160
6	GO:0046390	ribose phosphate biosynthetic process	Biological Process	7	Q55664,P74494,P74384,P27183,P27181,P72830,Q55160
6	GO:1901293	nucleoside phosphate biosynthetic process	Biological Process	7	Q55664,P74494,P74384,P27183,P27181,P72830,Q55160
6	GO:1901271	lipooligosaccharide biosynthetic process	Biological Process	1	Q57310
6	GO:1901659	glycosyl compound biosynthetic process	Biological Process	1	P74494
6	GO:0042619	poly-hydroxybutyrate biosynthetic process	Biological Process	1	P73545
6	GO:0039657	suppression by virus of host gene expression	Biological Process	1	P73407
6	GO:0042548	regulation of photosynthesis, light reaction	Biological Process	1	P10549
6	GO:0006355	regulation of transcription, DNA-templated	Biological Process	6	P74395,Q55758,Q55554,Q55414,Q55693,P72819
6	GO:0010608	posttranscriptional regulation of gene expression	Biological Process	2	P74518,P48939
6	GO:0006782	protoporphyrinogen IX biosynthetic process	Biological Process	1	P72848
6	GO:0036068	light-independent chlorophyll biosynthetic process	Biological Process	1	Q55467
6	GO:0006098	pentose-phosphate shunt	Biological Process	1	P73411
6	GO:0019288	isopentenyl diphosphate biosynthetic process, methylerythritol 4-phosphate pathway	Biological Process	1	P73426
6	GO:0019752	carboxylic acid metabolic process	Biological Process	18	P77973,Q55664,P74582,Q55486,Q55187,P73002,P77961,P73071,P73375,Q55160,P23353,P74569,P73426,P72848,Q55828,P73510,P74572,P72830
6	GO:0010206	photosystem II repair	Biological Process	1	P74367
6	GO:0010207	photosystem II assembly	Biological Process	2	P10549,P74367
6	GO:0016310	phosphorylation	Biological Process	4	Q55664,Q55693,P72830,P73286
6	GO:0006167	AMP biosynthetic process	Biological Process	1	P74384
6	GO:0006101	citrate metabolic process	Biological Process	1	P74582
6	GO:0019541	propionate metabolic process	Biological Process	1	P74582
6	GO:0006754	ATP biosynthetic process	Biological Process	4	Q55664,P27183,P27181,P72830
6	GO:0046459	short-chain fatty acid metabolic process	Biological Process	1	P74582
6	GO:0006664	glycolipid metabolic process	Biological Process	1	Q57310
6	GO:0046490	isopentenyl diphosphate metabolic process	Biological Process	1	P73426
6	GO:0046493	lipid A metabolic process	Biological Process	1	Q57310
6	GO:0006721	terpenoid metabolic process	Biological Process	1	P73426
6	GO:0006265	DNA topological change	Biological Process	2	P73810,P73077
6	GO:0006281	DNA repair	Biological Process	3	P73412,P74737,P73012
6	GO:0006310	DNA recombination	Biological Process	3	P74737,P73012,P73407
6	GO:0015074	DNA integration	Biological Process	1	P73407
6	GO:0006073	cellular glucan metabolic process	Biological Process	1	P73546
6	GO:0006464	cellular protein modification process	Biological Process	12	Q54714,Q01952,P72870,Q54715,Q01951,P74551,Q55445,P05429,P09192,P29254,P29255,Q55693
6	GO:0030091	protein repair	Biological Process	1	P74367
6	GO:0006733	oxidoreduction coenzyme metabolic process	Biological Process	3	Q55664,P73411,P72830
6	GO:0015994	chlorophyll metabolic process	Biological Process	4	P74504,Q59987,P72848,Q55467
6	GO:0046501	protoporphyrinogen IX metabolic process	Biological Process	1	P72848
6	GO:0044042	glucan metabolic process	Biological Process	1	P73546
6	GO:0016070	RNA metabolic process	Biological Process	13	P74395,Q55877,P73297,P74177,P77965,Q55758,Q55554,Q55414,Q55693,P72819,Q55486,Q55187,P73407
6	GO:0090305	nucleic acid phosphodiester bond hydrolysis	Biological Process	1	P73407
6	GO:0009082	branched-chain amino acid biosynthetic process	Biological Process	1	P73375
6	GO:1901607	alpha-amino acid biosynthetic process	Biological Process	7	P77973,P77961,P73071,P74569,P73375,Q55828,P74572
6	GO:1901606	alpha-amino acid catabolic process	Biological Process	1	P73375
6	GO:0006549	isoleucine metabolic process	Biological Process	1	P73375
6	GO:0043039	tRNA aminoacylation	Biological Process	2	Q55486,Q55187
6	GO:0009089	lysine biosynthetic process via diaminopimelate	Biological Process	2	Q55828,P74569
6	GO:0009064	glutamine family amino acid metabolic process	Biological Process	6	P77973,P73002,P77961,P73071,P72848,P74572
6	GO:0009066	aspartate family amino acid metabolic process	Biological Process	3	P73375,P74569,Q55828
6	GO:0009069	serine family amino acid metabolic process	Biological Process	1	P74569
6	GO:0006006	glucose metabolic process	Biological Process	2	P72830,P73411
6	GO:0009117	nucleotide metabolic process	Biological Process	9	Q55664,P73411,P74494,P74384,Q55910,P27183,P27181,P72830,Q55160
6	GO:0009123	nucleoside monophosphate metabolic process	Biological Process	5	Q55664,P74384,P27183,P27181,P72830
6	GO:0009132	nucleoside diphosphate metabolic process	Biological Process	2	Q55664,P72830
6	GO:0009141	nucleoside triphosphate metabolic process	Biological Process	5	Q55664,P74494,P27183,P27181,P72830
6	GO:0033865	nucleoside bisphosphate metabolic process	Biological Process	1	Q55160
6	GO:0009259	ribonucleotide metabolic process	Biological Process	7	Q55664,P74494,P74384,P27183,P27181,P72830,Q55160
6	GO:2001293	malonyl-CoA metabolic process	Biological Process	1	Q55160
6	GO:0042981	regulation of apoptotic process	Biological Process	1	P73407
6	GO:0071103	DNA conformation change	Biological Process	3	P73810,P73077,P73418
6	GO:0042255	ribosome assembly	Biological Process	2	P73318,P73316
6	GO:0034622	cellular protein-containing complex assembly	Biological Process	5	P73318,P73316,P10549,P74367,P72741
6	GO:0031554	regulation of DNA-templated transcription, termination	Biological Process	1	P74395
6	GO:0030003	cellular cation homeostasis	Biological Process	2	P73321,P73287
6	GO:0090609	single-species submerged biofilm formation	Biological Process	1	Q55414
6	GO:0009252	peptidoglycan biosynthetic process	Biological Process	1	Q55604
6	GO:0043709	cell adhesion involved in single-species biofilm formation	Biological Process	1	Q55414
6	GO:0071973	bacterial-type flagellum-dependent cell motility	Biological Process	1	Q55414
6	GO:0035891	exit from host cell	Biological Process	1	P73407
6	GO:0033365	protein localization to organelle	Biological Process	1	P74214
6	GO:0072657	protein localization to membrane	Biological Process	1	P74214
6	GO:0002790	peptide secretion	Biological Process	2	P74189,P74664
6	GO:0006812	cation transport	Biological Process	3	P73287,P27183,P27181
6	GO:0006820	anion transport	Biological Process	1	P74390
6	GO:0034220	ion transmembrane transport	Biological Process	3	P27183,P27181,P73553
6	GO:0071806	protein transmembrane transport	Biological Process	2	Q55610,P74664
6	GO:0008643	carbohydrate transport	Biological Process	5	P73103,P73409,P74655,P15730,Q59991
6	GO:0015711	organic anion transport	Biological Process	1	P74390
6	GO:0015833	peptide transport	Biological Process	8	Q55610,P74214,P73472,P74189,Q55386,P72604,Q55834,P74664
6	GO:0015849	organic acid transport	Biological Process	1	P74390
6	GO:0006865	amino acid transport	Biological Process	1	P74390
6	GO:0042886	amide transport	Biological Process	8	Q55610,P74214,P73472,P74189,Q55386,P72604,Q55834,P74664
6	GO:0017038	protein import	Biological Process	2	P72604,Q55834
6	GO:0072599	establishment of protein localization to endoplasmic reticulum	Biological Process	1	P74214
6	GO:0006612	protein targeting to membrane	Biological Process	1	P74214
6	GO:0006605	protein targeting	Biological Process	2	P74214,Q55610
6	GO:0065002	intracellular protein transmembrane transport	Biological Process	1	Q55610
6	GO:0006913	nucleocytoplasmic transport	Biological Process	1	P73407
6	GO:1902594	multi-organism nuclear import	Biological Process	1	P73407
6	GO:0075733	intracellular transport of virus	Biological Process	1	P73407
6	GO:0019042	viral latency	Biological Process	1	P73407
6	GO:0019043	establishment of viral latency	Biological Process	1	P73407
6	GO:0019048	modulation by virus of host morphology or physiology	Biological Process	1	P73407
6	GO:0019058	viral life cycle	Biological Process	1	P73407
6	GO:0019068	virion assembly	Biological Process	1	P73407
6	GO:0019076	viral release from host cell	Biological Process	1	P73407
6	GO:0046755	viral budding	Biological Process	1	P73407
6	GO:0052248	modulation of programmed cell death in other organism involved in symbiotic interaction	Biological Process	1	P73407
6	GO:0044532	modulation of apoptotic process in other organism	Biological Process	1	P73407
6	GO:0044068	modulation by symbiont of host cellular process	Biological Process	1	P73407
6	GO:0044409	entry into host	Biological Process	1	P73407
6	GO:0051806	entry into cell of other organism involved in symbiotic interaction	Biological Process	1	P73407
6	GO:0030104	water homeostasis	Biological Process	1	P73553
6	GO:0050801	ion homeostasis	Biological Process	4	P73321,P73287,Q55835,P72827
6	GO:0051352	negative regulation of ligase activity	Biological Process	1	P73124
6	GO:0051345	positive regulation of hydrolase activity	Biological Process	1	Q55499
6	GO:0051095	regulation of helicase activity	Biological Process	1	Q55499
6	GO:1905478	regulation of glutamate-ammonia ligase activity	Biological Process	1	P73124
6	GO:0000027	ribosomal large subunit assembly	Biological Process	1	P73318
6	GO:0000028	ribosomal small subunit assembly	Biological Process	1	P73316
7	GO:0005980	glycogen catabolic process	Biological Process	1	P73546
7	GO:0033526	tetrapyrrole biosynthetic process from glutamate	Biological Process	1	P72848
7	GO:0006164	purine nucleotide biosynthetic process	Biological Process	7	Q55664,P74494,P74384,P27183,P27181,P72830,Q55160
7	GO:0034033	purine nucleoside bisphosphate biosynthetic process	Biological Process	1	Q55160
7	GO:0042451	purine nucleoside biosynthetic process	Biological Process	1	P74494
7	GO:0019363	pyridine nucleotide biosynthetic process	Biological Process	2	Q55664,P72830
7	GO:0006221	pyrimidine nucleotide biosynthetic process	Biological Process	1	P74494
7	GO:0046134	pyrimidine nucleoside biosynthetic process	Biological Process	1	P74494
7	GO:0009150	purine ribonucleotide metabolic process	Biological Process	7	Q55664,P74494,P74384,P27183,P27181,P72830,Q55160
7	GO:0046128	purine ribonucleoside metabolic process	Biological Process	1	P74494
7	GO:0046496	nicotinamide nucleotide metabolic process	Biological Process	3	Q55664,P73411,P72830
7	GO:0046131	pyrimidine ribonucleoside metabolic process	Biological Process	1	P74494
7	GO:0009218	pyrimidine ribonucleotide metabolic process	Biological Process	1	P74494
7	GO:0006448	regulation of translational elongation	Biological Process	1	P74518
7	GO:0045900	negative regulation of translational elongation	Biological Process	1	P74518
7	GO:0006024	glycosaminoglycan biosynthetic process	Biological Process	1	Q55604
7	GO:0006027	glycosaminoglycan catabolic process	Biological Process	1	P73581
7	GO:0000270	peptidoglycan metabolic process	Biological Process	3	P73581,Q55666,Q55604
7	GO:0042455	ribonucleoside biosynthetic process	Biological Process	1	P74494
7	GO:0072329	monocarboxylic acid catabolic process	Biological Process	1	P74582
7	GO:0019629	propionate catabolic process, 2-methylcitrate cycle	Biological Process	1	P74582
7	GO:0019626	short-chain fatty acid catabolic process	Biological Process	1	P74582
7	GO:0006007	glucose catabolic process	Biological Process	1	P72830
7	GO:0009251	glucan catabolic process	Biological Process	1	P73546
7	GO:0061615	glycolytic process through fructose-6-phosphate	Biological Process	1	P72830
7	GO:0009166	nucleotide catabolic process	Biological Process	3	Q55664,P72830,Q55910
7	GO:1903506	regulation of nucleic acid-templated transcription	Biological Process	6	Q55758,Q55554,Q55414,Q55693,P72819,P74395
7	GO:0043650	dicarboxylic acid biosynthetic process	Biological Process	1	P23353
7	GO:0072330	monocarboxylic acid biosynthetic process	Biological Process	3	Q55664,Q55160,P72830
7	GO:0006353	DNA-templated transcription, termination	Biological Process	2	P74395,Q55877
7	GO:0006418	tRNA aminoacylation for protein translation	Biological Process	2	Q55486,Q55187
7	GO:0006278	RNA-dependent DNA biosynthetic process	Biological Process	1	P73407
7	GO:0097659	nucleic acid-templated transcription	Biological Process	10	P74395,Q55877,P73297,P74177,P77965,Q55758,Q55554,Q55414,Q55693,P72819
7	GO:2001295	malonyl-CoA biosynthetic process	Biological Process	1	Q55160
7	GO:0009260	ribonucleotide biosynthetic process	Biological Process	7	Q55664,P74494,P74384,P27183,P27181,P72830,Q55160
7	GO:0009124	nucleoside monophosphate biosynthetic process	Biological Process	5	Q55664,P74384,P27183,P27181,P72830
7	GO:0009142	nucleoside triphosphate biosynthetic process	Biological Process	5	Q55664,P74494,P27183,P27181,P72830
7	GO:0009165	nucleotide biosynthetic process	Biological Process	7	Q55664,P74494,P74384,P27183,P27181,P72830,Q55160
7	GO:0033866	nucleoside bisphosphate biosynthetic process	Biological Process	1	Q55160
7	GO:0042549	photosystem II stabilization	Biological Process	1	P10549
7	GO:0019353	protoporphyrinogen IX biosynthetic process from glutamate	Biological Process	1	P72848
7	GO:0032787	monocarboxylic acid metabolic process	Biological Process	5	Q55664,Q55160,P73426,P74582,P72830
7	GO:0043648	dicarboxylic acid metabolic process	Biological Process	5	P74569,P23353,P72848,Q55828,P73510
7	GO:0072350	tricarboxylic acid metabolic process	Biological Process	2	P77973,P74582
7	GO:0006468	protein phosphorylation	Biological Process	1	Q55693
7	GO:0046939	nucleotide phosphorylation	Biological Process	2	Q55664,P72830
7	GO:0044208	'de novo' AMP biosynthetic process	Biological Process	1	P74384
7	GO:0015986	ATP synthesis coupled proton transport	Biological Process	2	P27183,P27181
7	GO:0006289	nucleotide-excision repair	Biological Process	1	P73412
7	GO:0018298	protein-chromophore linkage	Biological Process	11	Q54714,Q01952,P72870,Q54715,Q01951,P74551,Q55445,P05429,P09192,P29254,P29255
7	GO:0034660	ncRNA metabolic process	Biological Process	2	Q55486,Q55187
7	GO:0090501	RNA phosphodiester bond hydrolysis	Biological Process	1	P73407
7	GO:0009097	isoleucine biosynthetic process	Biological Process	1	P73375
7	GO:0009067	aspartate family amino acid biosynthetic process	Biological Process	2	P74569,Q55828
7	GO:0009070	serine family amino acid biosynthetic process	Biological Process	1	P74569
7	GO:0009084	glutamine family amino acid biosynthetic process	Biological Process	4	P77973,P77961,P73071,P74572
7	GO:0009068	aspartate family amino acid catabolic process	Biological Process	1	P73375
7	GO:0033362	lysine biosynthetic process via diaminopimelate, diaminopimelate-aminotransferase pathway	Biological Process	1	Q55828
7	GO:0006525	arginine metabolic process	Biological Process	1	P77973
7	GO:0006536	glutamate metabolic process	Biological Process	1	P72848
7	GO:0006541	glutamine metabolic process	Biological Process	2	P77961,P73002
7	GO:0006553	lysine metabolic process	Biological Process	2	P74569,Q55828
7	GO:0006566	threonine metabolic process	Biological Process	2	P73375,P74569
7	GO:0009092	homoserine metabolic process	Biological Process	1	P74569
7	GO:0009126	purine nucleoside monophosphate metabolic process	Biological Process	5	Q55664,P74384,P27183,P27181,P72830
7	GO:0009161	ribonucleoside monophosphate metabolic process	Biological Process	5	Q55664,P74384,P27183,P27181,P72830
7	GO:0006165	nucleoside diphosphate phosphorylation	Biological Process	2	Q55664,P72830
7	GO:0009135	purine nucleoside diphosphate metabolic process	Biological Process	2	Q55664,P72830
7	GO:0009185	ribonucleoside diphosphate metabolic process	Biological Process	2	Q55664,P72830
7	GO:0009144	purine nucleoside triphosphate metabolic process	Biological Process	5	Q55664,P74494,P27183,P27181,P72830
7	GO:0009147	pyrimidine nucleoside triphosphate metabolic process	Biological Process	1	P74494
7	GO:0009199	ribonucleoside triphosphate metabolic process	Biological Process	5	Q55664,P74494,P27183,P27181,P72830
7	GO:0033875	ribonucleoside bisphosphate metabolic process	Biological Process	1	Q55160
7	GO:0006323	DNA packaging	Biological Process	1	P73418
7	GO:0010275	NAD(P)H dehydrogenase complex assembly	Biological Process	1	P72741
7	GO:0031564	transcription antitermination	Biological Process	1	P74395
7	GO:0006875	cellular metal ion homeostasis	Biological Process	2	P73321,P73287
7	GO:0018104	peptidoglycan-protein cross-linking	Biological Process	1	Q55604
7	GO:0070972	protein localization to endoplasmic reticulum	Biological Process	1	P74214
7	GO:0030001	metal ion transport	Biological Process	1	P73287
7	GO:0015672	monovalent inorganic cation transport	Biological Process	2	P27183,P27181
7	GO:0098655	cation transmembrane transport	Biological Process	2	P27183,P27181
7	GO:0098660	inorganic ion transmembrane transport	Biological Process	2	P27183,P27181
7	GO:0043952	protein transport by the Sec complex	Biological Process	1	Q55610
7	GO:0098776	protein transport across the cell outer membrane	Biological Process	1	P74664
7	GO:0046942	carboxylic acid transport	Biological Process	1	P74390
7	GO:0045047	protein targeting to ER	Biological Process	1	P74214
7	GO:0006613	cotranslational protein targeting to membrane	Biological Process	1	P74214
7	GO:0051170	import into nucleus	Biological Process	1	P73407
7	GO:0075732	viral penetration into host nucleus	Biological Process	1	P73407
7	GO:0075713	establishment of integrated proviral latency	Biological Process	1	P73407
7	GO:0019054	modulation by virus of host process	Biological Process	1	P73407
7	GO:0046718	viral entry into host cell	Biological Process	1	P73407
7	GO:0039702	viral budding via host ESCRT complex	Biological Process	1	P73407
7	GO:0052040	modulation by symbiont of host programmed cell death	Biological Process	1	P73407
7	GO:0052433	modulation by organism of apoptotic process in other organism involved in symbiotic interaction	Biological Process	1	P73407
7	GO:0030260	entry into host cell	Biological Process	1	P73407
7	GO:0055080	cation homeostasis	Biological Process	4	P73321,P73287,Q55835,P72827
7	GO:0098771	inorganic ion homeostasis	Biological Process	4	P73321,P73287,Q55835,P72827
7	GO:1905479	negative regulation of glutamate-ammonia ligase activity	Biological Process	1	P73124
7	GO:0051096	positive regulation of helicase activity	Biological Process	1	Q55499
8	GO:0009152	purine ribonucleotide biosynthetic process	Biological Process	7	Q55664,P74494,P74384,P27183,P27181,P72830,Q55160
8	GO:0046129	purine ribonucleoside biosynthetic process	Biological Process	1	P74494
8	GO:0019359	nicotinamide nucleotide biosynthetic process	Biological Process	2	Q55664,P72830
8	GO:0009220	pyrimidine ribonucleotide biosynthetic process	Biological Process	1	P74494
8	GO:0046132	pyrimidine ribonucleoside biosynthetic process	Biological Process	1	P74494
8	GO:0046031	ADP metabolic process	Biological Process	2	Q55664,P72830
8	GO:0046039	GTP metabolic process	Biological Process	1	P74494
8	GO:0046040	IMP metabolic process	Biological Process	1	P74384
8	GO:1901068	guanosine-containing compound metabolic process	Biological Process	1	P74494
8	GO:0006739	NADP metabolic process	Biological Process	1	P73411
8	GO:0019674	NAD metabolic process	Biological Process	1	P72830
8	GO:0046036	CTP metabolic process	Biological Process	1	P74494
8	GO:0046051	UTP metabolic process	Biological Process	1	P74494
8	GO:0009253	peptidoglycan catabolic process	Biological Process	1	P73581
8	GO:0009254	peptidoglycan turnover	Biological Process	1	Q55666
8	GO:0061718	glucose catabolic process to pyruvate	Biological Process	1	P72830
8	GO:0061620	glycolytic process through glucose-6-phosphate	Biological Process	1	P72830
8	GO:0009423	chorismate biosynthetic process	Biological Process	1	P23353
8	GO:0042866	pyruvate biosynthetic process	Biological Process	2	Q55664,P72830
8	GO:0006420	arginyl-tRNA aminoacylation	Biological Process	1	Q55486
8	GO:0006432	phenylalanyl-tRNA aminoacylation	Biological Process	1	Q55187
8	GO:0009127	purine nucleoside monophosphate biosynthetic process	Biological Process	5	Q55664,P74384,P27183,P27181,P72830
8	GO:0009156	ribonucleoside monophosphate biosynthetic process	Biological Process	5	Q55664,P74384,P27183,P27181,P72830
8	GO:0009145	purine nucleoside triphosphate biosynthetic process	Biological Process	5	Q55664,P74494,P27183,P27181,P72830
8	GO:0009148	pyrimidine nucleoside triphosphate biosynthetic process	Biological Process	1	P74494
8	GO:0009201	ribonucleoside triphosphate biosynthetic process	Biological Process	5	Q55664,P74494,P27183,P27181,P72830
8	GO:0034030	ribonucleoside bisphosphate biosynthetic process	Biological Process	1	Q55160
8	GO:0006090	pyruvate metabolic process	Biological Process	3	Q55664,P73426,P72830
8	GO:0033609	oxalate metabolic process	Biological Process	1	P73510
8	GO:0046417	chorismate metabolic process	Biological Process	1	P23353
8	GO:0046777	protein autophosphorylation	Biological Process	1	Q55693
8	GO:0006399	tRNA metabolic process	Biological Process	2	Q55486,Q55187
8	GO:0090502	RNA phosphodiester bond hydrolysis, endonucleolytic	Biological Process	1	P73407
8	GO:0090503	RNA phosphodiester bond hydrolysis, exonucleolytic	Biological Process	1	P73407
8	GO:0009085	lysine biosynthetic process	Biological Process	2	P74569,Q55828
8	GO:0009088	threonine biosynthetic process	Biological Process	1	P74569
8	GO:0009090	homoserine biosynthetic process	Biological Process	1	P74569
8	GO:0006526	arginine biosynthetic process	Biological Process	1	P77973
8	GO:0006542	glutamine biosynthetic process	Biological Process	1	P77961
8	GO:0006567	threonine catabolic process	Biological Process	1	P73375
8	GO:0009167	purine ribonucleoside monophosphate metabolic process	Biological Process	5	Q55664,P74384,P27183,P27181,P72830
8	GO:0009179	purine ribonucleoside diphosphate metabolic process	Biological Process	2	Q55664,P72830
8	GO:0009205	purine ribonucleoside triphosphate metabolic process	Biological Process	5	Q55664,P74494,P27183,P27181,P72830
8	GO:0009208	pyrimidine ribonucleoside triphosphate metabolic process	Biological Process	1	P74494
8	GO:0030261	chromosome condensation	Biological Process	1	P73418
8	GO:0046916	cellular transition metal ion homeostasis	Biological Process	2	P73321,P73287
8	GO:0000041	transition metal ion transport	Biological Process	1	P73287
8	GO:1902600	proton transmembrane transport	Biological Process	2	P27183,P27181
8	GO:0098662	inorganic cation transmembrane transport	Biological Process	2	P27183,P27181
8	GO:0006614	SRP-dependent cotranslational protein targeting to membrane	Biological Process	1	P74214
8	GO:0039526	modulation by virus of host apoptotic process	Biological Process	1	P73407
8	GO:0039656	modulation by virus of host gene expression	Biological Process	1	P73407
8	GO:0052150	modulation by symbiont of host apoptotic process	Biological Process	1	P73407
8	GO:0055065	metal ion homeostasis	Biological Process	4	P73321,P73287,Q55835,P72827
9	GO:0006183	GTP biosynthetic process	Biological Process	1	P74494
9	GO:0006188	IMP biosynthetic process	Biological Process	1	P74384
9	GO:1901070	guanosine-containing compound biosynthetic process	Biological Process	1	P74494
9	GO:0009435	NAD biosynthetic process	Biological Process	1	P72830
9	GO:0006228	UTP biosynthetic process	Biological Process	1	P74494
9	GO:0006241	CTP biosynthetic process	Biological Process	1	P74494
9	GO:0006734	NADH metabolic process	Biological Process	1	P72830
9	GO:0009168	purine ribonucleoside monophosphate biosynthetic process	Biological Process	5	Q55664,P74384,P27183,P27181,P72830
9	GO:0009206	purine ribonucleoside triphosphate biosynthetic process	Biological Process	5	Q55664,P74494,P27183,P27181,P72830
9	GO:0009209	pyrimidine ribonucleoside triphosphate biosynthetic process	Biological Process	1	P74494
9	GO:0006879	cellular iron ion homeostasis	Biological Process	2	P73321,P73287
9	GO:0006826	iron ion transport	Biological Process	1	P73287
9	GO:0015985	energy coupled proton transport, down electrochemical gradient	Biological Process	2	P27183,P27181
9	GO:0055076	transition metal ion homeostasis	Biological Process	4	P73321,P73287,Q55835,P72827
10	GO:0006189	'de novo' IMP biosynthetic process	Biological Process	1	P74384
10	GO:0055072	iron ion homeostasis	Biological Process	4	P73321,P73287,Q55835,P72827

## Sheet: MF
Level	GO_ID	Term	Type	Seqs_Num	Sequences
1	GO:0003674	molecular_function	Molecular Function	166	P22034,P50027,Q55510,P32422,P27319,P21697,P27320,P46445,P09191,P26287,P73388,P29254,P29255,P74230,Q55187,Q55527,P74288,Q55177,Q55693,Q55910,P72955,P74214,P74228,P73268,Q55557,P72871,Q6ZEJ5,P74647,P73019,Q55583,P73925,Q55641,P74156,P73488,P73418,P73297,P74177,Q55554,P77965,P73810,P73186,P73412,P73077,P73407,P74737,Q55499,P73557,P74395,P73071,P74582,P73310,P73318,P74267,P74410,P48939,P73636,P48959,…
2	GO:0140110	transcription regulator activity	Molecular Function	2	P73609,P73607
2	GO:0003824	catalytic activity	Molecular Function	111	P32422,P27319,P21697,P27320,P46445,P09191,P26287,P73388,P29254,P29255,Q55527,P74288,Q55177,Q55693,P72955,P74214,P74228,P73268,Q55118,P73037,P73946,P74506,P72830,P73407,P73297,P74177,P77965,P73810,P73077,P27183,P27181,Q55160,P74582,P74384,P77973,P74569,P23353,P72848,P75023,Q55510,P74474,P74305,P74114,P74016,P73287,Q55664,P73411,P73071,P77961,Q55139,P72871,P54206,P73012,Q6ZEJ5,P74494,Q55666,P74250,…
2	GO:0045735	nutrient reservoir activity	Molecular Function	1	P73510
2	GO:0005198	structural molecule activity	Molecular Function	12	P73310,P73318,P74267,P74410,P48939,P73636,P48959,P73316,P74071,P73289,P74230,P73407
2	GO:0005215	transporter activity	Molecular Function	15	P27183,P27181,P74664,P73553,P73103,P73409,P74655,P15730,Q59991,P72602,P72609,P72599,Q55776,P73472,Q55610
2	GO:0005488	binding	Molecular Function	107	P22034,P50027,Q55510,P74230,Q55187,Q55910,Q55557,P72871,P29254,P29255,Q6ZEJ5,P74647,P73019,Q55583,Q55641,P74156,P73488,P73418,P73297,P74177,Q55554,P77965,P73810,P73186,P73412,P73077,P73407,P74737,Q55499,P73557,P74395,P73071,P74582,P74413,P74228,P32422,Q55835,P72827,P74494,P73600,P27320,P73925,P74305,P74016,P77968,P73510,P77961,P73426,Q55592,P74100,P72848,P72830,Q55160,P73448,P72602,P72609,P46445,…
2	GO:0090729	toxin activity	Molecular Function	1	Q6ZEJ5
2	GO:0016209	antioxidant activity	Molecular Function	4	P74250,P77968,P72697,P73178
2	GO:0060089	molecular transducer activity	Molecular Function	5	Q55445,P72602,P72609,P72599,Q55693
2	GO:0140104	molecular carrier activity	Molecular Function	1	P73925
3	GO:0043856	anti-sigma factor antagonist activity	Molecular Function	2	P73609,P73607
3	GO:0016491	oxidoreductase activity	Molecular Function	34	P32422,P27319,P21697,P27320,P46445,P09191,P26287,P73388,P29254,P29255,P72848,P73287,P73411,P54206,P74250,P74572,P77968,P26523,P72697,P05429,P09192,P27589,Q57038,P10549,Q55194,P73920,Q59987,P73321,P72779,P74504,P73178,P73001,P73448,P73129
3	GO:0016740	transferase activity	Molecular Function	26	Q55527,P74288,Q55177,Q55693,P72830,P73407,P73297,P74177,P77965,P74569,P73071,Q55139,P72871,P74494,P74745,Q55758,P73546,Q55679,P74360,P74712,Q57310,Q55828,P73286,Q55467,Q55414,Q55604
3	GO:0016787	hydrolase activity	Molecular Function	32	P72955,P74214,P74228,P73268,P73946,P74506,P73077,P27183,P27181,P75023,Q55510,P74474,P73407,P74305,P74114,P74016,P73012,Q6ZEJ5,Q55666,P73626,Q6YRT3,P73412,P74737,Q55641,P73581,Q55604,P73597,Q55592,P73002,P74527,Q55557,Q55910
3	GO:0016829	lyase activity	Molecular Function	10	P74582,P74384,P23353,Q55664,P73375,P73426,Q55367,Q55557,P54206,P72807
3	GO:0016853	isomerase activity	Molecular Function	5	Q55118,P73037,P73810,P73077,P74234
3	GO:0016874	ligase activity	Molecular Function	7	Q55160,P77973,P77961,Q55486,Q55187,P73002,P73362
3	GO:0061783	peptidoglycan muralytic activity	Molecular Function	1	P73581
3	GO:0140096	catalytic activity, acting on a protein	Molecular Function	17	Q55527,P74288,Q55177,Q55693,Q55118,P73037,P75023,Q55510,P74474,P73407,P74305,P74114,P74016,P74745,P73626,Q55604,P74527
3	GO:0140097	catalytic activity, acting on DNA	Molecular Function	4	P73407,P73810,P73077,P73412
3	GO:0140098	catalytic activity, acting on RNA	Molecular Function	7	P73297,P74177,P77965,P73407,Q6ZEJ5,Q55486,Q55187
3	GO:0003735	structural constituent of ribosome	Molecular Function	11	P73310,P73318,P74267,P74410,P48939,P73636,P48959,P73316,P74071,P73289,P74230
3	GO:0022857	transmembrane transporter activity	Molecular Function	15	P27183,P27181,P74664,P73553,P73103,P73409,P74655,P15730,Q59991,P72602,P72609,P72599,Q55776,P73472,Q55610
3	GO:0008565	protein transporter activity	Molecular Function	3	P74664,P73472,Q55610
3	GO:0005515	protein binding	Molecular Function	10	P22034,P50027,Q55510,P73297,P09191,P73407,P73124,P72848,P73609,P73607
3	GO:0030246	carbohydrate binding	Molecular Function	1	P72830
3	GO:0008289	lipid binding	Molecular Function	2	Q57310,P73407
3	GO:0008144	drug binding	Molecular Function	27	P74494,P22034,Q6YRT3,P77961,P77973,P72871,P74349,P74361,P74745,P74737,P74463,Q55187,Q55486,P72830,Q55510,P73071,P73412,Q55160,P73002,P73860,P73077,Q55693,P73925,Q55828,Q55679,P73546,P73375
3	GO:0033218	amide binding	Molecular Function	2	P74527,Q55139
3	GO:0036094	small molecule binding	Molecular Function	37	Q55910,P74494,P22034,Q6YRT3,P77961,P77973,P72871,P74349,P74361,P74745,P74737,P74463,Q55187,Q55486,P72830,Q55510,P73071,P73412,Q55160,P73002,P73860,P73077,Q55693,P72955,P74214,P74228,P73268,P27319,P23353,P73129,P73925,Q55828,Q55679,P73546,P73375,P77965,P73411
3	GO:0043167	ion binding	Molecular Function	76	Q55557,P72871,P29254,P29255,Q6ZEJ5,Q55187,P74647,P73019,Q55583,P32422,Q55835,P72827,P74494,P73600,P27320,P73925,P74305,P74016,P77968,P73510,P77961,P73426,Q55592,Q55554,P74100,P72848,P72830,P73810,P74582,Q55160,P73448,P72602,P72609,P46445,P72599,P09191,P26287,Q57038,P09192,P21697,P22034,Q6YRT3,P77973,P74349,P74361,P74745,P74737,P74463,Q55486,Q55510,P73071,P73412,P73002,P73860,P73077,Q55693,P72955,…
3	GO:0044877	protein-containing complex binding	Molecular Function	1	P74518
3	GO:0048037	cofactor binding	Molecular Function	25	P27319,P23353,P73129,P05429,P09192,P29254,P29255,P73925,P46445,P09191,P26287,Q57038,Q55828,Q55679,P73546,P73375,Q55139,P73448,P26523,P73411,P73947,P27320,P73388,P32422,P74582
3	GO:0051540	metal cluster binding	Molecular Function	8	P73947,P27320,P73388,P32422,P29254,P29255,P74582,P73448
3	GO:0072341	modified amino acid binding	Molecular Function	1	Q55139
3	GO:0097159	organic cyclic compound binding	Molecular Function	70	P74230,Q55187,Q55910,Q55641,P74156,P73488,P73418,P73297,P74177,Q55554,P77965,P73810,P73186,P73412,P73077,P73407,P74737,Q55499,P73557,P74395,P73071,P74582,P74413,P74228,P74494,P22034,Q6YRT3,P77961,P77973,P72871,P74349,P74361,P74745,P74463,Q55486,P72830,Q55510,Q55160,P73002,P73860,Q55693,P72955,P74214,P73268,P73289,P27319,P23353,P73129,P05429,P09192,P29254,P29255,P73318,P48939,P73316,P73925,P46445,…
3	GO:0097367	carbohydrate derivative binding	Molecular Function	30	P74494,P22034,Q6YRT3,P77961,P77973,P72871,P74349,P74361,P74745,P74737,P74463,Q55187,Q55486,P72830,Q55510,P73071,P73412,Q55160,P73002,P73860,P73077,Q55693,P72955,P74214,P74228,P73268,P27319,P23353,P73129,P77965
3	GO:1901363	heterocyclic compound binding	Molecular Function	70	P74230,Q55187,Q55910,Q55641,P74156,P73488,P73418,P73297,P74177,Q55554,P77965,P73810,P73186,P73412,P73077,P73407,P74737,Q55499,P73557,P74395,P73071,P74582,P74413,P74228,P74494,P22034,Q6YRT3,P77961,P77973,P72871,P74349,P74361,P74745,P74463,Q55486,P72830,Q55510,Q55160,P73002,P73860,Q55693,P72955,P74214,P73268,P73289,P27319,P23353,P73129,P05429,P09192,P29254,P29255,P73318,P48939,P73316,P73925,P46445,…
3	GO:1901681	sulfur compound binding	Molecular Function	1	Q55139
3	GO:0004601	peroxidase activity	Molecular Function	2	P74250,P72697
3	GO:0004784	superoxide dismutase activity	Molecular Function	1	P77968
3	GO:0051920	peroxiredoxin activity	Molecular Function	1	P72697
3	GO:0038023	signaling receptor activity	Molecular Function	4	Q55445,P72602,P72609,P72599
3	GO:0009927	histidine phosphotransfer kinase activity	Molecular Function	1	Q55693
3	GO:0005344	oxygen carrier activity	Molecular Function	1	P73925
4	GO:0009055	electron transfer activity	Molecular Function	14	P05429,P09192,P27589,Q57038,P32422,P27319,P21697,P27320,P46445,P09191,P26287,P73388,P29254,P29255
4	GO:0004497	monooxygenase activity	Molecular Function	1	P54206
4	GO:0016651	oxidoreductase activity, acting on NAD(P)H	Molecular Function	1	P26523
4	GO:0010242	oxygen evolving activity	Molecular Function	1	P10549
4	GO:0016614	oxidoreductase activity, acting on CH-OH group of donors	Molecular Function	1	P73411
4	GO:0016627	oxidoreductase activity, acting on the CH-CH group of donors	Molecular Function	2	P72848,Q59987
4	GO:0016645	oxidoreductase activity, acting on the CH-NH group of donors	Molecular Function	1	P74572
4	GO:0016667	oxidoreductase activity, acting on a sulfur group of donors	Molecular Function	3	Q55194,P73920,P72779
4	GO:0016684	oxidoreductase activity, acting on peroxide as acceptor	Molecular Function	2	P74250,P72697
4	GO:0016721	oxidoreductase activity, acting on superoxide radicals as acceptor	Molecular Function	1	P77968
4	GO:0016722	oxidoreductase activity, oxidizing metal ions	Molecular Function	2	P73287,P73321
4	GO:0016741	transferase activity, transferring one-carbon groups	Molecular Function	3	P74360,P74712,Q55467
4	GO:0016757	transferase activity, transferring glycosyl groups	Molecular Function	3	Q55758,P73546,Q57310
4	GO:0016765	transferase activity, transferring alkyl or aryl (other than methyl) groups	Molecular Function	2	Q55139,P72871
4	GO:0016769	transferase activity, transferring nitrogenous groups	Molecular Function	2	Q55679,Q55828
4	GO:0016772	transferase activity, transferring phosphorus-containing groups	Molecular Function	15	Q55527,P74288,Q55177,Q55693,P72830,P73407,P73297,P74177,P77965,P74569,P73071,P74494,P74745,P73286,Q55414
4	GO:0008233	peptidase activity	Molecular Function	9	P75023,Q55510,P74474,P73407,P74305,P74114,Q55604,P74527,P74016
4	GO:0016788	hydrolase activity, acting on ester bonds	Molecular Function	8	P73946,P74506,P73012,P73407,Q6ZEJ5,P73626,Q55641,P73412
4	GO:0016798	hydrolase activity, acting on glycosyl bonds	Molecular Function	1	Q55666
4	GO:0016810	hydrolase activity, acting on carbon-nitrogen (but not peptide) bonds	Molecular Function	4	P73581,Q55592,P73002,P73597
4	GO:0016817	hydrolase activity, acting on acid anhydrides	Molecular Function	11	P72955,P74214,P74228,P73268,P73077,P27183,P27181,Q55510,Q6YRT3,P73412,P74737
4	GO:0017171	serine hydrolase activity	Molecular Function	2	P75023,Q55604
4	GO:0016830	carbon-carbon lyase activity	Molecular Function	2	Q55664,P54206
4	GO:0016835	carbon-oxygen lyase activity	Molecular Function	3	P74582,P23353,Q55557
4	GO:0016840	carbon-nitrogen lyase activity	Molecular Function	3	P74384,P73375,Q55367
4	GO:0016849	phosphorus-oxygen lyase activity	Molecular Function	1	P73426
4	GO:0003916	DNA topoisomerase activity	Molecular Function	2	P73810,P73077
4	GO:0016859	cis-trans isomerase activity	Molecular Function	2	Q55118,P73037
4	GO:0016875	ligase activity, forming carbon-oxygen bonds	Molecular Function	2	Q55486,Q55187
4	GO:0016879	ligase activity, forming carbon-nitrogen bonds	Molecular Function	4	P77973,Q55160,P77961,P73002
4	GO:0016885	ligase activity, forming carbon-carbon bonds	Molecular Function	1	Q55160
4	GO:0051002	ligase activity, forming nitrogen-metal bonds	Molecular Function	1	P73362
4	GO:0008745	N-acetylmuramoyl-L-alanine amidase activity	Molecular Function	1	P73581
4	GO:0003755	peptidyl-prolyl cis-trans isomerase activity	Molecular Function	2	Q55118,P73037
4	GO:0004672	protein kinase activity	Molecular Function	5	Q55527,P74288,Q55177,Q55693,P74745
4	GO:0004721	phosphoprotein phosphatase activity	Molecular Function	1	P73626
4	GO:0004536	deoxyribonuclease activity	Molecular Function	1	P73412
4	GO:0034061	DNA polymerase activity	Molecular Function	1	P73407
4	GO:0004540	ribonuclease activity	Molecular Function	2	P73407,Q6ZEJ5
4	GO:0097747	RNA polymerase activity	Molecular Function	3	P73297,P74177,P77965
4	GO:0140101	catalytic activity, acting on a tRNA	Molecular Function	2	Q55486,Q55187
4	GO:0015075	ion transmembrane transporter activity	Molecular Function	2	P27183,P27181
4	GO:0051184	cofactor transmembrane transporter activity	Molecular Function	3	P72602,P72609,P72599
4	GO:0042887	amide transmembrane transporter activity	Molecular Function	3	P74664,P73472,Q55610
4	GO:0015318	inorganic molecular entity transmembrane transporter activity	Molecular Function	2	P27183,P27181
4	GO:0015562	efflux transmembrane transporter activity	Molecular Function	1	Q55776
4	GO:0022803	passive transmembrane transporter activity	Molecular Function	6	P73553,P73103,P73409,P74655,P15730,Q59991
4	GO:0022804	active transmembrane transporter activity	Molecular Function	4	P27183,P27181,P73472,Q55610
4	GO:0022884	macromolecule transmembrane transporter activity	Molecular Function	3	P74664,P73472,Q55610
4	GO:0008320	protein transmembrane transporter activity	Molecular Function	3	P73472,Q55610,P74664
4	GO:0051082	unfolded protein binding	Molecular Function	3	P22034,P50027,Q55510
4	GO:0051087	chaperone binding	Molecular Function	1	P50027
4	GO:0046983	protein dimerization activity	Molecular Function	3	P72848,P73297,Q55510
4	GO:0042802	identical protein binding	Molecular Function	3	P72848,P09191,P73407
4	GO:0019899	enzyme binding	Molecular Function	1	P73124
4	GO:0045152	antisigma factor binding	Molecular Function	2	P73609,P73607
4	GO:0048029	monosaccharide binding	Molecular Function	1	P72830
4	GO:0005543	phospholipid binding	Molecular Function	2	P73407,Q57310
4	GO:0005524	ATP binding	Molecular Function	22	P74494,P22034,Q6YRT3,P77961,P77973,P72871,P74349,P74361,P74745,P74737,P74463,Q55187,Q55486,P72830,Q55510,P73071,P73412,Q55160,P73002,P73860,P73077,Q55693
4	GO:0019825	oxygen binding	Molecular Function	1	P73925
4	GO:0016208	AMP binding	Molecular Function	1	P72830
4	GO:0070279	vitamin B6 binding	Molecular Function	4	Q55828,Q55679,P73546,P73375
4	GO:0042277	peptide binding	Molecular Function	2	Q55139,P74527
4	GO:0000166	nucleotide binding	Molecular Function	31	P74494,P22034,Q6YRT3,P77961,P77973,P72871,P74349,P74361,P74745,P74737,P74463,Q55187,Q55486,P72830,Q55510,P73071,P73412,Q55160,P73002,P73860,P73077,Q55693,P72955,P74214,P74228,P73268,P27319,P23353,P73129,P73411,Q55910
4	GO:0001882	nucleoside binding	Molecular Function	5	P72955,P74214,P74228,P73268,P77965
4	GO:0019842	vitamin binding	Molecular Function	4	Q55828,Q55679,P73546,P73375
4	GO:0043168	anion binding	Molecular Function	41	P74494,P22034,Q6YRT3,P77961,P77973,P72871,P74349,P74361,P74745,P74737,P74463,Q55187,Q55486,P72830,Q55510,P73071,P73412,Q55160,P73002,P73860,P73077,Q55693,P72955,P74214,P74228,P73268,Q57310,P73407,P27319,P23353,P73129,P05429,P09192,P29254,P29255,Q55828,Q55679,P73546,P73375,P14835,Q55139
4	GO:0043169	cation binding	Molecular Function	49	Q55557,P72871,P29254,P29255,Q6ZEJ5,Q55187,P74647,P73019,Q55583,P32422,Q55835,P72827,P74494,P73600,P27320,P73925,P74305,P74016,P77968,P73510,P77961,P73426,Q55592,Q55554,P74100,P72848,P72830,P73810,P74582,Q55160,P73448,P72602,P72609,P46445,P72599,P09191,P26287,Q57038,P09192,P21697,P73321,P73287,Q55664,P74527,Q55510,P73412,P73407,P72955,P73268
4	GO:0043021	ribonucleoprotein complex binding	Molecular Function	1	P74518
4	GO:0016168	chlorophyll binding	Molecular Function	4	P05429,P09192,P29254,P29255
4	GO:0020037	heme binding	Molecular Function	5	P73925,P46445,P09191,P26287,Q57038
4	GO:0043295	glutathione binding	Molecular Function	1	Q55139
4	GO:0048038	quinone binding	Molecular Function	1	P26523
4	GO:0050662	coenzyme binding	Molecular Function	9	P27319,P23353,P73129,Q55828,Q55679,P73546,P73375,P73448,P73411
4	GO:0051536	iron-sulfur cluster binding	Molecular Function	8	P27320,P73388,P32422,P29254,P29255,P74582,P73448,P73947
4	GO:0003676	nucleic acid binding	Molecular Function	31	P74230,Q55187,P73488,P73418,P73297,P74177,Q55554,P77965,P73810,P73186,P73412,P73077,P73407,P74737,Q55499,P73557,P74395,P73071,P74582,P74413,P74228,P73289,P74214,P73318,P48939,P73316,Q55367,P73310,P73636,Q55641,P74156
4	GO:0043546	molybdopterin cofactor binding	Molecular Function	1	P73448
4	GO:0046906	tetrapyrrole binding	Molecular Function	10	P05429,P09192,P29254,P29255,P73925,P46445,P09191,P26287,Q57038,P74162
4	GO:1901265	nucleoside phosphate binding	Molecular Function	31	Q55910,P74494,P22034,Q6YRT3,P77961,P77973,P72871,P74349,P74361,P74745,P74737,P74463,Q55187,Q55486,P72830,Q55510,P73071,P73412,Q55160,P73002,P73860,P73077,Q55693,P72955,P74214,P74228,P73268,P27319,P23353,P73129,P73411
4	GO:0032553	ribonucleotide binding	Molecular Function	29	P74494,P22034,Q6YRT3,P77961,P77973,P72871,P74349,P74361,P74745,P74737,P74463,Q55187,Q55486,P72830,Q55510,P73071,P73412,Q55160,P73002,P73860,P73077,Q55693,P72955,P74214,P74228,P73268,P27319,P23353,P73129
4	GO:0070095	fructose-6-phosphate binding	Molecular Function	1	P72830
4	GO:0004602	glutathione peroxidase activity	Molecular Function	1	P74250
4	GO:0008379	thioredoxin peroxidase activity	Molecular Function	1	P72697
4	GO:0004888	transmembrane signaling receptor activity	Molecular Function	1	Q55445
5	GO:0045156	electron transporter, transferring electrons within the cyclic electron transport pathway of photosynthesis activity	Molecular Function	3	P05429,P09192,P27589
5	GO:0045158	electron transporter, transferring electrons within cytochrome b6/f complex of photosystem II activity	Molecular Function	2	Q57038,P27589
5	GO:0003954	NADH dehydrogenase activity	Molecular Function	1	P26523
5	GO:0016655	oxidoreductase activity, acting on NAD(P)H, quinone or similar compound as acceptor	Molecular Function	1	P26523
5	GO:0016616	oxidoreductase activity, acting on the CH-OH group of donors, NAD or NADP as acceptor	Molecular Function	1	P73411
5	GO:0016628	oxidoreductase activity, acting on the CH-CH group of donors, NAD or NADP as acceptor	Molecular Function	1	Q59987
5	GO:0016634	oxidoreductase activity, acting on the CH-CH group of donors, oxygen as acceptor	Molecular Function	1	P72848
5	GO:0016646	oxidoreductase activity, acting on the CH-NH group of donors, NAD or NADP as acceptor	Molecular Function	1	P74572
5	GO:0015036	disulfide oxidoreductase activity	Molecular Function	2	Q55194,P73920
5	GO:0016671	oxidoreductase activity, acting on a sulfur group of donors, disulfide as acceptor	Molecular Function	2	P72779,P73920
5	GO:0016724	oxidoreductase activity, oxidizing metal ions, oxygen as acceptor	Molecular Function	1	P73287
5	GO:0008168	methyltransferase activity	Molecular Function	3	P74360,P74712,Q55467
5	GO:0008194	UDP-glycosyltransferase activity	Molecular Function	1	Q57310
5	GO:0016758	transferase activity, transferring hexosyl groups	Molecular Function	2	P73546,Q57310
5	GO:0016763	transferase activity, transferring pentosyl groups	Molecular Function	1	Q55758
5	GO:0004364	glutathione transferase activity	Molecular Function	1	Q55139
5	GO:0004478	methionine adenosyltransferase activity	Molecular Function	1	P72871
5	GO:0008483	transaminase activity	Molecular Function	2	Q55828,Q55679
5	GO:0016301	kinase activity	Molecular Function	10	Q55527,P74288,Q55177,Q55693,P72830,P74569,P73071,P74494,P74745,P73286
5	GO:0016773	phosphotransferase activity, alcohol group as acceptor	Molecular Function	6	Q55527,P74288,Q55177,Q55693,P72830,P74745
5	GO:0016774	phosphotransferase activity, carboxyl group as acceptor	Molecular Function	2	P74569,P73071
5	GO:0016775	phosphotransferase activity, nitrogenous group as acceptor	Molecular Function	4	Q55527,P74288,Q55177,Q55693
5	GO:0016776	phosphotransferase activity, phosphate group as acceptor	Molecular Function	1	P74494
5	GO:0016779	nucleotidyltransferase activity	Molecular Function	5	P73407,P73297,P74177,P77965,Q55414
5	GO:0070011	peptidase activity, acting on L-amino acid peptides	Molecular Function	8	P75023,Q55510,P74474,P73407,P74305,P74114,Q55604,P74527
5	GO:0004518	nuclease activity	Molecular Function	5	P73012,P73407,Q6ZEJ5,Q55641,P73412
5	GO:0042578	phosphoric ester hydrolase activity	Molecular Function	1	P73626
5	GO:0052689	carboxylic ester hydrolase activity	Molecular Function	2	P73946,P74506
5	GO:0004553	hydrolase activity, hydrolyzing O-glycosyl compounds	Molecular Function	1	Q55666
5	GO:0016811	hydrolase activity, acting on carbon-nitrogen (but not peptide) bonds, in linear amides	Molecular Function	3	P73581,P73002,Q55592
5	GO:0016818	hydrolase activity, acting on acid anhydrides, in phosphorus-containing anhydrides	Molecular Function	11	P72955,P74214,P74228,P73268,P73077,P27183,P27181,Q55510,Q6YRT3,P73412,P74737
5	GO:0008236	serine-type peptidase activity	Molecular Function	2	Q55604,P75023
5	GO:0016831	carboxy-lyase activity	Molecular Function	1	P54206
5	GO:0016832	aldehyde-lyase activity	Molecular Function	1	Q55664
5	GO:0016836	hydro-lyase activity	Molecular Function	1	P74582
5	GO:0016838	carbon-oxygen lyase activity, acting on phosphates	Molecular Function	1	P23353
5	GO:0008824	cyanate hydratase activity	Molecular Function	1	Q55367
5	GO:0016841	ammonia-lyase activity	Molecular Function	1	P73375
5	GO:0016842	amidine-lyase activity	Molecular Function	1	P74384
5	GO:0008685	2-C-methyl-D-erythritol 2,4-cyclodiphosphate synthase activity	Molecular Function	1	P73426
5	GO:0003917	DNA topoisomerase type I activity	Molecular Function	1	P73810
5	GO:0061505	DNA topoisomerase II activity	Molecular Function	1	P73077
5	GO:0004812	aminoacyl-tRNA ligase activity	Molecular Function	2	Q55486,Q55187
5	GO:0004055	argininosuccinate synthase activity	Molecular Function	1	P77973
5	GO:0004075	biotin carboxylase activity	Molecular Function	1	Q55160
5	GO:0016880	acid-ammonia (or amide) ligase activity	Molecular Function	1	P77961
5	GO:0016884	carbon-nitrogen ligase activity, with glutamine as amido-N-donor	Molecular Function	1	P73002
5	GO:0016421	CoA carboxylase activity	Molecular Function	1	Q55160
5	GO:0051003	ligase activity, forming nitrogen-metal bonds, forming coordination complexes	Molecular Function	1	P73362
5	GO:0004673	protein histidine kinase activity	Molecular Function	4	Q55527,P74288,Q55177,Q55693
5	GO:0004674	protein serine/threonine kinase activity	Molecular Function	1	P74745
5	GO:0004722	protein serine/threonine phosphatase activity	Molecular Function	1	P73626
5	GO:0004520	endodeoxyribonuclease activity	Molecular Function	1	P73412
5	GO:0003887	DNA-directed DNA polymerase activity	Molecular Function	1	P73407
5	GO:0003964	RNA-directed DNA polymerase activity	Molecular Function	1	P73407
5	GO:0004521	endoribonuclease activity	Molecular Function	1	P73407
5	GO:0004532	exoribonuclease activity	Molecular Function	1	P73407
5	GO:0034062	5'-3' RNA polymerase activity	Molecular Function	3	P73297,P74177,P77965
5	GO:0008324	cation transmembrane transporter activity	Molecular Function	2	P27183,P27181
5	GO:0022853	active ion transmembrane transporter activity	Molecular Function	2	P27183,P27181
5	GO:0015343	siderophore transmembrane transporter activity	Molecular Function	3	P72602,P72609,P72599
5	GO:1904680	peptide transmembrane transporter activity	Molecular Function	3	P74664,P73472,Q55610
5	GO:0022890	inorganic cation transmembrane transporter activity	Molecular Function	2	P27183,P27181
5	GO:0015267	channel activity	Molecular Function	6	P73553,P73103,P73409,P74655,P15730,Q59991
5	GO:0015399	primary active transmembrane transporter activity	Molecular Function	4	P27183,P27181,P73472,Q55610
5	GO:0015450	P-P-bond-hydrolysis-driven protein transmembrane transporter activity	Molecular Function	2	P73472,Q55610
5	GO:0042803	protein homodimerization activity	Molecular Function	1	P72848
5	GO:0035091	phosphatidylinositol binding	Molecular Function	1	P73407
5	GO:0030170	pyridoxal phosphate binding	Molecular Function	4	Q55828,Q55679,P73546,P73375
5	GO:1900750	oligopeptide binding	Molecular Function	1	Q55139
5	GO:0017076	purine nucleotide binding	Molecular Function	26	P74494,P22034,Q6YRT3,P77961,P77973,P72871,P74349,P74361,P74745,P74737,P74463,Q55187,Q55486,P72830,Q55510,P73071,P73412,Q55160,P73002,P73860,P73077,Q55693,P72955,P74214,P74228,P73268
5	GO:0050661	NADP binding	Molecular Function	1	P73411
5	GO:0001883	purine nucleoside binding	Molecular Function	4	P72955,P74214,P74228,P73268
5	GO:0032549	ribonucleoside binding	Molecular Function	5	P72955,P74214,P74228,P73268,P77965
5	GO:0010181	FMN binding	Molecular Function	3	P27319,P23353,P73129
5	GO:0035639	purine ribonucleoside triphosphate binding	Molecular Function	26	P74494,P22034,Q6YRT3,P77961,P77973,P72871,P74349,P74361,P74745,P74737,P74463,Q55187,Q55486,P72830,Q55510,P73071,P73412,Q55160,P73002,P73860,P73077,Q55693,P72955,P74214,P74228,P73268
5	GO:0042301	phosphate ion binding	Molecular Function	1	P14835
5	GO:0046872	metal ion binding	Molecular Function	49	Q55557,P72871,P29254,P29255,Q6ZEJ5,Q55187,P74647,P73019,Q55583,P72602,P72609,P46445,P72599,P09191,P26287,Q57038,P09192,P21697,P73321,P73287,Q55664,P74527,Q55510,P73412,P73407,P72955,P73268,P32422,Q55835,P72827,P74494,P73600,P27320,P73925,P74305,P74016,P77968,P73510,P77961,P73426,Q55592,Q55554,P74100,P72848,P72830,P73810,P74582,Q55160,P73448
5	GO:0043022	ribosome binding	Molecular Function	1	P74518
5	GO:0043024	ribosomal small subunit binding	Molecular Function	1	P74518
5	GO:0051537	2 iron, 2 sulfur cluster binding	Molecular Function	2	P27320,P73388
5	GO:0051539	4 iron, 4 sulfur cluster binding	Molecular Function	5	P32422,P29254,P29255,P74582,P73448
5	GO:0003677	DNA binding	Molecular Function	14	P74737,Q55499,Q55367,P73488,P73418,P73297,P74177,Q55554,P77965,P73810,P73186,P73412,P73077,P73407
5	GO:0003723	RNA binding	Molecular Function	16	P74230,Q55187,P74582,P74413,P74228,P73289,P74214,P73318,P48939,P73316,P73310,P73636,P73557,P74395,P73071,P73407
5	GO:0032555	purine ribonucleotide binding	Molecular Function	26	P74494,P22034,Q6YRT3,P77961,P77973,P72871,P74349,P74361,P74745,P74737,P74463,Q55187,Q55486,P72830,Q55510,P73071,P73412,Q55160,P73002,P73860,P73077,Q55693,P72955,P74214,P74228,P73268
6	GO:0050136	NADH dehydrogenase (quinone) activity	Molecular Function	1	P26523
6	GO:0004345	glucose-6-phosphate dehydrogenase activity	Molecular Function	1	P73411
6	GO:0016630	protochlorophyllide reductase activity	Molecular Function	1	Q59987
6	GO:0004109	coproporphyrinogen oxidase activity	Molecular Function	1	P72848
6	GO:0004735	pyrroline-5-carboxylate reductase activity	Molecular Function	1	P74572
6	GO:0015035	protein disulfide oxidoreductase activity	Molecular Function	2	Q55194,P73920
6	GO:0033743	peptide-methionine (R)-S-oxide reductase activity	Molecular Function	1	P72779
6	GO:0004322	ferroxidase activity	Molecular Function	1	P73287
6	GO:0008171	O-methyltransferase activity	Molecular Function	1	Q55467
6	GO:0008757	S-adenosylmethionine-dependent methyltransferase activity	Molecular Function	3	Q55467,P74360,P74712
6	GO:0008915	lipid-A-disaccharide synthase activity	Molecular Function	1	Q57310
6	GO:0004645	phosphorylase activity	Molecular Function	1	P73546
6	GO:0102250	linear malto-oligosaccharide phosphorylase activity	Molecular Function	1	P73546
6	GO:0102499	SHG alpha-glucan phosphorylase activity	Molecular Function	1	P73546
6	GO:0004845	uracil phosphoribosyltransferase activity	Molecular Function	1	Q55758
6	GO:0010285	L,L-diaminopimelate aminotransferase activity	Molecular Function	1	Q55828
6	GO:0019200	carbohydrate kinase activity	Molecular Function	1	P72830
6	GO:0019202	amino acid kinase activity	Molecular Function	2	P74569,P73071
6	GO:0019205	nucleobase-containing compound kinase activity	Molecular Function	1	P74494
6	GO:0008443	phosphofructokinase activity	Molecular Function	1	P72830
6	GO:0004072	aspartate kinase activity	Molecular Function	1	P74569
6	GO:0004349	glutamate 5-kinase activity	Molecular Function	1	P73071
6	GO:0004550	nucleoside diphosphate kinase activity	Molecular Function	1	P74494
6	GO:0052621	diguanylate cyclase activity	Molecular Function	1	Q55414
6	GO:0004175	endopeptidase activity	Molecular Function	4	P73407,P74305,P74114,P75023
6	GO:0004176	ATP-dependent peptidase activity	Molecular Function	1	Q55510
6	GO:0008237	metallopeptidase activity	Molecular Function	3	P74305,P74114,P74527
6	GO:0008238	exopeptidase activity	Molecular Function	3	P74474,Q55604,P74527
6	GO:0070001	aspartic-type peptidase activity	Molecular Function	1	P73407
6	GO:0004519	endonuclease activity	Molecular Function	3	P73407,P73412,P73012
6	GO:0004527	exonuclease activity	Molecular Function	3	P73407,Q55641,P73012
6	GO:0016791	phosphatase activity	Molecular Function	1	P73626
6	GO:0003847	1-alkyl-2-acetylglycerophosphocholine esterase activity	Molecular Function	2	P73946,P74506
6	GO:0042242	cobyrinic acid a,c-diamide synthase activity	Molecular Function	1	P73002
6	GO:0016462	pyrophosphatase activity	Molecular Function	11	P72955,P74214,P74228,P73268,P73077,P27183,P27181,Q55510,Q6YRT3,P73412,P74737
6	GO:0070008	serine-type exopeptidase activity	Molecular Function	1	Q55604
6	GO:0016984	ribulose-bisphosphate carboxylase activity	Molecular Function	1	P54206
6	GO:0004332	fructose-bisphosphate aldolase activity	Molecular Function	1	Q55664
6	GO:0003994	aconitate hydratase activity	Molecular Function	1	P74582
6	GO:0047456	2-methylisocitrate dehydratase activity	Molecular Function	1	P74582
6	GO:0004107	chorismate synthase activity	Molecular Function	1	P23353
6	GO:0004794	L-threonine ammonia-lyase activity	Molecular Function	1	P73375
6	GO:0004018	N6-(1,2-dicarboxyethyl)AMP AMP-lyase (fumarate-forming) activity	Molecular Function	1	P74384
6	GO:0070626	(S)-2-(5-amino-1-(5-phospho-D-ribosyl)imidazole-4-carboxamido)succinate AMP-lyase (fumarate-forming) activity	Molecular Function	1	P74384
6	GO:0003918	DNA topoisomerase type II (ATP-hydrolyzing) activity	Molecular Function	1	P73077
6	GO:0004814	arginine-tRNA ligase activity	Molecular Function	1	Q55486
6	GO:0004826	phenylalanine-tRNA ligase activity	Molecular Function	1	Q55187
6	GO:0016211	ammonia ligase activity	Molecular Function	1	P77961
6	GO:0043775	cobyrinate a,c-diamide synthase activity	Molecular Function	1	P73002
6	GO:0003989	acetyl-CoA carboxylase activity	Molecular Function	1	Q55160
6	GO:0051116	cobaltochelatase activity	Molecular Function	1	P73362
6	GO:0000155	phosphorelay sensor kinase activity	Molecular Function	4	Q55527,P74288,Q55177,Q55693
6	GO:0004724	magnesium-dependent protein serine/threonine phosphatase activity	Molecular Function	1	P73626
6	GO:0009381	excinuclease ABC activity	Molecular Function	1	P73412
6	GO:0016891	endoribonuclease activity, producing 5'-phosphomonoesters	Molecular Function	1	P73407
6	GO:0016896	exoribonuclease activity, producing 5'-phosphomonoesters	Molecular Function	1	P73407
6	GO:0003899	DNA-directed 5'-3' RNA polymerase activity	Molecular Function	3	P73297,P74177,P77965
6	GO:0042625	ATPase coupled ion transmembrane transporter activity	Molecular Function	2	P27183,P27181
6	GO:0015344	siderophore uptake transmembrane transporter activity	Molecular Function	3	P72602,P72609,P72599
6	GO:0019829	cation-transporting ATPase activity	Molecular Function	2	P27183,P27181
6	GO:0015077	monovalent inorganic cation transmembrane transporter activity	Molecular Function	2	P27183,P27181
6	GO:0022829	wide pore channel activity	Molecular Function	5	P73103,P73409,P74655,P15730,Q59991
6	GO:0022836	gated channel activity	Molecular Function	1	P73553
6	GO:0015405	P-P-bond-hydrolysis-driven transmembrane transporter activity	Molecular Function	4	P27183,P27181,P73472,Q55610
6	GO:1901981	phosphatidylinositol phosphate binding	Molecular Function	1	P73407
6	GO:0019001	guanyl nucleotide binding	Molecular Function	4	P72955,P74214,P74228,P73268
6	GO:0030554	adenyl nucleotide binding	Molecular Function	22	P74494,P22034,Q6YRT3,P77961,P77973,P72871,P74349,P74361,P74745,P74737,P74463,Q55187,Q55486,P72830,Q55510,P73071,P73412,Q55160,P73002,P73860,P73077,Q55693
6	GO:0032550	purine ribonucleoside binding	Molecular Function	4	P72955,P74214,P74228,P73268
6	GO:0005525	GTP binding	Molecular Function	4	P72955,P74214,P74228,P73268
6	GO:0000287	magnesium ion binding	Molecular Function	6	Q55557,P72871,P29254,P29255,Q6ZEJ5,Q55187
6	GO:0005509	calcium ion binding	Molecular Function	3	P74647,P73019,Q55583
6	GO:0046914	transition metal ion binding	Molecular Function	18	P72602,P72609,P46445,P72599,P09191,P26287,Q57038,P09192,P21697,P73321,P73287,Q55664,P74527,Q55510,P73412,P73407,P72955,P73268
6	GO:0003684	damaged DNA binding	Molecular Function	1	P74737
6	GO:0003697	single-stranded DNA binding	Molecular Function	2	Q55499,P74737
6	GO:0043565	sequence-specific DNA binding	Molecular Function	1	Q55367
6	GO:0000049	tRNA binding	Molecular Function	2	P74230,Q55187
6	GO:0003729	mRNA binding	Molecular Function	1	P74582
6	GO:0008135	translation factor activity, RNA binding	Molecular Function	2	P74413,P74228
6	GO:0008312	7S RNA binding	Molecular Function	1	P74214
6	GO:0019843	rRNA binding	Molecular Function	7	P73289,P73310,P73636,P73318,P48939,P73316,P74230
6	GO:0032559	adenyl ribonucleotide binding	Molecular Function	22	P74494,P22034,Q6YRT3,P77961,P77973,P72871,P74349,P74361,P74745,P74737,P74463,Q55187,Q55486,P72830,Q55510,P73071,P73412,Q55160,P73002,P73860,P73077,Q55693
6	GO:0032561	guanyl ribonucleotide binding	Molecular Function	4	P72955,P74214,P74228,P73268
7	GO:0008137	NADH dehydrogenase (ubiquinone) activity	Molecular Function	1	P26523
7	GO:0046406	magnesium protoporphyrin IX methyltransferase activity	Molecular Function	1	Q55467
7	GO:0008184	glycogen phosphorylase activity	Molecular Function	1	P73546
7	GO:0003872	6-phosphofructokinase activity	Molecular Function	1	P72830
7	GO:0047334	diphosphate-fructose-6-phosphate 1-phosphotransferase activity	Molecular Function	1	P72830
7	GO:0004190	aspartic-type endopeptidase activity	Molecular Function	1	P73407
7	GO:0004222	metalloendopeptidase activity	Molecular Function	2	P74305,P74114
7	GO:0008235	metalloexopeptidase activity	Molecular Function	1	P74527
7	GO:0004177	aminopeptidase activity	Molecular Function	1	P74527
7	GO:0004180	carboxypeptidase activity	Molecular Function	2	Q55604,P74474
7	GO:0016893	endonuclease activity, active with either ribo- or deoxyribonucleic acids and producing 5'-phosphomonoesters	Molecular Function	1	P73407
7	GO:0008408	3'-5' exonuclease activity	Molecular Function	1	Q55641
7	GO:0016796	exonuclease activity, active with either ribo- or deoxyribonucleic acids and producing 5'-phosphomonoesters	Molecular Function	1	P73407
7	GO:0017111	nucleoside-triphosphatase activity	Molecular Function	11	P72955,P74214,P74228,P73268,P73077,P27183,P27181,Q55510,Q6YRT3,P73412,P74737
7	GO:0004185	serine-type carboxypeptidase activity	Molecular Function	1	Q55604
7	GO:0004356	glutamate-ammonia ligase activity	Molecular Function	1	P77961
7	GO:0004523	RNA-DNA hybrid ribonuclease activity	Molecular Function	1	P73407
7	GO:0004533	exoribonuclease H activity	Molecular Function	1	P73407
7	GO:0044769	ATPase activity, coupled to transmembrane movement of ions, rotational mechanism	Molecular Function	2	P27183,P27181
7	GO:0046933	proton-transporting ATP synthase activity, rotational mechanism	Molecular Function	2	P27183,P27181
7	GO:0015078	proton transmembrane transporter activity	Molecular Function	2	P27183,P27181
7	GO:0015288	porin activity	Molecular Function	5	P73103,P73409,P74655,P15730,Q59991
7	GO:0008381	mechanosensitive ion channel activity	Molecular Function	1	P73553
7	GO:0042626	ATPase activity, coupled to transmembrane movement of substances	Molecular Function	2	P27183,P27181
7	GO:1902936	phosphatidylinositol bisphosphate binding	Molecular Function	1	P73407
7	GO:0005506	iron ion binding	Molecular Function	10	P73321,P73287,P72602,P72609,P46445,P72599,P09191,P26287,Q57038,P09192
7	GO:0005507	copper ion binding	Molecular Function	1	P21697
7	GO:0008270	zinc ion binding	Molecular Function	5	Q55664,P74527,Q55510,P73412,P73407
7	GO:0016151	nickel cation binding	Molecular Function	2	P72955,P73268
7	GO:0003730	mRNA 3'-UTR binding	Molecular Function	1	P74582
7	GO:0003743	translation initiation factor activity	Molecular Function	1	P74413
7	GO:0003746	translation elongation factor activity	Molecular Function	1	P74228
7	GO:0008097	5S rRNA binding	Molecular Function	1	P73289
7	GO:0070180	large ribosomal subunit rRNA binding	Molecular Function	1	P73310
7	GO:0070181	small ribosomal subunit rRNA binding	Molecular Function	1	P73636
8	GO:0070006	metalloaminopeptidase activity	Molecular Function	1	P74527
8	GO:0003924	GTPase activity	Molecular Function	4	P72955,P74214,P74228,P73268
8	GO:0016887	ATPase activity	Molecular Function	7	P73077,P27183,P27181,Q55510,P74737,Q6YRT3,P73412
8	GO:0071972	peptidoglycan L,D-transpeptidase activity	Molecular Function	1	Q55604
8	GO:0005546	phosphatidylinositol-4,5-bisphosphate binding	Molecular Function	1	P73407
8	GO:0008199	ferric iron binding	Molecular Function	2	P73321,P73287
9	GO:0042623	ATPase activity, coupled	Molecular Function	5	P73077,P27183,P27181,Q55510,P74737
10	GO:0008094	DNA-dependent ATPase activity	Molecular Function	2	P73077,P74737
10	GO:0043492	ATPase activity, coupled to movement of substances	Molecular Function	2	P27183,P27181

## Sheet: CC
Level	GO_ID	Term	Type	Seqs_Num	Sequences
1	GO:0005575	cellular_component	Cellular Component	192	Q55444,P77961,P72639,Q55853,P73588,P74526,Q55604,P73321,P73178,P73287,Q55194,P73472,Q55499,P72827,P73954,P73920,Q55414,P73077,Q55666,P73407,P73557,P74664,P73392,P19569,P29256,P29254,P37277,P29255,P73488,P10549,P09191,P74145,P74367,P05429,P14835,P09192,P73742,P74100,P74410,P48939,P74230,P74214,P72602,P74189,P72609,P72599,P72594,P32422,P72673,P73152,P12975,Q55835,P73545,P21697,P27183,P27181,P72804,…
2	GO:0016020	membrane	Cellular Component	101	P72827,P73954,P73920,Q55414,P73077,Q55666,P73472,P73407,P72602,P74189,P72609,P72599,P72594,P32422,P72673,P73152,P12975,Q55835,P73545,P21697,P27183,P27181,P09191,P74367,P72804,Q57038,P05429,P14835,P09192,P29254,P74564,P37277,P27589,P29255,P10549,Q54714,Q01952,P72870,Q54715,P73202,Q01951,P74551,P74448,P73203,Q01950,P74445,P73103,Q6ZEC5,Q55671,Q6ZES9,P72655,Q55972,Q6YRT3,P73409,P73593,P72765,P74655,…
2	GO:0005576	extracellular region	Cellular Component	2	P73392,Q55604
2	GO:0005623	cell	Cellular Component	147	P72827,P73954,P73920,Q55414,P73077,P73318,P74267,P48959,P73289,P73636,P74518,P73316,P74071,P74250,P73418,P77968,P72871,P50027,P74737,P72848,P74569,P74582,P23353,Q57310,P73071,P73407,Q55707,P72604,P73553,Q55834,Q55610,Q55693,P74410,P74494,P72697,P73297,P77961,P77973,P74572,Q55527,Q55139,P72955,P74361,P74157,P73546,P74228,P74527,Q55187,Q55486,P73412,P74360,P74712,P27183,P27181,Q55510,P73310,P72830,…
2	GO:0009295	nucleoid	Cellular Component	1	Q55499
2	GO:0019012	virion	Cellular Component	1	P73407
2	GO:0031974	membrane-enclosed lumen	Cellular Component	2	Q55510,P73310
2	GO:0032991	protein-containing complex	Cellular Component	52	P73557,P73077,P74664,P74410,P74214,Q54714,Q01952,P72870,Q54715,P73202,Q01951,P74551,P74448,P73203,Q01950,P74445,P26287,Q57038,P27589,P12975,P19569,P29256,P37277,P09191,P10549,P73310,P73412,P27183,P27181,P48939,P74230,P32422,P74564,P29254,P29255,P73488,P74145,P74367,P05429,P14835,P09192,P22034,P73318,P74267,P48959,P73289,P73636,P74518,P73316,P74071,Q55776,P72830
2	GO:0043226	organelle	Cellular Component	30	P74250,P26287,P73545,P74410,P73077,P73310,P19569,P29256,P29254,P37277,P29255,P73488,P10549,P09191,P74145,P74367,P05429,P14835,P09192,P73318,P74267,P48959,P73289,P73636,P74518,P73316,P74071,Q55510,P48939,P74230
2	GO:0044215	other organism	Cellular Component	1	P73407
2	GO:0044217	other organism part	Cellular Component	1	P73407
2	GO:0044421	extracellular region part	Cellular Component	1	P73392
2	GO:0044422	organelle part	Cellular Component	25	P19569,P29256,P29254,P37277,P29255,P73488,P10549,P09191,P74145,P74367,P05429,P14835,P09192,Q55510,P73318,P74267,P48959,P73289,P73636,P74518,P73316,P74071,P48939,P74230,P73310
2	GO:0044423	virion part	Cellular Component	1	P73407
2	GO:0044425	membrane part	Cellular Component	80	P73103,Q6ZEC5,Q55671,P27183,Q6ZES9,P72655,Q55972,P27181,Q6YRT3,P73409,P73593,P72765,P74655,Q6ZEL7,P73037,Q55551,P09191,P73506,P74145,P72804,Q55445,P74797,P72713,P72594,P15730,Q6ZEX1,Q59991,Q57038,P74154,P72929,Q55176,P73235,P05429,P14835,P74187,P74772,P74747,Q6ZEC9,P72852,Q55125,P73008,P09192,P73553,P29254,P26523,P74564,P37277,P27589,P72605,P29255,P73877,P74315,P74170,P73920,Q55414,Q55541,P12975,…
2	GO:0044464	cell part	Cellular Component	142	P72827,P73954,P73920,Q55414,P73077,P73742,P74100,P74664,P73594,P74598,P72707,Q55835,P73111,P74162,P73597,P72606,P73589,P73600,Q55386,P73643,Q55972,P74305,Q55558,P74016,P74656,P72765,P73510,P74474,P74506,P75023,P74789,P73601,P73037,P74390,Q55557,P73581,P73595,P73837,P73001,P74164,P74629,P74494,P72697,P73297,P77961,P77973,P74572,Q55527,Q55139,P72955,P74361,P72848,P74157,P73546,P74228,P74527,Q55187,…
3	GO:0005886	plasma membrane	Cellular Component	25	P72604,P73553,Q55834,Q55610,Q55693,P19569,P29256,P29254,P37277,P29255,P73488,P10549,P09191,P74145,P74367,P05429,P14835,P09192,P27183,P27181,P72827,P73954,P73920,Q55414,P73077
3	GO:0019867	outer membrane	Cellular Component	7	P72602,P74189,P72609,P72599,P72594,Q55666,P73472
3	GO:0034357	photosynthetic membrane	Cellular Component	40	P32422,P72673,P73152,P12975,Q55835,P72827,P73545,P21697,P27183,P27181,P73954,P09191,P74367,P72804,Q57038,P05429,P14835,P09192,P29254,P74564,P37277,P27589,P29255,P10549,Q54714,Q01952,P72870,Q54715,P73202,Q01951,P74551,P74448,P73203,Q01950,P74445,P19569,P29256,P73488,P74145,P26287
3	GO:0055036	virion membrane	Cellular Component	1	P73407
3	GO:0043233	organelle lumen	Cellular Component	2	Q55510,P73310
3	GO:1990904	ribonucleoprotein complex	Cellular Component	14	P74410,P74214,P48939,P74230,P73318,P74267,P48959,P73289,P73310,P73636,P74518,P73316,P74071,P73557
3	GO:0009330	DNA topoisomerase complex (ATP-hydrolyzing)	Cellular Component	1	P73077
3	GO:0030076	light-harvesting complex	Cellular Component	11	Q54714,Q01952,P72870,Q54715,P73202,Q01951,P74551,P74448,P73203,Q01950,P74445
3	GO:0070069	cytochrome complex	Cellular Component	3	P26287,Q57038,P27589
3	GO:0098046	type V protein secretion system complex	Cellular Component	1	P74664
3	GO:0098796	membrane protein complex	Cellular Component	30	P12975,P19569,P29256,P37277,P09191,P10549,Q54714,Q01952,P72870,Q54715,P73202,Q01951,P74551,P74448,P73203,Q01950,P74445,P32422,P74564,P27183,P27181,P29254,P29255,P73488,P74145,P74367,P05429,P14835,P09192,Q55776
3	GO:0098798	mitochondrial protein complex	Cellular Component	1	P73310
3	GO:0101031	chaperone complex	Cellular Component	1	P22034
3	GO:1902494	catalytic complex	Cellular Component	3	P10549,P72830,P73412
3	GO:1990351	transporter complex	Cellular Component	1	Q55776
3	GO:1990391	DNA repair complex	Cellular Component	1	P73412
3	GO:0043227	membrane-bounded organelle	Cellular Component	5	P74250,P73545,P26287,Q55510,P73310
3	GO:0043228	non-membrane-bounded organelle	Cellular Component	26	P74410,P73077,P73310,P19569,P29256,P29254,P37277,P29255,P73488,P10549,P09191,P74145,P74367,P05429,P14835,P09192,P73318,P74267,P48959,P73289,P73636,P74518,P73316,P74071,P48939,P74230
3	GO:0043229	intracellular organelle	Cellular Component	30	P74250,P73545,P74410,P73077,P26287,P73310,P19569,P29256,P29254,P37277,P29255,P73488,P10549,P09191,P74145,P74367,P05429,P14835,P09192,P73318,P74267,P48959,P73289,P73636,P74518,P73316,P74071,Q55510,P48939,P74230
3	GO:0018995	host	Cellular Component	1	P73407
3	GO:0033643	host cell part	Cellular Component	1	P73407
3	GO:0044216	other organism cell	Cellular Component	1	P73407
3	GO:0044279	other organism membrane	Cellular Component	1	P73407
3	GO:0005615	extracellular space	Cellular Component	1	P73392
3	GO:0000313	organellar ribosome	Cellular Component	1	P73310
3	GO:0030094	plasma membrane-derived photosystem I	Cellular Component	5	P19569,P29256,P29254,P37277,P29255
3	GO:0030096	plasma membrane-derived thylakoid photosystem II	Cellular Component	8	P73488,P10549,P09191,P74145,P74367,P05429,P14835,P09192
3	GO:0044446	intracellular organelle part	Cellular Component	12	P48939,P74230,Q55510,P73318,P74267,P48959,P73289,P73310,P73636,P74518,P73316,P74071
3	GO:0019013	viral nucleocapsid	Cellular Component	1	P73407
3	GO:0019028	viral capsid	Cellular Component	1	P73407
3	GO:0031224	intrinsic component of membrane	Cellular Component	62	P73103,Q6ZEC5,Q55671,P27183,Q6ZES9,P72655,Q55972,P27181,Q6YRT3,P73409,P73593,P72765,P74655,Q6ZEL7,P73037,Q55551,P09191,P73506,P74145,P72804,Q55445,P74797,P72713,P72594,P15730,Q6ZEX1,Q59991,Q57038,P74154,P72929,Q55176,P73235,P05429,P14835,P74187,P74772,P74747,Q6ZEC9,P72852,Q55125,P73008,P09192,P73553,P29254,P26523,P74564,P37277,P27589,P72605,P29255,P73877,P74315,P74170,P73920,Q55414,Q55541,P72604,…
3	GO:0044459	plasma membrane part	Cellular Component	20	P72604,P73553,Q55834,Q55610,Q55693,P19569,P29256,P29254,P37277,P29255,P73488,P10549,P09191,P74145,P74367,P05429,P14835,P09192,P27183,P27181
3	GO:0005622	intracellular	Cellular Component	95	P73318,P74267,P48959,P73289,P73636,P74518,P73316,P74071,P74250,P73418,P77968,P72871,P50027,P74737,P72848,P74569,P74582,P23353,Q57310,P73071,P73407,Q55707,P74410,P74494,P72697,P73297,P77961,P77973,P74572,Q55527,Q55139,P72955,P74361,P74157,P73546,P74228,P74527,Q55187,Q55486,P73412,P73077,P74360,P74712,P27183,P27181,Q55510,P73310,P72830,P26287,Q57038,P27589,P32422,P74564,P12975,P19569,P29256,P37277,…
3	GO:0030312	external encapsulating structure	Cellular Component	5	P72602,P74189,P72609,P72599,P72594
3	GO:0031975	envelope	Cellular Component	38	P72602,P74189,P72609,P72599,P72594,P73594,P74598,P72707,Q55835,P73111,P74162,P73597,P72606,P73589,P73600,Q55386,P73643,Q55972,P74305,Q55558,P74016,P74656,P72765,P73510,P74474,P74506,P75023,P74789,P73601,P73037,P74390,Q55557,P73581,P73595,P73837,P73001,P74164,P74629
3	GO:0042597	periplasmic space	Cellular Component	35	P73594,P74598,P72707,Q55835,P73111,P74162,P73597,P72606,P73589,P73600,Q55386,P73643,Q55972,P74305,Q55558,P74016,P74656,P72765,P73510,P74474,P74506,P75023,P74789,P73601,P73037,P74390,Q55557,P73581,P73595,P73837,P73001,P74164,P74629,P73742,P74100
3	GO:0044424	intracellular part	Cellular Component	95	P74494,P72697,P73297,P77961,P77973,P74572,Q55527,Q55139,P72955,P74361,P72848,P74157,P73546,P74228,P74527,Q55187,Q55486,P73412,P73077,P74360,P74712,P27183,P27181,P29256,Q55176,P74725,P73545,Q54714,Q01952,P72870,Q54715,P73202,Q01951,P74551,P74448,P73203,Q01950,P74445,P26287,Q57038,P27589,P12975,P19569,P37277,P09191,P10549,Q55118,P46445,P73126,P74367,P74250,P73418,P77968,P72871,P50027,P74737,P74569,…
3	GO:0044462	external encapsulating structure part	Cellular Component	5	P72602,P74189,P72609,P72599,P72594
3	GO:0071944	cell periphery	Cellular Component	30	P72827,P73954,P73920,Q55414,P73077,P72604,P73553,Q55834,Q55610,Q55693,P19569,P29256,P29254,P37277,P29255,P73488,P10549,P09191,P74145,P74367,P05429,P14835,P09192,P27183,P27181,P72602,P74189,P72609,P72599,P72594
3	GO:1990204	oxidoreductase complex	Cellular Component	1	P10549
4	GO:0009279	cell outer membrane	Cellular Component	5	P72602,P74189,P72609,P72599,P72594
4	GO:0009521	photosystem	Cellular Component	16	P32422,P74564,P19569,P29256,P29254,P37277,P29255,P73488,P10549,P09191,P74145,P74367,P05429,P14835,P09192,P12975
4	GO:0042651	thylakoid membrane	Cellular Component	36	P10549,Q54714,Q01952,P72870,Q54715,P73202,Q01951,P74551,P74448,P73203,Q01950,P74445,P26287,P32422,P72673,P73152,P12975,Q55835,P72827,P73545,P21697,P27183,P27181,P73954,P09191,P74367,P72804,Q57038,P05429,P14835,P09192,P29254,P74564,P37277,P27589,P29255
4	GO:0070013	intracellular organelle lumen	Cellular Component	2	Q55510,P73310
4	GO:0005840	ribosome	Cellular Component	12	P73310,P73318,P74267,P48959,P73289,P73636,P74518,P73316,P74071,P48939,P74230,P74410
4	GO:0044391	ribosomal subunit	Cellular Component	11	P48939,P74230,P73318,P74267,P48959,P73289,P73636,P74518,P73316,P74071,P73310
4	GO:0048500	signal recognition particle	Cellular Component	1	P74214
4	GO:0030089	phycobilisome	Cellular Component	11	Q54714,Q01952,P72870,Q54715,P73202,Q01951,P74551,P74448,P73203,Q01950,P74445
4	GO:0009512	cytochrome b6f complex	Cellular Component	3	P26287,Q57038,P27589
4	GO:0016469	proton-transporting two-sector ATPase complex	Cellular Component	2	P27183,P27181
4	GO:0009538	photosystem I reaction center	Cellular Component	4	P12975,P19569,P29256,P37277
4	GO:0009539	photosystem II reaction center	Cellular Component	1	P09191
4	GO:0009654	photosystem II oxygen evolving complex	Cellular Component	1	P10549
4	GO:0033177	proton-transporting two-sector ATPase complex, proton-transporting domain	Cellular Component	2	P27183,P27181
4	GO:0098797	plasma membrane protein complex	Cellular Component	15	P19569,P29256,P29254,P37277,P29255,P73488,P10549,P09191,P74145,P74367,P05429,P14835,P09192,P27183,P27181
4	GO:1902495	transmembrane transporter complex	Cellular Component	1	Q55776
4	GO:0005761	mitochondrial ribosome	Cellular Component	1	P73310
4	GO:0005762	mitochondrial large ribosomal subunit	Cellular Component	1	P73310
4	GO:0016465	chaperonin ATPase complex	Cellular Component	1	P22034
4	GO:1905348	endonuclease complex	Cellular Component	1	P73412
4	GO:1990234	transferase complex	Cellular Component	1	P72830
4	GO:0009380	excinuclease repair complex	Cellular Component	1	P73412
4	GO:0043231	intracellular membrane-bounded organelle	Cellular Component	5	P74250,P73545,P26287,Q55510,P73310
4	GO:0043232	intracellular non-membrane-bounded organelle	Cellular Component	26	P74410,P73077,P73310,P19569,P29256,P29254,P37277,P29255,P73488,P10549,P09191,P74145,P74367,P05429,P14835,P09192,P73318,P74267,P48959,P73289,P73636,P74518,P73316,P74071,P48939,P74230
4	GO:0043657	host cell	Cellular Component	1	P73407
4	GO:0033644	host cell membrane	Cellular Component	1	P73407
4	GO:0033646	host intracellular part	Cellular Component	1	P73407
4	GO:0043656	intracellular region of host	Cellular Component	1	P73407
4	GO:0044218	other organism cell membrane	Cellular Component	1	P73407
4	GO:0000315	organellar large ribosomal subunit	Cellular Component	1	P73310
4	GO:0044429	mitochondrial part	Cellular Component	2	Q55510,P73310
4	GO:0016021	integral component of membrane	Cellular Component	62	P72604,P73553,Q55834,Q55610,Q55693,P26287,Q55776,P73103,Q6ZEC5,Q55671,P27183,Q6ZES9,P72655,Q55972,P27181,Q6YRT3,P73409,P73593,P72765,P74655,Q6ZEL7,P73037,Q55551,P09191,P73506,P74145,P72804,Q55445,P74797,P72713,P72594,P15730,Q6ZEX1,Q59991,Q57038,P74154,P72929,Q55176,P73235,P05429,P14835,P74187,P74772,P74747,Q6ZEC9,P72852,Q55125,P73008,P09192,P29254,P26523,P74564,P37277,P27589,P72605,P29255,P73877,…
4	GO:0031226	intrinsic component of plasma membrane	Cellular Component	5	P72604,P73553,Q55834,Q55610,Q55693
4	GO:0031360	intrinsic component of thylakoid membrane	Cellular Component	1	P26287
4	GO:0030313	cell envelope	Cellular Component	38	P72602,P74189,P72609,P72599,P72594,P73594,P74598,P72707,Q55835,P73111,P74162,P73597,P72606,P73589,P73600,Q55386,P73643,Q55972,P74305,Q55558,P74016,P74656,P72765,P73510,P74474,P74506,P75023,P74789,P73601,P73037,P74390,Q55557,P73581,P73595,P73837,P73001,P74164,P74629
4	GO:0030288	outer membrane-bounded periplasmic space	Cellular Component	33	P73594,P74598,P72707,Q55835,P73111,P74162,P73597,P72606,P73589,P73600,Q55386,P73643,Q55972,P74305,Q55558,P74016,P74656,P72765,P73510,P74474,P74506,P75023,P74789,P73601,P73037,P74390,Q55557,P73581,P73595,P73837,P73001,P74164,P74629
4	GO:0005737	cytoplasm	Cellular Component	65	P73318,P74267,P48959,P73289,P73636,P74518,P73316,P74071,P74250,P73418,P77968,P72871,P50027,P74737,P72848,P74569,P74582,P23353,Q57310,P73071,P73407,Q55707,P74410,Q55510,P73310,P72830,P26287,P48939,P74230,P19569,P29256,P29254,P37277,P29255,P73488,P10549,P09191,P74145,P74367,P05429,P14835,P09192,P74214,P73545,P22034,P74494,P72697,P73297,P77961,P77973,P74572,Q55527,Q55139,P72955,P74361,P74157,P73546,…
4	GO:0045263	proton-transporting ATP synthase complex, coupling factor F(o)	Cellular Component	2	P27183,P27181
4	GO:0009579	thylakoid	Cellular Component	45	P19569,P29256,P29254,P37277,P29255,P73488,P10549,P09191,P74145,P74367,P05429,P14835,P09192,P26287,Q57038,P27589,P32422,P74564,P12975,Q54714,Q01952,P72870,Q54715,P73202,Q01951,P74551,P74448,P73203,Q01950,P74445,Q55118,P46445,P73126,P72673,P73152,Q55835,P72827,P73545,P21697,P27183,P27181,P73954,P72804,Q55176,P74725
4	GO:0016234	inclusion body	Cellular Component	1	P73545
4	GO:0044436	thylakoid part	Cellular Component	43	P26287,Q57038,P27589,P12975,P19569,P29256,P37277,P09191,P10549,Q54714,Q01952,P72870,Q54715,P73202,Q01951,P74551,P74448,P73203,Q01950,P74445,Q55118,P46445,P73126,P74367,P32422,P74564,P72673,P73152,Q55835,P72827,P73545,P21697,P27183,P27181,P73954,P72804,P05429,P14835,P09192,P29254,P29255,P73488,P74145
4	GO:0044444	cytoplasmic part	Cellular Component	45	P74250,P73418,P77968,P72871,P50027,P74737,P72848,P74569,P74582,P23353,Q57310,P73071,P73407,Q55707,P74410,P19569,P29256,P29254,P37277,P29255,P73488,P10549,P09191,P74145,P74367,P05429,P14835,P09192,P74214,P73545,P26287,P48939,P74230,Q55510,P73318,P74267,P48959,P73289,P73636,P74518,P73316,P74071,P72830,P73310,P22034
4	GO:0045259	proton-transporting ATP synthase complex	Cellular Component	2	P27183,P27181
5	GO:0009522	photosystem I	Cellular Component	8	P12975,P19569,P29256,P37277,P29254,P29255,P32422,P74564
5	GO:0009523	photosystem II	Cellular Component	8	P09191,P10549,P73488,P74145,P74367,P05429,P14835,P09192
5	GO:0005759	mitochondrial matrix	Cellular Component	2	P73310,Q55510
5	GO:0022626	cytosolic ribosome	Cellular Component	8	P73318,P74267,P48959,P73289,P73636,P74518,P73316,P74071
5	GO:0015934	large ribosomal subunit	Cellular Component	5	P73318,P74267,P48959,P73289,P73310
5	GO:0015935	small ribosomal subunit	Cellular Component	6	P73636,P74518,P73316,P74071,P48939,P74230
5	GO:0045260	plasma membrane proton-transporting ATP synthase complex	Cellular Component	2	P27183,P27181
5	GO:1990281	efflux pump complex	Cellular Component	1	Q55776
5	GO:1990220	GroEL-GroES complex	Cellular Component	1	P22034
5	GO:1905347	endodeoxyribonuclease complex	Cellular Component	1	P73412
5	GO:0061695	transferase complex, transferring phosphorus-containing groups	Cellular Component	1	P72830
5	GO:0005739	mitochondrion	Cellular Component	3	Q55510,P73310,P74250
5	GO:0009536	plastid	Cellular Component	1	P26287
5	GO:0070088	PHA granule	Cellular Component	1	P73545
5	GO:0005694	chromosome	Cellular Component	1	P73077
5	GO:0030075	bacterial thylakoid	Cellular Component	13	P19569,P29256,P29254,P37277,P29255,P73488,P10549,P09191,P74145,P74367,P05429,P14835,P09192
5	GO:0020002	host cell plasma membrane	Cellular Component	1	P73407
5	GO:0030430	host cell cytoplasm	Cellular Component	1	P73407
5	GO:0033647	host intracellular organelle	Cellular Component	1	P73407
5	GO:0033655	host cell cytoplasm part	Cellular Component	1	P73407
5	GO:0005887	integral component of plasma membrane	Cellular Component	5	P72604,P73553,Q55834,Q55610,Q55693
5	GO:0031361	integral component of thylakoid membrane	Cellular Component	1	P26287
5	GO:0031977	thylakoid lumen	Cellular Component	4	Q55118,P46445,P73126,P74367
5	GO:0005829	cytosol	Cellular Component	24	P73318,P74267,P48959,P73289,P73636,P74518,P73316,P74071,P72830,P22034,P73418,P77968,P74250,P72871,P50027,P74737,P72848,P74569,P74582,P23353,Q57310,P73071,P73407,Q55707
5	GO:0044445	cytosolic part	Cellular Component	10	P73318,P74267,P48959,P73289,P73636,P74518,P73316,P74071,P72830,P22034
6	GO:0022625	cytosolic large ribosomal subunit	Cellular Component	4	P73318,P74267,P48959,P73289
6	GO:0022627	cytosolic small ribosomal subunit	Cellular Component	4	P73636,P74518,P73316,P74071
6	GO:0005945	6-phosphofructokinase complex	Cellular Component	1	P72830
6	GO:0009507	chloroplast	Cellular Component	1	P26287
6	GO:0033648	host intracellular membrane-bounded organelle	Cellular Component	1	P73407
6	GO:0044174	host cell endosome	Cellular Component	1	P73407
7	GO:0042025	host cell nucleus	Cellular Component	1	P73407
7	GO:0044184	host cell late endosome	Cellular Component	1	P73407
8	GO:0072494	host multivesicular body	Cellular Component	1	P73407

## Sheet: Enrichment
GO_ID	Term	Category	Test	Ref	TestAll	RefAll	Test_per	Ref_per	Over_Under	TestSeqs	RefSeqs	P value	FDR	richFactor
GO:0030313	cell envelope	C	38	70	351	1555	0.108262	0.0450161	over	P72602,P74189,P72609,P72599,P72594,P73594,P74598,P72707,Q55835,P73111,P74162,P73597,P72606,P73589,P73600,Q55386,P73643,Q55972,P74305,Q55558,P74016,P74656,P72765,P73510,P74474,P74506,P75023,P74789,P73601,P73037,P74390,Q55557,P73581,P73595,P73837,P73001,P74164,P74629	P72602,P74189,P72609,P72599,P72594,P73354,P73596,P73458,P73222,P73594,P74598,P72707,Q55835,P73111,P74162,P74182,P73597,P73762,P72606,P72802,P73589,P74233,P73600,P74615,Q55386,P73592,P72780,Q55136,P74673,Q55146,Q55648,P73643,Q55972,P74305,Q55558,P74500,P74016,P74656,P72765,P73736,P73510,P74474,P73091,P74506,P75023,P73107,P73681,P74789,P73601,Q55763,P73344,P74251,P73037,P74390,Q55557,P73581,P72704,…	3.36824e-09	3.97453e-06	0.542857
GO:0031975	envelope	C	38	75	351	1555	0.108262	0.0482315	over	P72602,P74189,P72609,P72599,P72594,P73594,P74598,P72707,Q55835,P73111,P74162,P73597,P72606,P73589,P73600,Q55386,P73643,Q55972,P74305,Q55558,P74016,P74656,P72765,P73510,P74474,P74506,P75023,P74789,P73601,P73037,P74390,Q55557,P73581,P73595,P73837,P73001,P74164,P74629	P73437,P72991,Q55700,P73179,P72602,P74189,P72609,P72599,P72594,P73354,P73596,P73458,P73222,P73594,P74598,P72707,Q55835,P73111,P74162,P74182,P73597,P73762,P72606,P72802,P73589,P74233,P73600,P74615,Q55386,P73592,P72780,Q55136,P74673,Q55146,Q55648,P73643,Q55972,P74305,Q55558,P74500,P74016,P74656,P72765,P73736,P73510,P74474,P73091,P74506,P75023,P73107,P73681,P74789,P73601,Q55763,P73344,P74251,P73037,…	4.2624e-08	2.20297e-05	0.506667
GO:0042597	periplasmic space	C	35	67	351	1555	0.0997151	0.0430868	over	P73594,P74598,P72707,Q55835,P73111,P74162,P73597,P72606,P73589,P73600,Q55386,P73643,Q55972,P74305,Q55558,P74016,P74656,P72765,P73510,P74474,P74506,P75023,P74789,P73601,P73037,P74390,Q55557,P73581,P73595,P73837,P73001,P74164,P74629,P73742,P74100	P73596,P73458,P73222,P73594,P74598,P72707,Q55835,P73111,P74162,P74182,P73597,P73762,P72606,P72802,P73589,P74233,P73600,P74615,Q55386,P73592,P72780,Q55136,P74673,Q55146,Q55648,P73643,Q55972,P74305,Q55558,P74500,P74016,P74656,P72765,P73736,P73510,P74474,P73091,P74506,P75023,P73107,P73681,P74789,P73601,Q55763,P73344,P74251,P73037,P74390,Q55557,P73581,P72704,Q55426,P73595,P73837,P74351,P73732,P72963,…	5.60077e-08	2.20297e-05	0.522388
GO:0030288	outer membrane-bounded periplasmic space	C	33	64	351	1555	0.0940171	0.0411576	over	P73594,P74598,P72707,Q55835,P73111,P74162,P73597,P72606,P73589,P73600,Q55386,P73643,Q55972,P74305,Q55558,P74016,P74656,P72765,P73510,P74474,P74506,P75023,P74789,P73601,P73037,P74390,Q55557,P73581,P73595,P73837,P73001,P74164,P74629	P73596,P73458,P73222,P73594,P74598,P72707,Q55835,P73111,P74162,P74182,P73597,P73762,P72606,P72802,P73589,P74233,P73600,P74615,Q55386,P73592,P72780,Q55136,P74673,Q55146,Q55648,P73643,Q55972,P74305,Q55558,P74500,P74016,P74656,P72765,P73736,P73510,P74474,P73091,P74506,P75023,P73107,P73681,P74789,P73601,Q55763,P73344,P74251,P73037,P74390,Q55557,P73581,P72704,Q55426,P73595,P73837,P74351,P73732,P72963,…	2.09504e-07	6.18038e-05	0.515625
GO:0009579	thylakoid	C	45	104	351	1555	0.128205	0.066881	over	P19569,P29256,P29254,P37277,P29255,P73488,P10549,P09191,P74145,P74367,P05429,P14835,P09192,P26287,Q57038,P27589,P32422,P74564,P12975,Q54714,Q01952,P72870,Q54715,P73202,Q01951,P74551,P74448,P73203,Q01950,P74445,Q55118,P46445,P73126,P72673,P73152,Q55835,P72827,P73545,P21697,P27183,P27181,P73954,P72804,Q55176,P74725	P17253,P73437,P72991,Q55700,P16033,P73179,P19569,P29256,Q55274,P29254,P37277,P29255,P73488,P10549,Q55013,P73048,Q55356,Q55332,P09190,P09191,P74145,P74367,P73956,Q55354,P05429,P14835,P73676,P09193,P09192,P74082,P26287,Q57038,P74149,P27589,P32422,P72986,Q55329,P72705,P74564,P12975,P73952,P73731,Q54714,Q01952,P72870,Q54715,P73202,Q01951,P74551,P73093,P74448,P73204,Q55318,P74102,P73203,Q55544,Q01950,…	8.88955e-07	0.000209793	0.432692
GO:0044436	thylakoid part	C	43	102	351	1555	0.122507	0.0655949	over	P26287,Q57038,P27589,P12975,P19569,P29256,P37277,P09191,P10549,Q54714,Q01952,P72870,Q54715,P73202,Q01951,P74551,P74448,P73203,Q01950,P74445,Q55118,P46445,P73126,P74367,P32422,P74564,P72673,P73152,Q55835,P72827,P73545,P21697,P27183,P27181,P73954,P72804,P05429,P14835,P09192,P29254,P29255,P73488,P74145	P26287,Q57038,P74149,P27589,P12975,P19569,P29256,P37277,P09190,P09191,Q55354,P10549,P73048,Q55356,Q55332,P73952,P73731,Q54714,Q01952,P72870,Q54715,P73202,Q01951,P74551,P73093,P74448,P73204,Q55318,P74102,P73203,Q55544,Q01950,P72652,P74625,P73638,P74445,P73628,Q55118,P46445,P73126,P74367,P32422,P72986,Q55329,P72705,P74564,P72673,P73152,P27180,Q55013,P26527,P74771,Q55835,P72827,P73545,P21697,P74063,…	3.76166e-06	0.000739793	0.421569
GO:0016020	membrane	C	101	315	351	1555	0.287749	0.202572	over	P72827,P73954,P73920,Q55414,P73077,Q55666,P73472,P73407,P72602,P74189,P72609,P72599,P72594,P32422,P72673,P73152,P12975,Q55835,P73545,P21697,P27183,P27181,P09191,P74367,P72804,Q57038,P05429,P14835,P09192,P29254,P74564,P37277,P27589,P29255,P10549,Q54714,Q01952,P72870,Q54715,P73202,Q01951,P74551,P74448,P73203,Q01950,P74445,P73103,Q6ZEC5,Q55671,Q6ZES9,P72655,Q55972,Q6YRT3,P73409,P73593,P72765,P74655,…	P74771,P72827,Q55899,P73954,P73452,P26290,Q55900,P72897,P74300,Q55460,P74044,P74174,P74508,P72740,Q55614,P38382,P73795,P73930,P73157,Q55155,Q55720,Q55396,Q55709,Q55196,P73544,Q55687,P74409,Q55164,P73920,P72877,P29273,P74096,P54147,P72775,P73496,P74465,P73450,Q55429,Q55799,P73870,P73788,Q6ZES8,Q55487,Q55414,Q55529,P73278,P74176,P74393,P73077,P74477,Q55666,P73472,P73407,P72602,P74189,P72609,P72599,…	8.03943e-06	0.00135522	0.320635
GO:0034357	photosynthetic membrane	C	40	98	351	1555	0.11396	0.0630225	over	P32422,P72673,P73152,P12975,Q55835,P72827,P73545,P21697,P27183,P27181,P73954,P09191,P74367,P72804,Q57038,P05429,P14835,P09192,P29254,P74564,P37277,P27589,P29255,P10549,Q54714,Q01952,P72870,Q54715,P73202,Q01951,P74551,P74448,P73203,Q01950,P74445,P19569,P29256,P73488,P74145,P26287	P32422,P72673,P73152,P12975,P27180,Q55013,P26527,P74771,Q55835,P72827,P73545,P21697,P74063,P72752,P26533,P27183,P74338,P27181,P73954,P73517,P09190,P27179,P74069,P26290,P73145,P26525,P09191,P74367,P72804,Q55354,P19125,P19050,Q57038,P74511,P72986,Q55329,P05429,P14835,P72705,P74149,P73676,Q55700,Q55274,P38382,P09193,P27724,P74103,P09192,P29254,P26524,P74564,P37277,P27589,P29255,P27182,Q55709,P26522,…	2.19103e-05	0.00323178	0.408163
GO:0018298	protein-chromophore linkage	P	11	16	351	1555	0.031339	0.0102894	over	Q54714,Q01952,P72870,Q54715,Q01951,P74551,Q55445,P05429,P09192,P29254,P29255	Q54714,Q01952,P72870,Q54715,Q01951,P74551,P74102,Q55544,Q55445,P05429,Q55274,P09193,P09192,P16033,P29254,P29255	9.72873e-05	0.0127554	0.6875
GO:0044425	membrane part	C	80	251	351	1555	0.22792	0.161415	over	P73103,Q6ZEC5,Q55671,P27183,Q6ZES9,P72655,Q55972,P27181,Q6YRT3,P73409,P73593,P72765,P74655,Q6ZEL7,P73037,Q55551,P09191,P73506,P74145,P72804,Q55445,P74797,P72713,P72594,P15730,Q6ZEX1,Q59991,Q57038,P74154,P72929,Q55176,P73235,P05429,P14835,P74187,P74772,P74747,Q6ZEC9,P72852,Q55125,P73008,P09192,P73553,P29254,P26523,P74564,P37277,P27589,P72605,P29255,P73877,P74315,P74170,P73920,Q55414,Q55541,P12975,…	P73048,Q55332,P73952,P74044,P73103,Q6ZEC5,Q55671,P72752,P27183,Q6ZES9,P72655,Q55972,P27181,P74720,Q6YRT3,P73409,P73593,P72765,P73517,P73461,P09190,P74655,P26290,P72932,Q6ZEL7,P73704,P74067,P73037,Q55551,P09191,P73506,P74145,P74375,P74399,P74625,P72804,P74486,Q55445,Q55354,P74175,P72754,P74797,P72713,P72594,P15730,P74300,P72868,Q55410,Q6ZEX1,P73238,P73437,Q59991,P73652,Q57038,P74188,Q55715,P74154,…	0.000127915	0.0150939	0.318725
GO:0042651	thylakoid membrane	C	36	92	351	1555	0.102564	0.059164	over	P10549,Q54714,Q01952,P72870,Q54715,P73202,Q01951,P74551,P74448,P73203,Q01950,P74445,P26287,P32422,P72673,P73152,P12975,Q55835,P72827,P73545,P21697,P27183,P27181,P73954,P09191,P74367,P72804,Q57038,P05429,P14835,P09192,P29254,P74564,P37277,P27589,P29255	P10549,P73048,Q55356,Q55332,P73952,P73731,Q54714,Q01952,P72870,Q54715,P73202,Q01951,P74551,P73093,P74448,P73204,Q55318,P74102,P73203,Q55544,Q01950,P72652,P74625,P73638,P74445,P17253,P73437,P72991,Q55700,P16033,P73179,P26287,P32422,P72673,P73152,P12975,P27180,Q55013,P26527,P74771,Q55835,P72827,P73545,P21697,P74063,P72752,P26533,P27183,P74338,P27181,P73954,P73517,P09190,P27179,P74069,P26290,P73145,…	0.00016763	0.0179822	0.391304
GO:0019867	outer membrane	C	7	8	351	1555	0.019943	0.00514469	over	P72602,P74189,P72609,P72599,P72594,Q55666,P73472	P72602,P74189,P72609,P72599,P72594,P73354,Q55666,P73472	0.000183633	0.0180572	0.875
GO:0015979	photosynthesis	P	33	83	351	1555	0.0940171	0.0533762	over	P09191,P27589,P05429,P09192,P32422,P46445,P74367,P10549,P54206,Q54714,Q01952,P72870,Q54715,P73202,Q01951,P12975,P19569,P74551,P74504,P74448,P73203,P29256,Q01950,Q59987,P26287,Q57038,P14835,P29254,P74564,P37277,P29255,Q55467,P74445	P74795,P09190,P09191,Q55274,P27589,P05429,P09193,P09192,P16033,P32422,P46445,P73437,P72991,Q55700,P73179,P74367,P10549,P73956,P73922,P37101,P54206,P54205,P74324,Q55013,P26525,P19125,P19050,P27724,P26524,P26522,P19045,Q55607,Q55332,P73654,Q54714,Q01952,P72870,Q54715,P73202,Q01951,P12975,P19569,P74551,P74504,P73093,P74448,P73048,P74063,Q55356,P73204,P73952,P73203,Q55544,P29256,Q01950,P72849,Q55781,…	0.000223215	0.0202611	0.39759
GO:0009521	photosystem	C	16	33	351	1555	0.045584	0.0212219	over	P32422,P74564,P19569,P29256,P29254,P37277,P29255,P73488,P10549,P09191,P74145,P74367,P05429,P14835,P09192,P12975	P32422,P72986,Q55329,P72705,P74564,P19569,P29256,Q55274,P29254,P37277,P29255,P73488,P10549,Q55013,P73048,Q55356,Q55332,P09190,P09191,P74145,P74367,P73956,Q55354,P05429,P14835,P73676,P09193,P09192,P16033,P74082,P12975,P73952,P73731	0.000834056	0.0597779	0.484848
GO:0098796	membrane protein complex	C	30	78	351	1555	0.0854701	0.0501608	over	P12975,P19569,P29256,P37277,P09191,P10549,Q54714,Q01952,P72870,Q54715,P73202,Q01951,P74551,P74448,P73203,Q01950,P74445,P32422,P74564,P27183,P27181,P29254,P29255,P73488,P74145,P74367,P05429,P14835,P09192,Q55776	P12975,P19569,P29256,P37277,P09190,P09191,Q55354,P10549,P73048,Q55356,Q55332,P73952,P73731,P73675,Q54714,Q01952,P72870,Q54715,P73202,Q01951,P74551,P73093,P74448,P73204,Q55318,P74102,P73203,Q55544,Q01950,P72652,P74625,P73638,P74445,P26524,P26522,P19045,P32422,P72986,Q55329,P72705,P74564,P27183,P27181,P27182,P27178,P27180,P26527,P26533,P27179,P73785,P73732,Q55199,Q55649,P73544,Q55274,P29254,P29255,…	0.000850652	0.0597779	0.384615
GO:0030076	light-harvesting complex	C	11	19	351	1555	0.031339	0.0122186	over	Q54714,Q01952,P72870,Q54715,P73202,Q01951,P74551,P74448,P73203,Q01950,P74445	Q54714,Q01952,P72870,Q54715,P73202,Q01951,P74551,P73093,P74448,P73204,Q55318,P74102,P73203,Q55544,Q01950,P72652,P74625,P73638,P74445	0.000861208	0.0597779	0.578947
GO:0030089	phycobilisome	C	11	19	351	1555	0.031339	0.0122186	over	Q54714,Q01952,P72870,Q54715,P73202,Q01951,P74551,P74448,P73203,Q01950,P74445	Q54714,Q01952,P72870,Q54715,P73202,Q01951,P74551,P73093,P74448,P73204,Q55318,P74102,P73203,Q55544,Q01950,P72652,P74625,P73638,P74445	0.000861208	0.0597779	0.578947
GO:0030075	bacterial thylakoid	C	13	25	351	1555	0.037037	0.0160772	over	P19569,P29256,P29254,P37277,P29255,P73488,P10549,P09191,P74145,P74367,P05429,P14835,P09192	P19569,P29256,Q55274,P29254,P37277,P29255,P73488,P10549,Q55013,P73048,Q55356,Q55332,P09190,P09191,P74145,P74367,P73956,Q55354,P05429,P14835,P73676,P09193,P09192,P16033,P74082	0.00114035	0.0747563	0.52
GO:0009522	photosystem I	C	8	12	351	1555	0.022792	0.00771704	over	P12975,P19569,P29256,P37277,P29254,P29255,P32422,P74564	P12975,P19569,P29256,P37277,Q55274,P29254,P29255,P32422,P72986,Q55329,P72705,P74564	0.00130765	0.0812122	0.666667
GO:0009538	photosystem I reaction center	C	4	4	351	1555	0.011396	0.00257235	over	P12975,P19569,P29256,P37277	P12975,P19569,P29256,P37277	0.00256174	0.143606	1
GO:0009279	cell outer membrane	C	5	6	351	1555	0.014245	0.00385852	over	P72602,P74189,P72609,P72599,P72594	P72602,P74189,P72609,P72599,P72594,P73354	0.00279909	0.143606	0.833333
GO:0030094	plasma membrane-derived photosystem I	C	5	6	351	1555	0.014245	0.00385852	over	P19569,P29256,P29254,P37277,P29255	P19569,P29256,Q55274,P29254,P37277,P29255	0.00279909	0.143606	0.833333
GO:0044462	external encapsulating structure part	C	5	6	351	1555	0.014245	0.00385852	over	P72602,P74189,P72609,P72599,P72594	P72602,P74189,P72609,P72599,P72594,P73354	0.00279909	0.143606	0.833333
GO:0009055	electron transfer activity	F	14	32	351	1555	0.039886	0.0205788	over	P05429,P09192,P27589,Q57038,P32422,P27319,P21697,P27320,P46445,P09191,P26287,P73388,P29254,P29255	P74044,P05429,P09193,P09192,P16033,P27589,P26290,Q57038,P74149,P32422,P73068,Q55013,P27319,P21697,P27320,P09190,P46445,P73492,Q55389,P09191,P74593,P26287,P74447,P74283,P72740,Q55980,P73388,P73056,P73509,P29254,P74449,P29255	0.00579822	0.285079	0.4375
GO:0016021	integral component of membrane	C	62	209	351	1555	0.176638	0.134405	over	P72604,P73553,Q55834,Q55610,Q55693,P26287,Q55776,P73103,Q6ZEC5,Q55671,P27183,Q6ZES9,P72655,Q55972,P27181,Q6YRT3,P73409,P73593,P72765,P74655,Q6ZEL7,P73037,Q55551,P09191,P73506,P74145,P72804,Q55445,P74797,P72713,P72594,P15730,Q6ZEX1,Q59991,Q57038,P74154,P72929,Q55176,P73235,P05429,P14835,P74187,P74772,P74747,Q6ZEC9,P72852,Q55125,P73008,P09192,P29254,P26523,P74564,P37277,P27589,P72605,P29255,P73877,…	P72603,P73010,P72604,P72837,P73435,P72942,P73553,Q55649,P26522,P72941,Q55832,P27178,P74248,Q55834,Q55783,Q55610,Q55838,P74477,Q55693,P26287,Q6ZEX5,P73590,P73139,P73785,P73732,Q55199,P73544,Q55776,P72647,P73103,Q6ZEC5,Q55671,P72752,P27183,Q6ZES9,P72655,Q55972,P27181,P74720,Q6YRT3,P73409,P73593,P72765,P73517,P73461,P09190,P74655,P26290,P72932,Q6ZEL7,P73704,P74067,P73037,Q55551,P09191,P73506,P74145,…	0.00635923	0.300156	0.296651
GO:0031224	intrinsic component of membrane	C	62	210	351	1555	0.176638	0.135048	over	P73103,Q6ZEC5,Q55671,P27183,Q6ZES9,P72655,Q55972,P27181,Q6YRT3,P73409,P73593,P72765,P74655,Q6ZEL7,P73037,Q55551,P09191,P73506,P74145,P72804,Q55445,P74797,P72713,P72594,P15730,Q6ZEX1,Q59991,Q57038,P74154,P72929,Q55176,P73235,P05429,P14835,P74187,P74772,P74747,Q6ZEC9,P72852,Q55125,P73008,P09192,P73553,P29254,P26523,P74564,P37277,P27589,P72605,P29255,P73877,P74315,P74170,P73920,Q55414,Q55541,P72604,…	P73103,Q6ZEC5,Q55671,P72752,P27183,Q6ZES9,P72655,Q55972,P27181,P74720,Q6YRT3,P73409,P73593,P72765,P73517,P73461,P09190,P74655,P26290,P72932,Q6ZEL7,P73704,P74067,P73037,Q55551,P09191,P73506,P74145,P74375,P74399,P74625,P72804,P74486,Q55445,Q55354,P74175,P72754,P74797,P72713,P72594,P15730,P74300,P72868,Q55410,Q6ZEX1,P73238,P73437,Q59991,P73652,Q57038,P74188,P74044,Q55715,P74154,P72929,P73543,Q55176,…	0.00716763	0.3253	0.295238
GO:0008643	carbohydrate transport	P	5	7	351	1555	0.014245	0.00450161	over	P73103,P73409,P74655,P15730,Q59991	P73103,P73409,P74655,P15730,Q59991,P73543,P74238	0.00798534	0.348989	0.714286
GO:0031977	thylakoid lumen	C	4	5	351	1555	0.011396	0.00321543	over	Q55118,P46445,P73126,P74367	P73628,Q55118,P46445,P73126,P74367	0.0105162	0.421289	0.8
GO:0016042	lipid catabolic process	P	3	3	351	1555	0.00854701	0.00192926	over	P74582,P73946,P74506	P74582,P73946,P74506	0.0114248	0.421289	1
GO:0015343	siderophore transmembrane transporter activity	F	3	3	351	1555	0.00854701	0.00192926	over	P72602,P72609,P72599	P72602,P72609,P72599	0.0114248	0.421289	1
GO:0015344	siderophore uptake transmembrane transporter activity	F	3	3	351	1555	0.00854701	0.00192926	over	P72602,P72609,P72599	P72602,P72609,P72599	0.0114248	0.421289	1
GO:0051184	cofactor transmembrane transporter activity	F	3	3	351	1555	0.00854701	0.00192926	over	P72602,P72609,P72599	P72602,P72609,P72599	0.0114248	0.421289	1
GO:0044422	organelle part	C	25	73	351	1555	0.0712251	0.0469453	over	P19569,P29256,P29254,P37277,P29255,P73488,P10549,P09191,P74145,P74367,P05429,P14835,P09192,Q55510,P73318,P74267,P48959,P73289,P73636,P74518,P73316,P74071,P48939,P74230,P73310	P19569,P29256,Q55274,P29254,P37277,P29255,P73488,P10549,Q55013,P73048,Q55356,Q55332,P09190,P09191,P74145,P74367,P73956,Q55354,P05429,P14835,P73676,P09193,P09192,P16033,P74082,P73437,P72991,Q55700,P73179,Q55510,P23349,P73312,P73308,P36236,P73318,P73315,P73309,P42352,P74267,P73305,P36237,P72851,P73294,P23350,P48957,P73306,P73296,P36239,P73313,P48959,P73289,P73304,P73293,P74229,P48946,P73307,P73298,…	0.0132047	0.472168	0.342466
GO:0071702	organic substance transport	P	14	35	351	1555	0.039886	0.022508	over	Q55610,P74214,P74390,P73472,P73103,P73409,P74655,P15730,Q59991,P74189,Q55386,P72604,Q55834,P74664	P38382,P73930,Q55709,Q55610,Q55501,P74214,P74390,P73472,P73103,P73409,P74655,P15730,Q59991,P73543,P74238,P74189,P74175,P73010,P72647,P74508,P73435,P74465,P73357,Q55386,Q55511,P72603,P72942,Q55832,P73704,P73650,P72604,P72941,Q55834,P74176,P74664	0.0145847	0.506174	0.4
GO:0022829	wide pore channel activity	F	5	8	351	1555	0.014245	0.00514469	over	P73103,P73409,P74655,P15730,Q59991	P73103,P73409,P74655,P15730,Q59991,P73543,P74238,Q55676	0.0173818	0.569736	0.625
GO:0015288	porin activity	F	5	8	351	1555	0.014245	0.00514469	over	P73103,P73409,P74655,P15730,Q59991	Q55676,P73103,P73409,P74655,P15730,Q59991,P73543,P74238	0.0173818	0.569736	0.625
GO:0051179	localization	P	25	75	351	1555	0.0712251	0.0482315	over	Q55610,P74214,Q55835,P72827,P73553,P73287,P74390,P73472,P73103,P73409,P74655,P15730,Q59991,P74189,Q55386,P27183,P27181,P72604,Q55834,P74664,P73589,P74100,P72605,P73407,Q55414	P74485,P38382,P73930,Q55709,Q55610,Q55501,P74214,P73325,Q55835,P72827,Q55460,P73553,Q55496,Q55200,Q55410,P73213,P24602,P73287,P74390,P73472,P73898,P73103,P73409,P74655,P15730,Q59991,P73543,P74238,P74189,P74175,P73010,P72647,P74508,P73435,P74465,P73357,Q55386,Q55511,P72603,P72942,Q55832,P73704,Q55687,P73650,P73496,P27180,P26527,P26533,P27183,P27181,P27179,P17253,P27182,P19050,P72604,P72941,Q55834,…	0.0189394	0.571306	0.333333
GO:0032991	protein-containing complex	C	52	179	351	1555	0.148148	0.115113	over	P73557,P73077,P74664,P74410,P74214,Q54714,Q01952,P72870,Q54715,P73202,Q01951,P74551,P74448,P73203,Q01950,P74445,P26287,Q57038,P27589,P12975,P19569,P29256,P37277,P09191,P10549,P73310,P73412,P27183,P27181,P48939,P74230,P32422,P74564,P29254,P29255,P73488,P74145,P74367,P05429,P14835,P09192,P22034,P73318,P74267,P48959,P73289,P73636,P74518,P73316,P74071,Q55776,P72830	P73557,Q55765,P72749,Q55738,P73077,P74467,P54416,P74466,Q59993,P73704,P74176,P73558,P73722,P74426,Q55432,P74171,P74664,Q55385,P74226,P74410,P73299,P73319,P48949,P48944,P73294,P73336,P73320,P73901,P48958,P74266,P73530,P73300,P73292,Q55004,P74142,P74035,Q55953,P74214,Q54714,Q01952,P72870,Q54715,P73202,Q01951,P74551,P73093,P74448,P73204,Q55318,P74102,P73203,Q55544,Q01950,P72652,P74625,P73638,P74445,…	0.0192753	0.571306	0.290503
GO:0046906	tetrapyrrole binding	F	10	23	351	1555	0.02849	0.014791	over	P05429,P09192,P29254,P29255,P73925,P46445,P09191,P26287,Q57038,P74162	P05429,Q55274,P09193,P09192,P16033,P29254,P29255,Q55013,P73925,P72849,P09190,P46445,P09191,P26287,Q57038,Q55366,P73509,P73911,P72854,P74133,P74162,P74094,P72583	0.0200331	0.571306	0.434783
GO:0005506	iron ion binding	F	10	23	351	1555	0.02849	0.014791	over	P73321,P73287,P72602,P72609,P46445,P72599,P09191,P26287,Q57038,P09192	P73323,P24602,P73321,P73287,P73068,Q55013,P72602,P09190,P26525,P72609,P46445,P72599,P09191,P74558,P26287,P19050,Q57038,Q55980,P72731,P09192,P16033,P73672,P72584	0.0200331	0.571306	0.434783
GO:0015267	channel activity	F	6	11	351	1555	0.017094	0.00707395	over	P73553,P73103,P73409,P74655,P15730,Q59991	P73544,P74477,P73553,P73103,P73409,P74655,P15730,Q59991,P73543,P74238,Q55676	0.0207174	0.571306	0.545455
GO:0022803	passive transmembrane transporter activity	F	6	11	351	1555	0.017094	0.00707395	over	P73553,P73103,P73409,P74655,P15730,Q59991	P73544,P74477,P73553,P73103,P73409,P74655,P15730,Q59991,P73543,P74238,Q55676	0.0207174	0.571306	0.545455
GO:0006810	transport	P	24	72	351	1555	0.0683761	0.0463023	over	Q55610,P74214,Q55835,P72827,P73553,P73287,P74390,P73472,P73103,P73409,P74655,P15730,Q59991,P74189,Q55386,P27183,P27181,P72604,Q55834,P74664,P73589,P74100,P72605,P73407	P74485,P38382,P73930,Q55709,Q55610,Q55501,P74214,Q55835,P72827,Q55460,P73553,Q55496,Q55200,Q55410,P73213,P24602,P73287,P74390,P73472,P73898,P73103,P73409,P74655,P15730,Q59991,P73543,P74238,P74189,P74175,P73010,P72647,P74508,P73435,P74465,P73357,Q55386,Q55511,P72603,P72942,Q55832,P73704,Q55687,P73650,P73496,P27180,P26527,P26533,P27183,P27181,P27179,P17253,P27182,P19050,P72604,P72941,Q55834,P74176,…	0.021303	0.571306	0.333333
GO:0051234	establishment of localization	P	24	72	351	1555	0.0683761	0.0463023	over	Q55610,P74214,Q55835,P72827,P73553,P73287,P74390,P73472,P73103,P73409,P74655,P15730,Q59991,P74189,Q55386,P27183,P27181,P72604,Q55834,P74664,P73589,P74100,P72605,P73407	P74485,P38382,P73930,Q55709,Q55610,Q55501,P74214,P73325,Q55835,P72827,Q55460,P73553,Q55496,Q55200,Q55410,P73213,P24602,P73287,P74390,P73472,P73898,P73103,P73409,P74655,P15730,Q59991,P73543,P74238,P74189,P74175,P73010,P72647,P74508,P73435,P74465,P73357,Q55386,Q55511,P72603,P72942,Q55832,P73704,Q55687,P73650,P73496,P27180,P26527,P26533,P27183,P27181,P27179,P17253,P27182,P19050,P72604,P72941,Q55834,…	0.021303	0.571306	0.333333
GO:0030312	external encapsulating structure	C	5	9	351	1555	0.014245	0.00578778	over	P72602,P74189,P72609,P72599,P72594	Q55419,P72730,P73817,P72602,P74189,P72609,P72599,P72594,P73354	0.0319715	0.727742	0.555556
GO:0009512	cytochrome b6f complex	C	3	4	351	1555	0.00854701	0.00257235	over	P26287,Q57038,P27589	P26287,Q57038,P74149,P27589	0.0380139	0.727742	0.75
GO:0016840	carbon-nitrogen lyase activity	F	3	4	351	1555	0.00854701	0.00257235	over	P74384,P73375,Q55367	P74384,P73257,P73375,Q55367	0.0380139	0.727742	0.75
GO:0070069	cytochrome complex	C	3	4	351	1555	0.00854701	0.00257235	over	P26287,Q57038,P27589	P26287,Q57038,P74149,P27589	0.0380139	0.727742	0.75
GO:0030096	plasma membrane-derived thylakoid photosystem II	C	8	19	351	1555	0.022792	0.0122186	over	P73488,P10549,P09191,P74145,P74367,P05429,P14835,P09192	P73488,P10549,Q55013,P73048,Q55356,Q55332,P09190,P09191,P74145,P74367,P73956,Q55354,P05429,P14835,P73676,P09193,P09192,P16033,P74082	0.0445019	0.727742	0.421053
GO:0044459	plasma membrane part	C	20	62	351	1555	0.0569801	0.0398714	over	P72604,P73553,Q55834,Q55610,Q55693,P19569,P29256,P29254,P37277,P29255,P73488,P10549,P09191,P74145,P74367,P05429,P14835,P09192,P27183,P27181	Q55900,P73930,P72603,P73010,P72604,P72837,P73435,P72942,P73553,Q55649,P26522,P72941,Q55832,P27178,P74248,Q55834,Q55783,Q55610,Q55838,P74477,Q55693,P73785,P73732,Q55199,P73544,P19569,P29256,Q55274,P29254,P37277,P29255,P73488,P10549,Q55013,P73048,Q55356,Q55332,P09190,P09191,P74145,P74367,P73956,Q55354,P05429,P14835,P73676,P09193,P09192,P16033,P74082,P27180,P26527,P26533,P27183,P27181,P27179,P17253,…	0.0478045	0.727742	0.322581
GO:0040011	locomotion	P	4	7	351	1555	0.011396	0.00450161	over	Q55445,Q55527,P73407,Q55414	Q55445,Q55527,P73173,P73007,Q55443,P73407,Q55414	0.0499038	0.727742	0.571429
GO:0016168	chlorophyll binding	F	4	7	351	1555	0.011396	0.00450161	over	P05429,P09192,P29254,P29255	P05429,Q55274,P09193,P09192,P16033,P29254,P29255	0.0499038	0.727742	0.571429
GO:0070013	intracellular organelle lumen	C	2	2	351	1555	0.00569801	0.00128617	over	Q55510,P73310	Q55510,P73310	0.0508386	0.727742	1
GO:0051704	multi-organism process	P	2	2	351	1555	0.00569801	0.00128617	over	P73407,Q55414	P73407,Q55414	0.0508386	0.727742	1
GO:0005759	mitochondrial matrix	C	2	2	351	1555	0.00569801	0.00128617	over	P73310,Q55510	P73310,Q55510	0.0508386	0.727742	1
GO:0031974	membrane-enclosed lumen	C	2	2	351	1555	0.00569801	0.00128617	over	Q55510,P73310	Q55510,P73310	0.0508386	0.727742	1
GO:0043233	organelle lumen	C	2	2	351	1555	0.00569801	0.00128617	over	Q55510,P73310	Q55510,P73310	0.0508386	0.727742	1
GO:0009773	photosynthetic electron transport in photosystem I	P	2	2	351	1555	0.00569801	0.00128617	over	P32422,P46445	P32422,P46445	0.0508386	0.727742	1
GO:0003847	1-alkyl-2-acetylglycerophosphocholine esterase activity	F	2	2	351	1555	0.00569801	0.00128617	over	P73946,P74506	P73946,P74506	0.0508386	0.727742	1
GO:0045152	antisigma factor binding	F	2	2	351	1555	0.00569801	0.00128617	over	P73609,P73607	P73609,P73607	0.0508386	0.727742	1
GO:0048878	chemical homeostasis	P	5	10	351	1555	0.014245	0.00643087	over	P73321,P73287,P73553,Q55835,P72827	P24602,P73321,P73287,P73553,Q55274,P74393,Q55835,P72827,P72849,P74133	0.0523555	0.727742	0.5
GO:0098797	plasma membrane protein complex	C	15	45	351	1555	0.042735	0.0289389	over	P19569,P29256,P29254,P37277,P29255,P73488,P10549,P09191,P74145,P74367,P05429,P14835,P09192,P27183,P27181	P73785,P73732,Q55199,Q55649,P73544,P19569,P29256,Q55274,P29254,P37277,P29255,P73488,P10549,Q55013,P73048,Q55356,Q55332,P09190,P09191,P74145,P74367,P73956,Q55354,P05429,P14835,P73676,P09193,P09192,P16033,P74082,P73010,P73435,P27180,P26527,P26533,P27183,P27181,P27179,P17253,P19050,P26524,P26522,Q6ZEX5,P73590,P73139	0.0623301	0.727742	0.333333
GO:0009523	photosystem II	C	8	21	351	1555	0.022792	0.0135048	over	P09191,P10549,P73488,P74145,P74367,P05429,P14835,P09192	P09190,P09191,Q55354,P10549,P73048,Q55356,Q55332,P73952,P73731,P73488,Q55013,P74145,P74367,P73956,P05429,P14835,P73676,P09193,P09192,P16033,P74082	0.0786666	0.727742	0.380952
GO:0006310	DNA recombination	P	3	5	351	1555	0.00854701	0.00321543	over	P74737,P73012,P73407	P74737,Q6ZEE9,P74533,P73012,P73407	0.0792604	0.727742	0.6
GO:0097747	RNA polymerase activity	F	3	5	351	1555	0.00854701	0.00321543	over	P73297,P74177,P77965	P74352,P73297,P74177,P77965,P73334	0.0792604	0.727742	0.6
GO:0045156	electron transporter, transferring electrons within the cyclic electron transport pathway of photosynthesis activity	F	3	5	351	1555	0.00854701	0.00321543	over	P05429,P09192,P27589	P05429,P09193,P09192,P16033,P27589	0.0792604	0.727742	0.6
GO:0034062	5'-3' RNA polymerase activity	F	3	5	351	1555	0.00854701	0.00321543	over	P73297,P74177,P77965	P74352,P73297,P74177,P77965,P73334	0.0792604	0.727742	0.6
GO:0003899	DNA-directed 5'-3' RNA polymerase activity	F	3	5	351	1555	0.00854701	0.00321543	over	P73297,P74177,P77965	P74352,P73297,P74177,P77965,P73334	0.0792604	0.727742	0.6
GO:0038023	signaling receptor activity	F	4	8	351	1555	0.011396	0.00514469	over	Q55445,P72602,P72609,P72599	Q55445,P73173,P73544,P74102,P74295,P72602,P72609,P72599	0.0824257	0.727742	0.5
GO:0055076	transition metal ion homeostasis	P	4	8	351	1555	0.011396	0.00514469	over	P73321,P73287,Q55835,P72827	P24602,P73321,P73287,Q55274,Q55835,P72827,P72849,P74133	0.0824257	0.727742	0.5
GO:0051649	establishment of localization in cell	P	4	8	351	1555	0.011396	0.00514469	over	Q55610,P74214,P73472,P73407	P38382,P73930,Q55709,Q55610,Q55501,P74214,P73472,P73407	0.0824257	0.727742	0.5
GO:0046907	intracellular transport	P	4	8	351	1555	0.011396	0.00514469	over	Q55610,P74214,P73472,P73407	P38382,P73930,Q55709,Q55610,Q55501,P74214,P73472,P73407	0.0824257	0.727742	0.5
GO:0051641	cellular localization	P	4	8	351	1555	0.011396	0.00514469	over	Q55610,P74214,P73472,P73407	P38382,P73930,Q55709,Q55610,Q55501,P74214,P73472,P73407	0.0824257	0.727742	0.5
GO:0055072	iron ion homeostasis	P	4	8	351	1555	0.011396	0.00514469	over	P73321,P73287,Q55835,P72827	P24602,P73321,P73287,Q55274,Q55835,P72827,P72849,P74133	0.0824257	0.727742	0.5
GO:0055065	metal ion homeostasis	P	4	8	351	1555	0.011396	0.00514469	over	P73321,P73287,Q55835,P72827	P24602,P73321,P73287,Q55274,Q55835,P72827,P72849,P74133	0.0824257	0.727742	0.5
GO:0042592	homeostatic process	P	9	25	351	1555	0.025641	0.0160772	over	P72697,P73178,Q55194,P73920,P73321,P73287,P73553,Q55835,P72827	P52231,P72697,P73178,P73348,P73263,P52232,P73492,Q55194,P74593,P73728,P72740,Q55624,P73056,P72719,P73920,P24602,P73321,P73287,P73553,Q55274,P74393,Q55835,P72827,P72849,P74133	0.088453	0.727742	0.36
GO:0036211	protein modification process	P	12	36	351	1555	0.034188	0.0231511	over	Q54714,Q01952,P72870,Q54715,Q01951,P74551,Q55445,P05429,P09192,P29254,P29255,Q55693	P53579,P72622,P74644,P72625,P72720,P72930,P73092,P73747,P74371,Q55013,P73660,P73441,Q54714,Q01952,P72870,Q54715,Q01951,P74551,P74102,Q55544,Q55445,P05429,Q55274,P09193,P09192,P16033,P29254,P29255,P73462,P72894,Q55178,Q55783,Q55838,Q55693,Q55638,Q55163	0.0904016	0.727742	0.333333
GO:0006464	cellular protein modification process	P	12	36	351	1555	0.034188	0.0231511	over	Q54714,Q01952,P72870,Q54715,Q01951,P74551,Q55445,P05429,P09192,P29254,P29255,Q55693	P53579,P74644,P72625,P72720,P72930,P73092,P73747,P74371,Q55013,P73660,P73441,Q54714,Q01952,P72870,Q54715,Q01951,P74551,P74102,Q55544,Q55445,P05429,Q55274,P09193,P09192,P16033,P29254,P29255,P73462,P72894,Q55178,Q55783,Q55838,Q55693,Q55638,Q55163,P72622	0.0904016	0.727742	0.333333
GO:0043228	non-membrane-bounded organelle	C	26	90	351	1555	0.0740741	0.0578778	over	P74410,P73077,P73310,P19569,P29256,P29254,P37277,P29255,P73488,P10549,P09191,P74145,P74367,P05429,P14835,P09192,P73318,P74267,P48959,P73289,P73636,P74518,P73316,P74071,P48939,P74230	Q55385,P74226,P74410,P73299,P73319,P48949,P48944,P73294,P73336,P73320,P73901,P48958,P74266,P73530,P73300,P73292,Q55004,P74142,P74035,Q55953,Q55738,P73077,P73340,P77966,P73057,P73310,P19569,P29256,Q55274,P29254,P37277,P29255,P73488,P10549,Q55013,P73048,Q55356,Q55332,P09190,P09191,P74145,P74367,P73956,Q55354,P05429,P14835,P73676,P09193,P09192,P16033,P74082,P23349,P73312,P73308,P36236,P73318,P73315,…	0.091338	0.727742	0.288889
GO:0043232	intracellular non-membrane-bounded organelle	C	26	90	351	1555	0.0740741	0.0578778	over	P74410,P73077,P73310,P19569,P29256,P29254,P37277,P29255,P73488,P10549,P09191,P74145,P74367,P05429,P14835,P09192,P73318,P74267,P48959,P73289,P73636,P74518,P73316,P74071,P48939,P74230	Q55385,P74226,P74410,P73299,P73319,P48949,P48944,P73294,P73336,P73320,P73901,P48958,P74266,P73530,P73300,P73292,Q55004,P74142,P74035,Q55953,Q55738,P73077,P73340,P77966,P73057,P73310,P19569,P29256,Q55274,P29254,P37277,P29255,P73488,P10549,Q55013,P73048,Q55356,Q55332,P09190,P09191,P74145,P74367,P73956,Q55354,P05429,P14835,P73676,P09193,P09192,P16033,P74082,P23349,P73312,P73308,P36236,P73318,P73315,…	0.091338	0.727742	0.288889
GO:0015935	small ribosomal subunit	C	6	15	351	1555	0.017094	0.0096463	over	P73636,P74518,P73316,P74071,P48939,P74230	P73304,P73293,P74229,P48946,P73307,P73298,P73636,P73314,P74518,P73316,P72866,P74071,P73311,P48939,P74230	0.0991862	0.727742	0.4
GO:0009767	photosynthetic electron transport chain	P	6	15	351	1555	0.017094	0.0096463	over	P05429,P09192,P32422,P46445,P09191,P27589	P05429,P09193,P09192,P16033,P32422,P46445,P73437,P72991,Q55700,P73179,P74795,P09190,P09191,Q55274,P27589	0.0991862	0.727742	0.4
GO:0140097	catalytic activity, acting on DNA	F	4	9	351	1555	0.011396	0.00578778	over	P73407,P73810,P73077,P73412	Q6ZEE9,Q55418,P73407,P73810,Q55738,P73077,P77966,P72938,P73412	0.122789	0.727742	0.444444
GO:0050801	ion homeostasis	P	4	9	351	1555	0.011396	0.00578778	over	P73321,P73287,Q55835,P72827	P24602,P73321,P73287,Q55274,P74393,Q55835,P72827,P72849,P74133	0.122789	0.727742	0.444444
GO:0055080	cation homeostasis	P	4	9	351	1555	0.011396	0.00578778	over	P73321,P73287,Q55835,P72827	P24602,P73321,P73287,Q55274,P74393,Q55835,P72827,P72849,P74133	0.122789	0.727742	0.444444
GO:0098771	inorganic ion homeostasis	P	4	9	351	1555	0.011396	0.00578778	over	P73321,P73287,Q55835,P72827	P24602,P73321,P73287,Q55274,P74393,Q55835,P72827,P72849,P74133	0.122789	0.727742	0.444444
GO:0042277	peptide binding	F	2	3	351	1555	0.00569801	0.00192926	over	Q55139,P74527	P73789,Q55139,P74527	0.129666	0.727742	0.666667
GO:0010207	photosystem II assembly	P	2	3	351	1555	0.00569801	0.00192926	over	P10549,P74367	P10549,P74367,P73956	0.129666	0.727742	0.666667
GO:0003697	single-stranded DNA binding	F	2	3	351	1555	0.00569801	0.00192926	over	Q55499,P74737	Q55499,P73145,P74737	0.129666	0.727742	0.666667
GO:0044429	mitochondrial part	C	2	3	351	1555	0.00569801	0.00192926	over	Q55510,P73310	Q55510,P73310,P17253	0.129666	0.727742	0.666667
GO:0005543	phospholipid binding	F	2	3	351	1555	0.00569801	0.00192926	over	P73407,Q57310	P73407,Q55627,Q57310	0.129666	0.727742	0.666667
GO:0043856	anti-sigma factor antagonist activity	F	2	3	351	1555	0.00569801	0.00192926	over	P73609,P73607	P74326,P73609,P73607	0.129666	0.727742	0.666667
GO:0019202	amino acid kinase activity	F	2	3	351	1555	0.00569801	0.00192926	over	P74569,P73071	P74569,P73071,P73646	0.129666	0.727742	0.666667
GO:0006281	DNA repair	P	3	6	351	1555	0.00854701	0.00385852	over	P73412,P74737,P73012	Q55750,P73412,P74737,P74722,P74533,P73012	0.13257	0.727742	0.5
GO:0004527	exonuclease activity	F	3	6	351	1555	0.00854701	0.00385852	over	P73407,Q55641,P73012	P72659,P73407,P54123,Q55641,Q46363,P73012	0.13257	0.727742	0.5
GO:0055082	cellular chemical homeostasis	P	3	6	351	1555	0.00854701	0.00385852	over	P73321,P73287,P73553	P24602,P73321,P73287,P73553,Q55274,P74393	0.13257	0.727742	0.5
GO:0043226	organelle	C	30	110	351	1555	0.0854701	0.0707395	over	P74250,P26287,P73545,P74410,P73077,P73310,P19569,P29256,P29254,P37277,P29255,P73488,P10549,P09191,P74145,P74367,P05429,P14835,P09192,P73318,P74267,P48959,P73289,P73636,P74518,P73316,P74071,Q55510,P48939,P74230	P74490,P73824,P74250,P73885,P73505,P54225,P74281,P72753,P26287,P77960,P74707,P73545,Q55385,P74226,P74410,P73299,P73319,P48949,P48944,P73294,P73336,P73320,P73901,P48958,P74266,P73530,P73300,P73292,Q55004,P74142,P74035,Q55953,Q55738,P73077,P73340,P77966,P73057,Q55687,P73310,P19569,P29256,Q55274,P29254,P37277,P29255,P73488,P10549,Q55013,P73048,Q55356,Q55332,P09190,P09191,P74145,P74367,P73956,Q55354,…	0.135273	0.727742	0.272727
GO:0043229	intracellular organelle	C	30	110	351	1555	0.0854701	0.0707395	over	P74250,P73545,P74410,P73077,P26287,P73310,P19569,P29256,P29254,P37277,P29255,P73488,P10549,P09191,P74145,P74367,P05429,P14835,P09192,P73318,P74267,P48959,P73289,P73636,P74518,P73316,P74071,Q55510,P48939,P74230	P74490,P73824,P74250,P73885,P73505,P54225,P73545,Q55385,P74226,P74410,P73299,P73319,P48949,P48944,P73294,P73336,P73320,P73901,P48958,P74266,P73530,P73300,P73292,Q55004,P74142,P74035,Q55953,Q55738,P73077,P73340,P77966,P73057,P74281,P72753,P26287,P77960,P74707,Q55687,P73310,P19569,P29256,Q55274,P29254,P37277,P29255,P73488,P10549,Q55013,P73048,Q55356,Q55332,P09190,P09191,P74145,P74367,P73956,Q55354,…	0.135273	0.727742	0.272727
GO:0020037	heme binding	F	5	13	351	1555	0.014245	0.00836013	over	P73925,P46445,P09191,P26287,Q57038	Q55013,P73925,P72849,P09190,P46445,P09191,P26287,Q57038,Q55366,P73509,P73911,P72854,P74133	0.148274	0.727742	0.384615
GO:0019725	cellular homeostasis	P	7	21	351	1555	0.019943	0.0135048	over	P72697,P73178,Q55194,P73920,P73321,P73287,P73553	P52231,P72697,P73178,P73348,P73263,P52232,P73492,Q55194,P74593,P73728,P72740,Q55624,P73056,P72719,P73920,P24602,P73321,P73287,P73553,Q55274,P74393	0.17525	0.727742	0.333333
GO:0071705	nitrogen compound transport	P	9	29	351	1555	0.025641	0.0186495	over	Q55610,P74214,P74390,P73472,P74189,Q55386,P72604,Q55834,P74664	P38382,P73930,Q55709,Q55610,Q55501,P74214,P74390,P73472,P74189,P74175,P73010,P72647,P74508,P73435,P74465,P73357,Q55386,Q55511,P72603,P72942,Q55832,P73704,P73650,P72604,P72941,Q55834,P74176,P74664,P73544	0.187728	0.727742	0.310345
GO:0070727	cellular macromolecule localization	P	3	7	351	1555	0.00854701	0.00450161	over	Q55610,P74214,P73472	P38382,P73930,Q55709,Q55610,Q55501,P74214,P73472	0.194571	0.727742	0.428571
GO:0046983	protein dimerization activity	F	3	7	351	1555	0.00854701	0.00450161	over	P72848,P73297,Q55510	Q59978,P72848,P73832,P73297,P54899,Q55512,Q55510	0.194571	0.727742	0.428571
GO:0034613	cellular protein localization	P	3	7	351	1555	0.00854701	0.00450161	over	Q55610,P74214,P73472	P38382,P73930,Q55709,Q55610,Q55501,P74214,P73472	0.194571	0.727742	0.428571
GO:0071103	DNA conformation change	P	3	7	351	1555	0.00854701	0.00450161	over	P73810,P73077,P73418	P73810,Q55738,P73077,P77966,Q55418,P73418,P73340	0.194571	0.727742	0.428571
GO:0006886	intracellular protein transport	P	3	7	351	1555	0.00854701	0.00450161	over	Q55610,P74214,P73472	P38382,P73930,Q55709,Q55610,Q55501,P74214,P73472	0.194571	0.727742	0.428571
GO:0005623	cell	C	147	619	351	1555	0.418803	0.398071	over	P72827,P73954,P73920,Q55414,P73077,P73318,P74267,P48959,P73289,P73636,P74518,P73316,P74071,P74250,P73418,P77968,P72871,P50027,P74737,P72848,P74569,P74582,P23353,Q57310,P73071,P73407,Q55707,P72604,P73553,Q55834,Q55610,Q55693,P74410,P74494,P72697,P73297,P77961,P77973,P74572,Q55527,Q55139,P72955,P74361,P74157,P73546,P74228,P74527,Q55187,Q55486,P73412,P74360,P74712,P27183,P27181,Q55510,P73310,P72830,…	P77972,P74771,P72827,Q55899,P73954,P73452,P26290,Q55900,P72897,P74300,Q55460,P74044,P74174,P74508,P72740,Q55614,P38382,P73795,P73930,P73157,Q55155,Q55720,Q55396,Q55709,Q55196,P73544,Q55687,P74409,Q55164,P73920,P72877,P29273,P74096,P54147,P72775,P73496,P74465,P73450,Q55429,Q55799,P73870,P73788,Q6ZES8,Q55487,Q55414,Q55529,P73278,P74176,P74393,P73077,P74477,P23349,P73312,P73308,P36236,P73318,P73315,…	0.200319	0.727742	0.23748
GO:0022900	electron transport chain	P	7	22	351	1555	0.019943	0.0141479	over	Q57038,P09191,P27589,P05429,P09192,P32422,P46445	Q55013,Q57038,P74795,P09190,P09191,Q55274,P27589,P05429,P09193,P09192,P16033,P32422,P46445,P73437,P72991,Q55700,P73179,P73735,P74044,P26524,Q55429,P74174	0.210215	0.727742	0.318182
GO:0006259	DNA metabolic process	P	7	22	351	1555	0.019943	0.0141479	over	Q55499,P73012,P73810,P73077,P73407,P74737,P73412	P73722,Q55499,Q55505,P73097,P73012,P73340,Q55750,Q55738,P73810,P73077,P77966,Q55418,P73407,P74737,P74722,P74533,P73412,Q6ZE83,P72938,Q6ZEE9,P73936,Q55801	0.210215	0.727742	0.318182
GO:0015031	protein transport	P	8	26	351	1555	0.022792	0.0167203	over	Q55610,P74214,P73472,P74189,P72604,Q55834,P74664,Q55386	P38382,P73930,Q55709,Q55610,Q55501,P74214,P73472,P74189,P74175,P73010,P72647,P74508,P73435,P74465,P73357,P73704,P72604,P72941,Q55834,P74176,P74664,Q55386,Q55511,P72603,P72942,Q55832	0.215107	0.727742	0.307692
GO:0008104	protein localization	P	8	26	351	1555	0.022792	0.0167203	over	Q55610,P74214,P73472,P74189,Q55386,P72604,Q55834,P74664	P38382,P73930,Q55709,Q55610,Q55501,P74214,P73472,P74189,P74175,P73010,P72647,P74508,P73435,P74465,P73357,Q55386,Q55511,P72603,P72942,Q55832,P73704,P72604,P72941,Q55834,P74176,P74664	0.215107	0.727742	0.307692
GO:0042886	amide transport	P	8	26	351	1555	0.022792	0.0167203	over	Q55610,P74214,P73472,P74189,Q55386,P72604,Q55834,P74664	P38382,P73930,Q55709,Q55610,Q55501,P74214,P73472,P74189,P74175,P73010,P72647,P74508,P73435,P74465,P73357,Q55386,Q55511,P72603,P72942,Q55832,P73704,P72604,P72941,Q55834,P74176,P74664	0.215107	0.727742	0.307692
GO:0045184	establishment of protein localization	P	8	26	351	1555	0.022792	0.0167203	over	Q55610,P74214,P73472,P74189,Q55386,P72604,Q55834,P74664	P38382,P73930,Q55709,Q55610,Q55501,P74214,P73472,P74189,P74175,P73010,P72647,P74508,P73435,P74465,P73357,Q55386,Q55511,P72603,P72942,Q55832,P73704,P72604,P72941,Q55834,P74176,P74664	0.215107	0.727742	0.307692
GO:0015833	peptide transport	P	8	26	351	1555	0.022792	0.0167203	over	Q55610,P74214,P73472,P74189,Q55386,P72604,Q55834,P74664	P38382,P73930,Q55709,Q55610,Q55501,P74214,P73472,P74189,P74175,P73010,P72647,P74508,P73435,P74465,P73357,Q55386,Q55511,P72603,P72942,Q55832,P73704,P72604,P72941,Q55834,P74176,P74664	0.215107	0.727742	0.307692
GO:0033036	macromolecule localization	P	8	26	351	1555	0.022792	0.0167203	over	Q55610,P74214,P73472,P74189,Q55386,P72604,Q55834,P74664	P38382,P73930,Q55709,Q55610,Q55501,P74214,P73472,P74189,P74175,P73010,P72647,P74508,P73435,P74465,P73357,Q55386,Q55511,P72603,P72942,Q55832,P73704,P72604,P72941,Q55834,P74176,P74664	0.215107	0.727742	0.307692
GO:0008289	lipid binding	F	2	4	351	1555	0.00569801	0.00257235	over	Q57310,P73407	Q55627,Q57310,P73407,P27182	0.221319	0.727742	0.5
GO:0006265	DNA topological change	P	2	4	351	1555	0.00569801	0.00257235	over	P73810,P73077	P73810,Q55738,P73077,P77966	0.221319	0.727742	0.5
GO:0050790	regulation of catalytic activity	P	2	4	351	1555	0.00569801	0.00257235	over	Q55499,P73124	Q55499,P73145,P73124,P72975	0.221319	0.727742	0.5
GO:0006561	proline biosynthetic process	P	2	4	351	1555	0.00569801	0.00257235	over	P74572,P73071	P74572,Q55167,P73071,P54902	0.221319	0.727742	0.5
GO:0046916	cellular transition metal ion homeostasis	P	2	4	351	1555	0.00569801	0.00257235	over	P73321,P73287	P24602,P73321,P73287,Q55274	0.221319	0.727742	0.5
GO:0003916	DNA topoisomerase activity	F	2	4	351	1555	0.00569801	0.00257235	over	P73810,P73077	P73810,Q55738,P73077,P77966	0.221319	0.727742	0.5
GO:0009772	photosynthetic electron transport in photosystem II	P	2	4	351	1555	0.00569801	0.00257235	over	P05429,P09192	P05429,P09193,P09192,P16033	0.221319	0.727742	0.5
GO:0033177	proton-transporting two-sector ATPase complex, proton-transporting domain	C	2	4	351	1555	0.00569801	0.00257235	over	P27183,P27181	P27183,P27181,P27182,P27178	0.221319	0.727742	0.5
GO:0006879	cellular iron ion homeostasis	P	2	4	351	1555	0.00569801	0.00257235	over	P73321,P73287	Q55274,P24602,P73321,P73287	0.221319	0.727742	0.5
GO:0033218	amide binding	F	2	4	351	1555	0.00569801	0.00257235	over	P74527,Q55139	P73789,P74216,P74527,Q55139	0.221319	0.727742	0.5
GO:0065009	regulation of molecular function	P	2	4	351	1555	0.00569801	0.00257235	over	Q55499,P73124	Q55499,P73145,P73124,P72975	0.221319	0.727742	0.5
GO:0006560	proline metabolic process	P	2	4	351	1555	0.00569801	0.00257235	over	P73071,P74572	P73071,P74572,Q55167,P54902	0.221319	0.727742	0.5
GO:0055129	L-proline biosynthetic process	P	2	4	351	1555	0.00569801	0.00257235	over	P74572,P73071	P74572,Q55167,P73071,P54902	0.221319	0.727742	0.5
GO:0017038	protein import	P	2	4	351	1555	0.00569801	0.00257235	over	P72604,Q55834	P72604,Q55709,P72941,Q55834	0.221319	0.727742	0.5
GO:0016774	phosphotransferase activity, carboxyl group as acceptor	F	2	4	351	1555	0.00569801	0.00257235	over	P74569,P73071	P73326,P74569,P73071,P74421	0.221319	0.727742	0.5
GO:0008094	DNA-dependent ATPase activity	F	2	4	351	1555	0.00569801	0.00257235	over	P73077,P74737	Q55738,P73077,P77966,P74737	0.221319	0.727742	0.5
GO:0016722	oxidoreductase activity, oxidizing metal ions	F	2	4	351	1555	0.00569801	0.00257235	over	P73287,P73321	P24602,P73287,Q55687,P73321	0.221319	0.727742	0.5
GO:0009432	SOS response	P	2	4	351	1555	0.00569801	0.00257235	over	P74737,P73412	P73722,P74737,P72894,P73412	0.221319	0.727742	0.5
GO:0008199	ferric iron binding	F	2	4	351	1555	0.00569801	0.00257235	over	P73321,P73287	P24602,P73321,P73287,P73323	0.221319	0.727742	0.5
GO:0006875	cellular metal ion homeostasis	P	2	4	351	1555	0.00569801	0.00257235	over	P73321,P73287	P24602,P73321,P73287,Q55274	0.221319	0.727742	0.5
GO:0045158	electron transporter, transferring electrons within cytochrome b6/f complex of photosystem II activity	F	2	4	351	1555	0.00569801	0.00257235	over	Q57038,P27589	P26290,Q57038,P74149,P27589	0.221319	0.727742	0.5
GO:0045263	proton-transporting ATP synthase complex, coupling factor F(o)	C	2	4	351	1555	0.00569801	0.00257235	over	P27183,P27181	P27183,P27181,P27182,P27178	0.221319	0.727742	0.5
GO:0015994	chlorophyll metabolic process	P	4	11	351	1555	0.011396	0.00707395	over	P74504,Q59987,P72848,Q55467	P74504,P73660,Q59987,Q55665,P73480,P72848,P51634,Q55087,P72584,Q55467,Q55607	0.221759	0.727742	0.363636
GO:0015995	chlorophyll biosynthetic process	P	4	11	351	1555	0.011396	0.00707395	over	Q55467,P74504,Q59987,P72848	P72584,Q55467,Q55607,P74504,P73660,Q59987,Q55665,P73480,P72848,P51634,Q55087	0.221759	0.727742	0.363636
GO:0044215	other organism	C	1	1	351	1555	0.002849	0.000643087	over	P73407	P73407	0.225723	0.727742	1
GO:0046718	viral entry into host cell	P	1	1	351	1555	0.002849	0.000643087	over	P73407	P73407	0.225723	0.727742	1
GO:0019042	viral latency	P	1	1	351	1555	0.002849	0.000643087	over	P73407	P73407	0.225723	0.727742	1
GO:1902583	multi-organism intracellular transport	P	1	1	351	1555	0.002849	0.000643087	over	P73407	P73407	0.225723	0.727742	1
GO:0000313	organellar ribosome	C	1	1	351	1555	0.002849	0.000643087	over	P73310	P73310	0.225723	0.727742	1
GO:1902201	negative regulation of bacterial-type flagellum-dependent cell motility	P	1	1	351	1555	0.002849	0.000643087	over	Q55414	Q55414	0.225723	0.727742	1
GO:0051170	import into nucleus	P	1	1	351	1555	0.002849	0.000643087	over	P73407	P73407	0.225723	0.727742	1
GO:0004349	glutamate 5-kinase activity	F	1	1	351	1555	0.002849	0.000643087	over	P73071	P73071	0.225723	0.727742	1
GO:0075713	establishment of integrated proviral latency	P	1	1	351	1555	0.002849	0.000643087	over	P73407	P73407	0.225723	0.727742	1
GO:0012501	programmed cell death	P	1	1	351	1555	0.002849	0.000643087	over	P73407	P73407	0.225723	0.727742	1
GO:0061615	glycolytic process through fructose-6-phosphate	P	1	1	351	1555	0.002849	0.000643087	over	P72830	P72830	0.225723	0.727742	1
GO:1902021	regulation of bacterial-type flagellum-dependent cell motility	P	1	1	351	1555	0.002849	0.000643087	over	Q55414	Q55414	0.225723	0.727742	1
GO:0043708	cell adhesion involved in biofilm formation	P	1	1	351	1555	0.002849	0.000643087	over	Q55414	Q55414	0.225723	0.727742	1
GO:0043067	regulation of programmed cell death	P	1	1	351	1555	0.002849	0.000643087	over	P73407	P73407	0.225723	0.727742	1
GO:0051674	localization of cell	P	1	1	351	1555	0.002849	0.000643087	over	Q55414	Q55414	0.225723	0.727742	1
GO:2000146	negative regulation of cell motility	P	1	1	351	1555	0.002849	0.000643087	over	Q55414	Q55414	0.225723	0.727742	1
GO:0019013	viral nucleocapsid	C	1	1	351	1555	0.002849	0.000643087	over	P73407	P73407	0.225723	0.727742	1
GO:0004345	glucose-6-phosphate dehydrogenase activity	F	1	1	351	1555	0.002849	0.000643087	over	P73411	P73411	0.225723	0.727742	1
GO:0090503	RNA phosphodiester bond hydrolysis, exonucleolytic	P	1	1	351	1555	0.002849	0.000643087	over	P73407	P73407	0.225723	0.727742	1
GO:0005762	mitochondrial large ribosomal subunit	C	1	1	351	1555	0.002849	0.000643087	over	P73310	P73310	0.225723	0.727742	1
GO:0070001	aspartic-type peptidase activity	F	1	1	351	1555	0.002849	0.000643087	over	P73407	P73407	0.225723	0.727742	1
GO:0045735	nutrient reservoir activity	F	1	1	351	1555	0.002849	0.000643087	over	P73510	P73510	0.225723	0.727742	1
GO:0009992	cellular water homeostasis	P	1	1	351	1555	0.002849	0.000643087	over	P73553	P73553	0.225723	0.727742	1
GO:0045900	negative regulation of translational elongation	P	1	1	351	1555	0.002849	0.000643087	over	P74518	P74518	0.225723	0.727742	1
GO:0003917	DNA topoisomerase type I activity	F	1	1	351	1555	0.002849	0.000643087	over	P73810	P73810	0.225723	0.727742	1
GO:0044068	modulation by symbiont of host cellular process	P	1	1	351	1555	0.002849	0.000643087	over	P73407	P73407	0.225723	0.727742	1
GO:0052621	diguanylate cyclase activity	F	1	1	351	1555	0.002849	0.000643087	over	Q55414	Q55414	0.225723	0.727742	1
GO:0003872	6-phosphofructokinase activity	F	1	1	351	1555	0.002849	0.000643087	over	P72830	P72830	0.225723	0.727742	1
GO:0061620	glycolytic process through glucose-6-phosphate	P	1	1	351	1555	0.002849	0.000643087	over	P72830	P72830	0.225723	0.727742	1
GO:1905347	endodeoxyribonuclease complex	C	1	1	351	1555	0.002849	0.000643087	over	P73412	P73412	0.225723	0.727742	1
GO:0055036	virion membrane	C	1	1	351	1555	0.002849	0.000643087	over	P73407	P73407	0.225723	0.727742	1
GO:0035890	exit from host	P	1	1	351	1555	0.002849	0.000643087	over	P73407	P73407	0.225723	0.727742	1
GO:0004109	coproporphyrinogen oxidase activity	F	1	1	351	1555	0.002849	0.000643087	over	P72848	P72848	0.225723	0.727742	1
GO:0046794	transport of virus	P	1	1	351	1555	0.002849	0.000643087	over	P73407	P73407	0.225723	0.727742	1
GO:0004735	pyrroline-5-carboxylate reductase activity	F	1	1	351	1555	0.002849	0.000643087	over	P74572	P74572	0.225723	0.727742	1
GO:0045727	positive regulation of translation	P	1	1	351	1555	0.002849	0.000643087	over	P48939	P48939	0.225723	0.727742	1
GO:0046755	viral budding	P	1	1	351	1555	0.002849	0.000643087	over	P73407	P73407	0.225723	0.727742	1
GO:0044764	multi-organism cellular process	P	1	1	351	1555	0.002849	0.000643087	over	Q55414	Q55414	0.225723	0.727742	1
GO:0003964	RNA-directed DNA polymerase activity	F	1	1	351	1555	0.002849	0.000643087	over	P73407	P73407	0.225723	0.727742	1
GO:0033609	oxalate metabolic process	P	1	1	351	1555	0.002849	0.000643087	over	P73510	P73510	0.225723	0.727742	1
GO:0052433	modulation by organism of apoptotic process in other organism involved in symbiotic interaction	P	1	1	351	1555	0.002849	0.000643087	over	P73407	P73407	0.225723	0.727742	1
GO:0034250	positive regulation of cellular amide metabolic process	P	1	1	351	1555	0.002849	0.000643087	over	P48939	P48939	0.225723	0.727742	1
GO:0042710	biofilm formation	P	1	1	351	1555	0.002849	0.000643087	over	Q55414	Q55414	0.225723	0.727742	1
GO:0044242	cellular lipid catabolic process	P	1	1	351	1555	0.002849	0.000643087	over	P74582	P74582	0.225723	0.727742	1
GO:0033644	host cell membrane	C	1	1	351	1555	0.002849	0.000643087	over	P73407	P73407	0.225723	0.727742	1
GO:0004107	chorismate synthase activity	F	1	1	351	1555	0.002849	0.000643087	over	P23353	P23353	0.225723	0.727742	1
GO:0016721	oxidoreductase activity, acting on superoxide radicals as acceptor	F	1	1	351	1555	0.002849	0.000643087	over	P77968	P77968	0.225723	0.727742	1
GO:0030430	host cell cytoplasm	C	1	1	351	1555	0.002849	0.000643087	over	P73407	P73407	0.225723	0.727742	1
GO:1902936	phosphatidylinositol bisphosphate binding	F	1	1	351	1555	0.002849	0.000643087	over	P73407	P73407	0.225723	0.727742	1
GO:0044403	symbiont process	P	1	1	351	1555	0.002849	0.000643087	over	P73407	P73407	0.225723	0.727742	1
GO:2000145	regulation of cell motility	P	1	1	351	1555	0.002849	0.000643087	over	Q55414	Q55414	0.225723	0.727742	1
GO:0043775	cobyrinate a,c-diamide synthase activity	F	1	1	351	1555	0.002849	0.000643087	over	P73002	P73002	0.225723	0.727742	1
GO:0051116	cobaltochelatase activity	F	1	1	351	1555	0.002849	0.000643087	over	P73362	P73362	0.225723	0.727742	1
GO:0043657	host cell	C	1	1	351	1555	0.002849	0.000643087	over	P73407	P73407	0.225723	0.727742	1
GO:1902579	multi-organism localization	P	1	1	351	1555	0.002849	0.000643087	over	P73407	P73407	0.225723	0.727742	1
GO:0003994	aconitate hydratase activity	F	1	1	351	1555	0.002849	0.000643087	over	P74582	P74582	0.225723	0.727742	1
GO:0070088	PHA granule	C	1	1	351	1555	0.002849	0.000643087	over	P73545	P73545	0.225723	0.727742	1
GO:0032879	regulation of localization	P	1	1	351	1555	0.002849	0.000643087	over	Q55414	Q55414	0.225723	0.727742	1
GO:0033655	host cell cytoplasm part	C	1	1	351	1555	0.002849	0.000643087	over	P73407	P73407	0.225723	0.727742	1
GO:0061621	canonical glycolysis	P	1	1	351	1555	0.002849	0.000643087	over	P72830	P72830	0.225723	0.727742	1
GO:1901981	phosphatidylinositol phosphate binding	F	1	1	351	1555	0.002849	0.000643087	over	P73407	P73407	0.225723	0.727742	1
GO:0035091	phosphatidylinositol binding	F	1	1	351	1555	0.002849	0.000643087	over	P73407	P73407	0.225723	0.727742	1
GO:0030260	entry into host cell	P	1	1	351	1555	0.002849	0.000643087	over	P73407	P73407	0.225723	0.727742	1
GO:0008915	lipid-A-disaccharide synthase activity	F	1	1	351	1555	0.002849	0.000643087	over	Q57310	Q57310	0.225723	0.727742	1
GO:0044010	single-species biofilm formation	P	1	1	351	1555	0.002849	0.000643087	over	Q55414	Q55414	0.225723	0.727742	1
GO:0016634	oxidoreductase activity, acting on the CH-CH group of donors, oxygen as acceptor	F	1	1	351	1555	0.002849	0.000643087	over	P72848	P72848	0.225723	0.727742	1
GO:0009068	aspartate family amino acid catabolic process	P	1	1	351	1555	0.002849	0.000643087	over	P73375	P73375	0.225723	0.727742	1
GO:0019054	modulation by virus of host process	P	1	1	351	1555	0.002849	0.000643087	over	P73407	P73407	0.225723	0.727742	1
GO:1905348	endonuclease complex	C	1	1	351	1555	0.002849	0.000643087	over	P73412	P73412	0.225723	0.727742	1
GO:0050821	protein stabilization	P	1	1	351	1555	0.002849	0.000643087	over	P14835	P14835	0.225723	0.727742	1
GO:0044217	other organism part	C	1	1	351	1555	0.002849	0.000643087	over	P73407	P73407	0.225723	0.727742	1
GO:0033643	host cell part	C	1	1	351	1555	0.002849	0.000643087	over	P73407	P73407	0.225723	0.727742	1
GO:0033646	host intracellular part	C	1	1	351	1555	0.002849	0.000643087	over	P73407	P73407	0.225723	0.727742	1
GO:0042242	cobyrinic acid a,c-diamide synthase activity	F	1	1	351	1555	0.002849	0.000643087	over	P73002	P73002	0.225723	0.727742	1
GO:0008443	phosphofructokinase activity	F	1	1	351	1555	0.002849	0.000643087	over	P72830	P72830	0.225723	0.727742	1
GO:0042025	host cell nucleus	C	1	1	351	1555	0.002849	0.000643087	over	P73407	P73407	0.225723	0.727742	1
GO:1902581	multi-organism cellular localization	P	1	1	351	1555	0.002849	0.000643087	over	P73407	P73407	0.225723	0.727742	1
GO:0031647	regulation of protein stability	P	1	1	351	1555	0.002849	0.000643087	over	P14835	P14835	0.225723	0.727742	1
GO:0043171	peptide catabolic process	P	1	1	351	1555	0.002849	0.000643087	over	P74527	P74527	0.225723	0.727742	1
GO:0008381	mechanosensitive ion channel activity	F	1	1	351	1555	0.002849	0.000643087	over	P73553	P73553	0.225723	0.727742	1
GO:0035891	exit from host cell	P	1	1	351	1555	0.002849	0.000643087	over	P73407	P73407	0.225723	0.727742	1
GO:0039657	suppression by virus of host gene expression	P	1	1	351	1555	0.002849	0.000643087	over	P73407	P73407	0.225723	0.727742	1
GO:0019012	virion	C	1	1	351	1555	0.002849	0.000643087	over	P73407	P73407	0.225723	0.727742	1
GO:0090066	regulation of anatomical structure size	P	1	1	351	1555	0.002849	0.000643087	over	P73553	P73553	0.225723	0.727742	1
GO:0071973	bacterial-type flagellum-dependent cell motility	P	1	1	351	1555	0.002849	0.000643087	over	Q55414	Q55414	0.225723	0.727742	1
GO:0051169	nuclear transport	P	1	1	351	1555	0.002849	0.000643087	over	P73407	P73407	0.225723	0.727742	1
GO:0004072	aspartate kinase activity	F	1	1	351	1555	0.002849	0.000643087	over	P74569	P74569	0.225723	0.727742	1
GO:0033743	peptide-methionine (R)-S-oxide reductase activity	F	1	1	351	1555	0.002849	0.000643087	over	P72779	P72779	0.225723	0.727742	1
GO:0046051	UTP metabolic process	P	1	1	351	1555	0.002849	0.000643087	over	P74494	P74494	0.225723	0.727742	1
GO:0090605	submerged biofilm formation	P	1	1	351	1555	0.002849	0.000643087	over	Q55414	Q55414	0.225723	0.727742	1
GO:0033647	host intracellular organelle	C	1	1	351	1555	0.002849	0.000643087	over	P73407	P73407	0.225723	0.727742	1
GO:0040012	regulation of locomotion	P	1	1	351	1555	0.002849	0.000643087	over	Q55414	Q55414	0.225723	0.727742	1
GO:0019541	propionate metabolic process	P	1	1	351	1555	0.002849	0.000643087	over	P74582	P74582	0.225723	0.727742	1
GO:0075733	intracellular transport of virus	P	1	1	351	1555	0.002849	0.000643087	over	P73407	P73407	0.225723	0.727742	1
GO:0019353	protoporphyrinogen IX biosynthetic process from glutamate	P	1	1	351	1555	0.002849	0.000643087	over	P72848	P72848	0.225723	0.727742	1
GO:0004055	argininosuccinate synthase activity	F	1	1	351	1555	0.002849	0.000643087	over	P77973	P77973	0.225723	0.727742	1
GO:0006928	movement of cell or subcellular component	P	1	1	351	1555	0.002849	0.000643087	over	Q55414	Q55414	0.225723	0.727742	1
GO:0046406	magnesium protoporphyrin IX methyltransferase activity	F	1	1	351	1555	0.002849	0.000643087	over	Q55467	Q55467	0.225723	0.727742	1
GO:0019629	propionate catabolic process, 2-methylcitrate cycle	P	1	1	351	1555	0.002849	0.000643087	over	P74582	P74582	0.225723	0.727742	1
GO:0040013	negative regulation of locomotion	P	1	1	351	1555	0.002849	0.000643087	over	Q55414	Q55414	0.225723	0.727742	1
GO:0051271	negative regulation of cellular component movement	P	1	1	351	1555	0.002849	0.000643087	over	Q55414	Q55414	0.225723	0.727742	1
GO:0004075	biotin carboxylase activity	F	1	1	351	1555	0.002849	0.000643087	over	Q55160	Q55160	0.225723	0.727742	1
GO:0016234	inclusion body	C	1	1	351	1555	0.002849	0.000643087	over	P73545	P73545	0.225723	0.727742	1
GO:0003730	mRNA 3'-UTR binding	F	1	1	351	1555	0.002849	0.000643087	over	P74582	P74582	0.225723	0.727742	1
GO:0035821	modification of morphology or physiology of other organism	P	1	1	351	1555	0.002849	0.000643087	over	P73407	P73407	0.225723	0.727742	1
GO:0052040	modulation by symbiont of host programmed cell death	P	1	1	351	1555	0.002849	0.000643087	over	P73407	P73407	0.225723	0.727742	1
GO:0044409	entry into host	P	1	1	351	1555	0.002849	0.000643087	over	P73407	P73407	0.225723	0.727742	1
GO:1902594	multi-organism nuclear import	P	1	1	351	1555	0.002849	0.000643087	over	P73407	P73407	0.225723	0.727742	1
GO:0033526	tetrapyrrole biosynthetic process from glutamate	P	1	1	351	1555	0.002849	0.000643087	over	P72848	P72848	0.225723	0.727742	1
GO:0031361	integral component of thylakoid membrane	C	1	1	351	1555	0.002849	0.000643087	over	P26287	P26287	0.225723	0.727742	1
GO:0044003	modification by symbiont of host morphology or physiology	P	1	1	351	1555	0.002849	0.000643087	over	P73407	P73407	0.225723	0.727742	1
GO:0033362	lysine biosynthetic process via diaminopimelate, diaminopimelate-aminotransferase pathway	P	1	1	351	1555	0.002849	0.000643087	over	Q55828	Q55828	0.225723	0.727742	1
GO:0006884	cell volume homeostasis	P	1	1	351	1555	0.002849	0.000643087	over	P73553	P73553	0.225723	0.727742	1
GO:0052150	modulation by symbiont of host apoptotic process	P	1	1	351	1555	0.002849	0.000643087	over	P73407	P73407	0.225723	0.727742	1
GO:0051806	entry into cell of other organism involved in symbiotic interaction	P	1	1	351	1555	0.002849	0.000643087	over	P73407	P73407	0.225723	0.727742	1
GO:0000053	argininosuccinate metabolic process	P	1	1	351	1555	0.002849	0.000643087	over	P77973	P77973	0.225723	0.727742	1
GO:0010285	L,L-diaminopimelate aminotransferase activity	F	1	1	351	1555	0.002849	0.000643087	over	Q55828	Q55828	0.225723	0.727742	1
GO:0016841	ammonia-lyase activity	F	1	1	351	1555	0.002849	0.000643087	over	P73375	P73375	0.225723	0.727742	1
GO:0072341	modified amino acid binding	F	1	1	351	1555	0.002849	0.000643087	over	Q55139	Q55139	0.225723	0.727742	1
GO:0051701	interaction with host	P	1	1	351	1555	0.002849	0.000643087	over	P73407	P73407	0.225723	0.727742	1
GO:0018104	peptidoglycan-protein cross-linking	P	1	1	351	1555	0.002849	0.000643087	over	Q55604	Q55604	0.225723	0.727742	1
GO:0090609	single-species submerged biofilm formation	P	1	1	351	1555	0.002849	0.000643087	over	Q55414	Q55414	0.225723	0.727742	1
GO:0044218	other organism cell membrane	C	1	1	351	1555	0.002849	0.000643087	over	P73407	P73407	0.225723	0.727742	1
GO:0090729	toxin activity	F	1	1	351	1555	0.002849	0.000643087	over	Q6ZEJ5	Q6ZEJ5	0.225723	0.727742	1
GO:0039656	modulation by virus of host gene expression	P	1	1	351	1555	0.002849	0.000643087	over	P73407	P73407	0.225723	0.727742	1
GO:0019543	propionate catabolic process	P	1	1	351	1555	0.002849	0.000643087	over	P74582	P74582	0.225723	0.727742	1
GO:0004190	aspartic-type endopeptidase activity	F	1	1	351	1555	0.002849	0.000643087	over	P73407	P73407	0.225723	0.727742	1
GO:0019058	viral life cycle	P	1	1	351	1555	0.002849	0.000643087	over	P73407	P73407	0.225723	0.727742	1
GO:0009380	excinuclease repair complex	C	1	1	351	1555	0.002849	0.000643087	over	P73412	P73412	0.225723	0.727742	1
GO:0018995	host	C	1	1	351	1555	0.002849	0.000643087	over	P73407	P73407	0.225723	0.727742	1
GO:0006734	NADH metabolic process	P	1	1	351	1555	0.002849	0.000643087	over	P72830	P72830	0.225723	0.727742	1
GO:0004794	L-threonine ammonia-lyase activity	F	1	1	351	1555	0.002849	0.000643087	over	P73375	P73375	0.225723	0.727742	1
GO:0044174	host cell endosome	C	1	1	351	1555	0.002849	0.000643087	over	P73407	P73407	0.225723	0.727742	1
GO:0044279	other organism membrane	C	1	1	351	1555	0.002849	0.000643087	over	P73407	P73407	0.225723	0.727742	1
GO:0032270	positive regulation of cellular protein metabolic process	P	1	1	351	1555	0.002849	0.000643087	over	P48939	P48939	0.225723	0.727742	1
GO:0005761	mitochondrial ribosome	C	1	1	351	1555	0.002849	0.000643087	over	P73310	P73310	0.225723	0.727742	1
GO:0004018	N6-(1,2-dicarboxyethyl)AMP AMP-lyase (fumarate-forming) activity	F	1	1	351	1555	0.002849	0.000643087	over	P74384	P74384	0.225723	0.727742	1
GO:1900750	oligopeptide binding	F	1	1	351	1555	0.002849	0.000643087	over	Q55139	Q55139	0.225723	0.727742	1
GO:0043656	intracellular region of host	C	1	1	351	1555	0.002849	0.000643087	over	P73407	P73407	0.225723	0.727742	1
GO:0044531	modulation of programmed cell death in other organism	P	1	1	351	1555	0.002849	0.000643087	over	P73407	P73407	0.225723	0.727742	1
GO:0019068	virion assembly	P	1	1	351	1555	0.002849	0.000643087	over	P73407	P73407	0.225723	0.727742	1
GO:0044419	interspecies interaction between organisms	P	1	1	351	1555	0.002849	0.000643087	over	P73407	P73407	0.225723	0.727742	1
GO:0003887	DNA-directed DNA polymerase activity	F	1	1	351	1555	0.002849	0.000643087	over	P73407	P73407	0.225723	0.727742	1
GO:0009090	homoserine biosynthetic process	P	1	1	351	1555	0.002849	0.000643087	over	P74569	P74569	0.225723	0.727742	1
GO:0019333	denitrification pathway	P	1	1	351	1555	0.002849	0.000643087	over	P73448	P73448	0.225723	0.727742	1
GO:0048500	signal recognition particle	C	1	1	351	1555	0.002849	0.000643087	over	P74214	P74214	0.225723	0.727742	1
GO:0006915	apoptotic process	P	1	1	351	1555	0.002849	0.000643087	over	P73407	P73407	0.225723	0.727742	1
GO:0044423	virion part	C	1	1	351	1555	0.002849	0.000643087	over	P73407	P73407	0.225723	0.727742	1
GO:0044766	multi-organism transport	P	1	1	351	1555	0.002849	0.000643087	over	P73407	P73407	0.225723	0.727742	1
GO:0006278	RNA-dependent DNA biosynthetic process	P	1	1	351	1555	0.002849	0.000643087	over	P73407	P73407	0.225723	0.727742	1
GO:0034061	DNA polymerase activity	F	1	1	351	1555	0.002849	0.000643087	over	P73407	P73407	0.225723	0.727742	1
GO:0047456	2-methylisocitrate dehydratase activity	F	1	1	351	1555	0.002849	0.000643087	over	P74582	P74582	0.225723	0.727742	1
GO:0043709	cell adhesion involved in single-species biofilm formation	P	1	1	351	1555	0.002849	0.000643087	over	Q55414	Q55414	0.225723	0.727742	1
GO:0033648	host intracellular membrane-bounded organelle	C	1	1	351	1555	0.002849	0.000643087	over	P73407	P73407	0.225723	0.727742	1
GO:0000315	organellar large ribosomal subunit	C	1	1	351	1555	0.002849	0.000643087	over	P73310	P73310	0.225723	0.727742	1
GO:0019076	viral release from host cell	P	1	1	351	1555	0.002849	0.000643087	over	P73407	P73407	0.225723	0.727742	1
GO:0001539	cilium or flagellum-dependent cell motility	P	1	1	351	1555	0.002849	0.000643087	over	Q55414	Q55414	0.225723	0.727742	1
GO:0019043	establishment of viral latency	P	1	1	351	1555	0.002849	0.000643087	over	P73407	P73407	0.225723	0.727742	1
GO:0031360	intrinsic component of thylakoid membrane	C	1	1	351	1555	0.002849	0.000643087	over	P26287	P26287	0.225723	0.727742	1
GO:0016032	viral process	P	1	1	351	1555	0.002849	0.000643087	over	P73407	P73407	0.225723	0.727742	1
GO:0005344	oxygen carrier activity	F	1	1	351	1555	0.002849	0.000643087	over	P73925	P73925	0.225723	0.727742	1
GO:0046459	short-chain fatty acid metabolic process	P	1	1	351	1555	0.002849	0.000643087	over	P74582	P74582	0.225723	0.727742	1
GO:0004784	superoxide dismutase activity	F	1	1	351	1555	0.002849	0.000643087	over	P77968	P77968	0.225723	0.727742	1
GO:0031589	cell-substrate adhesion	P	1	1	351	1555	0.002849	0.000643087	over	Q55414	Q55414	0.225723	0.727742	1
GO:0020002	host cell plasma membrane	C	1	1	351	1555	0.002849	0.000643087	over	P73407	P73407	0.225723	0.727742	1
GO:0010242	oxygen evolving activity	F	1	1	351	1555	0.002849	0.000643087	over	P10549	P10549	0.225723	0.727742	1
GO:0051817	modification of morphology or physiology of other organism involved in symbiotic interaction	P	1	1	351	1555	0.002849	0.000643087	over	P73407	P73407	0.225723	0.727742	1
GO:0032535	regulation of cellular component size	P	1	1	351	1555	0.002849	0.000643087	over	P73553	P73553	0.225723	0.727742	1
GO:0039702	viral budding via host ESCRT complex	P	1	1	351	1555	0.002849	0.000643087	over	P73407	P73407	0.225723	0.727742	1
GO:0052126	movement in host environment	P	1	1	351	1555	0.002849	0.000643087	over	P73407	P73407	0.225723	0.727742	1
GO:0017000	antibiotic biosynthetic process	P	1	1	351	1555	0.002849	0.000643087	over	Q55592	Q55592	0.225723	0.727742	1
GO:0051270	regulation of cellular component movement	P	1	1	351	1555	0.002849	0.000643087	over	Q55414	Q55414	0.225723	0.727742	1
GO:0044184	host cell late endosome	C	1	1	351	1555	0.002849	0.000643087	over	P73407	P73407	0.225723	0.727742	1
GO:0006735	NADH regeneration	P	1	1	351	1555	0.002849	0.000643087	over	P72830	P72830	0.225723	0.727742	1
GO:0051247	positive regulation of protein metabolic process	P	1	1	351	1555	0.002849	0.000643087	over	P48939	P48939	0.225723	0.727742	1
GO:0042981	regulation of apoptotic process	P	1	1	351	1555	0.002849	0.000643087	over	P73407	P73407	0.225723	0.727742	1
GO:0075732	viral penetration into host nucleus	P	1	1	351	1555	0.002849	0.000643087	over	P73407	P73407	0.225723	0.727742	1
GO:0010941	regulation of cell death	P	1	1	351	1555	0.002849	0.000643087	over	P73407	P73407	0.225723	0.727742	1
GO:0006913	nucleocytoplasmic transport	P	1	1	351	1555	0.002849	0.000643087	over	P73407	P73407	0.225723	0.727742	1
GO:0039526	modulation by virus of host apoptotic process	P	1	1	351	1555	0.002849	0.000643087	over	P73407	P73407	0.225723	0.727742	1
GO:0008685	2-C-methyl-D-erythritol 2,4-cyclodiphosphate synthase activity	F	1	1	351	1555	0.002849	0.000643087	over	P73426	P73426	0.225723	0.727742	1
GO:0009062	fatty acid catabolic process	P	1	1	351	1555	0.002849	0.000643087	over	P74582	P74582	0.225723	0.727742	1
GO:0016849	phosphorus-oxygen lyase activity	F	1	1	351	1555	0.002849	0.000643087	over	P73426	P73426	0.225723	0.727742	1
GO:0015074	DNA integration	P	1	1	351	1555	0.002849	0.000643087	over	P73407	P73407	0.225723	0.727742	1
GO:0008361	regulation of cell size	P	1	1	351	1555	0.002849	0.000643087	over	P73553	P73553	0.225723	0.727742	1
GO:0006567	threonine catabolic process	P	1	1	351	1555	0.002849	0.000643087	over	P73375	P73375	0.225723	0.727742	1
GO:0048870	cell motility	P	1	1	351	1555	0.002849	0.000643087	over	Q55414	Q55414	0.225723	0.727742	1
GO:0016630	protochlorophyllide reductase activity	F	1	1	351	1555	0.002849	0.000643087	over	Q59987	Q59987	0.225723	0.727742	1
GO:0005546	phosphatidylinositol-4,5-bisphosphate binding	F	1	1	351	1555	0.002849	0.000643087	over	P73407	P73407	0.225723	0.727742	1
GO:0000050	urea cycle	P	1	1	351	1555	0.002849	0.000643087	over	P77973	P77973	0.225723	0.727742	1
GO:0004533	exoribonuclease H activity	F	1	1	351	1555	0.002849	0.000643087	over	P73407	P73407	0.225723	0.727742	1
GO:0008312	7S RNA binding	F	1	1	351	1555	0.002849	0.000643087	over	P74214	P74214	0.225723	0.727742	1
GO:0044532	modulation of apoptotic process in other organism	P	1	1	351	1555	0.002849	0.000643087	over	P73407	P73407	0.225723	0.727742	1
GO:0005945	6-phosphofructokinase complex	C	1	1	351	1555	0.002849	0.000643087	over	P72830	P72830	0.225723	0.727742	1
GO:0019825	oxygen binding	F	1	1	351	1555	0.002849	0.000643087	over	P73925	P73925	0.225723	0.727742	1
GO:0019028	viral capsid	C	1	1	351	1555	0.002849	0.000643087	over	P73407	P73407	0.225723	0.727742	1
GO:0030104	water homeostasis	P	1	1	351	1555	0.002849	0.000643087	over	P73553	P73553	0.225723	0.727742	1
GO:0009092	homoserine metabolic process	P	1	1	351	1555	0.002849	0.000643087	over	P74569	P74569	0.225723	0.727742	1
GO:0044216	other organism cell	C	1	1	351	1555	0.002849	0.000643087	over	P73407	P73407	0.225723	0.727742	1
GO:0071972	peptidoglycan L,D-transpeptidase activity	F	1	1	351	1555	0.002849	0.000643087	over	Q55604	Q55604	0.225723	0.727742	1
GO:0009435	NAD biosynthetic process	P	1	1	351	1555	0.002849	0.000643087	over	P72830	P72830	0.225723	0.727742	1
GO:0098046	type V protein secretion system complex	C	1	1	351	1555	0.002849	0.000643087	over	P74664	P74664	0.225723	0.727742	1
GO:0019048	modulation by virus of host morphology or physiology	P	1	1	351	1555	0.002849	0.000643087	over	P73407	P73407	0.225723	0.727742	1
GO:0006556	S-adenosylmethionine biosynthetic process	P	1	1	351	1555	0.002849	0.000643087	over	P72871	P72871	0.225723	0.727742	1
GO:0019626	short-chain fatty acid catabolic process	P	1	1	351	1555	0.002849	0.000643087	over	P74582	P74582	0.225723	0.727742	1
GO:0072494	host multivesicular body	C	1	1	351	1555	0.002849	0.000643087	over	P73407	P73407	0.225723	0.727742	1
GO:0071897	DNA biosynthetic process	P	1	1	351	1555	0.002849	0.000643087	over	P73407	P73407	0.225723	0.727742	1
GO:0051828	entry into other organism involved in symbiotic interaction	P	1	1	351	1555	0.002849	0.000643087	over	P73407	P73407	0.225723	0.727742	1
GO:0006228	UTP biosynthetic process	P	1	1	351	1555	0.002849	0.000643087	over	P74494	P74494	0.225723	0.727742	1
GO:0009381	excinuclease ABC activity	F	1	1	351	1555	0.002849	0.000643087	over	P73412	P73412	0.225723	0.727742	1
GO:0097588	archaeal or bacterial-type flagellum-dependent cell motility	P	1	1	351	1555	0.002849	0.000643087	over	Q55414	Q55414	0.225723	0.727742	1
GO:0006542	glutamine biosynthetic process	P	1	1	351	1555	0.002849	0.000643087	over	P77961	P77961	0.225723	0.727742	1
GO:0006448	regulation of translational elongation	P	1	1	351	1555	0.002849	0.000643087	over	P74518	P74518	0.225723	0.727742	1
GO:0043295	glutathione binding	F	1	1	351	1555	0.002849	0.000643087	over	Q55139	Q55139	0.225723	0.727742	1
GO:0070095	fructose-6-phosphate binding	F	1	1	351	1555	0.002849	0.000643087	over	P72830	P72830	0.225723	0.727742	1
GO:0052192	movement in environment of other organism involved in symbiotic interaction	P	1	1	351	1555	0.002849	0.000643087	over	P73407	P73407	0.225723	0.727742	1
GO:0046819	protein secretion by the type V secretion system	P	1	1	351	1555	0.002849	0.000643087	over	P74664	P74664	0.225723	0.727742	1
GO:0061718	glucose catabolic process to pyruvate	P	1	1	351	1555	0.002849	0.000643087	over	P72830	P72830	0.225723	0.727742	1
GO:1990391	DNA repair complex	C	1	1	351	1555	0.002849	0.000643087	over	P73412	P73412	0.225723	0.727742	1
GO:0052248	modulation of programmed cell death in other organism involved in symbiotic interaction	P	1	1	351	1555	0.002849	0.000643087	over	P73407	P73407	0.225723	0.727742	1
GO:0045903	positive regulation of translational fidelity	P	1	1	351	1555	0.002849	0.000643087	over	P48939	P48939	0.225723	0.727742	1
GO:0070626	(S)-2-(5-amino-1-(5-phospho-D-ribosyl)imidazole-4-carboxamido)succinate AMP-lyase (fumarate-forming) activity	F	1	1	351	1555	0.002849	0.000643087	over	P74384	P74384	0.225723	0.727742	1
GO:0047334	diphosphate-fructose-6-phosphate 1-phosphotransferase activity	F	1	1	351	1555	0.002849	0.000643087	over	P72830	P72830	0.225723	0.727742	1
GO:0004478	methionine adenosyltransferase activity	F	1	1	351	1555	0.002849	0.000643087	over	P72871	P72871	0.225723	0.727742	1
GO:0043546	molybdopterin cofactor binding	F	1	1	351	1555	0.002849	0.000643087	over	P73448	P73448	0.225723	0.727742	1
GO:0008219	cell death	P	1	1	351	1555	0.002849	0.000643087	over	P73407	P73407	0.225723	0.727742	1
GO:0008824	cyanate hydratase activity	F	1	1	351	1555	0.002849	0.000643087	over	Q55367	Q55367	0.225723	0.727742	1
GO:0046872	metal ion binding	F	49	197	351	1555	0.139601	0.126688	over	Q55557,P72871,P29254,P29255,Q6ZEJ5,Q55187,P74647,P73019,Q55583,P72602,P72609,P46445,P72599,P09191,P26287,Q57038,P09192,P21697,P73321,P73287,Q55664,P74527,Q55510,P73412,P73407,P72955,P73268,P32422,Q55835,P72827,P74494,P73600,P27320,P73925,P74305,P74016,P77968,P73510,P77961,P73426,Q55592,Q55554,P74100,P72848,P72830,P73810,P74582,Q55160,P73448	P72753,P73849,P80507,P29107,P77972,P54205,P72796,P72659,Q55557,P73960,Q55801,P74643,P72871,Q55574,P80046,P73534,P74296,P29254,P73617,P73918,P29255,P74324,Q6ZEJ5,Q55469,Q55187,P73443,Q55848,P72644,P74027,P72965,P73290,P72931,Q55336,P74299,P73067,P72797,P73048,P73952,P74647,P73019,Q55583,Q6ZEX5,P73089,P73817,P74649,P73139,P73068,Q55013,P72602,P09190,P26525,P72609,P46445,P72599,P09191,P74558,P26287,…	0.229333	0.737366	0.248731
GO:0060089	molecular transducer activity	F	5	15	351	1555	0.014245	0.0096463	over	Q55445,P72602,P72609,P72599,Q55693	P74314,P73104,P72948,Q55733,Q55445,P73173,P73544,P72602,P72609,P72599,P74102,P74295,Q55783,Q55838,Q55693	0.235681	0.754518	0.333333
GO:0071944	cell periphery	C	30	117	351	1555	0.0854701	0.0752412	over	P72827,P73954,P73920,Q55414,P73077,P72604,P73553,Q55834,Q55610,Q55693,P19569,P29256,P29254,P37277,P29255,P73488,P10549,P09191,P74145,P74367,P05429,P14835,P09192,P27183,P27181,P72602,P74189,P72609,P72599,P72594	P74771,P72827,Q55899,P73954,P73452,P26290,Q55900,P72897,P74300,Q55460,P74044,P74174,P74508,P72740,Q55614,P38382,P73795,P73930,P73157,Q55155,Q55720,Q55396,Q55709,Q55196,P73544,Q55687,P74409,Q55164,P73920,P72877,P29273,P74096,P54147,P72775,P73496,P74465,P73450,Q55429,Q55799,P73870,P73788,Q6ZES8,Q55487,Q55414,Q55529,P73278,P74176,P74393,P73077,P74477,Q55419,P72730,P73817,P73785,P73732,Q55199,Q55649,…	0.235947	0.754518	0.25641
GO:0055114	oxidation-reduction process	P	17	63	351	1555	0.048433	0.0405145	over	P73546,P74582,Q57038,P09191,P27589,P05429,P09192,P32422,P46445,P72830,Q54714,Q01952,P72870,Q54715,Q01951,P74551,P73129	P52415,P74521,P52981,P74027,P72623,P73546,P73511,P72691,P73608,P73138,P80046,Q55383,Q59977,P72927,P74286,P74582,P74299,Q55013,Q57038,P74174,P73496,P72849,P74133,P19050,P26522,P73195,P74795,P09190,P09191,Q55274,P27589,P05429,P09193,P09192,P16033,P32422,P46445,P72940,P73437,P72991,Q55700,P73179,P73735,P74044,P26524,Q55429,P72830,P73556,Q54714,Q01952,P72870,Q54715,Q01951,P74551,Q55332,Q55544,Q55781,…	0.237529	0.757524	0.269841
GO:0022857	transmembrane transporter activity	F	15	55	351	1555	0.042735	0.0353698	over	P27183,P27181,P74664,P73553,P73103,P73409,P74655,P15730,Q59991,P72602,P72609,P72599,Q55776,P73472,Q55610	P27180,P26527,P26533,P27183,P27181,P27179,P17253,P27182,P27178,Q55649,P73267,P73278,P74176,P74044,P73544,P74477,Q55196,P73788,P73010,P74664,P73435,Q55496,Q6YRW1,P73553,P54147,P73450,P73198,P73103,P73409,P74655,P15730,Q59991,P73543,P74238,P72602,P72609,P72599,P74182,Q55776,P72647,P74393,P72607,P73721,Q55794,P72799,P73472,P74508,P38382,Q55610,Q55709,Q55676,P73732,P72603,P72942,Q55832	0.242152	0.770186	0.272727
GO:0007165	signal transduction	P	7	23	351	1555	0.019943	0.014791	over	P73243,P73078,Q55444,P75023,Q55445,P73008,Q55414	P73243,Q55447,Q55788,P72781,P73175,P73006,P74138,P73150,Q55169,Q55919,P74298,P73078,Q55448,P74294,Q55178,P73458,Q55444,P75023,Q55445,P73173,P73007,P73008,Q55414	0.247504	0.782988	0.304348
GO:0023052	signaling	P	7	23	351	1555	0.019943	0.014791	over	P73243,P73078,Q55444,P75023,Q55445,P73008,Q55414	P73243,Q55447,Q55788,P72781,P73175,P73006,P74138,P73150,Q55169,Q55919,P74298,P73078,Q55448,P74294,Q55178,P73458,Q55444,P75023,Q55445,P73173,P73007,P73008,Q55414	0.247504	0.782988	0.304348
GO:0019684	photosynthesis, light reaction	P	8	27	351	1555	0.022792	0.0173633	over	P09191,P27589,P05429,P09192,P32422,P46445,P74367,P10549	P74795,P09190,P09191,Q55274,P27589,P05429,P09193,P09192,P16033,P32422,P46445,P73437,P72991,Q55700,P73179,P74367,P10549,P73956,Q55332,Q55013,P26525,P19125,P19050,P27724,P26524,P26522,P19045	0.249576	0.787433	0.296296
GO:0010181	FMN binding	F	3	8	351	1555	0.00854701	0.00514469	over	P27319,P23353,P73129	P27319,Q55660,P74211,P23353,P74024,Q55393,P73129,P73195	0.261857	0.817438	0.375
GO:0051276	chromosome organization	P	3	8	351	1555	0.00854701	0.00514469	over	P73810,P73077,P73418	Q55750,P73810,Q55738,P73077,P77966,Q55418,P73340,P73418	0.261857	0.817438	0.375
GO:0005739	mitochondrion	C	3	8	351	1555	0.00854701	0.00514469	over	Q55510,P73310,P74250	P17253,Q55510,P73310,P73824,P74250,P73885,P73505,P54225	0.261857	0.817438	0.375
GO:0008320	protein transmembrane transporter activity	F	3	8	351	1555	0.00854701	0.00514469	over	P73472,Q55610,P74664	P73472,P74508,P38382,Q55610,Q55709,P73010,P74664,P73435	0.261857	0.817438	0.375
GO:0009605	response to external stimulus	P	4	12	351	1555	0.011396	0.00771704	over	Q55445,Q55527,P74737,P73412	Q55445,Q55527,P73173,P73007,Q55443,P73722,P74737,P72894,P73412,Q55274,P74102,P72810	0.277205	0.863064	0.333333
GO:0044391	ribosomal subunit	C	11	40	351	1555	0.031339	0.0257235	over	P48939,P74230,P73318,P74267,P48959,P73289,P73636,P74518,P73316,P74071,P73310	P73315,P36237,P73014,P23350,P73303,P73317,P48939,P74230,P23349,P73312,P73308,P36236,P73318,P73309,P42352,P74267,P73305,P72851,P73294,P48957,P73306,P73296,P36239,P73313,P48959,P73289,P73304,P73293,P74229,P48946,P73307,P73298,P73636,P73314,P74518,P73316,P72866,P74071,P73311,P73310	0.278984	0.866318	0.275
GO:0043169	cation binding	F	49	201	351	1555	0.139601	0.12926	over	Q55557,P72871,P29254,P29255,Q6ZEJ5,Q55187,P74647,P73019,Q55583,P32422,Q55835,P72827,P74494,P73600,P27320,P73925,P74305,P74016,P77968,P73510,P77961,P73426,Q55592,Q55554,P74100,P72848,P72830,P73810,P74582,Q55160,P73448,P72602,P72609,P46445,P72599,P09191,P26287,Q57038,P09192,P21697,P73321,P73287,Q55664,P74527,Q55510,P73412,P73407,P72955,P73268	P72753,P73849,P80507,P29107,P77972,P54205,P72796,P72659,Q55557,P73960,Q55801,P74643,P72871,Q55574,P80046,P73534,P74296,P29254,P73617,P73918,P29255,P74324,Q6ZEJ5,Q55469,Q55187,P73443,Q55848,P72644,P74027,P72965,P73290,P72931,Q55336,P74299,P73067,P72797,P73048,P73952,P74647,P73019,Q55583,Q6ZEX5,P73089,P73817,P74649,P73139,P32422,Q05971,Q55835,P72827,P74494,P73600,P27320,P73925,P74305,P72849,P74016,…	0.282964	0.876371	0.243781
GO:0007154	cell communication	P	9	32	351	1555	0.025641	0.0205788	over	P73243,P73078,Q55444,P75023,Q55445,P73008,Q55414,P74737,P73412	P73243,Q55447,Q55788,P72781,P73175,P73006,P74138,P73150,Q55169,Q55919,P74298,P73078,Q55448,P74294,Q55178,P73458,Q55444,P75023,Q55445,P73173,P73007,P73008,Q55414,P73722,P74737,P72894,P73412,Q55274,P72938,Q6ZEX5,P73590,P73139	0.283899	0.876967	0.28125
GO:0044464	cell part	C	142	608	351	1555	0.404558	0.390997	over	P72827,P73954,P73920,Q55414,P73077,P73742,P74100,P74664,P73594,P74598,P72707,Q55835,P73111,P74162,P73597,P72606,P73589,P73600,Q55386,P73643,Q55972,P74305,Q55558,P74016,P74656,P72765,P73510,P74474,P74506,P75023,P74789,P73601,P73037,P74390,Q55557,P73581,P73595,P73837,P73001,P74164,P74629,P74494,P72697,P73297,P77961,P77973,P74572,Q55527,Q55139,P72955,P74361,P72848,P74157,P73546,P74228,P74527,Q55187,…	P74771,P72827,Q55899,P73954,P73452,P26290,Q55900,P72897,P74300,Q55460,P74044,P74174,P74508,P72740,Q55614,P38382,P73795,P73930,P73157,Q55155,Q55720,Q55396,Q55709,Q55196,P73544,Q55687,P74409,Q55164,P73920,P72877,P29273,P74096,P54147,P72775,P73496,P74465,P73450,Q55429,Q55799,P73870,P73788,Q6ZES8,Q55487,Q55414,Q55529,P73278,P74176,P74393,P73077,P74477,Q55178,P73527,Q55898,P77972,P73704,P73456,P73742,…	0.297606	0.916907	0.233553
GO:0065008	regulation of biological quality	P	11	41	351	1555	0.031339	0.0263666	over	P72697,P73178,Q55194,P73920,P73321,P73287,P73553,P14835,P48939,Q55835,P72827	P73560,P54261,P52231,P72697,P73178,P73348,P73263,P52232,P73492,Q55194,P74593,P73728,P72740,Q55624,P73056,P72719,P73920,Q55450,P74144,Q55667,P77962,P24602,P73321,P73287,P45450,Q55469,P73632,P73668,Q55585,P73553,Q55274,P14835,P74281,P48939,P74393,Q55835,P72827,P72849,P74133,P55038,P55037	0.309783	0.944072	0.268293
GO:0004180	carboxypeptidase activity	F	2	5	351	1555	0.00569801	0.00321543	over	Q55604,P74474	Q55728,P74032,Q55604,P74474,P74220	0.316024	0.944072	0.4
GO:0031668	cellular response to extracellular stimulus	P	2	5	351	1555	0.00569801	0.00321543	over	P74737,P73412	P73722,P74737,P72894,P73412,Q55274	0.316024	0.944072	0.4
GO:0030003	cellular cation homeostasis	P	2	5	351	1555	0.00569801	0.00321543	over	P73321,P73287	P24602,P73321,P73287,Q55274,P74393	0.316024	0.944072	0.4
GO:0042330	taxis	P	2	5	351	1555	0.00569801	0.00321543	over	Q55445,Q55527	Q55445,Q55527,P73173,P73007,Q55443	0.316024	0.944072	0.4
GO:0006873	cellular ion homeostasis	P	2	5	351	1555	0.00569801	0.00321543	over	P73321,P73287	P24602,P73321,P73287,Q55274,P74393	0.316024	0.944072	0.4
GO:0071496	cellular response to external stimulus	P	2	5	351	1555	0.00569801	0.00321543	over	P74737,P73412	P73722,P74737,P72894,P73412,Q55274	0.316024	0.944072	0.4
GO:0006662	glycerol ether metabolic process	P	2	5	351	1555	0.00569801	0.00321543	over	Q55194,P73920	P52231,P73263,P52232,Q55194,P73920	0.316024	0.944072	0.4
GO:0006353	DNA-templated transcription, termination	P	2	5	351	1555	0.00569801	0.00321543	over	P74395,Q55877	P74395,P36265,P72688,Q55770,Q55877	0.316024	0.944072	0.4
GO:0018904	ether metabolic process	P	2	5	351	1555	0.00569801	0.00321543	over	Q55194,P73920	P52231,P73263,P52232,Q55194,P73920	0.316024	0.944072	0.4
GO:0015450	P-P-bond-hydrolysis-driven protein transmembrane transporter activity	F	2	5	351	1555	0.00569801	0.00321543	over	P73472,Q55610	Q55709,P73472,P74508,P38382,Q55610	0.316024	0.944072	0.4
GO:0006935	chemotaxis	P	2	5	351	1555	0.00569801	0.00321543	over	Q55445,Q55527	Q55445,Q55527,P73173,P73007,Q55443	0.316024	0.944072	0.4
GO:0005215	transporter activity	F	15	58	351	1555	0.042735	0.037299	over	P27183,P27181,P74664,P73553,P73103,P73409,P74655,P15730,Q59991,P72602,P72609,P72599,Q55776,P73472,Q55610	P27180,P26527,P26533,P27183,P27181,P27179,P17253,P27182,P27178,Q55649,P73267,P73278,P74176,P74044,P73544,P74477,P72603,P72942,Q55832,Q55196,P73788,Q55627,P73010,P74664,P73435,Q55496,Q6YRW1,P73553,P54147,P73704,P73450,P73198,P73103,P73409,P74655,P15730,Q59991,P73543,P74238,P72602,P72609,P72599,P74182,Q55776,P72647,P74393,P72607,P73721,Q55794,P72799,P73472,P74508,P38382,Q55610,Q55709,Q55676,P73732,…	0.318492	0.949042	0.258621
GO:0046914	transition metal ion binding	F	18	71	351	1555	0.0512821	0.0456592	over	P72602,P72609,P46445,P72599,P09191,P26287,Q57038,P09192,P21697,P73321,P73287,Q55664,P74527,Q55510,P73412,P73407,P72955,P73268	P73068,Q55013,P72602,P09190,P26525,P72609,P46445,P72599,P09191,P74558,P26287,P19050,Q57038,Q55980,P72731,P09192,P16033,P73672,P72584,P73213,P21697,P74044,P73323,P24602,P73321,P73287,Q55136,Q55622,Q55664,Q55759,P77969,P73437,P72991,Q55894,Q55700,Q55797,P74527,P73058,P74509,P77962,P74721,P73179,Q55778,P54123,P73138,P73505,Q55505,Q55510,Q55142,Q54735,P74739,P74423,P73412,Q55638,P73407,P73796,P72955,…	0.327218	0.954655	0.253521
GO:0022884	macromolecule transmembrane transporter activity	F	3	9	351	1555	0.00854701	0.00578778	over	P74664,P73472,Q55610	P73010,P74664,P73435,P73198,P73472,P74508,P38382,Q55610,Q55709	0.331391	0.954655	0.333333
GO:0004673	protein histidine kinase activity	F	4	13	351	1555	0.011396	0.00836013	over	Q55527,P74288,Q55177,Q55693	Q55527,P74288,Q55443,P73870,Q55783,P74137,Q55838,P72791,Q55177,Q6YS03,Q55693,P73035,Q55178	0.334507	0.954655	0.307692
GO:0000155	phosphorelay sensor kinase activity	F	4	13	351	1555	0.011396	0.00836013	over	Q55527,P74288,Q55177,Q55693	Q55527,P74288,Q55443,P73870,Q55783,P74137,Q55838,P72791,Q55177,Q6YS03,Q55693,P73035,Q55178	0.334507	0.954655	0.307692
GO:0016775	phosphotransferase activity, nitrogenous group as acceptor	F	4	13	351	1555	0.011396	0.00836013	over	Q55527,P74288,Q55177,Q55693	Q55527,P74288,Q55443,P73870,Q55783,P74137,Q55838,P72791,Q55177,Q6YS03,Q55693,P73035,Q55178	0.334507	0.954655	0.307692
GO:0022627	cytosolic small ribosomal subunit	C	4	13	351	1555	0.011396	0.00836013	over	P73636,P74518,P73316,P74071	P73304,P73293,P74229,P48946,P73307,P73298,P73636,P73314,P74518,P73316,P72866,P74071,P73311	0.334507	0.954655	0.307692
GO:0043412	macromolecule modification	P	12	46	351	1555	0.034188	0.029582	over	Q54714,Q01952,P72870,Q54715,Q01951,P74551,Q55445,P05429,P09192,P29254,P29255,Q55693	Q55578,P74555,Q55850,P74415,P53579,Q6ZE83,P74423,P72622,P74644,P72625,P72720,P72930,P73936,P73092,P73747,P74371,Q55013,P73660,P73441,Q54714,Q01952,P72870,Q54715,Q01951,P74551,P74102,Q55544,Q55445,P05429,Q55274,P09193,P09192,P16033,P29254,P29255,P73462,P72894,Q55178,P74357,P72666,Q55783,Q55838,Q55693,Q55638,P72943,Q55163	0.33533	0.954655	0.26087
GO:0055085	transmembrane transport	P	8	30	351	1555	0.022792	0.0192926	over	P27183,P27181,P73553,Q55610,P74664,P73589,P74100,P72605	P73704,P73496,P27180,P26527,P26533,P27183,P27181,P27179,P17253,P27182,P19050,P74176,P73553,P73785,Q55199,P27178,P38382,Q55610,P73010,P73435,P74664,Q55709,P74393,P72799,Q55687,P73589,P74100,P72605,P74719,Q55529	0.361098	0.954655	0.266667
GO:0044445	cytosolic part	C	10	39	351	1555	0.02849	0.0250804	over	P73318,P74267,P48959,P73289,P73636,P74518,P73316,P74071,P72830,P22034	P77972,P23349,P73312,P73308,P36236,P73318,P73315,P73309,P42352,P74267,P73305,P36237,P72851,P73294,P23350,P48957,P73306,P73296,P36239,P73313,P48959,P73289,P73304,P73293,P74229,P48946,P73307,P73298,P73636,P73314,P74518,P73316,P72866,P74071,P73311,P72830,P74207,Q05972,P22034	0.381609	0.954655	0.25641
GO:0004672	protein kinase activity	F	5	18	351	1555	0.014245	0.0115756	over	Q55527,P74288,Q55177,Q55693,P74745	Q55527,P74288,Q55443,P73870,Q55783,P74137,Q55838,P72791,Q55177,Q6YS03,Q55693,P73035,Q55178,P74745,Q9FAB3,P74297,P72877,Q6ZES8	0.383893	0.954655	0.277778
GO:0004518	nuclease activity	F	5	18	351	1555	0.014245	0.0115756	over	P73012,P73407,Q6ZEJ5,Q55641,P73412	P72659,P73936,P73012,Q55418,P72656,P54123,Q55142,Q55801,P73407,P74368,Q46363,P72938,Q6ZEJ5,Q55641,P73412,P72950,P73466,P73706	0.383893	0.954655	0.277778
GO:0006457	protein folding	P	5	18	351	1555	0.014245	0.0115756	over	P22034,P74361,P50027,Q55386,Q55510	Q05972,P22034,P22358,P73789,P74361,Q55154,Q55505,P73098,Q55511,Q05971,P50027,P73097,Q59978,Q55386,P72704,P73462,P74702,Q55510	0.383893	0.954655	0.277778
GO:0003924	GTPase activity	F	4	14	351	1555	0.011396	0.00900322	over	P72955,P74214,P74228,P73268	P74227,P28371,P73456,P72955,P73885,P73930,P72689,P74214,P74228,P73765,P72931,P73268,P73473,P72749	0.392237	0.954655	0.285714
GO:0051716	cellular response to stimulus	P	12	48	351	1555	0.034188	0.0308682	over	P73243,P73078,Q55444,P75023,Q55445,P73008,Q55414,P74737,P73012,P73412,P72697,P74250	P73243,Q55447,Q55788,P72781,P73175,P73006,P74138,P73150,Q55169,Q55919,P74298,P73078,Q55448,P74294,Q55178,Q55750,P73458,Q55444,P75023,Q55445,P73173,P73007,P73008,Q55414,P74737,P74722,P74533,P73012,P73412,P74702,P74258,P73722,P72894,Q55274,P73824,P72697,P73348,P73492,P74250,P74593,P73728,P72622,P22358,Q55154,P73098,P73138,P73911,P77962	0.396819	0.954655	0.25
GO:0009254	peptidoglycan turnover	P	1	2	351	1555	0.002849	0.00128617	over	Q55666	Q55666,P73585	0.400608	0.954655	0.5
GO:0004845	uracil phosphoribosyltransferase activity	F	1	2	351	1555	0.002849	0.00128617	over	Q55758	Q55758,P72753	0.400608	0.954655	0.5
GO:0051095	regulation of helicase activity	P	1	2	351	1555	0.002849	0.00128617	over	Q55499	Q55499,P73145	0.400608	0.954655	0.5
GO:0015711	organic anion transport	P	1	2	351	1555	0.002849	0.00128617	over	P74390	P74390,P73650	0.400608	0.954655	0.5
GO:0004814	arginine-tRNA ligase activity	F	1	2	351	1555	0.002849	0.00128617	over	Q55486	Q55486,Q55690	0.400608	0.954655	0.5
GO:0102499	SHG alpha-glucan phosphorylase activity	F	1	2	351	1555	0.002849	0.00128617	over	P73546	P73546,P73511	0.400608	0.954655	0.5
GO:0004536	deoxyribonuclease activity	F	1	2	351	1555	0.002849	0.00128617	over	P73412	P72938,P73412	0.400608	0.954655	0.5
GO:0051003	ligase activity, forming nitrogen-metal bonds, forming coordination complexes	F	1	2	351	1555	0.002849	0.00128617	over	P73362	P51634,P73362	0.400608	0.954655	0.5
GO:0004724	magnesium-dependent protein serine/threonine phosphatase activity	F	1	2	351	1555	0.002849	0.00128617	over	P73626	P73626,P72756	0.400608	0.954655	0.5
GO:0051352	negative regulation of ligase activity	P	1	2	351	1555	0.002849	0.00128617	over	P73124	P73124,P72975	0.400608	0.954655	0.5
GO:2001293	malonyl-CoA metabolic process	P	1	2	351	1555	0.002849	0.00128617	over	Q55160	P74638,Q55160	0.400608	0.954655	0.5
GO:0006027	glycosaminoglycan catabolic process	P	1	2	351	1555	0.002849	0.00128617	over	P73581	P73736,P73581	0.400608	0.954655	0.5
GO:0098798	mitochondrial protein complex	C	1	2	351	1555	0.002849	0.00128617	over	P73310	P73310,P17253	0.400608	0.954655	0.5
GO:1990220	GroEL-GroES complex	C	1	2	351	1555	0.002849	0.00128617	over	P22034	Q05972,P22034	0.400608	0.954655	0.5
GO:1905478	regulation of glutamate-ammonia ligase activity	P	1	2	351	1555	0.002849	0.00128617	over	P73124	P73124,P72975	0.400608	0.954655	0.5
GO:2001295	malonyl-CoA biosynthetic process	P	1	2	351	1555	0.002849	0.00128617	over	Q55160	P74638,Q55160	0.400608	0.954655	0.5
GO:0010275	NAD(P)H dehydrogenase complex assembly	P	1	2	351	1555	0.002849	0.00128617	over	P72741	P72741,P73675	0.400608	0.954655	0.5
GO:0043086	negative regulation of catalytic activity	P	1	2	351	1555	0.002849	0.00128617	over	P73124	P73124,P72975	0.400608	0.954655	0.5
GO:0004550	nucleoside diphosphate kinase activity	F	1	2	351	1555	0.002849	0.00128617	over	P74494	P74494,P74286	0.400608	0.954655	0.5
GO:1905479	negative regulation of glutamate-ammonia ligase activity	P	1	2	351	1555	0.002849	0.00128617	over	P73124	P73124,P72975	0.400608	0.954655	0.5
GO:0006183	GTP biosynthetic process	P	1	2	351	1555	0.002849	0.00128617	over	P74494	P74494,P73853	0.400608	0.954655	0.5
GO:0140104	molecular carrier activity	F	1	2	351	1555	0.002849	0.00128617	over	P73925	P20804,P73925	0.400608	0.954655	0.5
GO:0030261	chromosome condensation	P	1	2	351	1555	0.002849	0.00128617	over	P73418	P73418,P73340	0.400608	0.954655	0.5
GO:0008184	glycogen phosphorylase activity	F	1	2	351	1555	0.002849	0.00128617	over	P73546	P73546,P73511	0.400608	0.954655	0.5
GO:0072329	monocarboxylic acid catabolic process	P	1	2	351	1555	0.002849	0.00128617	over	P74582	Q55585,P74582	0.400608	0.954655	0.5
GO:0016465	chaperonin ATPase complex	C	1	2	351	1555	0.002849	0.00128617	over	P22034	Q05972,P22034	0.400608	0.954655	0.5
GO:0006865	amino acid transport	P	1	2	351	1555	0.002849	0.00128617	over	P74390	P73650,P74390	0.400608	0.954655	0.5
GO:0043024	ribosomal small subunit binding	F	1	2	351	1555	0.002849	0.00128617	over	P74518	P74518,Q55625	0.400608	0.954655	0.5
GO:0101031	chaperone complex	C	1	2	351	1555	0.002849	0.00128617	over	P22034	Q05972,P22034	0.400608	0.954655	0.5
GO:0004826	phenylalanine-tRNA ligase activity	F	1	2	351	1555	0.002849	0.00128617	over	Q55187	P74296,Q55187	0.400608	0.954655	0.5
GO:0044093	positive regulation of molecular function	P	1	2	351	1555	0.002849	0.00128617	over	Q55499	Q55499,P73145	0.400608	0.954655	0.5
GO:0004356	glutamate-ammonia ligase activity	F	1	2	351	1555	0.002849	0.00128617	over	P77961	P77961,P77970	0.400608	0.954655	0.5
GO:0043952	protein transport by the Sec complex	P	1	2	351	1555	0.002849	0.00128617	over	Q55610	P38382,Q55610	0.400608	0.954655	0.5
GO:0051345	positive regulation of hydrolase activity	P	1	2	351	1555	0.002849	0.00128617	over	Q55499	Q55499,P73145	0.400608	0.954655	0.5
GO:0019200	carbohydrate kinase activity	F	1	2	351	1555	0.002849	0.00128617	over	P72830	P72830,Q55855	0.400608	0.954655	0.5
GO:0051096	positive regulation of helicase activity	P	1	2	351	1555	0.002849	0.00128617	over	Q55499	Q55499,P73145	0.400608	0.954655	0.5
GO:0006289	nucleotide-excision repair	P	1	2	351	1555	0.002849	0.00128617	over	P73412	Q55750,P73412	0.400608	0.954655	0.5
GO:0098776	protein transport across the cell outer membrane	P	1	2	351	1555	0.002849	0.00128617	over	P74664	P73704,P74664	0.400608	0.954655	0.5
GO:0004322	ferroxidase activity	F	1	2	351	1555	0.002849	0.00128617	over	P73287	P24602,P73287	0.400608	0.954655	0.5
GO:0016842	amidine-lyase activity	F	1	2	351	1555	0.002849	0.00128617	over	P74384	P74384,P73257	0.400608	0.954655	0.5
GO:0042549	photosystem II stabilization	P	1	2	351	1555	0.002849	0.00128617	over	P10549	P10549,Q55332	0.400608	0.954655	0.5
GO:0003684	damaged DNA binding	F	1	2	351	1555	0.002849	0.00128617	over	P74737	P74737,Q55750	0.400608	0.954655	0.5
GO:0004520	endodeoxyribonuclease activity	F	1	2	351	1555	0.002849	0.00128617	over	P73412	P72938,P73412	0.400608	0.954655	0.5
GO:0051340	regulation of ligase activity	P	1	2	351	1555	0.002849	0.00128617	over	P73124	P73124,P72975	0.400608	0.954655	0.5
GO:0008745	N-acetylmuramoyl-L-alanine amidase activity	F	1	2	351	1555	0.002849	0.00128617	over	P73581	P73736,P73581	0.400608	0.954655	0.5
GO:0004523	RNA-DNA hybrid ribonuclease activity	F	1	2	351	1555	0.002849	0.00128617	over	P73407	Q55801,P73407	0.400608	0.954655	0.5
GO:1990281	efflux pump complex	C	1	2	351	1555	0.002849	0.00128617	over	Q55776	Q55776,P72647	0.400608	0.954655	0.5
GO:0009253	peptidoglycan catabolic process	P	1	2	351	1555	0.002849	0.00128617	over	P73581	P73736,P73581	0.400608	0.954655	0.5
GO:0005615	extracellular space	C	1	2	351	1555	0.002849	0.00128617	over	P73392	P73392,P74615	0.400608	0.954655	0.5
GO:0009330	DNA topoisomerase complex (ATP-hydrolyzing)	C	1	2	351	1555	0.002849	0.00128617	over	P73077	Q55738,P73077	0.400608	0.954655	0.5
GO:0019674	NAD metabolic process	P	1	2	351	1555	0.002849	0.00128617	over	P72830	P72830,P74430	0.400608	0.954655	0.5
GO:0009439	cyanate metabolic process	P	1	2	351	1555	0.002849	0.00128617	over	Q55367	Q54735,Q55367	0.400608	0.954655	0.5
GO:0008097	5S rRNA binding	F	1	2	351	1555	0.002849	0.00128617	over	P73289	P73305,P73289	0.400608	0.954655	0.5
GO:0044208	'de novo' AMP biosynthetic process	P	1	2	351	1555	0.002849	0.00128617	over	P74384	P74384,P73290	0.400608	0.954655	0.5
GO:0102250	linear malto-oligosaccharide phosphorylase activity	F	1	2	351	1555	0.002849	0.00128617	over	P73546	P73546,P73511	0.400608	0.954655	0.5
GO:0006323	DNA packaging	P	1	2	351	1555	0.002849	0.00128617	over	P73418	P73418,P73340	0.400608	0.954655	0.5
GO:0016724	oxidoreductase activity, oxidizing metal ions, oxygen as acceptor	F	1	2	351	1555	0.002849	0.00128617	over	P73287	P24602,P73287	0.400608	0.954655	0.5
GO:0006026	aminoglycan catabolic process	P	1	2	351	1555	0.002849	0.00128617	over	P73581	P73736,P73581	0.400608	0.954655	0.5
GO:0004645	phosphorylase activity	F	1	2	351	1555	0.002849	0.00128617	over	P73546	P73546,P73511	0.400608	0.954655	0.5
GO:0046942	carboxylic acid transport	P	1	2	351	1555	0.002849	0.00128617	over	P74390	P74390,P73650	0.400608	0.954655	0.5
GO:0016211	ammonia ligase activity	F	1	2	351	1555	0.002849	0.00128617	over	P77961	P77961,P77970	0.400608	0.954655	0.5
GO:0043085	positive regulation of catalytic activity	P	1	2	351	1555	0.002849	0.00128617	over	Q55499	Q55499,P73145	0.400608	0.954655	0.5
GO:0051336	regulation of hydrolase activity	P	1	2	351	1555	0.002849	0.00128617	over	Q55499	Q55499,P73145	0.400608	0.954655	0.5
GO:0008408	3'-5' exonuclease activity	F	1	2	351	1555	0.002849	0.00128617	over	Q55641	P72659,Q55641	0.400608	0.954655	0.5
GO:0044092	negative regulation of molecular function	P	1	2	351	1555	0.002849	0.00128617	over	P73124	P73124,P72975	0.400608	0.954655	0.5
GO:0004332	fructose-bisphosphate aldolase activity	F	1	2	351	1555	0.002849	0.00128617	over	Q55664	Q55664,P74309	0.400608	0.954655	0.5
GO:0006420	arginyl-tRNA aminoacylation	P	1	2	351	1555	0.002849	0.00128617	over	Q55486	Q55486,Q55690	0.400608	0.954655	0.5
GO:0015849	organic acid transport	P	1	2	351	1555	0.002849	0.00128617	over	P74390	P74390,P73650	0.400608	0.954655	0.5
GO:0006007	glucose catabolic process	P	1	2	351	1555	0.002849	0.00128617	over	P72830	P72830,P74507	0.400608	0.954655	0.5
GO:0070006	metalloaminopeptidase activity	F	1	2	351	1555	0.002849	0.00128617	over	P74527	P53579,P74527	0.400608	0.954655	0.5
GO:0016984	ribulose-bisphosphate carboxylase activity	F	1	2	351	1555	0.002849	0.00128617	over	P54206	P54206,P54205	0.400608	0.954655	0.5
GO:0061783	peptidoglycan muralytic activity	F	1	2	351	1555	0.002849	0.00128617	over	P73581	P73736,P73581	0.400608	0.954655	0.5
GO:0004722	protein serine/threonine phosphatase activity	F	1	2	351	1555	0.002849	0.00128617	over	P73626	P73626,P72756	0.400608	0.954655	0.5
GO:0051002	ligase activity, forming nitrogen-metal bonds	F	1	2	351	1555	0.002849	0.00128617	over	P73362	P51634,P73362	0.400608	0.954655	0.5
GO:0006432	phenylalanyl-tRNA aminoacylation	P	1	2	351	1555	0.002849	0.00128617	over	Q55187	P74296,Q55187	0.400608	0.954655	0.5
GO:0008565	protein transporter activity	F	3	10	351	1555	0.00854701	0.00643087	over	P74664,P73472,Q55610	P73010,P74664,P73435,P73472,P74508,P38382,Q55610,Q55709,P73704,P74176	0.400669	0.954655	0.3
GO:0008238	exopeptidase activity	F	3	10	351	1555	0.00854701	0.00643087	over	P74474,Q55604,P74527	P73971,P74468,P74474,P74220,Q55728,P74032,P74383,Q55604,P53579,P74527	0.400669	0.954655	0.3
GO:0006974	cellular response to DNA damage stimulus	P	3	10	351	1555	0.00854701	0.00643087	over	P74737,P73012,P73412	Q55750,P74737,P74722,P74533,P73012,P73412,P73722,P72894,P74702,P74258	0.400669	0.954655	0.3
GO:0042887	amide transmembrane transporter activity	F	3	10	351	1555	0.00854701	0.00643087	over	P74664,P73472,Q55610	P73010,P74664,P73435,P72607,P73472,P74508,P38382,Q55610,Q55709,P73732	0.400669	0.954655	0.3
GO:1904680	peptide transmembrane transporter activity	F	3	10	351	1555	0.00854701	0.00643087	over	P74664,P73472,Q55610	P73010,P74664,P73435,P72607,P73472,P74508,P38382,Q55610,Q55709,P73732	0.400669	0.954655	0.3
GO:0000270	peptidoglycan metabolic process	P	3	10	351	1555	0.00854701	0.00643087	over	P73581,Q55666,Q55604	P45450,Q55469,P73632,P73668,P74216,P73736,P73581,Q55666,P73585,Q55604	0.400669	0.954655	0.3
GO:0046451	diaminopimelate metabolic process	P	2	6	351	1555	0.00569801	0.00385852	over	P74569,Q55828	P72642,P74667,Q55512,Q55513,P74569,Q55828	0.407751	0.954655	0.333333
GO:0009085	lysine biosynthetic process	P	2	6	351	1555	0.00569801	0.00385852	over	P74569,Q55828	P72642,P74667,Q55512,Q55513,P74569,Q55828	0.407751	0.954655	0.333333
GO:0051246	regulation of protein metabolic process	P	2	6	351	1555	0.00569801	0.00385852	over	P74518,P48939	P36236,P73473,P73294,P73658,P74518,P48939	0.407751	0.954655	0.333333
GO:0006417	regulation of translation	P	2	6	351	1555	0.00569801	0.00385852	over	P74518,P48939	P73473,P73294,P73658,P74518,P48939,P36236	0.407751	0.954655	0.333333
GO:0009991	response to extracellular stimulus	P	2	6	351	1555	0.00569801	0.00385852	over	P74737,P73412	P73722,P74737,P72894,P73412,Q55274,P72810	0.407751	0.954655	0.333333
GO:0006566	threonine metabolic process	P	2	6	351	1555	0.00569801	0.00385852	over	P73375,P74569	P73375,Q55512,P74193,P73646,P52986,P74569	0.407751	0.954655	0.333333
GO:0032268	regulation of cellular protein metabolic process	P	2	6	351	1555	0.00569801	0.00385852	over	P74518,P48939	P36236,P73473,P73294,P73658,P74518,P48939	0.407751	0.954655	0.333333
GO:0006605	protein targeting	P	2	6	351	1555	0.00569801	0.00385852	over	P74214,Q55610	P73930,Q55501,P74214,P38382,Q55709,Q55610	0.407751	0.954655	0.333333
GO:0034248	regulation of cellular amide metabolic process	P	2	6	351	1555	0.00569801	0.00385852	over	P74518,P48939	P36236,P73473,P73294,P73658,P74518,P48939	0.407751	0.954655	0.333333
GO:0010608	posttranscriptional regulation of gene expression	P	2	6	351	1555	0.00569801	0.00385852	over	P74518,P48939	P36236,P73473,P73294,P73658,P74518,P48939	0.407751	0.954655	0.333333
GO:0006553	lysine metabolic process	P	2	6	351	1555	0.00569801	0.00385852	over	P74569,Q55828	P72642,P74667,Q55512,Q55513,P74569,Q55828	0.407751	0.954655	0.333333
GO:0003755	peptidyl-prolyl cis-trans isomerase activity	F	2	6	351	1555	0.00569801	0.00385852	over	Q55118,P73037	Q55511,P73789,Q55118,P73037,P72704,Q55780	0.407751	0.954655	0.333333
GO:0009089	lysine biosynthetic process via diaminopimelate	P	2	6	351	1555	0.00569801	0.00385852	over	Q55828,P74569	Q55828,P72642,P74667,Q55512,Q55513,P74569	0.407751	0.954655	0.333333
GO:0044446	intracellular organelle part	C	12	49	351	1555	0.034188	0.0315113	over	P48939,P74230,Q55510,P73318,P74267,P48959,P73289,P73310,P73636,P74518,P73316,P74071	P73315,P36237,P73014,P23350,P73303,P73317,P48939,P74230,Q55418,Q55510,P73437,P72991,Q55700,P73179,P73146,P23349,P73312,P73308,P36236,P73318,P73309,P42352,P74267,P73305,P72851,P73294,P48957,P73306,P73296,P36239,P73313,P48959,P73289,P73310,P73304,P73293,P74229,P48946,P73307,P73298,P73636,P73314,P74518,P73316,P72866,P74071,P73311,P17253,P16033	0.427918	0.999887	0.244898
GO:0051539	4 iron, 4 sulfur cluster binding	F	5	19	351	1555	0.014245	0.0122186	over	P32422,P29254,P29255,P74582,P73448	P32422,Q55781,P26525,Q55389,P19050,Q55894,Q55366,P74689,P29254,P73672,P29255,P72854,P74557,Q55607,P54384,P74582,P74024,P73448,P73195	0.434095	1	0.263158
GO:0065007	biological regulation	P	28	119	351	1555	0.0797721	0.0765273	over	P73243,P73078,Q55444,P75023,Q55445,P73008,Q55414,P72697,P73178,Q55194,P73920,Q55758,Q55554,Q55693,P72819,P73321,P73287,P73553,P14835,P74395,P73407,P10549,P74518,P48939,Q55499,Q55835,P72827,P73124	P73243,Q55447,Q55788,P72781,P73175,P73006,P74138,P73150,Q55169,Q55919,P74298,P73078,Q55448,P74294,Q55178,P73560,P54261,P73458,Q55444,P75023,Q55445,P73173,P73007,P73008,Q55414,P52231,P72697,P73178,P73348,P73263,P52232,P73492,Q55194,P74593,P73728,P72740,Q55624,P73056,P72719,P73920,Q55758,Q6ZER5,Q6YRQ3,P74803,Q55540,P72681,Q55554,P73808,Q55588,Q6ZEG7,P72708,Q6ZEJ4,Q6YRR2,P74514,P73168,P74670,P72943,…	0.435245	1	0.235294
GO:0045454	cell redox homeostasis	P	4	15	351	1555	0.011396	0.0096463	over	P72697,P73178,Q55194,P73920	P52231,P72697,P73178,P73348,P73263,P52232,P73492,Q55194,P74593,P73728,P72740,Q55624,P73056,P72719,P73920	0.449166	1	0.266667
GO:0016209	antioxidant activity	F	4	15	351	1555	0.011396	0.0096463	over	P74250,P77968,P72697,P73178	P73911,P73492,P74593,P73824,P73348,P74250,Q6ZEQ0,P73795,P77968,P72697,P73728,Q55624,P73604,P73178,P72719	0.449166	1	0.266667
GO:0006779	porphyrin-containing compound biosynthetic process	P	4	15	351	1555	0.011396	0.0096463	over	P72848,P74504,Q59987,Q55467	P73660,P77969,Q55665,P54224,P72848,P54225,P74096,P74504,Q59987,P73480,P51634,Q55087,P72584,Q55467,Q55607	0.449166	1	0.266667
GO:0006022	aminoglycan metabolic process	P	3	11	351	1555	0.00854701	0.00707395	over	P73581,Q55666,Q55604	P45450,Q55469,P73632,P73668,P74216,P73736,P73581,Q55666,P73585,Q55604,P72897	0.46776	1	0.272727
GO:0005509	calcium ion binding	F	3	11	351	1555	0.00854701	0.00707395	over	P74647,P73019,Q55583	P72797,P73048,P73952,P74647,P73019,Q55583,Q6ZEX5,P73089,P73817,P74649,P73139	0.46776	1	0.272727
GO:0030203	glycosaminoglycan metabolic process	P	3	11	351	1555	0.00854701	0.00707395	over	P73581,Q55666,Q55604	P45450,Q55469,P73632,P73668,P74216,P73736,P73581,Q55666,P73585,Q55604,P72897	0.46776	1	0.272727
GO:0005886	plasma membrane	C	25	108	351	1555	0.0712251	0.0694534	over	P72604,P73553,Q55834,Q55610,Q55693,P19569,P29256,P29254,P37277,P29255,P73488,P10549,P09191,P74145,P74367,P05429,P14835,P09192,P27183,P27181,P72827,P73954,P73920,Q55414,P73077	P73785,P73732,Q55199,Q55649,P73544,P72603,P73010,P72604,P72837,P73435,P72942,P73553,P26522,P72941,Q55832,P27178,P74248,Q55834,Q55783,Q55610,Q55838,P74477,Q55693,Q6ZEX5,P73590,P73139,Q55900,P19569,P29256,Q55274,P29254,P37277,P29255,P73488,P10549,Q55013,P73048,Q55356,Q55332,P09190,P09191,P74145,P74367,P73956,Q55354,P05429,P14835,P73676,P09193,P09192,P16033,P74082,P73930,P27180,P26527,P26533,P27183,…	0.480885	1	0.231481
GO:0032549	ribonucleoside binding	F	5	20	351	1555	0.014245	0.0128617	over	P72955,P74214,P74228,P73268,P77965	P74227,P72753,Q55759,P28371,P73456,P73886,P72955,P73885,P73930,Q55501,P72689,P74214,P74228,P73290,P72931,P73268,P73473,P74555,P72749,P77965	0.483361	1	0.25
GO:0034622	cellular protein-containing complex assembly	P	5	20	351	1555	0.014245	0.0128617	over	P73318,P73316,P10549,P74367,P72741	P73308,P73318,P36237,P48957,P74229,P73298,P73316,Q55397,P10549,P74367,P73956,P72741,P73675,P74149,P73912,Q55013,Q55543,P73315,P73658,P73456	0.483361	1	0.25
GO:0016779	nucleotidyltransferase activity	F	5	20	351	1555	0.014245	0.0128617	over	P73407,P73297,P74177,P77965,Q55414	P73407,P74352,P73297,P74177,P77965,P73334,P74172,Q55435,P72659,P72940,P74241,P52415,Q55414,P74344,P74144,Q55667,Q55183,Q55689,P74081,P74589	0.483361	1	0.25
GO:0001882	nucleoside binding	F	5	20	351	1555	0.014245	0.0128617	over	P72955,P74214,P74228,P73268,P77965	P74227,P72753,Q55759,P28371,P73456,P73886,P72955,P73885,P73930,Q55501,P72689,P74214,P74228,P73290,P72931,P73268,P73473,P74555,P72749,P77965	0.483361	1	0.25
GO:0006811	ion transport	P	7	29	351	1555	0.019943	0.0186495	over	P73287,P74390,P27183,P27181,P73553,Q55835,P72827	Q55496,Q55200,Q55410,P73213,P24602,P73287,P74390,P73898,Q55687,P73650,P73496,P27180,P26527,P26533,P27183,P27181,P27179,P17253,P27182,P19050,P73553,P73785,Q55199,P27178,P74393,P72799,Q55835,P72827,Q55460	0.4921	1	0.241379
GO:0045260	plasma membrane proton-transporting ATP synthase complex	C	2	7	351	1555	0.00569801	0.00450161	over	P27183,P27181	P27180,P26527,P26533,P27183,P27181,P27179,P17253	0.493023	1	0.285714
GO:0016151	nickel cation binding	F	2	7	351	1555	0.00569801	0.00450161	over	P72955,P73268	P73796,P72955,P73462,P73061,P73268,P74018,P72725	0.493023	1	0.285714
GO:0017001	antibiotic catabolic process	P	2	7	351	1555	0.00569801	0.00450161	over	P74582,Q55557	P74582,P73348,P73728,Q55624,P73911,P73138,Q55557	0.493023	1	0.285714
GO:0016671	oxidoreductase activity, acting on a sulfur group of donors, disulfide as acceptor	F	2	7	351	1555	0.00569801	0.00450161	over	P72779,P73920	P72622,P72779,P73168,P52231,P73263,P52232,P73920	0.493023	1	0.285714
GO:0033014	tetrapyrrole biosynthetic process	P	6	25	351	1555	0.017094	0.0160772	over	P72848,P73002,P73362,P74504,Q59987,Q55467	P73660,P77969,Q55665,P54224,P72848,P54225,P74096,P73471,P73547,P74152,P73874,Q55822,P73734,Q55879,P73002,P73362,Q55891,P74504,Q59987,P73480,P51634,Q55087,P72584,Q55467,Q55607	0.509993	1	0.24
GO:0022626	cytosolic ribosome	C	8	34	351	1555	0.022792	0.021865	over	P73318,P74267,P48959,P73289,P73636,P74518,P73316,P74071	P23349,P73312,P73308,P36236,P73318,P73315,P73309,P42352,P74267,P73305,P36237,P72851,P73294,P23350,P48957,P73306,P73296,P36239,P73313,P48959,P73289,P73304,P73293,P74229,P48946,P73307,P73298,P73636,P73314,P74518,P73316,P72866,P74071,P73311	0.514104	1	0.235294
GO:0043648	dicarboxylic acid metabolic process	P	5	21	351	1555	0.014245	0.0135048	over	P74569,P23353,P72848,Q55828,P73510	P74286,P74299,P54386,P55038,P55037,P73043,P72642,P74667,Q55512,Q55513,P74569,P72796,Q59975,P73997,P23353,P72848,Q55828,P73510,Q55869,P77962,P74342	0.531061	1	0.238095
GO:0043231	intracellular membrane-bounded organelle	C	5	21	351	1555	0.014245	0.0135048	over	P74250,P73545,P26287,Q55510,P73310	P73824,P74250,P73885,P73505,P54225,P73545,P72753,P26287,P77960,P74707,P74281,P17253,Q55510,P73310,P73437,P72991,Q55700,P16033,P73179,P73146,P74490	0.531061	1	0.238095
GO:0004519	endonuclease activity	F	3	12	351	1555	0.00854701	0.00771704	over	P73407,P73412,P73012	P54123,Q55142,Q55801,P73407,P74368,P72938,P73412,P72950,P73936,P73012,Q55418,P72656	0.531278	1	0.25
GO:0008757	S-adenosylmethionine-dependent methyltransferase activity	F	3	12	351	1555	0.00854701	0.00771704	over	Q55467,P74360,P74712	P72666,Q55879,P72943,P74357,Q55467,Q55809,P72888,P72896,P72907,P73705,P74360,P74712	0.531278	1	0.25
GO:0072594	establishment of protein localization to organelle	P	1	3	351	1555	0.002849	0.00192926	over	P74214	P73930,Q55501,P74214	0.536079	1	0.333333
GO:0046677	response to antibiotic	P	1	3	351	1555	0.002849	0.00192926	over	Q55557	P73911,Q55557,P74216	0.536079	1	0.333333
GO:0006414	translational elongation	P	1	3	351	1555	0.002849	0.00192926	over	P74518	P74518,P74355,P74227	0.536079	1	0.333333
GO:0070972	protein localization to endoplasmic reticulum	P	1	3	351	1555	0.002849	0.00192926	over	P74214	P73930,Q55501,P74214	0.536079	1	0.333333
GO:0032269	negative regulation of cellular protein metabolic process	P	1	3	351	1555	0.002849	0.00192926	over	P74518	P73294,P73658,P74518	0.536079	1	0.333333
GO:0065002	intracellular protein transmembrane transport	P	1	3	351	1555	0.002849	0.00192926	over	Q55610	P38382,Q55709,Q55610	0.536079	1	0.333333
GO:0016896	exoribonuclease activity, producing 5'-phosphomonoesters	F	1	3	351	1555	0.002849	0.00192926	over	P73407	P72659,P73407,P54123	0.536079	1	0.333333
GO:0003989	acetyl-CoA carboxylase activity	F	1	3	351	1555	0.002849	0.00192926	over	Q55160	Q55120,P74638,Q55160	0.536079	1	0.333333
GO:0016880	acid-ammonia (or amide) ligase activity	F	1	3	351	1555	0.002849	0.00192926	over	P77961	P77961,P77970,Q55658	0.536079	1	0.333333
GO:0042128	nitrate assimilation	P	1	3	351	1555	0.002849	0.00192926	over	P73448	P73452,P73450,P73448	0.536079	1	0.333333
GO:0070008	serine-type exopeptidase activity	F	1	3	351	1555	0.002849	0.00192926	over	Q55604	Q55728,P74032,Q55604	0.536079	1	0.333333
GO:0031328	positive regulation of cellular biosynthetic process	P	1	3	351	1555	0.002849	0.00192926	over	P48939	P73722,P74171,P48939	0.536079	1	0.333333
GO:0034249	negative regulation of cellular amide metabolic process	P	1	3	351	1555	0.002849	0.00192926	over	P74518	P73294,P73658,P74518	0.536079	1	0.333333
GO:0051248	negative regulation of protein metabolic process	P	1	3	351	1555	0.002849	0.00192926	over	P74518	P73294,P73658,P74518	0.536079	1	0.333333
GO:0031564	transcription antitermination	P	1	3	351	1555	0.002849	0.00192926	over	P74395	P74395,P36265,P72688	0.536079	1	0.333333
GO:0072657	protein localization to membrane	P	1	3	351	1555	0.002849	0.00192926	over	P74214	P73930,Q55501,P74214	0.536079	1	0.333333
GO:1901440	poly(hydroxyalkanoate) metabolic process	P	1	3	351	1555	0.002849	0.00192926	over	P73545	P73545,P73826,P73389	0.536079	1	0.333333
GO:0004602	glutathione peroxidase activity	F	1	3	351	1555	0.002849	0.00192926	over	P74250	P73824,P74250,P73795	0.536079	1	0.333333
GO:0004888	transmembrane signaling receptor activity	F	1	3	351	1555	0.002849	0.00192926	over	Q55445	P73544,Q55445,P73173	0.536079	1	0.333333
GO:0006241	CTP biosynthetic process	P	1	3	351	1555	0.002849	0.00192926	over	P74494	P74457,P74208,P74494	0.536079	1	0.333333
GO:0006826	iron ion transport	P	1	3	351	1555	0.002849	0.00192926	over	P73287	Q55687,P24602,P73287	0.536079	1	0.333333
GO:1901070	guanosine-containing compound biosynthetic process	P	1	3	351	1555	0.002849	0.00192926	over	P74494	P49057,P74494,P73853	0.536079	1	0.333333
GO:0009209	pyrimidine ribonucleoside triphosphate biosynthetic process	P	1	3	351	1555	0.002849	0.00192926	over	P74494	P74494,P74208,P74457	0.536079	1	0.333333
GO:0000041	transition metal ion transport	P	1	3	351	1555	0.002849	0.00192926	over	P73287	P24602,P73287,Q55687	0.536079	1	0.333333
GO:0017148	negative regulation of translation	P	1	3	351	1555	0.002849	0.00192926	over	P74518	P74518,P73294,P73658	0.536079	1	0.333333
GO:0006413	translational initiation	P	1	3	351	1555	0.002849	0.00192926	over	P74413	Q55397,P72689,P74413	0.536079	1	0.333333
GO:0061695	transferase complex, transferring phosphorus-containing groups	C	1	3	351	1555	0.002849	0.00192926	over	P72830	Q55848,P72830,Q55898	0.536079	1	0.333333
GO:0046500	S-adenosylmethionine metabolic process	P	1	3	351	1555	0.002849	0.00192926	over	P72871	P72871,P74497,P74008	0.536079	1	0.333333
GO:0030388	fructose 1,6-bisphosphate metabolic process	P	1	3	351	1555	0.002849	0.00192926	over	P72830	P73922,P74324,P72830	0.536079	1	0.333333
GO:0042619	poly-hydroxybutyrate biosynthetic process	P	1	3	351	1555	0.002849	0.00192926	over	P73545	P73545,P73826,P73389	0.536079	1	0.333333
GO:0048029	monosaccharide binding	F	1	3	351	1555	0.002849	0.00192926	over	P72830	Q55855,P52983,P72830	0.536079	1	0.333333
GO:0010557	positive regulation of macromolecule biosynthetic process	P	1	3	351	1555	0.002849	0.00192926	over	P48939	P73722,P74171,P48939	0.536079	1	0.333333
GO:0009539	photosystem II reaction center	C	1	3	351	1555	0.002849	0.00192926	over	P09191	P09190,P09191,Q55354	0.536079	1	0.333333
GO:0090502	RNA phosphodiester bond hydrolysis, endonucleolytic	P	1	3	351	1555	0.002849	0.00192926	over	P73407	P72950,Q55801,P73407	0.536079	1	0.333333
GO:0006613	cotranslational protein targeting to membrane	P	1	3	351	1555	0.002849	0.00192926	over	P74214	P73930,Q55501,P74214	0.536079	1	0.333333
GO:0031554	regulation of DNA-templated transcription, termination	P	1	3	351	1555	0.002849	0.00192926	over	P74395	P74395,P36265,P72688	0.536079	1	0.333333
GO:0016645	oxidoreductase activity, acting on the CH-NH group of donors	F	1	3	351	1555	0.002849	0.00192926	over	P74572	P73677,P74572,Q55660	0.536079	1	0.333333
GO:0042126	nitrate metabolic process	P	1	3	351	1555	0.002849	0.00192926	over	P73448	P73452,P73450,P73448	0.536079	1	0.333333
GO:0022836	gated channel activity	F	1	3	351	1555	0.002849	0.00192926	over	P73553	P73544,P74477,P73553	0.536079	1	0.333333
GO:0004185	serine-type carboxypeptidase activity	F	1	3	351	1555	0.002849	0.00192926	over	Q55604	Q55604,Q55728,P74032	0.536079	1	0.333333
GO:0072599	establishment of protein localization to endoplasmic reticulum	P	1	3	351	1555	0.002849	0.00192926	over	P74214	P73930,Q55501,P74214	0.536079	1	0.333333
GO:0090501	RNA phosphodiester bond hydrolysis	P	1	3	351	1555	0.002849	0.00192926	over	P73407	P72950,Q55801,P73407	0.536079	1	0.333333
GO:0090150	establishment of protein localization to membrane	P	1	3	351	1555	0.002849	0.00192926	over	P74214	P73930,Q55501,P74214	0.536079	1	0.333333
GO:0016885	ligase activity, forming carbon-carbon bonds	F	1	3	351	1555	0.002849	0.00192926	over	Q55160	Q55120,P74638,Q55160	0.536079	1	0.333333
GO:0046039	GTP metabolic process	P	1	3	351	1555	0.002849	0.00192926	over	P74494	P74494,P73853,Q55371	0.536079	1	0.333333
GO:0033365	protein localization to organelle	P	1	3	351	1555	0.002849	0.00192926	over	P74214	P73930,Q55501,P74214	0.536079	1	0.333333
GO:0070180	large ribosomal subunit rRNA binding	F	1	3	351	1555	0.002849	0.00192926	over	P73310	P73310,P36237,P23350	0.536079	1	0.333333
GO:0006614	SRP-dependent cotranslational protein targeting to membrane	P	1	3	351	1555	0.002849	0.00192926	over	P74214	P73930,Q55501,P74214	0.536079	1	0.333333
GO:0004532	exoribonuclease activity	F	1	3	351	1555	0.002849	0.00192926	over	P73407	P72659,P73407,P54123	0.536079	1	0.333333
GO:0009295	nucleoid	C	1	3	351	1555	0.002849	0.00192926	over	Q55499	P73057,Q55499,P73145	0.536079	1	0.333333
GO:0006002	fructose 6-phosphate metabolic process	P	1	3	351	1555	0.002849	0.00192926	over	P72830	P74324,P72830,P72720	0.536079	1	0.333333
GO:0004674	protein serine/threonine kinase activity	F	1	3	351	1555	0.002849	0.00192926	over	P74745	P74745,Q9FAB3,P74297	0.536079	1	0.333333
GO:0016796	exonuclease activity, active with either ribo- or deoxyribonucleic acids and producing 5'-phosphomonoesters	F	1	3	351	1555	0.002849	0.00192926	over	P73407	P72659,P73407,P54123	0.536079	1	0.333333
GO:0009891	positive regulation of biosynthetic process	P	1	3	351	1555	0.002849	0.00192926	over	P48939	P73722,P74171,P48939	0.536079	1	0.333333
GO:0045047	protein targeting to ER	P	1	3	351	1555	0.002849	0.00192926	over	P74214	P73930,Q55501,P74214	0.536079	1	0.333333
GO:0016646	oxidoreductase activity, acting on the CH-NH group of donors, NAD or NADP as acceptor	F	1	3	351	1555	0.002849	0.00192926	over	P74572	P73677,P74572,Q55660	0.536079	1	0.333333
GO:0042618	poly-hydroxybutyrate metabolic process	P	1	3	351	1555	0.002849	0.00192926	over	P73545	P73545,P73826,P73389	0.536079	1	0.333333
GO:0009208	pyrimidine ribonucleoside triphosphate metabolic process	P	1	3	351	1555	0.002849	0.00192926	over	P74494	P74494,P74208,P74457	0.536079	1	0.333333
GO:0005507	copper ion binding	F	1	3	351	1555	0.002849	0.00192926	over	P21697	P73213,P21697,P74044	0.536079	1	0.333333
GO:0008194	UDP-glycosyltransferase activity	F	1	3	351	1555	0.002849	0.00192926	over	Q57310	P74521,P72623,Q57310	0.536079	1	0.333333
GO:0036068	light-independent chlorophyll biosynthetic process	P	1	3	351	1555	0.002849	0.00192926	over	Q55467	P72584,Q55467,Q55607	0.536079	1	0.333333
GO:0006612	protein targeting to membrane	P	1	3	351	1555	0.002849	0.00192926	over	P74214	P73930,Q55501,P74214	0.536079	1	0.333333
GO:2001057	reactive nitrogen species metabolic process	P	1	3	351	1555	0.002849	0.00192926	over	P73448	P73452,P73450,P73448	0.536079	1	0.333333
GO:0000028	ribosomal small subunit assembly	P	1	3	351	1555	0.002849	0.00192926	over	P73316	P74229,P73298,P73316	0.536079	1	0.333333
GO:0061505	DNA topoisomerase II activity	F	1	3	351	1555	0.002849	0.00192926	over	P73077	Q55738,P73077,P77966	0.536079	1	0.333333
GO:0008171	O-methyltransferase activity	F	1	3	351	1555	0.002849	0.00192926	over	Q55467	Q55467,P73445,P73818	0.536079	1	0.333333
GO:0042803	protein homodimerization activity	F	1	3	351	1555	0.002849	0.00192926	over	P72848	Q59978,P72848,P73832	0.536079	1	0.333333
GO:0016421	CoA carboxylase activity	F	1	3	351	1555	0.002849	0.00192926	over	Q55160	Q55120,P74638,Q55160	0.536079	1	0.333333
GO:1901441	poly(hydroxyalkanoate) biosynthetic process	P	1	3	351	1555	0.002849	0.00192926	over	P73545	P73545,P73826,P73389	0.536079	1	0.333333
GO:0009927	histidine phosphotransfer kinase activity	F	1	3	351	1555	0.002849	0.00192926	over	Q55693	Q55783,Q55838,Q55693	0.536079	1	0.333333
GO:0046036	CTP metabolic process	P	1	3	351	1555	0.002849	0.00192926	over	P74494	P74494,P74208,P74457	0.536079	1	0.333333
GO:0008379	thioredoxin peroxidase activity	F	1	3	351	1555	0.002849	0.00192926	over	P72697	P72697,P73728,Q55624	0.536079	1	0.333333
GO:0008235	metalloexopeptidase activity	F	1	3	351	1555	0.002849	0.00192926	over	P74527	P53579,P74527,P73971	0.536079	1	0.333333
GO:0046777	protein autophosphorylation	P	1	3	351	1555	0.002849	0.00192926	over	Q55693	Q55783,Q55838,Q55693	0.536079	1	0.333333
GO:0003918	DNA topoisomerase type II (ATP-hydrolyzing) activity	F	1	3	351	1555	0.002849	0.00192926	over	P73077	Q55738,P73077,P77966	0.536079	1	0.333333
GO:0010628	positive regulation of gene expression	P	1	3	351	1555	0.002849	0.00192926	over	P48939	P73722,P74171,P48939	0.536079	1	0.333333
GO:0044421	extracellular region part	C	1	3	351	1555	0.002849	0.00192926	over	P73392	P73392,P74615,P74509	0.536079	1	0.333333
GO:0015562	efflux transmembrane transporter activity	F	1	3	351	1555	0.002849	0.00192926	over	Q55776	P74182,Q55776,P72647	0.536079	1	0.333333
GO:0016208	AMP binding	F	1	3	351	1555	0.002849	0.00192926	over	P72830	P73935,P72830,Q55404	0.536079	1	0.333333
GO:0010604	positive regulation of macromolecule metabolic process	P	1	3	351	1555	0.002849	0.00192926	over	P48939	P73722,P74171,P48939	0.536079	1	0.333333
GO:0016772	transferase activity, transferring phosphorus-containing groups	F	15	66	351	1555	0.042735	0.0424437	over	Q55527,P74288,Q55177,Q55693,P72830,P73407,P73297,P74177,P77965,P74569,P73071,P74494,P74745,P73286,Q55414	Q55527,P74288,Q55443,P73870,Q55783,P74137,Q55838,P72791,Q55177,Q6YS03,Q55693,P73035,Q55178,P72830,P73407,P74352,P73297,P74177,P77965,P73334,P74430,P73326,P73302,P72641,P72940,P74569,Q55074,Q55855,P73071,P72648,P73646,P74172,P74494,P74286,Q55435,P74421,P72659,P74745,Q9FAB3,P74297,P72877,Q6ZES8,P73534,Q55848,P72796,P74241,P72810,P52415,P37101,Q55898,Q55788,Q55480,P72747,P72748,P73286,P74344,P74144,…	0.537596	1	0.227273
GO:0009084	glutamine family amino acid biosynthetic process	P	4	17	351	1555	0.011396	0.0109325	over	P77973,P77961,P73071,P74572	P77973,P54899,P74122,P73326,Q55756,P73133,P74587,P54386,P55038,P55037,P77961,P73071,Q55497,P73257,P74572,Q55167,P54902	0.556844	1	0.235294
GO:0006778	porphyrin-containing compound metabolic process	P	4	17	351	1555	0.011396	0.0109325	over	P72848,P74504,Q59987,Q55467	P73660,P77969,Q55665,P54224,P72848,P54225,P74096,P72849,P74133,P74504,Q59987,P73480,P51634,Q55087,P72584,Q55467,Q55607	0.556844	1	0.235294
GO:0072350	tricarboxylic acid metabolic process	P	2	8	351	1555	0.00569801	0.00514469	over	P77973,P74582	P77973,P80046,Q55383,Q59977,P72927,P74286,P74582,P74299	0.570079	1	0.25
GO:0015035	protein disulfide oxidoreductase activity	F	2	8	351	1555	0.00569801	0.00514469	over	Q55194,P73920	P52231,P73263,P52232,P73492,Q55194,P74593,P73056,P73920	0.570079	1	0.25
GO:0016859	cis-trans isomerase activity	F	2	8	351	1555	0.00569801	0.00514469	over	Q55118,P73037	Q55511,P73789,Q55118,P73037,P72704,Q55780,P74665,Q55455	0.570079	1	0.25
GO:0071806	protein transmembrane transport	P	2	8	351	1555	0.00569801	0.00514469	over	Q55610,P74664	P73704,P74176,P38382,Q55610,P73010,P73435,P74664,Q55709	0.570079	1	0.25
GO:0071941	nitrogen cycle metabolic process	P	2	8	351	1555	0.00569801	0.00514469	over	P77973,P73448	P77973,P73448,P73462,P73452,P73450,P73796,P74386,P73061	0.570079	1	0.25
GO:0042026	protein refolding	P	2	8	351	1555	0.00569801	0.00514469	over	P22034,P74361	Q05972,P22034,P22358,P73789,P74361,Q55154,Q55505,P73098	0.570079	1	0.25
GO:0005576	extracellular region	C	2	8	351	1555	0.00569801	0.00514469	over	P73392,Q55604	P73392,P74615,P74509,P77972,Q55604,P73911,P74630,P73817	0.570079	1	0.25
GO:0043227	membrane-bounded organelle	C	5	22	351	1555	0.014245	0.0141479	over	P74250,P73545,P26287,Q55510,P73310	P74490,P73824,P74250,P73885,P73505,P54225,P73545,P74281,P72753,P26287,P77960,P74707,Q55687,P73437,P72991,Q55700,P73179,P17253,Q55510,P73310,P16033,P73146	0.576695	1	0.227273
GO:0065003	protein-containing complex assembly	P	5	22	351	1555	0.014245	0.0141479	over	P73318,P73316,P10549,P74367,P72741	P73308,P73318,P36237,P48957,P74229,P73298,P73316,Q55397,P10549,P74367,P73956,P72741,P73675,P74149,P73912,Q55013,Q55543,P73315,P73658,P73456,P73016,P73462	0.576695	1	0.227273
GO:0005887	integral component of plasma membrane	C	5	22	351	1555	0.014245	0.0141479	over	P72604,P73553,Q55834,Q55610,Q55693	Q6ZEX5,P73590,P73139,P72603,P73010,P72604,P72837,P73435,P72942,P73553,Q55649,P26522,P72941,Q55832,P27178,P74248,Q55834,Q55783,Q55610,Q55838,P74477,Q55693	0.576695	1	0.227273
GO:0016811	hydrolase activity, acting on carbon-nitrogen (but not peptide) bonds, in linear amides	F	3	13	351	1555	0.00854701	0.00836013	over	P73581,P73002,Q55592	P73558,P74383,Q55843,Q55805,P73736,P73581,P73796,P74386,P73061,P73002,P73441,Q55592,Q55852	0.590309	1	0.230769
GO:0004364	glutathione transferase activity	F	1	4	351	1555	0.002849	0.00257235	over	Q55139	P74665,Q55139,P73795,P74752	0.641	1	0.25
GO:0043244	regulation of protein complex disassembly	P	1	4	351	1555	0.002849	0.00257235	over	P74395	P73473,P74395,P36265,P72688	0.641	1	0.25
GO:0016628	oxidoreductase activity, acting on the CH-CH group of donors, NAD or NADP as acceptor	F	1	4	351	1555	0.002849	0.00257235	over	Q59987	P73016,P72642,Q59987,Q55087	0.641	1	0.25
GO:0004721	phosphoprotein phosphatase activity	F	1	4	351	1555	0.002849	0.00257235	over	P73626	P73626,P72756,P74313,Q55129	0.641	1	0.25
GO:0019320	hexose catabolic process	P	1	4	351	1555	0.002849	0.00257235	over	P72830	P74507,P72830,P73424,P74027	0.641	1	0.25
GO:0016838	carbon-oxygen lyase activity, acting on phosphates	F	1	4	351	1555	0.002849	0.00257235	over	P23353	P73997,Q55798,P23353,P74193	0.641	1	0.25
GO:0071616	acyl-CoA biosynthetic process	P	1	4	351	1555	0.002849	0.00257235	over	Q55160	P74490,Q55404,P74638,Q55160	0.641	1	0.25
GO:0070181	small ribosomal subunit rRNA binding	F	1	4	351	1555	0.002849	0.00257235	over	P73636	P48946,P73298,P73336,P73636	0.641	1	0.25
GO:0004177	aminopeptidase activity	F	1	4	351	1555	0.002849	0.00257235	over	P74527	P53579,P74527,P73971,P74468	0.641	1	0.25
GO:0016891	endoribonuclease activity, producing 5'-phosphomonoesters	F	1	4	351	1555	0.002849	0.00257235	over	P73407	Q55801,P73407,P74368,P72950	0.641	1	0.25
GO:0046493	lipid A metabolic process	P	1	4	351	1555	0.002849	0.00257235	over	Q57310	P20804,P73848,Q55746,Q57310	0.641	1	0.25
GO:0051173	positive regulation of nitrogen compound metabolic process	P	1	4	351	1555	0.002849	0.00257235	over	P48939	P73722,P74171,P48939,P74421	0.641	1	0.25
GO:0048518	positive regulation of biological process	P	1	4	351	1555	0.002849	0.00257235	over	P48939	P73722,P74171,P48939,P74421	0.641	1	0.25
GO:0009251	glucan catabolic process	P	1	4	351	1555	0.002849	0.00257235	over	P73546	P73546,P73511,P72691,P73608	0.641	1	0.25
GO:0009423	chorismate biosynthetic process	P	1	4	351	1555	0.002849	0.00257235	over	P23353	P72796,Q59975,P73997,P23353	0.641	1	0.25
GO:0090305	nucleic acid phosphodiester bond hydrolysis	P	1	4	351	1555	0.002849	0.00257235	over	P73407	P72950,Q55801,P73407,P73706	0.641	1	0.25
GO:0030246	carbohydrate binding	F	1	4	351	1555	0.002849	0.00257235	over	P72830	Q55855,P52983,P72830,P73504	0.641	1	0.25
GO:0048522	positive regulation of cellular process	P	1	4	351	1555	0.002849	0.00257235	over	P48939	P73722,P74171,P48939,P74421	0.641	1	0.25
GO:1901681	sulfur compound binding	F	1	4	351	1555	0.002849	0.00257235	over	Q55139	P74216,P73918,P73067,Q55139	0.641	1	0.25
GO:0006450	regulation of translational fidelity	P	1	4	351	1555	0.002849	0.00257235	over	P48939	P48939,Q55450,P74144,Q55667	0.641	1	0.25
GO:0009147	pyrimidine nucleoside triphosphate metabolic process	P	1	4	351	1555	0.002849	0.00257235	over	P74494	P74494,P73053,P74208,P74457	0.641	1	0.25
GO:0035384	thioester biosynthetic process	P	1	4	351	1555	0.002849	0.00257235	over	Q55160	P74490,Q55404,P74638,Q55160	0.641	1	0.25
GO:0009245	lipid A biosynthetic process	P	1	4	351	1555	0.002849	0.00257235	over	Q57310	P20804,P73848,Q55746,Q57310	0.641	1	0.25
GO:0005980	glycogen catabolic process	P	1	4	351	1555	0.002849	0.00257235	over	P73546	P73546,P73511,P72691,P73608	0.641	1	0.25
GO:0000027	ribosomal large subunit assembly	P	1	4	351	1555	0.002849	0.00257235	over	P73318	P73308,P73318,P36237,P48957	0.641	1	0.25
GO:1901271	lipooligosaccharide biosynthetic process	P	1	4	351	1555	0.002849	0.00257235	over	Q57310	P20804,P73848,Q55746,Q57310	0.641	1	0.25
GO:0019740	nitrogen utilization	P	1	4	351	1555	0.002849	0.00257235	over	P77961	Q55247,P55038,P55037,P77961	0.641	1	0.25
GO:1901269	lipooligosaccharide metabolic process	P	1	4	351	1555	0.002849	0.00257235	over	Q57310	P20804,P73848,Q55746,Q57310	0.641	1	0.25
GO:0009148	pyrimidine nucleoside triphosphate biosynthetic process	P	1	4	351	1555	0.002849	0.00257235	over	P74494	P74494,P73053,P74208,P74457	0.641	1	0.25
GO:0031325	positive regulation of cellular metabolic process	P	1	4	351	1555	0.002849	0.00257235	over	P48939	P73722,P74171,P48939,P74421	0.641	1	0.25
GO:0009893	positive regulation of metabolic process	P	1	4	351	1555	0.002849	0.00257235	over	P48939	P73722,P74171,P48939,P74421	0.641	1	0.25
GO:0044247	cellular polysaccharide catabolic process	P	1	4	351	1555	0.002849	0.00257235	over	P73546	P73546,P73511,P72691,P73608	0.641	1	0.25
GO:0000272	polysaccharide catabolic process	P	1	4	351	1555	0.002849	0.00257235	over	P73546	P73546,P73511,P72691,P73608	0.641	1	0.25
GO:1990904	ribonucleoprotein complex	C	14	63	351	1555	0.039886	0.0405145	under	P74410,P74214,P48939,P74230,P73318,P74267,P48959,P73289,P73310,P73636,P74518,P73316,P74071,P73557	Q55385,P74226,P74410,P73299,P73319,P48949,P48944,P73294,P73336,P73320,P73901,P48958,P74266,P73530,P73300,P73292,Q55004,P74142,P74035,Q55953,P74214,P73315,P36237,P73014,P23350,P73303,P73317,P48939,P74230,P23349,P73312,P73308,P36236,P73318,P73309,P42352,P74267,P73305,P72851,P48957,P73306,P73296,P36239,P73313,P48959,P73289,P73310,P73304,P73293,P74229,P48946,P73307,P73298,P73636,P73314,P74518,P73316,…	0.577854	1	0.222222
GO:0016301	kinase activity	F	10	45	351	1555	0.02849	0.0289389	under	Q55527,P74288,Q55177,Q55693,P72830,P74569,P73071,P74494,P74745,P73286	Q55527,P74288,Q55443,P73870,Q55783,P74137,Q55838,P72791,Q55177,Q6YS03,Q55693,P73035,Q55178,P72830,P74430,P73326,P73302,P72641,P72940,P74569,Q55074,Q55855,P73071,P72648,P73646,P74494,P74286,P74421,P74745,Q9FAB3,P74297,P72877,Q6ZES8,P72796,P37101,Q55898,P74457,P72663,Q55788,Q55480,P73534,Q55848,P72747,P72748,P73286	0.582155	1	0.222222
GO:0033013	tetrapyrrole metabolic process	P	6	27	351	1555	0.017094	0.0173633	under	P72848,P73002,P73362,P74504,Q59987,Q55467	P73660,P77969,Q55665,P54224,P72848,P54225,P74096,P72849,P74133,P73471,P73547,P74152,P73874,Q55822,P73734,Q55879,P73002,P73362,Q55891,P74504,Q59987,P73480,P51634,Q55087,P72584,Q55467,Q55607	0.593247	1	0.222222
GO:0033554	cellular response to stress	P	5	23	351	1555	0.014245	0.014791	under	P74737,P73012,P73412,P72697,P74250	Q55750,P74737,P74722,P74533,P73012,P73412,P74702,P74258,P73722,P72894,Q55274,P73824,P72697,P73348,P73492,P74250,P74593,P73728,P72622,P22358,Q55154,P73098,P73911	0.619882	1	0.217391
GO:0031226	intrinsic component of plasma membrane	C	5	23	351	1555	0.014245	0.014791	under	P72604,P73553,Q55834,Q55610,Q55693	P72603,P73010,P72604,P72837,P73435,P72942,P73553,Q55649,P26522,P72941,Q55832,P27178,P74248,Q55834,Q55783,Q55610,Q55838,P74477,Q55693,Q6ZEX5,P73590,P73139,P73930	0.619882	1	0.217391
GO:0050794	regulation of cellular process	P	20	92	351	1555	0.0569801	0.059164	under	P73243,P73078,Q55444,P75023,Q55445,P73008,Q55414,P72697,P73178,Q55194,P73920,Q55758,Q55554,Q55693,P72819,P74395,P73407,P10549,P74518,P48939	P73243,Q55447,Q55788,P72781,P73175,P73006,P74138,P73150,Q55169,Q55919,P74298,P73078,Q55448,P74294,Q55178,P73458,Q55444,P75023,Q55445,P73173,P73007,P73008,Q55414,P52231,P72697,P73178,P73348,P73263,P52232,P73492,Q55194,P74593,P73728,P72740,Q55624,P73056,P72719,P73920,Q55758,Q6ZER5,Q6YRQ3,P74803,Q55540,P72681,Q55554,P73808,Q55588,Q6ZEG7,P72708,Q6ZEJ4,Q6YRR2,P74514,P73168,P74670,P72943,Q55750,Q55693,…	0.620416	1	0.217391
GO:0051540	metal cluster binding	F	8	37	351	1555	0.022792	0.0237942	under	P73947,P27320,P73388,P32422,P29254,P29255,P74582,P73448	P74447,P74283,Q55908,P73947,Q55524,P27320,P26290,P74558,P73355,P74174,P73388,P72731,P73056,P74596,P74449,P73170,P55038,P55037,P32422,Q55781,P26525,Q55389,P19050,Q55894,Q55366,P74689,P29254,P73672,P29255,P72854,P74557,Q55607,P54384,P74582,P74024,P73448,P73195	0.620436	1	0.216216
GO:0051536	iron-sulfur cluster binding	F	8	37	351	1555	0.022792	0.0237942	under	P27320,P73388,P32422,P29254,P29255,P74582,P73448,P73947	P27320,P26290,P74558,P73355,P74174,P73388,P72731,P73056,P74596,P74449,P73170,P55038,P55037,P32422,Q55781,P26525,Q55389,P19050,Q55894,Q55366,P74689,P29254,P73672,P29255,P72854,P74557,Q55607,P54384,P74582,P74024,P73448,P73195,P74447,P74283,Q55908,P73947,Q55524	0.620436	1	0.216216
GO:0009064	glutamine family amino acid metabolic process	P	6	28	351	1555	0.017094	0.0180064	under	P77973,P73002,P77961,P73071,P72848,P74572	P77973,P54899,P74122,P73326,Q55756,P73133,P74587,P72587,Q55629,P54386,P55038,P55037,P73043,Q55843,P49057,Q55805,Q55488,P74208,P72720,P73002,P77961,P73071,P72848,Q55497,P73257,P74572,Q55167,P54902	0.631966	1	0.214286
GO:0016773	phosphotransferase activity, alcohol group as acceptor	F	6	28	351	1555	0.017094	0.0180064	under	Q55527,P74288,Q55177,Q55693,P72830,P74745	Q55527,P74288,Q55443,P73870,Q55783,P74137,Q55838,P72791,Q55177,Q6YS03,Q55693,P73035,Q55178,P72830,P74430,P72940,Q55855,P73646,P74745,Q9FAB3,P74297,P72877,Q6ZES8,P73534,P72796,P37101,P72663,Q55480	0.631966	1	0.214286
GO:0004601	peroxidase activity	F	2	9	351	1555	0.00569801	0.00578778	under	P74250,P72697	P73911,P73824,P74250,P73795,P72697,P73728,Q55624,P73348,Q6ZEQ0	0.638275	1	0.222222
GO:0015986	ATP synthesis coupled proton transport	P	2	9	351	1555	0.00569801	0.00578778	under	P27183,P27181	P27178,P27180,P26527,P26533,P27183,P27181,P27179,P17253,P27182	0.638275	1	0.222222
GO:0046933	proton-transporting ATP synthase activity, rotational mechanism	F	2	9	351	1555	0.00569801	0.00578778	under	P27183,P27181	P27180,P26527,P26533,P27183,P27181,P27179,P17253,P27182,P27178	0.638275	1	0.222222
GO:0009236	cobalamin biosynthetic process	P	2	9	351	1555	0.00569801	0.00578778	under	P73002,P73362	P73471,P73547,P74152,P73874,Q55822,P73734,Q55879,P73002,P73362	0.638275	1	0.222222
GO:0015985	energy coupled proton transport, down electrochemical gradient	P	2	9	351	1555	0.00569801	0.00578778	under	P27183,P27181	P27180,P26527,P26533,P27183,P27181,P27179,P17253,P27182,P27178	0.638275	1	0.222222
GO:0034599	cellular response to oxidative stress	P	2	9	351	1555	0.00569801	0.00578778	under	P72697,P74250	P73911,P73824,P72697,P73348,P73492,P74250,P74593,P73728,P72622	0.638275	1	0.222222
GO:0070925	organelle assembly	P	2	9	351	1555	0.00569801	0.00578778	under	P73318,P73316	P73308,P73318,P36237,P48957,P74229,P73298,P73316,P73315,P73658	0.638275	1	0.222222
GO:0006260	DNA replication	P	2	9	351	1555	0.00569801	0.00578778	under	Q55499,P73012	Q55738,Q55418,Q55801,P73722,Q55499,Q55505,P73097,P73012,P73340	0.638275	1	0.222222
GO:0010629	negative regulation of gene expression	P	2	9	351	1555	0.00569801	0.00578778	under	P73407,P74518	P72659,P73722,Q55432,Q55622,P74739,P73294,P73658,P73407,P74518	0.638275	1	0.222222
GO:0010605	negative regulation of macromolecule metabolic process	P	2	9	351	1555	0.00569801	0.00578778	under	P73407,P74518	P72659,P73722,Q55432,Q55622,P74739,P73294,P73658,P73407,P74518	0.638275	1	0.222222
GO:0009235	cobalamin metabolic process	P	2	9	351	1555	0.00569801	0.00578778	under	P73002,P73362	P73471,P73547,P74152,P73874,Q55822,P73734,Q55879,P73002,P73362	0.638275	1	0.222222
GO:0044769	ATPase activity, coupled to transmembrane movement of ions, rotational mechanism	F	2	9	351	1555	0.00569801	0.00578778	under	P27183,P27181	P27180,P26527,P26533,P27183,P27181,P27179,P17253,P27182,P27178	0.638275	1	0.222222
GO:0052689	carboxylic ester hydrolase activity	F	2	9	351	1555	0.00569801	0.00578778	under	P73946,P74506	Q55522,P73505,P73942,P73274,P73946,P74506,Q59989,P73163,P74618	0.638275	1	0.222222
GO:0045259	proton-transporting ATP synthase complex	C	2	9	351	1555	0.00569801	0.00578778	under	P27183,P27181	P27183,P27181,P27182,P27178,P27180,P26527,P26533,P27179,P17253	0.638275	1	0.222222
GO:0016469	proton-transporting two-sector ATPase complex	C	2	9	351	1555	0.00569801	0.00578778	under	P27183,P27181	P27180,P26527,P26533,P27183,P27181,P27179,P17253,P27182,P27178	0.638275	1	0.222222
GO:0015036	disulfide oxidoreductase activity	F	2	9	351	1555	0.00569801	0.00578778	under	Q55194,P73920	P73492,P74593,P73146,P73056,P52231,P73263,P52232,Q55194,P73920	0.638275	1	0.222222
GO:0042255	ribosome assembly	P	2	9	351	1555	0.00569801	0.00578778	under	P73318,P73316	P73308,P73318,P36237,P48957,P74229,P73298,P73316,P73658,P73315	0.638275	1	0.222222
GO:0005515	protein binding	F	10	47	351	1555	0.02849	0.0302251	under	P22034,P50027,Q55510,P73297,P09191,P73407,P73124,P72848,P73609,P73607	P22358,Q55511,Q55154,P73098,Q05971,Q05972,Q59978,P22034,P73789,P73462,P50027,P74702,Q55505,Q55510,P73097,Q55543,P73634,P73297,P54899,Q55512,P74645,P74182,P73348,P72780,P73091,P09191,P74295,P73728,P73456,P72731,P74208,Q54735,P73407,P73124,P72975,P72848,P73832,P73609,P73607,P74467,P54416,P74466,Q59993,P72757,P72758,P73081,Q55436	0.642762	1	0.212766
GO:0051082	unfolded protein binding	F	3	14	351	1555	0.00854701	0.00900322	under	P22034,P50027,Q55510	Q05971,Q05972,Q59978,P22034,P22358,P73789,P73462,P50027,Q55154,P74702,Q55505,Q55510,P73098,P73097	0.644329	1	0.214286
GO:0009066	aspartate family amino acid metabolic process	P	3	14	351	1555	0.00854701	0.00900322	under	P73375,P74569,Q55828	P73677,P73375,P52986,Q55512,P74193,P73646,P74569,P72642,P74667,Q55513,P74497,P0DJF8,P74008,Q55828	0.644329	1	0.214286
GO:0051301	cell division	P	3	14	351	1555	0.00854701	0.00900322	under	P73078,Q55510,P74186	Q55900,P73376,P73456,Q55901,Q55899,Q55511,Q55589,P74610,P45450,P73078,Q55469,P73668,Q55510,P74186	0.644329	1	0.214286
GO:0016810	hydrolase activity, acting on carbon-nitrogen (but not peptide) bonds	F	4	19	351	1555	0.011396	0.0122186	under	P73581,Q55592,P73002,P73597	Q55759,P74741,P73558,P74383,Q55843,Q55805,P74755,P73736,P73581,P72703,P73796,P74386,P73061,Q55592,Q55852,P73002,P73441,Q55162,P73597	0.65217	1	0.210526
GO:0032550	purine ribonucleoside binding	F	4	19	351	1555	0.011396	0.0122186	under	P72955,P74214,P74228,P73268	P74227,P72753,Q55759,P28371,P73456,P73886,P72955,P73885,P73930,Q55501,P72689,P74214,P74228,P73290,P72931,P73268,P73473,P74555,P72749	0.65217	1	0.210526
GO:0005525	GTP binding	F	4	19	351	1555	0.011396	0.0122186	under	P72955,P74214,P74228,P73268	P74227,P72753,Q55759,P28371,P73456,P73886,P72955,P73885,P73930,Q55501,P72689,P74214,P74228,P73290,P72931,P73268,P73473,P74555,P72749	0.65217	1	0.210526
GO:0001883	purine nucleoside binding	F	4	19	351	1555	0.011396	0.0122186	under	P72955,P74214,P74228,P73268	P74227,P72753,Q55759,P28371,P73456,P73886,P72955,P73885,P73930,Q55501,P72689,P74214,P74228,P73290,P72931,P73268,P73473,P74555,P72749	0.65217	1	0.210526
GO:0140096	catalytic activity, acting on a protein	F	17	80	351	1555	0.048433	0.0514469	under	Q55527,P74288,Q55177,Q55693,Q55118,P73037,P75023,Q55510,P74474,P73407,P74305,P74114,P74016,P74745,P73626,Q55604,P74527	Q55527,P74288,Q55443,P73870,Q55783,P74137,Q55838,P72791,Q55177,Q6YS03,Q55693,P73035,Q55178,Q55511,P73789,Q55118,P73037,P72704,Q55780,P73722,P72780,P74467,P54416,P74466,Q59993,P74698,P73157,Q55477,P73940,P73354,P73458,P75023,P73437,P72991,Q55700,P73179,Q55510,Q55701,P73971,P74468,P74474,P74220,Q55728,P74032,P73407,P74305,P74114,P73529,P73559,P74571,P74509,Q55142,P74002,Q55361,P73832,Q55682,Q55413,…	0.65861	1	0.2125
GO:0009206	purine ribonucleoside triphosphate biosynthetic process	P	5	24	351	1555	0.014245	0.0154341	under	Q55664,P74494,P27183,P27181,P72830	P74421,P80505,P77972,P52983,Q55664,P74309,Q59994,P72740,P73534,P49433,Q55855,P74507,P74494,P73853,P17253,P27180,P26527,P26533,P27183,P27181,P27179,P27182,P27178,P72830	0.660353	1	0.208333
GO:0006996	organelle organization	P	5	24	351	1555	0.014245	0.0154341	under	P73318,P73316,P73810,P73077,P73418	P73308,P73318,P36237,P48957,P74229,P73298,P73316,Q55750,P73810,Q55738,P73077,P77966,Q55418,P73340,P74707,P73437,P72991,Q55700,P73179,P73418,P72874,Q55543,P73315,P73658	0.660353	1	0.208333
GO:0009145	purine nucleoside triphosphate biosynthetic process	P	5	24	351	1555	0.014245	0.0154341	under	Q55664,P74494,P27183,P27181,P72830	P74421,P80505,P77972,P52983,Q55664,P74309,Q59994,P72740,P73534,P49433,Q55855,P74507,P74494,P73853,P17253,P27180,P26527,P26533,P27183,P27181,P27179,P27182,P27178,P72830	0.660353	1	0.208333
GO:0010468	regulation of gene expression	P	9	43	351	1555	0.025641	0.0276527	under	Q55758,Q55554,Q55414,Q55693,P72819,P74395,P73407,P74518,P48939	Q55758,Q6ZER5,P72781,Q6YRQ3,P74803,Q55540,P72681,Q55554,P73808,Q55588,Q6ZEG7,P72708,Q6ZEJ4,Q55919,Q6YRR2,P74514,P74298,P73168,P74670,Q55414,P72943,Q55750,Q55693,P72819,Q6ZEF5,P73499,P74544,P72659,P36236,P73473,P73722,Q55432,Q55622,P74739,P73294,P73658,P74395,P36265,P72688,P73407,P74171,P74518,P48939	0.662406	1	0.209302
GO:0060255	regulation of macromolecule metabolic process	P	9	43	351	1555	0.025641	0.0276527	under	Q55758,Q55554,Q55414,Q55693,P72819,P74395,P73407,P74518,P48939	Q55758,Q6ZER5,P72781,Q6YRQ3,P74803,Q55540,P72681,Q55554,P73808,Q55588,Q6ZEG7,P72708,Q6ZEJ4,Q55919,Q6YRR2,P74514,P74298,P73168,P74670,Q55414,P72943,Q55750,Q55693,P72819,Q6ZEF5,P73499,P74544,P72659,P36236,P73473,P73722,Q55432,Q55622,P74739,P73294,P73658,P74395,P36265,P72688,P73407,P74171,P74518,P48939	0.662406	1	0.209302
GO:0050789	regulation of biological process	P	20	94	351	1555	0.0569801	0.0604502	under	P73243,P73078,Q55444,P75023,Q55445,P73008,Q55414,P72697,P73178,Q55194,P73920,Q55758,Q55554,Q55693,P72819,P74395,P73407,P10549,P74518,P48939	P73243,Q55447,Q55788,P72781,P73175,P73006,P74138,P73150,Q55169,Q55919,P74298,P73078,Q55448,P74294,Q55178,P73458,Q55444,P75023,Q55445,P73173,P73007,P73008,Q55414,P52231,P72697,P73178,P73348,P73263,P52232,P73492,Q55194,P74593,P73728,P72740,Q55624,P73056,P72719,P73920,Q55758,Q6ZER5,Q6YRQ3,P74803,Q55540,P72681,Q55554,P73808,Q55588,Q6ZEG7,P72708,Q6ZEJ4,Q6YRR2,P74514,P73168,P74670,P72943,Q55750,Q55693,…	0.662814	1	0.212766
GO:0043933	protein-containing complex subunit organization	P	6	29	351	1555	0.017094	0.0186495	under	P73318,P73316,P10549,P74367,P72741,P74395	P73308,P73318,P36237,P48957,P74229,P73298,P73316,Q55397,P74456,P74707,P73473,P10549,P74367,P73956,P72741,P73675,P74149,P73912,Q55013,P74395,P36265,P72688,P72874,Q55543,P73315,P73658,P73456,P73016,P73462	0.668453	1	0.206897
GO:0006351	transcription, DNA-templated	P	10	48	351	1555	0.02849	0.0308682	under	P74395,Q55877,Q55758,Q55554,Q55414,Q55693,P72819,P73297,P74177,P77965	P74565,P74395,P36265,Q55770,P72688,Q55877,P73666,Q59996,Q55525,Q55192,P73710,Q55758,Q6ZER5,P72781,Q6YRQ3,P74803,Q55540,P72681,Q55554,P73808,Q55588,Q6ZEG7,P72708,Q6ZEJ4,Q55919,Q6YRR2,P74514,P74298,P73168,P74670,Q55414,P72943,Q55750,Q55693,P72819,Q6ZEF5,P73499,P74544,P73722,Q55432,Q55622,P74739,P74171,P74352,P73297,P74177,P77965,P73334	0.671211	1	0.208333
GO:0097659	nucleic acid-templated transcription	P	10	48	351	1555	0.02849	0.0308682	under	P74395,Q55877,P73297,P74177,P77965,Q55758,Q55554,Q55414,Q55693,P72819	P74565,P74395,P36265,Q55770,P72688,Q55877,P74352,P73297,P74177,P77965,P73334,P73666,Q59996,Q55525,Q55192,P73710,Q55758,Q6ZER5,P72781,Q6YRQ3,P74803,Q55540,P72681,Q55554,P73808,Q55588,Q6ZEG7,P72708,Q6ZEJ4,Q55919,Q6YRR2,P74514,P74298,P73168,P74670,Q55414,P72943,Q55750,Q55693,P72819,Q6ZEF5,P73499,P74544,P73722,Q55432,Q55622,P74739,P74171	0.671211	1	0.208333
GO:0016999	antibiotic metabolic process	P	3	15	351	1555	0.00854701	0.0096463	under	P74582,Q55592,Q55557	P73138,P80046,Q55383,Q59977,P72927,P74286,P74582,P74299,Q55592,Q55557,Q55404,P73348,P73728,Q55624,P73911	0.69312	1	0.2
GO:0070279	vitamin B6 binding	F	4	20	351	1555	0.011396	0.0128617	under	Q55828,Q55679,P73546,P73375	Q55828,Q55665,P73410,P73807,P74668,Q55679,P73546,P52056,P74193,P77962,Q55128,P73264,P73133,P72662,P73511,Q55793,Q55407,P73043,P73375,Q6ZEP4	0.694372	1	0.2
GO:0030170	pyridoxal phosphate binding	F	4	20	351	1555	0.011396	0.0128617	under	Q55828,Q55679,P73546,P73375	Q55828,Q55665,P73410,P73807,P74668,Q55679,P73546,P52056,P74193,P77962,Q55128,P73264,P73133,P72662,P73511,Q55793,Q55407,P73043,P73375,Q6ZEP4	0.694372	1	0.2
GO:0019001	guanyl nucleotide binding	F	4	20	351	1555	0.011396	0.0128617	under	P72955,P74214,P74228,P73268	P74227,P72753,Q55759,P28371,P73456,P73886,P72955,P73885,P73930,Q55501,P72689,P74214,P74228,P73290,P72931,P73268,P73473,P74555,P72749,P74428	0.694372	1	0.2
GO:0032561	guanyl ribonucleotide binding	F	4	20	351	1555	0.011396	0.0128617	under	P72955,P74214,P74228,P73268	P74227,P72753,Q55759,P28371,P73456,P73886,P72955,P73885,P73930,Q55501,P72689,P74214,P74228,P73290,P72931,P73268,P73473,P74555,P72749,P74428	0.694372	1	0.2
GO:0006091	generation of precursor metabolites and energy	P	13	63	351	1555	0.037037	0.0405145	under	P73546,Q55664,P74582,Q57038,P09191,P27589,P05429,P09192,P32422,P46445,P74367,P10549,P72830	P52415,P74521,P52981,P74027,P72623,P73546,P73511,P72691,P73608,P73138,P74421,P80505,P77972,P52983,Q55664,P74309,Q59994,P72740,P73534,P49433,Q55855,P74507,P80046,Q55383,Q59977,P72927,P74286,P74582,P74299,Q55013,Q57038,P74174,P19050,P26522,P73195,P74795,P09190,P09191,Q55274,P27589,P05429,P09193,P09192,P16033,P32422,P46445,P73437,P72991,Q55700,P73179,P74367,P10549,P73956,P73735,P26525,P19125,P27724,…	0.694902	1	0.206349
GO:0016491	oxidoreductase activity	F	34	160	351	1555	0.0968661	0.102894	under	P32422,P27319,P21697,P27320,P46445,P09191,P26287,P73388,P29254,P29255,P72848,P73287,P73411,P54206,P74250,P74572,P77968,P26523,P72697,P05429,P09192,P27589,Q57038,P10549,Q55194,P73920,Q59987,P73321,P72779,P74504,P73178,P73001,P73448,P73129	P32422,P73068,Q55013,P27319,P21697,P27320,P09190,P46445,P73492,Q55389,P09191,P74593,P26287,P74447,P74283,P72740,Q55980,P73388,P73056,P73509,P29254,P74449,P29255,P72775,P73960,P73853,P54899,P73195,P73735,P72834,P73138,P74308,Q55512,P73911,P72848,P74044,P73574,P73016,P24602,P73287,Q55318,P73411,Q55167,P54902,P54386,P80505,P49433,P73033,P72849,P74133,P73058,P52986,P80046,P29107,P72661,P73677,P54206,…	0.695465	1	0.2125
GO:0016684	oxidoreductase activity, acting on peroxide as acceptor	F	2	10	351	1555	0.00569801	0.00643087	under	P74250,P72697	P73911,P73824,P73348,P74250,Q6ZEQ0,P73795,P72697,P73728,Q55624,P73604	0.697677	1	0.2
GO:0006631	fatty acid metabolic process	P	2	10	351	1555	0.00569801	0.00643087	under	Q55160,P74582	Q55120,P74638,P73848,P73242,P73574,P73283,P73950,Q55160,P74582,P73016	0.697677	1	0.2
GO:0006458	'de novo' protein folding	P	2	10	351	1555	0.00569801	0.00643087	under	P50027,P22034	Q55511,Q05971,P22358,P50027,Q55154,Q55505,P73098,P73097,Q05972,P22034	0.697677	1	0.2
GO:0022618	ribonucleoprotein complex assembly	P	2	10	351	1555	0.00569801	0.00643087	under	P73318,P73316	P73308,P73318,P36237,P48957,P74229,P73298,P73316,Q55397,P73315,P73658	0.697677	1	0.2
GO:0004540	ribonuclease activity	F	2	10	351	1555	0.00569801	0.00643087	under	P73407,Q6ZEJ5	P72659,P54123,Q55142,Q55801,P73407,P74368,P72950,Q6ZEJ5,Q46363,P72656	0.697677	1	0.2
GO:0016627	oxidoreductase activity, acting on the CH-CH group of donors	F	2	10	351	1555	0.00569801	0.00643087	under	P72848,Q59987	P72848,P73016,P72642,P29273,Q59987,Q55607,Q55891,P74306,Q55087,P74096	0.697677	1	0.2
GO:0015934	large ribosomal subunit	C	5	25	351	1555	0.014245	0.0160772	under	P73318,P74267,P48959,P73289,P73310	P23349,P73312,P73308,P36236,P73318,P73315,P73309,P42352,P74267,P73305,P36237,P72851,P73294,P23350,P48957,P73306,P73296,P36239,P73313,P48959,P73289,P73310,P73014,P73303,P73317	0.697943	1	0.2
GO:0005198	structural molecule activity	F	12	59	351	1555	0.034188	0.0379421	under	P73310,P73318,P74267,P74410,P48939,P73636,P48959,P73316,P74071,P73289,P74230,P73407	P23349,Q55385,P73312,P73308,P74226,P36236,P73310,P73318,P73315,P73309,P42352,P74267,P73305,P36237,P73304,P74410,P73299,P73014,P73293,P73319,P72851,P48949,P48944,P73294,P23350,P74229,P48957,P73303,P48946,P73306,P73307,P73298,P73336,P73296,P73320,P36239,P48939,P73636,P73313,P73314,P73901,P48959,P73316,P48958,P74266,P73530,P72866,P74071,P73311,P73289,P73300,P74230,P73292,P73317,Q55004,P74142,P72731,…	0.711651	1	0.20339
GO:0005840	ribosome	C	12	59	351	1555	0.034188	0.0379421	under	P73310,P73318,P74267,P48959,P73289,P73636,P74518,P73316,P74071,P48939,P74230,P74410	P73310,P23349,P73312,P73308,P36236,P73318,P73315,P73309,P42352,P74267,P73305,P36237,P72851,P73294,P23350,P48957,P73306,P73296,P36239,P73313,P48959,P73289,P73304,P73293,P74229,P48946,P73307,P73298,P73636,P73314,P74518,P73316,P72866,P74071,P73311,P73014,P73303,P73317,P48939,P74230,Q55385,P74226,P74410,P73299,P73319,P48949,P48944,P73336,P73320,P73901,P48958,P74266,P73530,P73300,P73292,Q55004,P74142,…	0.711651	1	0.20339
GO:0046501	protoporphyrinogen IX metabolic process	P	1	5	351	1555	0.002849	0.00321543	under	P72848	P73660,P77969,Q55665,P54224,P72848	0.722243	1	0.2
GO:0035383	thioester metabolic process	P	1	5	351	1555	0.002849	0.00321543	under	Q55160	P74490,P74286,Q55404,P74638,Q55160	0.722243	1	0.2
GO:0006643	membrane lipid metabolic process	P	1	5	351	1555	0.002849	0.00321543	under	Q57310	P72930,P20804,P73848,Q55746,Q57310	0.722243	1	0.2
GO:0003746	translation elongation factor activity	F	1	5	351	1555	0.002849	0.00321543	under	P74228	P74070,P74227,Q55119,P28371,P74228	0.722243	1	0.2
GO:0046417	chorismate metabolic process	P	1	5	351	1555	0.002849	0.00321543	under	P23353	P72796,Q59975,P73997,P23353,Q55869	0.722243	1	0.2
GO:0006468	protein phosphorylation	P	1	5	351	1555	0.002849	0.00321543	under	Q55693	Q55178,Q55783,Q55838,Q55693,P74644	0.722243	1	0.2
GO:0006782	protoporphyrinogen IX biosynthetic process	P	1	5	351	1555	0.002849	0.00321543	under	P72848	P72848,P73660,P77969,Q55665,P54224	0.722243	1	0.2
GO:0034033	purine nucleoside bisphosphate biosynthetic process	P	1	5	351	1555	0.002849	0.00321543	under	Q55160	P74490,Q55435,Q55404,P74638,Q55160	0.722243	1	0.2
GO:0046365	monosaccharide catabolic process	P	1	5	351	1555	0.002849	0.00321543	under	P72830	P74507,P72830,P74061,P73424,P74027	0.722243	1	0.2
GO:0046467	membrane lipid biosynthetic process	P	1	5	351	1555	0.002849	0.00321543	under	Q57310	P72930,P20804,P73848,Q55746,Q57310	0.722243	1	0.2
GO:0042273	ribosomal large subunit biogenesis	P	1	5	351	1555	0.002849	0.00321543	under	P73318	P73308,P73318,P36237,P48957,P36236	0.722243	1	0.2
GO:0046490	isopentenyl diphosphate metabolic process	P	1	5	351	1555	0.002849	0.00321543	under	P73426	P73426,P73672,P72663,P73067,Q55663	0.722243	1	0.2
GO:0005694	chromosome	C	1	5	351	1555	0.002849	0.00321543	under	P73077	Q55418,Q55738,P73077,P73340,P77966	0.722243	1	0.2
GO:0022610	biological adhesion	P	1	5	351	1555	0.002849	0.00321543	under	Q55414	Q6ZEX5,P73590,P73139,P73089,Q55414	0.722243	1	0.2
GO:0009240	isopentenyl diphosphate biosynthetic process	P	1	5	351	1555	0.002849	0.00321543	under	P73426	P73426,P73672,P72663,P73067,Q55663	0.722243	1	0.2
GO:0046033	AMP metabolic process	P	1	5	351	1555	0.002849	0.00321543	under	P74384	P74384,P73290,P73302,P72641,P73935	0.722243	1	0.2
GO:0006664	glycolipid metabolic process	P	1	5	351	1555	0.002849	0.00321543	under	Q57310	P72930,P20804,P73848,Q55746,Q57310	0.722243	1	0.2
GO:0051087	chaperone binding	F	1	5	351	1555	0.002849	0.00321543	under	P50027	Q05971,Q59978,P73634,P50027,P73097	0.722243	1	0.2
GO:0046129	purine ribonucleoside biosynthetic process	P	1	5	351	1555	0.002849	0.00321543	under	P74494	P73935,P0DJF8,P49057,P74494,P73853	0.722243	1	0.2
GO:0051920	peroxiredoxin activity	F	1	5	351	1555	0.002849	0.00321543	under	P72697	P72697,P73728,Q55624,P73604,P73348	0.722243	1	0.2
GO:0007155	cell adhesion	P	1	5	351	1555	0.002849	0.00321543	under	Q55414	P73089,Q55414,Q6ZEX5,P73590,P73139	0.722243	1	0.2
GO:0030091	protein repair	P	1	5	351	1555	0.002849	0.00321543	under	P74367	P74367,P73437,P72991,Q55700,P73179	0.722243	1	0.2
GO:0042301	phosphate ion binding	F	1	5	351	1555	0.002849	0.00321543	under	P14835	P73785,Q55200,Q55410,P14835,Q55199	0.722243	1	0.2
GO:0009247	glycolipid biosynthetic process	P	1	5	351	1555	0.002849	0.00321543	under	Q57310	P72930,P20804,P73848,Q55746,Q57310	0.722243	1	0.2
GO:0009765	photosynthesis, light harvesting	P	1	5	351	1555	0.002849	0.00321543	under	P74367	P74367,P73437,P72991,Q55700,P73179	0.722243	1	0.2
GO:0034030	ribonucleoside bisphosphate biosynthetic process	P	1	5	351	1555	0.002849	0.00321543	under	Q55160	P74490,Q55435,Q55404,P74638,Q55160	0.722243	1	0.2
GO:0006536	glutamate metabolic process	P	1	5	351	1555	0.002849	0.00321543	under	P72848	P54386,P55038,P55037,P73043,P72848	0.722243	1	0.2
GO:0003743	translation initiation factor activity	F	1	5	351	1555	0.002849	0.00321543	under	P74413	P72874,Q55397,P73301,P72689,P74413	0.722243	1	0.2
GO:1901068	guanosine-containing compound metabolic process	P	1	5	351	1555	0.002849	0.00321543	under	P74494	P49057,P74494,P73853,P72810,Q55371	0.722243	1	0.2
GO:0044275	cellular carbohydrate catabolic process	P	1	5	351	1555	0.002849	0.00321543	under	P73546	P73546,P73511,P72691,P73608,Q59994	0.722243	1	0.2
GO:0006167	AMP biosynthetic process	P	1	5	351	1555	0.002849	0.00321543	under	P74384	P74384,P73290,P73302,P72641,P73935	0.722243	1	0.2
GO:0006637	acyl-CoA metabolic process	P	1	5	351	1555	0.002849	0.00321543	under	Q55160	P74490,P74286,Q55404,P74638,Q55160	0.722243	1	0.2
GO:0004497	monooxygenase activity	F	1	5	351	1555	0.002849	0.00321543	under	P54206	P72835,P72584,P54206,P54205,P74096	0.722243	1	0.2
GO:0009088	threonine biosynthetic process	P	1	5	351	1555	0.002849	0.00321543	under	P74569	Q55512,P74193,P73646,P52986,P74569	0.722243	1	0.2
GO:0019627	urea metabolic process	P	1	5	351	1555	0.002849	0.00321543	under	P77973	P77973,P73796,P74386,P73061,P73462	0.722243	1	0.2
GO:0019288	isopentenyl diphosphate biosynthetic process, methylerythritol 4-phosphate pathway	P	1	5	351	1555	0.002849	0.00321543	under	P73426	Q55663,P73426,P73672,P72663,P73067	0.722243	1	0.2
GO:0042451	purine nucleoside biosynthetic process	P	1	5	351	1555	0.002849	0.00321543	under	P74494	P73935,P0DJF8,P49057,P74494,P73853	0.722243	1	0.2
GO:0033866	nucleoside bisphosphate biosynthetic process	P	1	5	351	1555	0.002849	0.00321543	under	Q55160	P74490,Q55435,Q55404,P74638,Q55160	0.722243	1	0.2
GO:0010206	photosystem II repair	P	1	5	351	1555	0.002849	0.00321543	under	P74367	P74367,P73437,P72991,Q55700,P73179	0.722243	1	0.2
GO:0006730	one-carbon metabolic process	P	1	5	351	1555	0.002849	0.00321543	under	P72871	P77962,P73677,Q55759,P72871,P74008	0.722243	1	0.2
GO:0016893	endonuclease activity, active with either ribo- or deoxyribonucleic acids and producing 5'-phosphomonoesters	F	1	5	351	1555	0.002849	0.00321543	under	P73407	Q55801,P73407,P74368,P72938,P72950	0.722243	1	0.2
GO:0032774	RNA biosynthetic process	P	10	50	351	1555	0.02849	0.0321543	under	P74395,Q55877,P73297,P74177,P77965,Q55758,Q55554,Q55414,Q55693,P72819	P74565,P74395,P36265,Q55770,P72688,Q55877,Q55418,P74352,P73297,P74177,P77965,P73334,P73666,Q59996,Q55525,Q55192,P73710,Q55758,Q6ZER5,P72781,Q6YRQ3,P74803,Q55540,P72681,Q55554,P73808,Q55588,Q6ZEG7,P72708,Q6ZEJ4,Q55919,Q6YRR2,P74514,P74298,P73168,P74670,Q55414,P72943,Q55750,Q55693,P72819,Q6ZEF5,P73499,P74544,P73722,Q55432,Q55622,P74739,P74171,P73201	0.723973	1	0.2
GO:0009201	ribonucleoside triphosphate biosynthetic process	P	5	26	351	1555	0.014245	0.0167203	under	Q55664,P74494,P27183,P27181,P72830	P74421,P80505,P77972,P52983,Q55664,P74309,Q59994,P72740,P73534,P49433,Q55855,P74507,P74494,P73853,P74208,P17253,P27180,P26527,P26533,P27183,P27181,P27179,P27182,P27178,P74457,P72830	0.732573	1	0.192308
GO:0046148	pigment biosynthetic process	P	4	21	351	1555	0.011396	0.0135048	under	P72848,P74504,Q59987,Q55467	P73935,P73660,P77969,Q55665,P54224,P72848,P54225,P74096,P74232,P74504,Q59987,P73480,P51634,Q55087,P29273,Q55455,P74306,P72584,Q55467,Q55607,Q55422	0.732798	1	0.190476
GO:0022625	cytosolic large ribosomal subunit	C	4	21	351	1555	0.011396	0.0135048	under	P73318,P74267,P48959,P73289	P23349,P73312,P73308,P36236,P73318,P73315,P73309,P42352,P74267,P73305,P36237,P72851,P73294,P23350,P48957,P73306,P73296,P36239,P73313,P48959,P73289	0.732798	1	0.190476
GO:0006629	lipid metabolic process	P	6	31	351	1555	0.017094	0.0199357	under	Q55160,Q57310,P73946,P74506,P73426,P74582	P72930,Q55120,P74638,P73848,P73242,P73574,P73283,P73950,Q55160,P73033,P72683,P72580,P72897,P72877,P74753,P20804,Q55746,Q57310,P73946,P74506,P73426,P73672,P72663,P73067,P29273,Q55455,P74306,P74582,P73016,Q55507,Q55663	0.734255	1	0.193548
GO:0009166	nucleotide catabolic process	P	3	16	351	1555	0.00854701	0.0102894	under	Q55664,P72830,Q55910	P74421,P80505,P77972,P52983,Q55664,P74309,Q59994,P72740,P73534,P49433,Q55855,P74507,P73618,P72830,P72939,Q55910	0.736695	1	0.1875
GO:0016667	oxidoreductase activity, acting on a sulfur group of donors	F	3	16	351	1555	0.00854701	0.0102894	under	Q55194,P73920,P72779	P72740,P73492,P74593,P72622,P73146,P73056,P52231,P73263,P52232,Q55194,P73920,P72854,P72779,P73168,P73556,Q55389	0.736695	1	0.1875
GO:0008237	metallopeptidase activity	F	3	16	351	1555	0.00854701	0.0102894	under	P74305,P74114,P74527	P73971,P74305,P73437,P72991,P74114,Q55700,P73529,P73559,P74571,P74509,P73179,Q55142,P53579,P74527,P74002,Q55361	0.736695	1	0.1875
GO:2000112	regulation of cellular macromolecule biosynthetic process	P	8	41	351	1555	0.022792	0.0263666	under	Q55758,Q55554,Q55414,Q55693,P72819,P74395,P74518,P48939	Q55758,Q6ZER5,P72781,Q6YRQ3,P74803,Q55540,P72681,Q55554,P73808,Q55588,Q6ZEG7,P72708,Q6ZEJ4,Q55919,Q6YRR2,P74514,P74298,P73168,P74670,Q55414,P72943,Q55750,Q55693,P72819,Q6ZEF5,P73499,P74544,P36236,P73473,P73722,Q55432,Q55622,P74739,P73294,P73658,P74395,P36265,P72688,P74171,P74518,P48939	0.740405	1	0.195122
GO:0010556	regulation of macromolecule biosynthetic process	P	8	41	351	1555	0.022792	0.0263666	under	Q55758,Q55554,Q55414,Q55693,P72819,P74395,P74518,P48939	Q55758,Q6ZER5,P72781,Q6YRQ3,P74803,Q55540,P72681,Q55554,P73808,Q55588,Q6ZEG7,P72708,Q6ZEJ4,Q55919,Q6YRR2,P74514,P74298,P73168,P74670,Q55414,P72943,Q55750,Q55693,P72819,Q6ZEF5,P73499,P74544,P36236,P73473,P73722,Q55432,Q55622,P74739,P73294,P73658,P74395,P36265,P72688,P74171,P74518,P48939	0.740405	1	0.195122
GO:0031326	regulation of cellular biosynthetic process	P	8	41	351	1555	0.022792	0.0263666	under	Q55758,Q55554,Q55414,Q55693,P72819,P74395,P74518,P48939	Q55758,Q6ZER5,P72781,Q6YRQ3,P74803,Q55540,P72681,Q55554,P73808,Q55588,Q6ZEG7,P72708,Q6ZEJ4,Q55919,Q6YRR2,P74514,P74298,P73168,P74670,Q55414,P72943,Q55750,Q55693,P72819,Q6ZEF5,P73499,P74544,P36236,P73473,P73722,Q55432,Q55622,P74739,P73294,P73658,P74395,P36265,P72688,P74171,P74518,P48939	0.740405	1	0.195122
GO:0019829	cation-transporting ATPase activity	F	2	11	351	1555	0.00569801	0.00707395	under	P27183,P27181	P27180,P26527,P26533,P27183,P27181,P27179,P17253,P27182,P27178,Q55794,P72799	0.748769	1	0.181818
GO:0016758	transferase activity, transferring hexosyl groups	F	2	11	351	1555	0.00569801	0.00707395	under	P73546,Q57310	P52981,P74630,P73608,P72930,P74521,P72623,P73546,P73511,Q57310,P74216,P74258	0.748769	1	0.181818
GO:0006006	glucose metabolic process	P	2	11	351	1555	0.00569801	0.00707395	under	P72830,P73411	P74507,P72830,P74421,P73922,P52983,Q59994,P74324,P80505,P73411,P49433,P74027	0.748769	1	0.181818
GO:0004222	metalloendopeptidase activity	F	2	11	351	1555	0.00569801	0.00707395	under	P74305,P74114	P74305,P73437,P72991,P74114,Q55700,P73529,P73559,P74571,P74509,P73179,Q55142	0.748769	1	0.181818
GO:0009067	aspartate family amino acid biosynthetic process	P	2	11	351	1555	0.00569801	0.00707395	under	P74569,Q55828	P52986,Q55512,P74193,P73646,P74569,P72642,P74667,Q55513,P74497,P0DJF8,Q55828	0.748769	1	0.181818
GO:0042625	ATPase coupled ion transmembrane transporter activity	F	2	11	351	1555	0.00569801	0.00707395	under	P27183,P27181	P27180,P26527,P26533,P27183,P27181,P27179,P17253,P27182,P27178,Q55794,P72799	0.748769	1	0.181818
GO:0051537	2 iron, 2 sulfur cluster binding	F	2	11	351	1555	0.00569801	0.00707395	under	P27320,P73388	P27320,P26290,P74558,P73355,P74174,P73388,P72731,P73056,P74596,P74449,P73170	0.748769	1	0.181818
GO:1902600	proton transmembrane transport	P	2	11	351	1555	0.00569801	0.00707395	under	P27183,P27181	P27180,P26527,P26533,P27183,P27181,P27179,P17253,P27182,P19050,P27178,P73496	0.748769	1	0.181818
GO:0022853	active ion transmembrane transporter activity	F	2	11	351	1555	0.00569801	0.00707395	under	P27183,P27181	P27180,P26527,P26533,P27183,P27181,P27179,P17253,P27182,P27178,Q55794,P72799	0.748769	1	0.181818
GO:0071826	ribonucleoprotein complex subunit organization	P	2	11	351	1555	0.00569801	0.00707395	under	P73318,P73316	P73308,P73318,P36237,P48957,P74229,P73298,P73316,Q55397,P72874,P73315,P73658	0.748769	1	0.181818
GO:0050896	response to stimulus	P	15	75	351	1555	0.042735	0.0482315	under	P73243,P73078,Q55444,P75023,Q55445,P73008,Q55414,P74737,P73012,P73412,Q55527,P74361,Q55557,P72697,P74250	P73243,Q55447,Q55788,P72781,P73175,P73006,P74138,P73150,Q55169,Q55919,P74298,P73078,Q55448,P74294,Q55178,Q55750,P22358,Q55154,P73098,P73458,Q55444,P75023,Q55445,P73173,P73007,P73008,Q55414,P74737,P74722,P74533,P73012,P73412,Q55527,Q55443,P72700,P72745,P72817,P72937,P74148,P74258,P74702,P73348,P72849,Q55624,P74133,P73936,P74361,Q55505,P73722,P72894,P73870,Q55233,P16033,P29273,Q55274,P73437,P72991,…	0.750115	1	0.2
GO:0003735	structural constituent of ribosome	F	11	56	351	1555	0.031339	0.0360129	under	P73310,P73318,P74267,P74410,P48939,P73636,P48959,P73316,P74071,P73289,P74230	P23349,Q55385,P73312,P73308,P74226,P36236,P73310,P73318,P73315,P73309,P42352,P74267,P73305,P36237,P73304,P74410,P73299,P73014,P73293,P73319,P72851,P48949,P48944,P73294,P23350,P74229,P48957,P73303,P48946,P73306,P73307,P73298,P73336,P73296,P73320,P36239,P48939,P73636,P73313,P73314,P73901,P48959,P73316,P48958,P74266,P73530,P72866,P74071,P73311,P73289,P73300,P74230,P73292,P73317,Q55004,P74142	0.752325	1	0.196429
GO:0019538	protein metabolic process	P	32	155	351	1555	0.0911681	0.0996785	under	P73310,P73318,P74267,P74410,P48939,P73636,P48959,P73316,P74071,P73289,P74230,P74413,Q55486,Q55187,P73407,P74367,Q54714,Q01952,P72870,Q54715,Q01951,P74551,Q55445,P05429,P09192,P29254,P29255,Q55510,P74518,Q55693,P73268,P74361	Q55397,P73306,P73317,P74456,P53579,P23349,Q55385,P73312,P73308,P74226,P36236,P73310,P73318,P73315,P73309,P42352,P74267,P73305,P36237,P73304,P74410,P73299,P73014,P73293,P73319,P72851,P48949,P48944,Q55450,P73294,P23350,P74229,P48957,P73303,P48946,P73307,P73298,P73336,P73296,P73320,P36239,P48939,P73636,P73313,P73314,P73901,P48959,P73316,P48958,P74266,P73530,P72866,P74071,P73311,P73289,P73300,P74230,…	0.75755	1	0.206452
GO:0019843	rRNA binding	F	7	37	351	1555	0.019943	0.0237942	under	P73289,P73310,P73636,P73318,P48939,P73316,P74230	P73305,P73289,P73310,P36237,P23350,P48946,P73298,P73336,P73636,P73308,P36236,P73318,P73315,P73309,P42352,P73304,P73299,P73319,P48944,P74229,P48957,P73303,P73306,P73307,P73320,P48939,P73313,P73314,P73316,P74266,P72866,P73311,P74230,P73292,P73317,P73301,P74368	0.764214	1	0.189189
GO:0042221	response to chemical	P	5	27	351	1555	0.014245	0.0173633	under	Q55445,Q55527,Q55557,P72697,P74250	P22358,Q55154,P73098,Q55445,Q55527,P73173,P73007,Q55443,P73870,Q55233,P16033,P29273,Q55794,P74313,Q55557,P74216,P73824,P72697,P73348,P73492,P74250,P74593,P73728,P72622,P73138,P73911,P77962	0.764238	1	0.185185
GO:0070011	peptidase activity, acting on L-amino acid peptides	F	8	42	351	1555	0.022792	0.0270096	under	P75023,Q55510,P74474,P73407,P74305,P74114,Q55604,P74527	P73722,P72780,P74467,P54416,P74466,Q59993,P74698,P73157,Q55477,P73940,P73354,P73458,P75023,P73437,P72991,Q55700,P73179,Q55510,Q55701,P73971,P74468,P74474,P74220,Q55728,P74032,P73407,P74305,P74114,P73529,P73559,P74571,P74509,Q55142,P74002,Q55361,P73832,Q55682,Q55413,P74383,Q55604,P53579,P74527	0.765897	1	0.190476
GO:0009889	regulation of biosynthetic process	P	8	42	351	1555	0.022792	0.0270096	under	Q55758,Q55554,Q55414,Q55693,P72819,P74395,P74518,P48939	Q55758,Q6ZER5,P72781,Q6YRQ3,P74803,Q55540,P72681,Q55554,P73808,Q55588,Q6ZEG7,P72708,Q6ZEJ4,Q55919,Q6YRR2,P74514,P74298,P73168,P74670,Q55414,P72943,Q55750,Q55693,P72819,Q6ZEF5,P73499,P74544,P36236,P73473,P73722,Q55432,Q55622,P74739,P73294,P73658,P74395,P36265,P72688,P74171,P74518,P48939,P73654	0.765897	1	0.190476
GO:0051171	regulation of nitrogen compound metabolic process	P	8	42	351	1555	0.022792	0.0270096	under	Q55758,Q55554,Q55414,Q55693,P72819,P74395,P74518,P48939	Q55758,Q6ZER5,P72781,Q6YRQ3,P74803,Q55540,P72681,Q55554,P73808,Q55588,Q6ZEG7,P72708,Q6ZEJ4,Q55919,Q6YRR2,P74514,P74298,P73168,P74670,Q55414,P72943,Q55750,Q55693,P72819,Q6ZEF5,P73499,P74544,P36236,P73473,P73722,Q55432,Q55622,P74739,P73294,P73658,P74395,P36265,P72688,P74171,P74518,P48939,P74421	0.765897	1	0.190476
GO:0006754	ATP biosynthetic process	P	4	22	351	1555	0.011396	0.0141479	under	Q55664,P27183,P27181,P72830	P74421,P80505,P77972,P52983,Q55664,P74309,Q59994,P72740,P73534,P49433,Q55855,P74507,P27180,P26527,P26533,P27183,P27181,P27179,P17253,P27182,P27178,P72830	0.767487	1	0.181818
GO:0019842	vitamin binding	F	4	22	351	1555	0.011396	0.0141479	under	Q55828,Q55679,P73546,P73375	Q55828,Q55665,P73410,P73807,P74668,Q55679,P73546,P52056,P74193,P77962,Q55128,P73264,P73133,P72662,P73511,Q55793,Q55407,P73043,P73375,Q6ZEP4,P73918,P73067	0.767487	1	0.181818
GO:0019222	regulation of metabolic process	P	10	52	351	1555	0.02849	0.0334405	under	Q55758,Q55554,Q55414,Q55693,P72819,P74395,P73407,P10549,P74518,P48939	Q55758,Q6ZER5,P72781,Q6YRQ3,P74803,Q55540,P72681,Q55554,P73808,Q55588,Q6ZEG7,P72708,Q6ZEJ4,Q55919,Q6YRR2,P74514,P74298,P73168,P74670,Q55414,P72943,Q55750,Q55693,P72819,Q6ZEF5,P73499,P74544,P72659,P36236,P73473,P73437,P72991,Q55700,P73179,P73722,Q55432,Q55622,P74739,P73294,P73658,P74395,P36265,P72688,P73407,P74645,P10549,Q55332,P74171,P74518,P48939,P73654,P74421	0.770923	1	0.192308
GO:0042802	identical protein binding	F	3	17	351	1555	0.00854701	0.0109325	under	P72848,P09191,P73407	Q59978,P72848,P73832,P74645,P74182,P73348,P72780,P73091,P09191,P74295,P73728,P73456,P72731,P74702,P74208,Q54735,P73407	0.775235	1	0.176471
GO:0048519	negative regulation of biological process	P	3	17	351	1555	0.00854701	0.0109325	under	P73407,P74518,Q55414	P72659,P73437,P72991,Q55700,P73179,P73722,Q55432,Q55622,P74739,P73294,P73658,P73407,P74645,P74518,Q55900,P73654,Q55414	0.775235	1	0.176471
GO:0034220	ion transmembrane transport	P	3	17	351	1555	0.00854701	0.0109325	under	P27183,P27181,P73553	P73496,P27180,P26527,P26533,P27183,P27181,P27179,P17253,P27182,P19050,P73785,Q55199,P27178,P74393,P72799,Q55687,P73553	0.775235	1	0.176471
GO:1901292	nucleoside phosphate catabolic process	P	3	17	351	1555	0.00854701	0.0109325	under	Q55664,Q55910,P72830	P74421,P80505,P77972,P52983,Q55664,P74309,Q59994,P72740,P73534,P49433,Q55855,P74507,P74432,P72939,Q55910,P73618,P72830	0.775235	1	0.176471
GO:0003677	DNA binding	F	14	72	351	1555	0.039886	0.0463023	under	P74737,Q55499,Q55367,P73488,P73418,P73297,P74177,Q55554,P77965,P73810,P73186,P73412,P73077,P73407	P73722,P74426,Q55432,P74171,P74737,Q55750,Q55499,P73145,P72833,P73808,P74739,Q55367,Q6ZEV9,Q6YRU8,Q6ZEM0,Q55133,P73057,P73488,P74352,P73418,P73297,P74314,P72781,Q6ZEG4,Q6ZE84,Q55622,P73360,P74565,P72947,Q6YRQ3,Q6ZE64,P72616,Q55540,P73104,P74177,Q55554,Q55588,P72708,P72938,Q6ZEG0,Q55605,P73666,P73123,P77965,P73334,Q6ZEE9,Q55919,Q59996,P74514,P74298,Q55525,P33779,P74533,Q55192,P73804,P73710,P73810,…	0.783851	1	0.194444
GO:0019899	enzyme binding	F	1	6	351	1555	0.002849	0.00385852	under	P73124	P74467,P54416,P74466,Q59993,P73124,P72975	0.785142	1	0.166667
GO:0009654	photosystem II oxygen evolving complex	C	1	6	351	1555	0.002849	0.00385852	under	P10549	P10549,P73048,Q55356,Q55332,P73952,P73731	0.785142	1	0.166667
GO:0019253	reductive pentose-phosphate cycle	P	1	6	351	1555	0.002849	0.00385852	under	P54206	P73654,P73922,P37101,P54206,P54205,P74324	0.785142	1	0.166667
GO:0022904	respiratory electron transport chain	P	1	6	351	1555	0.002849	0.00385852	under	Q57038	P73735,P74044,P26524,Q55429,Q55013,Q57038	0.785142	1	0.166667
GO:0070589	cellular component macromolecule biosynthetic process	P	1	6	351	1555	0.002849	0.00385852	under	Q55604	P45450,Q55469,P73632,P73668,P74216,Q55604	0.785142	1	0.166667
GO:0042548	regulation of photosynthesis, light reaction	P	1	6	351	1555	0.002849	0.00385852	under	P10549	P73437,P72991,Q55700,P73179,P10549,Q55332	0.785142	1	0.166667
GO:0030001	metal ion transport	P	1	6	351	1555	0.002849	0.00385852	under	P73287	Q55496,P24602,P73287,Q55687,P74393,P73213	0.785142	1	0.166667
GO:0004553	hydrolase activity, hydrolyzing O-glycosyl compounds	F	1	6	351	1555	0.002849	0.00385852	under	Q55666	Q55841,Q55666,Q55476,P52981,P72691,P73608	0.785142	1	0.166667
GO:0009408	response to heat	P	1	6	351	1555	0.002849	0.00385852	under	P74361	P22358,Q55154,P73098,P74361,P74702,Q55505	0.785142	1	0.166667
GO:0009252	peptidoglycan biosynthetic process	P	1	6	351	1555	0.002849	0.00385852	under	Q55604	Q55604,P45450,Q55469,P73632,P73668,P74216	0.785142	1	0.166667
GO:0044038	cell wall macromolecule biosynthetic process	P	1	6	351	1555	0.002849	0.00385852	under	Q55604	P45450,Q55469,P73632,P73668,P74216,Q55604	0.785142	1	0.166667
GO:0044036	cell wall macromolecule metabolic process	P	1	6	351	1555	0.002849	0.00385852	under	Q55604	P45450,Q55469,P73632,P73668,P74216,Q55604	0.785142	1	0.166667
GO:0016798	hydrolase activity, acting on glycosyl bonds	F	1	6	351	1555	0.002849	0.00385852	under	Q55666	Q55666,Q55476,P52981,P72691,P73608,Q55841	0.785142	1	0.166667
GO:0004521	endoribonuclease activity	F	1	6	351	1555	0.002849	0.00385852	under	P73407	Q55801,P73407,P74368,P72950,P54123,Q55142	0.785142	1	0.166667
GO:0042274	ribosomal small subunit biogenesis	P	1	6	351	1555	0.002849	0.00385852	under	P73316	P74229,P73298,P73316,P73293,Q55625,P74035	0.785142	1	0.166667
GO:0080090	regulation of primary metabolic process	P	8	43	351	1555	0.022792	0.0276527	under	Q55758,Q55554,Q55414,Q55693,P72819,P74395,P74518,P48939	Q55758,Q6ZER5,P72781,Q6YRQ3,P74803,Q55540,P72681,Q55554,P73808,Q55588,Q6ZEG7,P72708,Q6ZEJ4,Q55919,Q6YRR2,P74514,P74298,P73168,P74670,Q55414,P72943,Q55750,Q55693,P72819,Q6ZEF5,P73499,P74544,P36236,P73473,P73722,Q55432,Q55622,P74739,P73294,P73658,P74395,P36265,P72688,P74171,P74518,P48939,P73654,P74421	0.789552	1	0.186047
GO:0032940	secretion by cell	P	2	12	351	1555	0.00569801	0.00771704	under	P74189,P74664	P74189,P74175,P73010,P72647,P74508,P38382,P73435,P74465,P73357,P73704,P74176,P74664	0.792268	1	0.166667
GO:0008654	phospholipid biosynthetic process	P	2	12	351	1555	0.00569801	0.00771704	under	Q57310,P73426	P72930,P20804,P73848,Q55746,Q57310,P73426,P73672,P72663,P73067,Q55663,P73033,P73950	0.792268	1	0.166667
GO:0019318	hexose metabolic process	P	2	12	351	1555	0.00569801	0.00771704	under	P73411,P72830	P74324,P80505,P73411,P49433,P74027,P74507,P72830,P74421,P73922,P52983,Q59994,P73424	0.792268	1	0.166667
GO:0046903	secretion	P	2	12	351	1555	0.00569801	0.00771704	under	P74189,P74664	P74189,P74175,P73010,P72647,P74508,P38382,P73435,P74465,P73357,P73704,P74176,P74664	0.792268	1	0.166667
GO:0008135	translation factor activity, RNA binding	F	2	12	351	1555	0.00569801	0.00771704	under	P74413,P74228	P72874,Q55397,P73301,P72689,P74413,P74070,P74227,Q55119,P28371,P74228,P74707,P73473	0.792268	1	0.166667
GO:0002790	peptide secretion	P	2	12	351	1555	0.00569801	0.00771704	under	P74189,P74664	P74189,P74175,P73010,P72647,P74508,P38382,P73435,P74465,P73357,P73704,P74176,P74664	0.792268	1	0.166667
GO:0015077	monovalent inorganic cation transmembrane transporter activity	F	2	12	351	1555	0.00569801	0.00771704	under	P27183,P27181	P27180,P26527,P26533,P27183,P27181,P27179,P17253,P27182,P27178,P74044,P74477,P74393	0.792268	1	0.166667
GO:0009306	protein secretion	P	2	12	351	1555	0.00569801	0.00771704	under	P74664,P74189	P73704,P74176,P74664,P74189,P74175,P73010,P72647,P74508,P38382,P73435,P74465,P73357	0.792268	1	0.166667
GO:0006979	response to oxidative stress	P	2	12	351	1555	0.00569801	0.00771704	under	P72697,P74250	P73824,P72697,P73348,P73492,P74250,P74593,P73728,P72622,P73911,P72849,Q55624,P74133	0.792268	1	0.166667
GO:0006541	glutamine metabolic process	P	2	12	351	1555	0.00569801	0.00771704	under	P77961,P73002	P77961,P55038,P55037,Q55843,P49057,Q55756,Q55805,Q55488,P74208,P72720,P74587,P73002	0.792268	1	0.166667
GO:0032259	methylation	P	2	12	351	1555	0.00569801	0.00771704	under	P74360,P74712	Q6ZE83,P74357,P74555,P72666,P72943,P72888,P72896,P72907,P73040,P73705,P74360,P74712	0.792268	1	0.166667
GO:0015078	proton transmembrane transporter activity	F	2	12	351	1555	0.00569801	0.00771704	under	P27183,P27181	P27180,P26527,P26533,P27183,P27181,P27179,P17253,P27182,P27178,P74044,P74477,P74393	0.792268	1	0.166667
GO:0009142	nucleoside triphosphate biosynthetic process	P	5	28	351	1555	0.014245	0.0180064	under	Q55664,P74494,P27183,P27181,P72830	P74421,P80505,P77972,P52983,Q55664,P74309,Q59994,P72740,P73534,P49433,Q55855,P74507,P74494,P73853,P73053,P74208,P17253,P27180,P26527,P26533,P27183,P27181,P27179,P27182,P27178,P74457,P72830,P74286	0.792993	1	0.178571
GO:0009205	purine ribonucleoside triphosphate metabolic process	P	5	28	351	1555	0.014245	0.0180064	under	Q55664,P74494,P27183,P27181,P72830	P74421,P80505,P77972,P52983,Q55664,P74309,Q59994,P72740,P73534,P49433,Q55855,P74507,P74494,P73853,P17253,P27180,P26527,P26533,P27183,P27181,P27179,P27182,Q55371,P74044,P26524,Q55429,P27178,P72830	0.792993	1	0.178571
GO:0044267	cellular protein metabolic process	P	28	139	351	1555	0.0797721	0.0893891	under	P73310,P73318,P74267,P74410,P48939,P73636,P48959,P73316,P74071,P73289,P74230,P74413,Q55486,Q55187,P74367,Q54714,Q01952,P72870,Q54715,Q01951,P74551,Q55445,P05429,P09192,P29254,P29255,P74518,Q55693	Q55397,P73306,P73317,P74456,P53579,P23349,Q55385,P73312,P73308,P74226,P36236,P73310,P73318,P73315,P73309,P42352,P74267,P73305,P36237,P73304,P74410,P73299,P73014,P73293,P73319,P72851,P48949,P48944,Q55450,P73294,P23350,P74229,P48957,P73303,P48946,P73307,P73298,P73336,P73296,P73320,P36239,P48939,P73636,P73313,P73314,P73901,P48959,P73316,P48958,P74266,P73530,P72866,P74071,P73311,P73289,P73300,P74230,…	0.793543	1	0.201439
GO:0042440	pigment metabolic process	P	4	23	351	1555	0.011396	0.014791	under	P72848,P74504,Q59987,Q55467	P73935,P73660,P77969,Q55665,P54224,P72848,P54225,P74096,P72849,P74133,P74232,P74504,Q59987,P73480,P51634,Q55087,P29273,Q55455,P74306,P72584,Q55467,Q55607,Q55422	0.798562	1	0.173913
GO:0046434	organophosphate catabolic process	P	3	18	351	1555	0.00854701	0.0115756	under	Q55664,Q55910,P72830	P74421,P80505,P77972,P52983,Q55664,P74309,Q59994,P72740,P73534,P49433,Q55855,P74507,P74432,P72939,Q55910,P73618,P73033,P72830	0.80903	1	0.166667
GO:0006812	cation transport	P	3	18	351	1555	0.00854701	0.0115756	under	P73287,P27183,P27181	Q55496,P73213,P24602,P73287,Q55687,P73496,P27180,P26527,P26533,P27183,P27181,P27179,P17253,P27182,P19050,P27178,P74393,P72799	0.80903	1	0.166667
GO:0008233	peptidase activity	F	9	49	351	1555	0.025641	0.0315113	under	P75023,Q55510,P74474,P73407,P74305,P74114,Q55604,P74527,P74016	P73722,P72780,P74467,P54416,P74466,Q59993,P74698,P73157,Q55477,P73940,P73354,P73458,P75023,P73437,P72991,Q55700,P73179,Q55510,Q55701,P73971,P74468,P74474,P74220,Q55728,P74032,P73407,P74305,P74114,P73529,P73559,P74571,P74509,Q55142,P74002,Q55361,P73832,Q55682,Q55413,P74383,Q55604,P53579,P74527,P74016,Q55662,Q55454,P74176,Q55137,P73579,P73605	0.811347	1	0.183673
GO:0016788	hydrolase activity, acting on ester bonds	F	8	44	351	1555	0.022792	0.0282958	under	P73946,P74506,P73012,P73407,Q6ZEJ5,P73626,Q55641,P73412	P72659,Q55522,P73505,P73942,P73274,P73946,P74506,P72715,P73323,Q59989,P73466,P73706,P73936,P73012,Q55418,P72656,P54123,Q55142,Q55801,P73407,P74368,Q46363,P72938,Q6ZEJ5,P73626,P72756,P74313,Q55641,Q55507,P73163,P72810,P74722,P73412,Q55390,Q55579,P74618,P73922,P74324,P72950,Q55734,Q55034,P73849,Q55129,P73799	0.811397	1	0.181818
GO:0009144	purine nucleoside triphosphate metabolic process	P	5	29	351	1555	0.014245	0.0186495	under	Q55664,P74494,P27183,P27181,P72830	P74421,P80505,P77972,P52983,Q55664,P74309,Q59994,P72740,P73534,P49433,Q55855,P74507,P74494,P73853,P17253,P74432,P27180,P26527,P26533,P27183,P27181,P27179,P27182,Q55371,P74044,P26524,Q55429,P27178,P72830	0.818939	1	0.172414
GO:0008270	zinc ion binding	F	5	29	351	1555	0.014245	0.0186495	under	Q55664,P74527,Q55510,P73412,P73407	Q55136,Q55622,Q55664,Q55759,P77969,P73437,P72991,Q55894,Q55700,Q55797,P74527,P73058,P74509,P77962,P74721,P73179,Q55778,P54123,P73138,P73505,Q55505,Q55510,Q55142,Q54735,P74739,P74423,P73412,Q55638,P73407	0.818939	1	0.172414
GO:0043167	ion binding	F	76	363	351	1555	0.216524	0.233441	under	Q55557,P72871,P29254,P29255,Q6ZEJ5,Q55187,P74647,P73019,Q55583,P32422,Q55835,P72827,P74494,P73600,P27320,P73925,P74305,P74016,P77968,P73510,P77961,P73426,Q55592,Q55554,P74100,P72848,P72830,P73810,P74582,Q55160,P73448,P72602,P72609,P46445,P72599,P09191,P26287,Q57038,P09192,P21697,P22034,Q6YRT3,P77973,P74349,P74361,P74745,P74737,P74463,Q55486,Q55510,P73071,P73412,P73002,P73860,P73077,Q55693,P72955,…	P72753,P73849,P80507,P29107,P77972,P54205,P72796,P72659,Q55557,P73960,Q55801,P74643,P72871,Q55574,P80046,P73534,P74296,P29254,P73617,P73918,P29255,P74324,Q6ZEJ5,Q55469,Q55187,P73443,Q55848,P72644,P74027,P72965,P73290,P72931,Q55336,P74299,P73067,P72797,P73048,P73952,P74647,P73019,Q55583,Q6ZEX5,P73089,P73817,P74649,P73139,P32422,Q05971,Q55835,P72827,P74494,P73600,P27320,P73925,P74305,P72849,P74016,…	0.821762	1	0.209366
GO:0015405	P-P-bond-hydrolysis-driven transmembrane transporter activity	F	4	24	351	1555	0.011396	0.0154341	under	P27183,P27181,P73472,Q55610	P27180,P26527,P26533,P27183,P27181,P27179,P17253,P27182,P27178,Q55649,P73267,P73278,P74176,Q55196,P73788,P72607,P73721,Q55794,P72799,P73472,P74508,P38382,Q55610,Q55709	0.826204	1	0.166667
GO:0015399	primary active transmembrane transporter activity	F	4	24	351	1555	0.011396	0.0154341	under	P27183,P27181,P73472,Q55610	P27180,P26527,P26533,P27183,P27181,P27179,P17253,P27182,P27178,Q55649,P73267,P73278,P74176,Q55196,P73788,P72607,P73721,Q55794,P72799,P73472,P74508,P38382,Q55610,Q55709	0.826204	1	0.166667
GO:0019682	glyceraldehyde-3-phosphate metabolic process	P	2	13	351	1555	0.00569801	0.00836013	under	P73411,P73426	P72797,P52208,P73282,P73411,P74618,Q55766,P74061,P73426,P73672,P72663,P73067,Q59994,Q55663	0.828987	1	0.153846
GO:0016765	transferase activity, transferring alkyl or aryl (other than methyl) groups	F	2	13	351	1555	0.00569801	0.00836013	under	Q55139,P72871	P73527,Q59975,P73410,P72662,P74665,Q55139,P73795,P74752,P73660,P72871,P72965,P73874,P72580	0.828987	1	0.153846
GO:0046395	carboxylic acid catabolic process	P	2	13	351	1555	0.00569801	0.00836013	under	P73375,P74582	P73560,P54261,P72775,P72587,Q55629,P73043,P74665,P77962,P73375,Q55585,P74008,P74582,P73585	0.828987	1	0.153846
GO:0046031	ADP metabolic process	P	2	13	351	1555	0.00569801	0.00836013	under	Q55664,P72830	P74421,P80505,P77972,P52983,Q55664,P74309,Q59994,P72740,P73534,P49433,Q55855,P74507,P72830	0.828987	1	0.153846
GO:0016054	organic acid catabolic process	P	2	13	351	1555	0.00569801	0.00836013	under	P73375,P74582	P73560,P54261,P72775,P72587,Q55629,P73043,P74665,P77962,P73375,Q55585,P74008,P74582,P73585	0.828987	1	0.153846
GO:0042866	pyruvate biosynthetic process	P	2	13	351	1555	0.00569801	0.00836013	under	Q55664,P72830	P74421,P80505,P77972,P52983,Q55664,P74309,Q59994,P72740,P73534,P49433,Q55855,P74507,P72830	0.828987	1	0.153846
GO:0006757	ATP generation from ADP	P	2	13	351	1555	0.00569801	0.00836013	under	Q55664,P72830	P74421,P80505,P77972,P52983,Q55664,P74309,Q59994,P72740,P73534,P49433,Q55855,P74507,P72830	0.828987	1	0.153846
GO:0015672	monovalent inorganic cation transport	P	2	13	351	1555	0.00569801	0.00836013	under	P27183,P27181	Q55496,P73496,P27180,P26527,P26533,P27183,P27181,P27179,P17253,P27182,P19050,P27178,P74393	0.828987	1	0.153846
GO:0006165	nucleoside diphosphate phosphorylation	P	2	13	351	1555	0.00569801	0.00836013	under	Q55664,P72830	P74421,P80505,P77972,P52983,Q55664,P74309,Q59994,P72740,P73534,P49433,Q55855,P74507,P72830	0.828987	1	0.153846
GO:0046939	nucleotide phosphorylation	P	2	13	351	1555	0.00569801	0.00836013	under	Q55664,P72830	P74421,P80505,P77972,P52983,Q55664,P74309,Q59994,P72740,P73534,P49433,Q55855,P74507,P72830	0.828987	1	0.153846
GO:0098662	inorganic cation transmembrane transport	P	2	13	351	1555	0.00569801	0.00836013	under	P27183,P27181	P73496,P27180,P26527,P26533,P27183,P27181,P27179,P17253,P27182,P19050,P27178,P74393,Q55687	0.828987	1	0.153846
GO:0009135	purine nucleoside diphosphate metabolic process	P	2	13	351	1555	0.00569801	0.00836013	under	Q55664,P72830	P74421,P80505,P77972,P52983,Q55664,P74309,Q59994,P72740,P73534,P49433,Q55855,P74507,P72830	0.828987	1	0.153846
GO:0006096	glycolytic process	P	2	13	351	1555	0.00569801	0.00836013	under	P72830,Q55664	P72830,P74421,P80505,P77972,P52983,Q55664,P74309,Q59994,P72740,P73534,P49433,Q55855,P74507	0.828987	1	0.153846
GO:0009179	purine ribonucleoside diphosphate metabolic process	P	2	13	351	1555	0.00569801	0.00836013	under	Q55664,P72830	P74421,P80505,P77972,P52983,Q55664,P74309,Q59994,P72740,P73534,P49433,Q55855,P74507,P72830	0.828987	1	0.153846
GO:0008483	transaminase activity	F	2	13	351	1555	0.00569801	0.00836013	under	Q55828,Q55679	P73133,Q55128,P54691,P72720,P73807,P74281,Q55828,Q55665,P74668,Q55679,P73264,P54261,Q6ZEP4	0.828987	1	0.153846
GO:0006644	phospholipid metabolic process	P	2	13	351	1555	0.00569801	0.00836013	under	Q57310,P73426	P72930,P73033,P73950,P20804,P73848,Q55746,Q57310,P73426,P73672,P72663,P73067,Q55507,Q55663	0.828987	1	0.153846
GO:0031323	regulation of cellular metabolic process	P	9	50	351	1555	0.025641	0.0321543	under	Q55758,Q55554,Q55414,Q55693,P72819,P74395,P10549,P74518,P48939	Q55758,Q6ZER5,P72781,Q6YRQ3,P74803,Q55540,P72681,Q55554,P73808,Q55588,Q6ZEG7,P72708,Q6ZEJ4,Q55919,Q6YRR2,P74514,P74298,P73168,P74670,Q55414,P72943,Q55750,Q55693,P72819,Q6ZEF5,P73499,P74544,P36236,P73473,P73437,P72991,Q55700,P73179,P73722,Q55432,Q55622,P74739,P73294,P73658,P74395,P36265,P72688,P74645,P10549,Q55332,P74171,P74518,P48939,P73654,P74421	0.830527	1	0.18
GO:0051084	'de novo' posttranslational protein folding	P	1	7	351	1555	0.002849	0.00450161	under	P50027	Q05971,P22358,P50027,Q55154,Q55505,P73098,P73097	0.833828	1	0.142857
GO:0015977	carbon fixation	P	1	7	351	1555	0.002849	0.00450161	under	P54206	P73922,P37101,P54206,P54205,P74324,P73654,P74299	0.833828	1	0.142857
GO:0042546	cell wall biogenesis	P	1	7	351	1555	0.002849	0.00450161	under	Q55604	P45450,Q55469,P73632,P73668,P74216,Q55604,P72897	0.833828	1	0.142857
GO:1901136	carbohydrate derivative catabolic process	P	1	7	351	1555	0.002849	0.00450161	under	P73581	Q55162,P73736,P73581,P73618,P74008,P73033,P73585	0.833828	1	0.142857
GO:1990234	transferase complex	C	1	7	351	1555	0.002849	0.00450161	under	P72830	Q55141,P73527,Q55848,P72830,Q55898,P72625,P74357	0.833828	1	0.142857
GO:0010109	regulation of photosynthesis	P	1	7	351	1555	0.002849	0.00450161	under	P10549	P73437,P72991,Q55700,P73179,P10549,Q55332,P73654	0.833828	1	0.142857
GO:2000113	negative regulation of cellular macromolecule biosynthetic process	P	1	7	351	1555	0.002849	0.00450161	under	P74518	P73722,Q55432,Q55622,P74739,P73294,P73658,P74518	0.833828	1	0.142857
GO:1902495	transmembrane transporter complex	C	1	7	351	1555	0.002849	0.00450161	under	Q55776	Q55776,P72647,P73785,P73732,Q55199,Q55649,P73544	0.833828	1	0.142857
GO:0006549	isoleucine metabolic process	P	1	7	351	1555	0.002849	0.00450161	under	P73375	Q55141,P29107,P54691,P74689,Q55512,P52986,P73375	0.833828	1	0.142857
GO:0043467	regulation of generation of precursor metabolites and energy	P	1	7	351	1555	0.002849	0.00450161	under	P10549	P73437,P72991,Q55700,P73179,P10549,Q55332,P74421	0.833828	1	0.142857
GO:0009097	isoleucine biosynthetic process	P	1	7	351	1555	0.002849	0.00450161	under	P73375	Q55141,P29107,P54691,P74689,Q55512,P52986,P73375	0.833828	1	0.142857
GO:0032984	protein-containing complex disassembly	P	1	7	351	1555	0.002849	0.00450161	under	P74395	P74456,P74707,P73473,P74395,P36265,P72688,P72874	0.833828	1	0.142857
GO:0051172	negative regulation of nitrogen compound metabolic process	P	1	7	351	1555	0.002849	0.00450161	under	P74518	P73722,Q55432,Q55622,P74739,P73294,P73658,P74518	0.833828	1	0.142857
GO:0016832	aldehyde-lyase activity	F	1	7	351	1555	0.002849	0.00450161	under	Q55664	P73618,P74342,Q55664,P74309,Q55517,P74690,P72864	0.833828	1	0.142857
GO:0031327	negative regulation of cellular biosynthetic process	P	1	7	351	1555	0.002849	0.00450161	under	P74518	P73722,Q55432,Q55622,P74739,P73294,P73658,P74518	0.833828	1	0.142857
GO:0051085	chaperone cofactor-dependent protein refolding	P	1	7	351	1555	0.002849	0.00450161	under	P50027	Q05971,P22358,P50027,Q55154,Q55505,P73098,P73097	0.833828	1	0.142857
GO:1990351	transporter complex	C	1	7	351	1555	0.002849	0.00450161	under	Q55776	Q55776,P72647,P73785,P73732,Q55199,Q55649,P73544	0.833828	1	0.142857
GO:0006098	pentose-phosphate shunt	P	1	7	351	1555	0.002849	0.00450161	under	P73411	P74618,Q55766,P74061,P72797,P52208,P73282,P73411	0.833828	1	0.142857
GO:0010558	negative regulation of macromolecule biosynthetic process	P	1	7	351	1555	0.002849	0.00450161	under	P74518	P73722,Q55432,Q55622,P74739,P73294,P73658,P74518	0.833828	1	0.142857
GO:0009273	peptidoglycan-based cell wall biogenesis	P	1	7	351	1555	0.002849	0.00450161	under	Q55604	P45450,Q55469,P73632,P73668,P74216,Q55604,P72897	0.833828	1	0.142857
GO:0006024	glycosaminoglycan biosynthetic process	P	1	7	351	1555	0.002849	0.00450161	under	Q55604	P45450,Q55469,P73632,P73668,P74216,Q55604,P72897	0.833828	1	0.142857
GO:0006099	tricarboxylic acid cycle	P	1	7	351	1555	0.002849	0.00450161	under	P74582	P80046,Q55383,Q59977,P72927,P74286,P74582,P74299	0.833828	1	0.142857
GO:0043022	ribosome binding	F	1	7	351	1555	0.002849	0.00450161	under	P74518	P72874,Q55511,P74518,P73886,P74707,P73301,P74035	0.833828	1	0.142857
GO:0019685	photosynthesis, dark reaction	P	1	7	351	1555	0.002849	0.00450161	under	P54206	P73922,P37101,P54206,P54205,P74324,P73654,Q55607	0.833828	1	0.142857
GO:0009266	response to temperature stimulus	P	1	7	351	1555	0.002849	0.00450161	under	P74361	P74361,P74702,Q55505,P22358,Q55154,P73098,P74258	0.833828	1	0.142857
GO:1903509	liposaccharide metabolic process	P	1	7	351	1555	0.002849	0.00450161	under	Q57310	P72930,P72877,P74753,P20804,P73848,Q55746,Q57310	0.833828	1	0.142857
GO:0006023	aminoglycan biosynthetic process	P	1	7	351	1555	0.002849	0.00450161	under	Q55604	P45450,Q55469,P73632,P73668,P74216,Q55604,P72897	0.833828	1	0.142857
GO:0006101	citrate metabolic process	P	1	7	351	1555	0.002849	0.00450161	under	P74582	P80046,Q55383,Q59977,P72927,P74286,P74582,P74299	0.833828	1	0.142857
GO:0009312	oligosaccharide biosynthetic process	P	1	7	351	1555	0.002849	0.00450161	under	Q57310	P74324,P74258,P74753,P20804,P73848,Q55746,Q57310	0.833828	1	0.142857
GO:0019205	nucleobase-containing compound kinase activity	F	1	7	351	1555	0.002849	0.00450161	under	P74494	P73302,P72641,Q55074,P72648,P74494,P74286,P74457	0.833828	1	0.142857
GO:0006783	heme biosynthetic process	P	1	7	351	1555	0.002849	0.00450161	under	P72848	P73660,P77969,Q55665,P54224,P72848,P74096,P54225	0.833828	1	0.142857
GO:0009311	oligosaccharide metabolic process	P	1	7	351	1555	0.002849	0.00450161	under	Q57310	P74324,P74258,P74753,P20804,P73848,Q55746,Q57310	0.833828	1	0.142857
GO:0022411	cellular component disassembly	P	1	7	351	1555	0.002849	0.00450161	under	P74395	P74456,P74707,P73473,P74395,P36265,P72688,P72874	0.833828	1	0.142857
GO:0051252	regulation of RNA metabolic process	P	6	35	351	1555	0.017094	0.022508	under	Q55758,Q55554,Q55414,Q55693,P72819,P74395	Q55758,Q6ZER5,P72781,Q6YRQ3,P74803,Q55540,P72681,Q55554,P73808,Q55588,Q6ZEG7,P72708,Q6ZEJ4,Q55919,Q6YRR2,P74514,P74298,P73168,P74670,Q55414,P72943,Q55750,Q55693,P72819,Q6ZEF5,P73499,P74544,P73722,Q55432,Q55622,P74739,P74395,P36265,P72688,P74171	0.836817	1	0.171429
GO:2001141	regulation of RNA biosynthetic process	P	6	35	351	1555	0.017094	0.022508	under	Q55758,Q55554,Q55414,Q55693,P72819,P74395	Q55758,Q6ZER5,P72781,Q6YRQ3,P74803,Q55540,P72681,Q55554,P73808,Q55588,Q6ZEG7,P72708,Q6ZEJ4,Q55919,Q6YRR2,P74514,P74298,P73168,P74670,Q55414,P72943,Q55750,Q55693,P72819,Q6ZEF5,P73499,P74544,P73722,Q55432,Q55622,P74739,P74395,P36265,P72688,P74171	0.836817	1	0.171429
GO:0000287	magnesium ion binding	F	6	35	351	1555	0.017094	0.022508	under	Q55557,P72871,P29254,P29255,Q6ZEJ5,Q55187	P72753,P73849,P80507,P29107,P77972,P54205,P72796,P72659,Q55557,P73960,Q55801,P74643,P72871,Q55574,P80046,P73534,P74296,P29254,P73617,P73918,P29255,P74324,Q6ZEJ5,Q55469,Q55187,P73443,Q55848,P72644,P74027,P72965,P73290,P72931,Q55336,P74299,P73067	0.836817	1	0.171429
GO:0006355	regulation of transcription, DNA-templated	P	6	35	351	1555	0.017094	0.022508	under	P74395,Q55758,Q55554,Q55414,Q55693,P72819	P73722,Q55432,Q55622,P74739,P74395,P36265,P72688,P74171,Q55758,Q6ZER5,P72781,Q6YRQ3,P74803,Q55540,P72681,Q55554,P73808,Q55588,Q6ZEG7,P72708,Q6ZEJ4,Q55919,Q6YRR2,P74514,P74298,P73168,P74670,Q55414,P72943,Q55750,Q55693,P72819,Q6ZEF5,P73499,P74544	0.836817	1	0.171429
GO:1903506	regulation of nucleic acid-templated transcription	P	6	35	351	1555	0.017094	0.022508	under	Q55758,Q55554,Q55414,Q55693,P72819,P74395	Q55758,Q6ZER5,P72781,Q6YRQ3,P74803,Q55540,P72681,Q55554,P73808,Q55588,Q6ZEG7,P72708,Q6ZEJ4,Q55919,Q6YRR2,P74514,P74298,P73168,P74670,Q55414,P72943,Q55750,Q55693,P72819,Q6ZEF5,P73499,P74544,P73722,Q55432,Q55622,P74739,P74395,P36265,P72688,P74171	0.836817	1	0.171429
GO:0006090	pyruvate metabolic process	P	3	19	351	1555	0.00854701	0.0122186	under	Q55664,P73426,P72830	P74490,P74421,P80505,P77972,P52983,Q55664,P74309,Q59994,P72740,P73534,P49433,Q55855,P74507,P73426,P73672,P72663,P73067,Q55663,P72830	0.838442	1	0.157895
GO:0009199	ribonucleoside triphosphate metabolic process	P	5	30	351	1555	0.014245	0.0192926	under	Q55664,P74494,P27183,P27181,P72830	P74421,P80505,P77972,P52983,Q55664,P74309,Q59994,P72740,P73534,P49433,Q55855,P74507,P74494,P73853,P74208,P17253,P27180,P26527,P26533,P27183,P27181,P27179,P27182,Q55371,P74044,P26524,Q55429,P27178,P74457,P72830	0.842212	1	0.166667
GO:0004175	endopeptidase activity	F	4	25	351	1555	0.011396	0.0160772	under	P73407,P74305,P74114,P75023	P73722,P72780,P74467,P54416,P74466,Q59993,P74698,P73157,Q55477,P73940,P73354,P73407,P74305,P73437,P72991,P74114,Q55700,P73529,P73559,P74571,P74509,P73179,Q55142,P73458,P75023	0.850634	1	0.16
GO:0046034	ATP metabolic process	P	4	25	351	1555	0.011396	0.0160772	under	Q55664,P27183,P27181,P72830	P74421,P80505,P77972,P52983,Q55664,P74309,Q59994,P72740,P73534,P49433,Q55855,P74507,P17253,P27180,P26527,P26533,P27183,P27181,P27179,P27182,P74044,P26524,Q55429,P27178,P72830	0.850634	1	0.16
GO:0003723	RNA binding	F	16	86	351	1555	0.045584	0.0553055	under	P74230,Q55187,P74582,P74413,P74228,P73289,P74214,P73318,P48939,P73316,P73310,P73636,P73557,P74395,P73071,P73407	P73308,P74226,P36236,P73299,P74229,P73313,P74144,Q55667,P74230,P74296,Q55806,Q55187,P73443,Q55778,P73505,P74423,P72724,P74368,Q55638,P72914,P73294,P73314,P73530,Q55397,P74142,P74582,P72874,P73301,P72689,P74413,P74070,P74227,Q55119,P28371,P74228,P73305,P73289,P74214,P74707,P73473,P73318,P73315,P73309,P42352,P36237,P73304,P73319,P48944,P48957,P73303,P73306,P73307,P73320,P48939,P73316,P74266,P72866,…	0.851001	1	0.186047
GO:0019219	regulation of nucleobase-containing compound metabolic process	P	6	36	351	1555	0.017094	0.0231511	under	Q55758,Q55554,Q55414,Q55693,P72819,P74395	Q55758,Q6ZER5,P72781,Q6YRQ3,P74803,Q55540,P72681,Q55554,P73808,Q55588,Q6ZEG7,P72708,Q6ZEJ4,Q55919,Q6YRR2,P74514,P74298,P73168,P74670,Q55414,P72943,Q55750,Q55693,P72819,Q6ZEF5,P73499,P74544,P73722,Q55432,Q55622,P74739,P74395,P36265,P72688,P74171,P74421	0.856778	1	0.166667
GO:0009132	nucleoside diphosphate metabolic process	P	2	14	351	1555	0.00569801	0.00900322	under	Q55664,P72830	P74421,P80505,P77972,P52983,Q55664,P74309,Q59994,P72740,P73534,P49433,Q55855,P74507,P74457,P72830	0.859764	1	0.142857
GO:0019363	pyridine nucleotide biosynthetic process	P	2	14	351	1555	0.00569801	0.00900322	under	Q55664,P72830	P74421,P80505,P77972,P52983,Q55664,P74309,Q59994,P72740,P73534,P49433,Q55855,P74507,P74430,P72830	0.859764	1	0.142857
GO:0009185	ribonucleoside diphosphate metabolic process	P	2	14	351	1555	0.00569801	0.00900322	under	Q55664,P72830	P74421,P80505,P77972,P52983,Q55664,P74309,Q59994,P72740,P73534,P49433,Q55855,P74507,P74457,P72830	0.859764	1	0.142857
GO:0098655	cation transmembrane transport	P	2	14	351	1555	0.00569801	0.00900322	under	P27183,P27181	P73496,P27180,P26527,P26533,P27183,P27181,P27179,P17253,P27182,P19050,P27178,P74393,Q55687,P72799	0.859764	1	0.142857
GO:0016769	transferase activity, transferring nitrogenous groups	F	2	14	351	1555	0.00569801	0.00900322	under	Q55679,Q55828	P73133,Q55128,P54691,P72720,P73807,P74281,Q55665,P74668,Q55679,P73264,P54261,Q6ZEP4,Q55828,P72776	0.859764	1	0.142857
GO:0070887	cellular response to chemical stimulus	P	2	14	351	1555	0.00569801	0.00900322	under	P72697,P74250	P73824,P72697,P73348,P73492,P74250,P74593,P73728,P72622,P22358,Q55154,P73098,P73138,P73911,P77962	0.859764	1	0.142857
GO:0019359	nicotinamide nucleotide biosynthetic process	P	2	14	351	1555	0.00569801	0.00900322	under	Q55664,P72830	P74421,P80505,P77972,P52983,Q55664,P74309,Q59994,P72740,P73534,P49433,Q55855,P74507,P74430,P72830	0.859764	1	0.142857
GO:0022890	inorganic cation transmembrane transporter activity	F	2	14	351	1555	0.00569801	0.00900322	under	P27183,P27181	P27180,P26527,P26533,P27183,P27181,P27179,P17253,P27182,P27178,P74044,P74477,P74393,Q55794,P72799	0.859764	1	0.142857
GO:0009057	macromolecule catabolic process	P	3	20	351	1555	0.00854701	0.0128617	under	P73546,P73581,Q55510	P73546,P73511,P72691,P73608,P72938,P72659,P74467,P54416,P74466,Q59993,P73736,P73581,P73437,P72991,Q55700,P73179,P74368,P73634,Q55510,Q55801	0.863866	1	0.15
GO:0016835	carbon-oxygen lyase activity	F	3	20	351	1555	0.00854701	0.0128617	under	P74582,P23353,Q55557	P73997,P74207,P54384,Q55798,P74582,Q55136,Q54735,P23353,P74689,P77972,P77969,P74193,P77960,Q59992,P73790,P72586,P73848,Q55513,Q55557,P73585	0.863866	1	0.15
GO:0046132	pyrimidine ribonucleoside biosynthetic process	P	1	8	351	1555	0.002849	0.00514469	under	P74494	P74457,P74494,P74208,Q55574,Q55756,P73761,P74587,P72753	0.871507	1	0.125
GO:0016114	terpenoid biosynthetic process	P	1	8	351	1555	0.002849	0.00514469	under	P73426	P29273,Q55455,P74306,Q55663,P73426,P73672,P72663,P73067	0.871507	1	0.125
GO:0061077	chaperone-mediated protein folding	P	1	8	351	1555	0.002849	0.00514469	under	P50027	Q05971,P22358,P50027,Q55154,Q55505,P73098,P73097,Q55511	0.871507	1	0.125
GO:0009890	negative regulation of biosynthetic process	P	1	8	351	1555	0.002849	0.00514469	under	P74518	P73722,Q55432,Q55622,P74739,P73294,P73658,P74518,P73654	0.871507	1	0.125
GO:0006721	terpenoid metabolic process	P	1	8	351	1555	0.002849	0.00514469	under	P73426	P73426,P73672,P72663,P73067,P29273,Q55455,P74306,Q55663	0.871507	1	0.125
GO:0046134	pyrimidine nucleoside biosynthetic process	P	1	8	351	1555	0.002849	0.00514469	under	P74494	P74457,P74494,P74208,Q55574,Q55756,P73761,P74587,P72753	0.871507	1	0.125
GO:0033865	nucleoside bisphosphate metabolic process	P	1	8	351	1555	0.002849	0.00514469	under	Q55160	P74490,P74286,Q55435,P72810,Q55404,Q55507,P74638,Q55160	0.871507	1	0.125
GO:0071554	cell wall organization or biogenesis	P	1	8	351	1555	0.002849	0.00514469	under	Q55604	P45450,Q55469,P73632,P73668,P74216,Q55604,P74673,P72897	0.871507	1	0.125
GO:0009070	serine family amino acid biosynthetic process	P	1	8	351	1555	0.002849	0.00514469	under	P74569	P73410,P74089,P72662,P73821,P74569,P73201,P77962,P74281	0.871507	1	0.125
GO:0006820	anion transport	P	1	8	351	1555	0.002849	0.00514469	under	P74390	Q55200,Q55410,P74390,P73898,P73650,P73785,Q55199,P72799	0.871507	1	0.125
GO:0008137	NADH dehydrogenase (ubiquinone) activity	F	1	8	351	1555	0.002849	0.00514469	under	P26523	P26525,P19125,P19050,P26524,P26523,P19045,Q55429,P74024	0.871507	1	0.125
GO:0016763	transferase activity, transferring pentosyl groups	F	1	8	351	1555	0.002849	0.00514469	under	Q55758	Q55805,P74106,P73935,P73617,Q55574,Q55758,P72753,P0DJF8	0.871507	1	0.125
GO:0009220	pyrimidine ribonucleotide biosynthetic process	P	1	8	351	1555	0.002849	0.00514469	under	P74494	P74457,P74494,P74208,Q55574,Q55756,P73761,P74587,P72753	0.871507	1	0.125
GO:0042737	drug catabolic process	P	1	8	351	1555	0.002849	0.00514469	under	P74582	P73560,P54261,P74665,P74582,P73348,P73728,Q55624,P73911	0.871507	1	0.125
GO:0050136	NADH dehydrogenase (quinone) activity	F	1	8	351	1555	0.002849	0.00514469	under	P26523	P26525,P19125,P19050,P26524,P26523,P19045,Q55429,P74024	0.871507	1	0.125
GO:0034032	purine nucleoside bisphosphate metabolic process	P	1	8	351	1555	0.002849	0.00514469	under	Q55160	P74490,P74286,Q55435,P72810,Q55404,Q55507,P74638,Q55160	0.871507	1	0.125
GO:0033875	ribonucleoside bisphosphate metabolic process	P	1	8	351	1555	0.002849	0.00514469	under	Q55160	P74490,P74286,Q55435,P72810,Q55404,Q55507,P74638,Q55160	0.871507	1	0.125
GO:0009218	pyrimidine ribonucleotide metabolic process	P	1	8	351	1555	0.002849	0.00514469	under	P74494	P74457,P74494,P74208,Q55574,Q55756,P73761,P74587,P72753	0.871507	1	0.125
GO:0006213	pyrimidine nucleoside metabolic process	P	1	8	351	1555	0.002849	0.00514469	under	P74494	P74457,P74494,P74208,Q55574,Q55756,P73761,P74587,P72753	0.871507	1	0.125
GO:0046131	pyrimidine ribonucleoside metabolic process	P	1	8	351	1555	0.002849	0.00514469	under	P74494	P74457,P74494,P74208,Q55574,Q55756,P73761,P74587,P72753	0.871507	1	0.125
GO:0051156	glucose 6-phosphate metabolic process	P	1	8	351	1555	0.002849	0.00514469	under	P73411	P72797,P52208,P73282,P73411,P74618,Q55766,P74061,P52983	0.871507	1	0.125
GO:0016310	phosphorylation	P	4	26	351	1555	0.011396	0.0167203	under	Q55664,Q55693,P72830,P73286	P74421,P80505,P77972,P52983,Q55664,P74309,Q59994,P72740,P73534,P49433,Q55855,P74507,P74644,Q55178,P74645,P74044,P26524,Q55429,Q55783,Q55838,Q55693,Q55507,P72830,P72747,P72748,P73286	0.8721	1	0.153846
GO:0022804	active transmembrane transporter activity	F	4	26	351	1555	0.011396	0.0167203	under	P27183,P27181,P73472,Q55610	P27180,P26527,P26533,P27183,P27181,P27179,P17253,P27182,P27178,Q55649,P73267,P73278,P74176,Q55196,P73788,P74477,P74393,P72607,P73721,Q55794,P72799,P73472,P74508,P38382,Q55610,Q55709	0.8721	1	0.153846
GO:0016043	cellular component organization	P	10	58	351	1555	0.02849	0.037299	under	P73318,P73316,P73810,P73077,P73553,P10549,P74367,P72741,P73418,P74395	P73308,P73318,P36237,P48957,P74229,P73298,P73316,Q55900,P73376,P73456,Q55901,Q55899,Q55750,Q55397,P74456,P73810,Q55738,P73077,P77966,Q55418,P74707,P73473,P73340,P45450,Q55469,P73632,P73668,Q55676,P73553,P73437,P72991,Q55700,P73179,P10549,P74367,P73956,P72741,P73675,P74558,P72742,P72731,P74596,Q55712,P74149,P73912,Q55013,P73418,P74395,P36265,P72688,P72874,Q55543,P73315,P73658,P73016,P73462,P74673,…	0.877204	1	0.172414
GO:0044260	cellular macromolecule metabolic process	P	46	232	351	1555	0.131054	0.149196	under	Q55499,P73012,P74395,Q55877,P73546,P73810,P73077,P73407,P74737,P73412,P73297,P74177,P77965,Q55758,Q55554,Q55414,Q55693,P72819,P73310,P73318,P74267,P74410,P48939,P73636,P48959,P73316,P74071,P73289,P74230,P74413,Q55486,Q55187,P74367,Q55604,Q54714,Q01952,P72870,Q54715,Q01951,P74551,Q55445,P05429,P09192,P29254,P29255,P74518	P73722,Q55499,Q55505,P73097,P73012,P73340,Q55750,P74565,Q55397,P73306,P73317,P74456,P74395,P36265,Q55770,P72688,Q55877,P53579,P52415,P74521,P52981,P74027,P72623,P73546,P73511,P72691,P73608,Q55738,P73810,P73077,P77966,Q55418,P73407,P74737,P74722,P74533,P73412,Q6ZE83,P72938,Q6ZEE9,P74352,P73297,P74177,P77965,P73334,P73666,Q59996,Q55525,Q55192,P73710,Q55758,Q6ZER5,P72781,Q6YRQ3,P74803,Q55540,P72681,…	0.879763	1	0.198276
GO:0006081	cellular aldehyde metabolic process	P	2	15	351	1555	0.00569801	0.0096463	under	P73411,P73426	P80046,P72797,P52208,P73282,P73411,P74618,Q55766,P74061,P73426,P73672,P72663,P73067,Q59994,P73138,Q55663	0.885401	1	0.133333
GO:0005996	monosaccharide metabolic process	P	2	15	351	1555	0.00569801	0.0096463	under	P73411,P72830	P74324,P80505,P73411,P49433,P74027,P74507,P72830,Q55766,P74421,P73922,P52983,Q59994,P74061,P73424,Q55841	0.885401	1	0.133333
GO:0098660	inorganic ion transmembrane transport	P	2	15	351	1555	0.00569801	0.0096463	under	P27183,P27181	P73496,P27180,P26527,P26533,P27183,P27181,P27179,P17253,P27182,P19050,P73785,Q55199,P27178,P74393,Q55687	0.885401	1	0.133333
GO:0035556	intracellular signal transduction	P	2	15	351	1555	0.00569801	0.0096463	under	P73243,P73078	P73243,Q55447,Q55788,P72781,P73175,P73006,P74138,P73150,Q55169,Q55919,P74298,P73078,Q55448,P74294,Q55178	0.885401	1	0.133333
GO:0000160	phosphorelay signal transduction system	P	2	15	351	1555	0.00569801	0.0096463	under	P73243,P73078	P73243,Q55447,Q55788,P72781,P73175,P73006,P74138,P73150,Q55169,Q55919,P74298,P73078,Q55448,P74294,Q55178	0.885401	1	0.133333
GO:0048523	negative regulation of cellular process	P	2	15	351	1555	0.00569801	0.0096463	under	P74518,Q55414	P73437,P72991,Q55700,P73179,P73722,Q55432,Q55622,P74739,P73294,P73658,P74645,P74518,Q55900,P73654,Q55414	0.885401	1	0.133333
GO:0009892	negative regulation of metabolic process	P	2	15	351	1555	0.00569801	0.0096463	under	P73407,P74518	P72659,P73437,P72991,Q55700,P73179,P73722,Q55432,Q55622,P74739,P73294,P73658,P73407,P74645,P74518,P73654	0.885401	1	0.133333
GO:0008168	methyltransferase activity	F	3	21	351	1555	0.00854701	0.0135048	under	P74360,P74712,Q55467	P72666,P54261,P73053,Q6ZE83,P73445,P73818,Q55879,P73547,Q55809,P72888,P72896,P72907,P73705,P74360,P74712,P72943,P74357,Q55467,P72897,P73155,P73040	0.88571	1	0.142857
GO:0016052	carbohydrate catabolic process	P	3	21	351	1555	0.00854701	0.0135048	under	P73546,P72830,Q55664	P73546,P73511,P72691,P73608,P74507,P72830,P74421,P80505,P77972,P52983,Q55664,P74309,Q59994,P72740,P73534,P49433,Q55855,P74061,P73424,P74027,P73618	0.88571	1	0.142857
GO:0006950	response to stress	P	6	38	351	1555	0.017094	0.0244373	under	P74737,P73012,P73412,P74361,P72697,P74250	Q55750,P22358,Q55154,P73098,P74737,P74722,P74533,P73012,P73412,P74258,P74702,P73348,P72849,Q55624,P74133,P73936,P74361,Q55505,P73722,P72894,Q55233,P16033,P29273,Q55274,P73824,P72697,P73492,P74250,P74593,P73728,P72622,P72810,P73911,P72700,P72745,P72817,P72937,P74148	0.8907	1	0.157895
GO:0048037	cofactor binding	F	25	134	351	1555	0.0712251	0.0861736	under	P27319,P23353,P73129,P05429,P09192,P29254,P29255,P73925,P46445,P09191,P26287,Q57038,Q55828,Q55679,P73546,P73375,Q55139,P73448,P26523,P73411,P73947,P27320,P73388,P32422,P74582	P20804,P27319,Q55660,P74211,P23353,P74024,Q55393,P73129,P73195,P05429,Q55274,P09193,P09192,P16033,P29254,P29255,Q55013,P73925,P72849,P09190,P46445,P09191,P26287,Q57038,Q55366,P73509,P73911,P72854,P74133,Q55828,Q55665,P73410,P73807,P74668,Q55679,P73546,P52056,P74193,P77962,Q55128,P73264,P73133,P72662,P73511,Q55793,Q55407,P73043,P73375,Q6ZEP4,P73918,P73067,Q55139,P73448,P74771,P74338,P74069,P26525,…	0.894824	1	0.186567
GO:0022607	cellular component assembly	P	5	33	351	1555	0.014245	0.0212219	under	P73318,P73316,P10549,P74367,P72741	P73308,P73318,P36237,P48957,P74229,P73298,P73316,Q55900,P73376,P73456,Q55901,Q55899,Q55397,Q55676,P10549,P74367,P73956,P72741,P73675,P74558,P72742,P72731,P74596,Q55712,P74149,P73912,Q55013,Q55543,P73315,P73658,P73016,P73462,P72897	0.897671	1	0.151515
GO:0009141	nucleoside triphosphate metabolic process	P	5	33	351	1555	0.014245	0.0212219	under	Q55664,P74494,P27183,P27181,P72830	P74421,P80505,P77972,P52983,Q55664,P74309,Q59994,P72740,P73534,P49433,Q55855,P74507,P74494,P73853,P73053,P74208,P17253,P74286,P74432,P27180,P26527,P26533,P27183,P27181,P27179,P27182,Q55371,P74044,P26524,Q55429,P27178,P74457,P72830	0.897671	1	0.151515
GO:0009152	purine ribonucleotide biosynthetic process	P	7	44	351	1555	0.019943	0.0282958	under	Q55664,P74494,P74384,P27183,P27181,P72830,Q55160	P74490,P74421,P80505,P77972,P52983,Q55664,P74309,Q59994,P72740,P73534,P49433,Q55855,P74507,P49057,P74494,P73853,P73471,Q55498,P74741,Q55843,P74384,P74232,Q55172,P72644,Q55422,Q55336,P17253,Q55435,P27180,P26527,P26533,P27183,P27181,P27179,P27182,Q55404,P27178,P73290,P73302,P72641,P73935,P72830,P74638,Q55160	0.899601	1	0.159091
GO:0006526	arginine biosynthetic process	P	1	9	351	1555	0.002849	0.00578778	under	P77973	Q55497,P73257,P73326,P77973,P54899,P74122,Q55756,P73133,P74587	0.900661	1	0.111111
GO:0042168	heme metabolic process	P	1	9	351	1555	0.002849	0.00578778	under	P72848	P73660,P77969,Q55665,P54224,P72848,P54225,P74096,P72849,P74133	0.900661	1	0.111111
GO:0016884	carbon-nitrogen ligase activity, with glutamine as amido-N-donor	F	1	9	351	1555	0.002849	0.00578778	under	P73002	P49057,Q55756,P74587,Q55843,P72644,P73002,Q55450,P74215,P73558	0.900661	1	0.111111
GO:0006633	fatty acid biosynthetic process	P	1	9	351	1555	0.002849	0.00578778	under	Q55160	P73016,Q55120,P74638,P73848,P73242,P73574,P73283,P73950,Q55160	0.900661	1	0.111111
GO:0003729	mRNA binding	F	1	9	351	1555	0.002849	0.00578778	under	P74582	P74582,P73298,P72914,P73294,P74229,P73314,P73530,Q55397,P74142	0.900661	1	0.111111
GO:0006739	NADP metabolic process	P	1	9	351	1555	0.002849	0.00578778	under	P73411	P72797,P52208,P73282,P73411,P73496,P74430,P74618,Q55766,P74061	0.900661	1	0.111111
GO:0006221	pyrimidine nucleotide biosynthetic process	P	1	9	351	1555	0.002849	0.00578778	under	P74494	P74457,P74494,P73053,P74208,Q55574,Q55756,P73761,P74587,P72753	0.900661	1	0.111111
GO:0006112	energy reserve metabolic process	P	1	9	351	1555	0.002849	0.00578778	under	P73546	P52415,P74521,P52981,P74027,P72623,P73546,P73511,P72691,P73608	0.900661	1	0.111111
GO:0005977	glycogen metabolic process	P	1	9	351	1555	0.002849	0.00578778	under	P73546	P52415,P74521,P52981,P74027,P72623,P73546,P73511,P72691,P73608	0.900661	1	0.111111
GO:0003954	NADH dehydrogenase activity	F	1	9	351	1555	0.002849	0.00578778	under	P26523	P26525,P19125,P19050,P26524,P26523,P19045,Q55429,P74024,P73195	0.900661	1	0.111111
GO:0046128	purine ribonucleoside metabolic process	P	1	9	351	1555	0.002849	0.00578778	under	P74494	P73935,P0DJF8,P49057,P74494,P73853,P72810,P74497,P74008,Q55371	0.900661	1	0.111111
GO:0016776	phosphotransferase activity, phosphate group as acceptor	F	1	9	351	1555	0.002849	0.00578778	under	P74494	P73302,P72641,Q55074,P72648,P74494,P74286,Q55898,P74457,P73537	0.900661	1	0.111111
GO:0051188	cofactor biosynthetic process	P	10	60	351	1555	0.02849	0.0385852	under	Q55664,P72871,P72848,P73002,P73362,P74504,Q59987,Q55467,P72830,Q55160	P74490,P74421,P80505,P77972,P52983,Q55664,P74309,Q59994,P72740,P73534,P49433,Q55855,P74507,P72871,P73790,Q55759,Q55798,P74430,P72835,P72861,Q55371,P73660,P77969,Q55665,P54224,P72848,P54225,P74096,P72776,P74211,Q55894,P72965,Q55710,P73471,P73547,P74152,P73874,Q55822,P73734,Q55879,P73002,P73362,Q55891,Q55435,Q55382,P74504,Q59987,P73480,P51634,Q55087,Q55404,Q55074,P72584,Q55467,Q55607,P73735,P74342,…	0.902208	1	0.166667
GO:0046496	nicotinamide nucleotide metabolic process	P	3	22	351	1555	0.00854701	0.0141479	under	Q55664,P73411,P72830	P74421,P80505,P77972,P52983,Q55664,P74309,Q59994,P72740,P73534,P49433,Q55855,P74507,P72797,P52208,P73282,P73411,P73496,P74430,P74618,Q55766,P74061,P72830	0.904377	1	0.136364
GO:0019362	pyridine nucleotide metabolic process	P	3	22	351	1555	0.00854701	0.0141479	under	Q55664,P73411,P72830	P74421,P80505,P77972,P52983,Q55664,P74309,Q59994,P72740,P73534,P49433,Q55855,P74507,P72797,P52208,P73282,P73411,P73496,P74430,P74618,Q55766,P74061,P72830	0.904377	1	0.136364
GO:0045333	cellular respiration	P	2	16	351	1555	0.00569801	0.0102894	under	P74582,Q57038	P80046,Q55383,Q59977,P72927,P74286,P74582,P74299,Q55013,Q57038,P19050,P26522,P73195,P73735,P74044,P26524,Q55429	0.906645	1	0.125
GO:0000049	tRNA binding	F	2	16	351	1555	0.00569801	0.0102894	under	P74230,Q55187	P73308,P74226,P36236,P73299,P74229,P73313,P74144,Q55667,P74230,P74296,Q55806,Q55187,P73443,Q55778,P73505,P74423	0.906645	1	0.125
GO:0072525	pyridine-containing compound biosynthetic process	P	2	16	351	1555	0.00569801	0.0102894	under	Q55664,P72830	P74421,P80505,P77972,P52983,Q55664,P74309,Q59994,P72740,P73534,P49433,Q55855,P74507,P74430,P72776,P74211,P72830	0.906645	1	0.125
GO:0044255	cellular lipid metabolic process	P	4	28	351	1555	0.011396	0.0180064	under	Q55160,Q57310,P73426,P74582	P72930,Q55120,P74638,P73848,P73242,P73574,P73283,P73950,Q55160,P73033,P72683,P72580,P72877,P74753,P20804,Q55746,Q57310,P73426,P73672,P72663,P73067,P29273,Q55455,P74306,P74582,P73016,Q55507,Q55663	0.90717	1	0.142857
GO:0016879	ligase activity, forming carbon-nitrogen bonds	F	4	28	351	1555	0.011396	0.0180064	under	P77973,Q55160,P77961,P73002	P74208,P49057,P73290,P77973,Q55160,Q55756,P74587,P77961,P77970,P74515,P73493,Q55074,P74232,Q55422,P73471,Q55843,P72644,P73632,P73668,Q55469,Q55658,P72894,P73002,P45450,Q55450,P74215,P73558,P73833	0.90717	1	0.142857
GO:0003676	nucleic acid binding	F	31	165	351	1555	0.0883191	0.106109	under	P74230,Q55187,P73488,P73418,P73297,P74177,Q55554,P77965,P73810,P73186,P73412,P73077,P73407,P74737,Q55499,P73557,P74395,P73071,P74582,P74413,P74228,P73289,P74214,P73318,P48939,P73316,Q55367,P73310,P73636,Q55641,P74156	P73308,P74226,P36236,P73299,P74229,P73313,P74144,Q55667,P74230,P74296,Q55806,Q55187,P73443,Q55778,P73505,P74423,P73722,P74426,Q55432,P74171,P73057,P73488,P74352,P73418,P73297,P74314,P72781,Q6ZEG4,Q6ZE84,Q55622,P73360,P74565,P72947,Q6YRQ3,Q6ZE64,P72616,Q55540,P73104,P74177,Q55554,Q55588,P72708,P72938,Q6ZEG0,Q55605,P73666,P73123,P77965,P73334,Q6ZEE9,Q55919,Q59996,P74514,P74298,Q55525,P33779,P74533,…	0.909998	1	0.187879
GO:0006164	purine nucleotide biosynthetic process	P	7	45	351	1555	0.019943	0.0289389	under	Q55664,P74494,P74384,P27183,P27181,P72830,Q55160	P74490,P74421,P80505,P77972,P52983,Q55664,P74309,Q59994,P72740,P73534,P49433,Q55855,P74507,P49057,P74494,P73853,P73471,Q55498,P74741,Q55843,P74384,P74232,Q55172,P72644,Q55422,Q55336,P17253,Q55435,P27180,P26527,P26533,P27183,P27181,P27179,P27182,Q55404,P27178,P73290,P73302,P72641,P73935,P72830,P74638,Q55160,Q55848	0.91215	1	0.155556
GO:0140098	catalytic activity, acting on RNA	F	7	45	351	1555	0.019943	0.0289389	under	P73297,P74177,P77965,P73407,Q6ZEJ5,Q55486,Q55187	P72659,P72666,Q55522,P73505,P73942,P73274,P74352,P73297,P74177,P77965,P73334,Q59989,Q55163,P54123,Q55142,Q55801,P73407,P74368,Q6ZEJ5,Q46363,P72656,P74423,Q55486,Q55690,P73851,P52276,Q55778,Q55716,Q55653,P74592,P73443,Q55729,P74296,Q55187,P73201,Q55806,P73655,Q55879,P72943,P74357,P72950,Q55450,P74215,P73558,Q55850	0.91215	1	0.155556
GO:0009056	catabolic process	P	12	72	351	1555	0.034188	0.0463023	under	P73546,P72830,Q55664,P73375,Q55910,P73581,P73946,P74506,Q55557,P74582,Q55510,P74527	P73560,P54261,P73546,P73511,P72691,P73608,P74507,P72830,P74421,P80505,P77972,P52983,Q55664,P74309,Q59994,P72740,P73534,P49433,Q55855,Q55162,P72938,P72659,P74467,P54416,P74466,Q59993,P72775,P72587,Q55629,P73043,P74665,P77962,P73375,P72849,P74133,P74432,P72939,Q55910,P73736,P73581,P73618,Q54735,Q55585,P73437,P72991,Q55700,P73179,P73946,P74506,P74368,Q55557,P74061,P73424,P74027,P74008,P74582,P73634,…	0.91891	1	0.166667
GO:0034655	nucleobase-containing compound catabolic process	P	3	23	351	1555	0.00854701	0.014791	under	Q55664,Q55910,P72830	P74421,P80505,P77972,P52983,Q55664,P74309,Q59994,P72740,P73534,P49433,Q55855,P74507,Q55162,P72938,P72659,P74432,P72939,Q55910,P73618,P74368,P74008,Q55801,P72830	0.920249	1	0.130435
GO:1901575	organic substance catabolic process	P	11	67	351	1555	0.031339	0.0430868	under	P73546,P72830,Q55664,P73375,Q55910,P73581,P73946,P74506,P74582,Q55510,P74527	P73560,P54261,P73546,P73511,P72691,P73608,P74507,P72830,P74421,P80505,P77972,P52983,Q55664,P74309,Q59994,P72740,P73534,P49433,Q55855,Q55162,P72938,P72659,P74467,P54416,P74466,Q59993,P72775,P72587,Q55629,P73043,P74665,P77962,P73375,P72849,P74133,P74432,P72939,Q55910,P73736,P73581,P73618,Q54735,Q55585,P73437,P72991,Q55700,P73179,P73946,P74506,P74368,P74061,P73424,P74027,P74008,P74582,P73634,Q55510,…	0.920638	1	0.164179
GO:0006188	IMP biosynthetic process	P	1	10	351	1555	0.002849	0.00643087	under	P74384	P73471,Q55498,P74741,Q55843,P74384,P74232,Q55172,P72644,Q55422,Q55336	0.923214	1	0.1
GO:0051604	protein maturation	P	1	10	351	1555	0.002849	0.00643087	under	P73268	P73157,P72625,Q55418,P77966,P73529,P72731,P74596,P74383,P73268,Q55638	0.923214	1	0.1
GO:1901606	alpha-amino acid catabolic process	P	1	10	351	1555	0.002849	0.00643087	under	P73375	P73560,P54261,P72775,P72587,Q55629,P73043,P74665,P77962,P73375,P74008	0.923214	1	0.1
GO:0004176	ATP-dependent peptidase activity	F	1	10	351	1555	0.002849	0.00643087	under	Q55510	P74467,P54416,P74466,P73437,P72991,Q59993,Q55700,P73179,Q55510,Q55701	0.923214	1	0.1
GO:0006220	pyrimidine nucleotide metabolic process	P	1	10	351	1555	0.002849	0.00643087	under	P74494	P74457,P74494,P73053,P74208,Q55574,Q55756,P73761,P74587,P72753,Q55074	0.923214	1	0.1
GO:0043565	sequence-specific DNA binding	F	1	10	351	1555	0.002849	0.00643087	under	Q55367	P73722,P74426,Q55432,P74171,P72833,Q55367,Q6ZEV9,Q6YRU8,Q6ZEM0,Q55133	0.923214	1	0.1
GO:0008299	isoprenoid biosynthetic process	P	1	10	351	1555	0.002849	0.00643087	under	P73426	P73426,P73672,P72663,P73067,P29273,Q55455,P74306,Q55663,P72683,P72580	0.923214	1	0.1
GO:0051128	regulation of cellular component organization	P	1	10	351	1555	0.002849	0.00643087	under	P74395	P73473,P45450,Q55469,P73632,P73668,P74395,P36265,P72688,Q55899,Q55901	0.923214	1	0.1
GO:0042278	purine nucleoside metabolic process	P	1	10	351	1555	0.002849	0.00643087	under	P74494	Q55162,P73935,P0DJF8,P49057,P74494,P73853,P72810,P74497,P74008,Q55371	0.923214	1	0.1
GO:0030163	protein catabolic process	P	1	10	351	1555	0.002849	0.00643087	under	Q55510	P74467,P54416,P74466,Q59993,P73437,P72991,Q55700,P73179,P73634,Q55510	0.923214	1	0.1
GO:0006189	'de novo' IMP biosynthetic process	P	1	10	351	1555	0.002849	0.00643087	under	P74384	P73471,Q55498,P74741,Q55843,P74384,P74232,Q55172,P72644,Q55422,Q55336	0.923214	1	0.1
GO:0072522	purine-containing compound biosynthetic process	P	7	46	351	1555	0.019943	0.029582	under	Q55664,P74494,P74384,P27183,P27181,P72830,Q55160	P74490,P74421,P80505,P77972,P52983,Q55664,P74309,Q59994,P72740,P73534,P49433,Q55855,P74507,Q55848,Q55422,P73935,P0DJF8,P49057,P74494,P73853,P73471,Q55498,P74741,Q55843,P74384,P74232,Q55172,P72644,Q55336,P17253,Q55435,P27180,P26527,P26533,P27183,P27181,P27179,P27182,Q55404,P27178,P73290,P73302,P72641,P72830,P74638,Q55160	0.923331	1	0.152174
GO:0008324	cation transmembrane transporter activity	F	2	17	351	1555	0.00569801	0.0109325	under	P27183,P27181	P27180,P26527,P26533,P27183,P27181,P27179,P17253,P27182,P27178,P74044,P54147,P74477,P74393,Q55794,P72799,Q55496,Q6YRW1	0.924166	1	0.117647
GO:0090304	nucleic acid metabolic process	P	19	109	351	1555	0.0541311	0.0700965	under	Q55499,P73012,P74395,Q55877,P73810,P73077,P73407,P74737,P73412,P73297,P74177,P77965,Q55758,Q55554,Q55414,Q55693,P72819,Q55486,Q55187	P73722,Q55499,Q55505,P73097,P73012,P73340,Q55578,P73293,P73298,P36236,Q55750,P74565,P74555,Q55850,P74415,P74395,P36265,Q55770,P72688,Q55877,Q55738,P73810,P73077,P77966,Q55418,P73407,P74737,P74722,P74533,P73412,Q6ZE83,P72938,Q6ZEE9,P74352,P73297,P74177,P77965,P73334,P73666,Q59996,Q55525,Q55192,P73710,Q55758,Q6ZER5,P72781,Q6YRQ3,P74803,Q55540,P72681,Q55554,P73808,Q55588,Q6ZEG7,P72708,Q6ZEJ4,Q55919,…	0.929843	1	0.174312
GO:0043170	macromolecule metabolic process	P	51	264	351	1555	0.145299	0.169775	under	Q55499,P73012,P74395,Q55877,P73546,P73810,P73077,P73407,P74737,P73412,P73297,P74177,P77965,Q55758,Q55554,Q55414,Q55693,P72819,P73310,P73318,P74267,P74410,P48939,P73636,P48959,P73316,P74071,P73289,P74230,P74413,Q55486,Q55187,P73581,Q55666,P74367,Q55604,Q54714,Q01952,P72870,Q54715,Q01951,P74551,Q55445,P05429,P09192,P29254,P29255,P74361,Q55510,P74518,P73268	P73722,Q55499,Q55505,P73097,P73012,P73340,P74668,P73264,P72834,Q55578,P73293,P73298,P36236,Q55750,P74565,Q55397,P74555,Q55850,P73306,P73317,P74456,P74415,P74395,P36265,Q55770,P72688,Q55877,P53579,Q55183,P52415,P74521,P52981,P74027,P72623,P73546,P73511,P72691,P73608,Q55738,P73810,P73077,P77966,Q55418,P73407,P74737,P74722,P74533,P73412,Q6ZE83,P72938,Q6ZEE9,P74352,P73297,P74177,P77965,P73334,P73666,…	0.930745	1	0.193182
GO:0006733	oxidoreduction coenzyme metabolic process	P	3	24	351	1555	0.00854701	0.0154341	under	Q55664,P73411,P72830	P74421,P80505,P77972,P52983,Q55664,P74309,Q59994,P72740,P73534,P49433,Q55855,P74507,P72797,P52208,P73282,P73411,P73496,P74430,P72835,P72861,P74618,Q55766,P74061,P72830	0.933684	1	0.125
GO:0072330	monocarboxylic acid biosynthetic process	P	3	24	351	1555	0.00854701	0.0154341	under	Q55664,Q55160,P72830	P74421,P80505,P77972,P52983,Q55664,P74309,Q59994,P72740,P73534,P49433,Q55855,P74507,Q55120,P74638,P73848,P73242,P73574,P73283,P73950,Q55160,Q55382,P73016,Q55074,P72830	0.933684	1	0.125
GO:0044282	small molecule catabolic process	P	3	24	351	1555	0.00854701	0.0154341	under	P72830,P73375,P74582	P73560,P54261,P74507,P72830,Q55162,P72775,P72587,Q55629,P73043,P74665,P77962,P73375,Q55585,P74061,P73424,P74027,P74008,Q59994,P74582,P73796,P74386,P73061,P73138,P73585	0.933684	1	0.125
GO:0016757	transferase activity, transferring glycosyl groups	F	3	24	351	1555	0.00854701	0.0154341	under	Q55758,P73546,Q57310	Q55805,P74106,P52981,P74630,P73608,P73935,P73617,P72930,P74521,P72623,Q55574,Q55758,P72753,P73546,P73511,P74753,Q57310,P74216,P0DJF8,P74258,P73422,P73996,P72900,Q55487	0.933684	1	0.125
GO:0072524	pyridine-containing compound metabolic process	P	3	24	351	1555	0.00854701	0.0154341	under	Q55664,P73411,P72830	P74421,P80505,P77972,P52983,Q55664,P74309,Q59994,P72740,P73534,P49433,Q55855,P74507,P72797,P52208,P73282,P73411,P73496,P74430,P72776,P74211,P74618,Q55766,P74061,P72830	0.933684	1	0.125
GO:0044424	intracellular part	C	95	469	351	1555	0.270655	0.301608	under	P74494,P72697,P73297,P77961,P77973,P74572,Q55527,Q55139,P72955,P74361,P72848,P74157,P73546,P74228,P74527,Q55187,Q55486,P73412,P73077,P74360,P74712,P27183,P27181,P29256,Q55176,P74725,P73545,Q54714,Q01952,P72870,Q54715,P73202,Q01951,P74551,P74448,P73203,Q01950,P74445,P26287,Q57038,P27589,P12975,P19569,P37277,P09191,P10549,Q55118,P46445,P73126,P74367,P74250,P73418,P77968,P72871,P50027,P74737,P74569,…	Q55137,P52231,P73796,Q05971,P73302,P74456,P74070,P73722,Q59978,P74494,P72697,P72797,P73297,P74227,P74322,P74386,P73263,Q55136,P73660,P22358,P74467,P52232,P74383,P80505,Q55511,P54416,P72641,P74561,P80507,P77961,Q55759,P73728,Q55801,P74344,P74415,P74565,P77973,Q55119,Q55665,P28371,P74572,Q55527,P72586,Q55497,P73376,P73935,P74144,Q55667,Q55139,P73456,Q59993,P73886,P73971,P80046,P73848,P73618,P54899,…	0.934294	1	0.202559
GO:0032787	monocarboxylic acid metabolic process	P	5	36	351	1555	0.014245	0.0231511	under	Q55664,Q55160,P73426,P74582,P72830	P74490,P74421,P80505,P77972,P52983,Q55664,P74309,Q59994,P72740,P73534,P49433,Q55855,P74507,P80046,Q55120,P74638,P73848,P73242,P73574,P73283,P73950,Q55160,Q55585,Q55382,P73426,P73672,P72663,P73067,Q55404,P52208,P74582,P72796,P73016,Q55074,Q55663,P72830	0.93543	1	0.138889
GO:0005622	intracellular	C	95	470	351	1555	0.270655	0.302251	under	P73318,P74267,P48959,P73289,P73636,P74518,P73316,P74071,P74250,P73418,P77968,P72871,P50027,P74737,P72848,P74569,P74582,P23353,Q57310,P73071,P73407,Q55707,P74410,P74494,P72697,P73297,P77961,P77973,P74572,Q55527,Q55139,P72955,P74361,P74157,P73546,P74228,P74527,Q55187,Q55486,P73412,P73077,P74360,P74712,P27183,P27181,Q55510,P73310,P72830,P26287,Q57038,P27589,P32422,P74564,P12975,P19569,P29256,P37277,…	P77972,P23349,P73312,P73308,P36236,P73318,P73315,P73309,P42352,P74267,P73305,P36237,P72851,P73294,P23350,P48957,P73306,P73296,P36239,P73313,P48959,P73289,P73304,P73293,P74229,P48946,P73307,P73298,P73636,P73314,P74518,P73316,P72866,P74071,P73311,P17253,Q55137,P73824,P74250,P73885,P73505,P54225,P73057,Q55141,P74456,P73418,Q55766,Q55564,P73299,P72874,P74421,P73348,P36265,P52761,P73263,P22358,P73471,…	0.937964	1	0.202128
GO:0006720	isoprenoid metabolic process	P	1	11	351	1555	0.002849	0.00707395	under	P73426	P72683,P72580,P73426,P73672,P72663,P73067,P29273,Q55455,P74306,P72930,Q55663	0.940659	1	0.0909091
GO:0006575	cellular modified amino acid metabolic process	P	1	11	351	1555	0.002849	0.00707395	under	P77973	P77973,P74665,P73799,P74342,Q55382,P74497,P74008,Q55074,P77962,P73677,Q55759	0.940659	1	0.0909091
GO:0043650	dicarboxylic acid biosynthetic process	P	1	11	351	1555	0.002849	0.00707395	under	P23353	P54386,P55038,P55037,P72796,Q59975,P73997,P23353,P72642,Q55512,Q55513,P74342	0.940659	1	0.0909091
GO:1990204	oxidoreductase complex	C	1	11	351	1555	0.002849	0.00707395	under	P10549	P73560,P73033,P10549,P73048,Q55356,Q55332,P73952,P73731,P19050,P26524,P26522	0.940659	1	0.0909091
GO:0009063	cellular amino acid catabolic process	P	1	11	351	1555	0.002849	0.00707395	under	P73375	P73560,P54261,P72775,P72587,Q55629,P73043,P74665,P77962,P73375,Q55585,P74008	0.940659	1	0.0909091
GO:0009536	plastid	C	1	11	351	1555	0.002849	0.00707395	under	P26287	P72753,P26287,P77960,P74707,P17253,P73437,P72991,Q55700,P16033,P73179,P73146	0.940659	1	0.0909091
GO:0044042	glucan metabolic process	P	1	11	351	1555	0.002849	0.00707395	under	P73546	P52415,P74521,P52981,P74027,P72623,P73546,P73511,P72691,P73608,P74630,P74258	0.940659	1	0.0909091
GO:0009082	branched-chain amino acid biosynthetic process	P	1	11	351	1555	0.002849	0.00707395	under	P73375	Q55141,P29107,P54691,P74689,Q55512,P52986,P73375,P73960,P48576,P74207,P54384	0.940659	1	0.0909091
GO:0044877	protein-containing complex binding	F	1	11	351	1555	0.002849	0.00707395	under	P74518	P73930,P72874,Q55511,P74518,P73886,P74707,P73301,P74035,P74456,P73658,Q55625	0.940659	1	0.0909091
GO:0046040	IMP metabolic process	P	1	11	351	1555	0.002849	0.00707395	under	P74384	P73471,Q55498,P74741,Q55843,P74384,P74232,Q55172,P72644,Q55422,Q55336,P73290	0.940659	1	0.0909091
GO:0043021	ribonucleoprotein complex binding	F	1	11	351	1555	0.002849	0.00707395	under	P74518	P73930,P72874,Q55511,P74518,P73886,P74707,P73301,P74035,P74456,P73658,Q55625	0.940659	1	0.0909091
GO:0009060	aerobic respiration	P	1	11	351	1555	0.002849	0.00707395	under	P74582	P80046,Q55383,Q59977,P72927,P74286,P74582,P74299,P73735,P19050,P26522,P73195	0.940659	1	0.0909091
GO:0006525	arginine metabolic process	P	1	11	351	1555	0.002849	0.00707395	under	P77973	P77973,P54899,P74122,P73326,Q55756,P73133,P74587,P72587,Q55629,Q55497,P73257	0.940659	1	0.0909091
GO:0006073	cellular glucan metabolic process	P	1	11	351	1555	0.002849	0.00707395	under	P73546	P52415,P74521,P52981,P74027,P72623,P73546,P73511,P72691,P73608,P74630,P74258	0.940659	1	0.0909091
GO:0009507	chloroplast	C	1	11	351	1555	0.002849	0.00707395	under	P26287	P17253,P73437,P72991,Q55700,P16033,P73179,P73146,P72753,P26287,P77960,P74707	0.940659	1	0.0909091
GO:0016831	carboxy-lyase activity	F	1	11	351	1555	0.002849	0.00707395	under	P54206	Q55382,P73043,Q55508,P73761,P54224,P72861,P72587,P74299,P54206,P54205,P73849	0.940659	1	0.0909091
GO:0043604	amide biosynthetic process	P	17	101	351	1555	0.048433	0.0649518	under	P77973,P73310,P73318,P74267,P74410,P48939,P73636,P48959,P73316,P74071,P73289,P74230,P74413,Q55486,Q55187,P74518,Q55160	P77973,Q55397,P73306,P73317,P74456,P74490,P23349,Q55385,P73312,P73308,P74226,P36236,P73310,P73318,P73315,P73309,P42352,P74267,P73305,P36237,P73304,P74410,P73299,P73014,P73293,P73319,P72851,P48949,P48944,Q55450,P73294,P23350,P74229,P48957,P73303,P48946,P73307,P73298,P73336,P73296,P73320,P36239,P48939,P73636,P73313,P73314,P73901,P48959,P73316,P48958,P74266,P73530,P72866,P74071,P73311,P73289,P73300,…	0.943311	1	0.168317
GO:0034404	nucleobase-containing small molecule biosynthetic process	P	4	31	351	1555	0.011396	0.0199357	under	Q55664,P74494,Q55910,P72830	P74421,P80505,P77972,P52983,Q55664,P74309,Q59994,P72740,P73534,P49433,Q55855,P74507,P73935,P0DJF8,P49057,P74494,P73853,P74457,P74208,Q55798,Q55850,P74432,P72939,Q55910,P73618,Q55574,Q55756,P73761,P74587,P72753,P72830	0.943893	1	0.129032
GO:0009127	purine nucleoside monophosphate biosynthetic process	P	5	37	351	1555	0.014245	0.0237942	under	Q55664,P74384,P27183,P27181,P72830	P74421,P80505,P77972,P52983,Q55664,P74309,Q59994,P72740,P73534,P49433,Q55855,P74507,P49057,P73471,Q55498,P74741,Q55843,P74384,P74232,Q55172,P72644,Q55422,Q55336,P17253,P27180,P26527,P26533,P27183,P27181,P27179,P27182,P27178,P73290,P73302,P72641,P73935,P72830	0.94492	1	0.135135
GO:0009168	purine ribonucleoside monophosphate biosynthetic process	P	5	37	351	1555	0.014245	0.0237942	under	Q55664,P74384,P27183,P27181,P72830	P74421,P80505,P77972,P52983,Q55664,P74309,Q59994,P72740,P73534,P49433,Q55855,P74507,P49057,P73471,Q55498,P74741,Q55843,P74384,P74232,Q55172,P72644,Q55422,Q55336,P17253,P27180,P26527,P26533,P27183,P27181,P27179,P27182,P27178,P73290,P73302,P72641,P73935,P72830	0.94492	1	0.135135
GO:0015980	energy derivation by oxidation of organic compounds	P	3	25	351	1555	0.00854701	0.0160772	under	P73546,P74582,Q57038	P52415,P74521,P52981,P74027,P72623,P73546,P73511,P72691,P73608,P80046,Q55383,Q59977,P72927,P74286,P74582,P74299,Q55013,Q57038,P19050,P26522,P73195,P73735,P74044,P26524,Q55429	0.945009	1	0.12
GO:0046700	heterocycle catabolic process	P	3	25	351	1555	0.00854701	0.0160772	under	Q55664,Q55910,P72830	P74421,P80505,P77972,P52983,Q55664,P74309,Q59994,P72740,P73534,P49433,Q55855,P74507,Q55162,P72938,P72659,P72849,P74133,P74432,P72939,Q55910,P73618,P74368,P74008,Q55801,P72830	0.945009	1	0.12
GO:0006518	peptide metabolic process	P	16	97	351	1555	0.045584	0.0623794	under	P73310,P73318,P74267,P74410,P48939,P73636,P48959,P73316,P74071,P73289,P74230,P74413,Q55486,Q55187,P74527,P74518	Q55397,P73306,P73317,P74456,P74665,P73799,P23349,Q55385,P73312,P73308,P74226,P36236,P73310,P73318,P73315,P73309,P42352,P74267,P73305,P36237,P73304,P74410,P73299,P73014,P73293,P73319,P72851,P48949,P48944,Q55450,P73294,P23350,P74229,P48957,P73303,P48946,P73307,P73298,P73336,P73296,P73320,P36239,P48939,P73636,P73313,P73314,P73901,P48959,P73316,P48958,P74266,P73530,P72866,P74071,P73311,P73289,P73300,…	0.949731	1	0.164948
GO:0015318	inorganic molecular entity transmembrane transporter activity	F	2	19	351	1555	0.00569801	0.0122186	under	P27183,P27181	P27180,P26527,P26533,P27183,P27181,P27179,P17253,P27182,P27178,P74044,P73544,P74477,Q55196,P73788,P73450,P74393,P73721,Q55794,P72799	0.950337	1	0.105263
GO:0044272	sulfur compound biosynthetic process	P	2	19	351	1555	0.00569801	0.0122186	under	P72871,Q55160	P74490,P73410,P74089,P72662,P72871,P52986,Q55894,P72965,P73067,Q55710,P74497,Q55404,P0DJF8,P72897,P72940,P74241,Q55512,P74638,Q55160	0.950337	1	0.105263
GO:0043043	peptide biosynthetic process	P	15	92	351	1555	0.042735	0.059164	under	P73310,P73318,P74267,P74410,P48939,P73636,P48959,P73316,P74071,P73289,P74230,P74413,Q55486,Q55187,P74518	Q55397,P73306,P73317,P74456,P23349,Q55385,P73312,P73308,P74226,P36236,P73310,P73318,P73315,P73309,P42352,P74267,P73305,P36237,P73304,P74410,P73299,P73014,P73293,P73319,P72851,P48949,P48944,Q55450,P73294,P23350,P74229,P48957,P73303,P48946,P73307,P73298,P73336,P73296,P73320,P36239,P48939,P73636,P73313,P73314,P73901,P48959,P73316,P48958,P74266,P73530,P72866,P74071,P73311,P73289,P73300,P74230,P73292,…	0.950677	1	0.163043
GO:0006412	translation	P	15	92	351	1555	0.042735	0.059164	under	P74413,Q55486,Q55187,P74518,P48939,P73310,P73318,P74267,P74410,P73636,P48959,P73316,P74071,P73289,P74230	Q55397,P73306,P73317,P74456,P72689,P74413,P74227,P74707,P73473,P36236,P74423,Q55486,Q55690,P52276,P73851,Q55778,Q55716,Q55653,P74592,P73505,P73274,P73443,Q55729,P74296,Q55187,P73942,P73201,Q55806,P73655,Q55522,P73294,P73658,P74215,P74518,P48939,P74355,P23349,Q55385,P73312,P73308,P74226,P73310,P73318,P73315,P73309,P42352,P74267,P73305,P36237,P73304,P74410,P73299,P73014,P73293,P73319,P72851,P48949,…	0.950677	1	0.163043
GO:1901565	organonitrogen compound catabolic process	P	4	32	351	1555	0.011396	0.0205788	under	P73375,P73581,Q55510,P74527	P73560,P54261,Q55162,P74467,P54416,P74466,Q59993,P72775,P72587,Q55629,P73043,P74665,P77962,P73375,P72849,P74133,P73736,P73581,Q54735,Q55585,P73437,P72991,Q55700,P73179,P74008,P73634,Q55510,P74527,P73796,P74386,P73061,P52761	0.952821	1	0.125
GO:0042623	ATPase activity, coupled	F	5	38	351	1555	0.014245	0.0244373	under	P73077,P27183,P27181,Q55510,P74737	Q55738,P73077,P77966,P27180,P26527,P26533,P27183,P27181,P27179,P17253,P27182,P27178,Q55649,P73267,P73278,P74176,P74467,P54416,P74466,P73437,P72991,Q59993,Q55700,P73179,Q55510,Q55701,P74737,Q55196,P73788,P72607,P73721,Q55794,P72799,Q55709,P22358,Q55154,P74702,P73098	0.953135	1	0.131579
GO:0016829	lyase activity	F	10	66	351	1555	0.02849	0.0424437	under	P74582,P74384,P23353,Q55664,P73375,P73426,Q55367,Q55557,P54206,P72807	P73997,P74207,P54384,Q55798,P74582,P74384,P20170,P74130,P73257,Q55382,Q55136,Q54735,P23353,P73618,P74342,P74689,P54225,Q55664,P74309,P73043,Q55508,Q55595,P72786,P73761,P77972,P77969,P73375,P74193,P77960,Q59992,P54224,P73790,P72586,P73848,P73426,P72861,P72587,Q55367,Q55513,P74299,Q55688,Q55894,Q55517,P74690,P72864,Q55557,P73585,P54206,P54205,P73849,P73410,P72662,Q55544,P72652,P73092,P73638,P73747,…	0.953183	1	0.151515
GO:0009081	branched-chain amino acid metabolic process	P	1	12	351	1555	0.002849	0.00771704	under	P73375	P29107,P74689,Q55141,P54691,Q55512,P52986,P73375,P73960,P48576,P74207,P54384,Q55074	0.954149	1	0.0833333
GO:0009628	response to abiotic stimulus	P	1	12	351	1555	0.002849	0.00771704	under	P74361	P74258,P74361,P74702,Q55505,P73437,P72991,Q55700,P73179,P74102,P22358,Q55154,P73098	0.954149	1	0.0833333
GO:0048038	quinone binding	F	1	12	351	1555	0.002849	0.00771704	under	P26523	P74771,P74338,P74069,P26525,P19125,P19050,P27724,P26524,P26523,P26522,P19045,Q55429	0.954149	1	0.0833333
GO:1901361	organic cyclic compound catabolic process	P	3	26	351	1555	0.00854701	0.0167203	under	Q55664,Q55910,P72830	P74421,P80505,P77972,P52983,Q55664,P74309,Q59994,P72740,P73534,P49433,Q55855,P74507,Q55162,P72938,P72659,P74665,P72849,P74133,P74432,P72939,Q55910,P73618,P74368,P74008,Q55801,P72830	0.954519	1	0.115385
GO:0019439	aromatic compound catabolic process	P	3	26	351	1555	0.00854701	0.0167203	under	Q55664,Q55910,P72830	P74421,P80505,P77972,P52983,Q55664,P74309,Q59994,P72740,P73534,P49433,Q55855,P74507,Q55162,P72938,P72659,P74665,P72849,P74133,P74432,P72939,Q55910,P73618,P74368,P74008,Q55801,P72830	0.954519	1	0.115385
GO:0006418	tRNA aminoacylation for protein translation	P	2	20	351	1555	0.00569801	0.0128617	under	Q55486,Q55187	P74423,Q55486,Q55690,P52276,P73851,Q55778,Q55716,Q55653,P74592,P73505,P73274,P73443,Q55729,P74296,Q55187,P73942,P73201,Q55806,P73655,Q55522	0.959944	1	0.1
GO:0008236	serine-type peptidase activity	F	2	20	351	1555	0.00569801	0.0128617	under	Q55604,P75023	P73722,P72780,P74467,P54416,P74466,Q59993,P74698,P73157,Q55477,P73940,P73354,Q55728,P74032,Q55604,P73458,P75023,P73832,P74220,Q55682,Q55413	0.959944	1	0.1
GO:0042364	water-soluble vitamin biosynthetic process	P	2	20	351	1555	0.00569801	0.0128617	under	P73002,P73362	P72776,P74211,Q55894,P72965,P73067,Q55710,P73527,Q55852,P73471,P73547,P74152,P73874,Q55822,P73734,Q55879,P73002,P73362,Q55382,Q55074,P74342	0.959944	1	0.1
GO:0016875	ligase activity, forming carbon-oxygen bonds	F	2	20	351	1555	0.00569801	0.0128617	under	Q55486,Q55187	P74423,Q55486,Q55690,P73851,P52276,Q55778,Q55716,Q55653,P74592,P73505,P73274,P73443,Q55729,P74296,Q55187,P73942,P73201,Q55806,P73655,Q55522	0.959944	1	0.1
GO:0042626	ATPase activity, coupled to transmembrane movement of substances	F	2	20	351	1555	0.00569801	0.0128617	under	P27183,P27181	P27180,P26527,P26533,P27183,P27181,P27179,P17253,P27182,P27178,Q55196,P73788,P72607,P73721,Q55794,P72799,Q55709,Q55649,P73267,P73278,P74176	0.959944	1	0.1
GO:0017171	serine hydrolase activity	F	2	20	351	1555	0.00569801	0.0128617	under	P75023,Q55604	P73722,P72780,P74467,P54416,P74466,Q59993,P74698,P73157,Q55477,P73940,P73354,Q55728,P74032,P73458,P75023,P73832,P74220,Q55682,Q55413,Q55604	0.959944	1	0.1
GO:0043492	ATPase activity, coupled to movement of substances	F	2	20	351	1555	0.00569801	0.0128617	under	P27183,P27181	P27180,P26527,P26533,P27183,P27181,P27179,P17253,P27182,P27178,Q55649,P73267,P73278,P74176,Q55196,P73788,P72607,P73721,Q55794,P72799,Q55709	0.959944	1	0.1
GO:0004812	aminoacyl-tRNA ligase activity	F	2	20	351	1555	0.00569801	0.0128617	under	Q55486,Q55187	P74423,Q55486,Q55690,P73851,P52276,Q55778,Q55716,Q55653,P74592,P73505,P73274,P73443,Q55729,P74296,Q55187,P73942,P73201,Q55806,P73655,Q55522	0.959944	1	0.1
GO:0009108	coenzyme biosynthetic process	P	4	33	351	1555	0.011396	0.0212219	under	Q55664,P72871,P72830,Q55160	P74490,P74421,P80505,P77972,P52983,Q55664,P74309,Q59994,P72740,P73534,P49433,Q55855,P74507,P72871,P73790,Q55759,Q55798,P74430,P72835,P72861,Q55371,Q55894,P72965,Q55710,Q55435,Q55382,Q55404,Q55074,P73735,P74342,P72830,P74638,Q55160	0.960428	1	0.121212
GO:0043168	anion binding	F	41	224	351	1555	0.116809	0.144051	under	P74494,P22034,Q6YRT3,P77961,P77973,P72871,P74349,P74361,P74745,P74737,P74463,Q55187,Q55486,P72830,Q55510,P73071,P73412,Q55160,P73002,P73860,P73077,Q55693,P72955,P74214,P74228,P73268,Q57310,P73407,P27319,P23353,P73129,P05429,P09192,P29254,P29255,Q55828,Q55679,P73546,P73375,P14835,Q55139	Q05971,P73302,Q05972,P26527,P74494,P26533,P74421,Q55450,P22034,P22358,P73471,P72940,Q6YRT3,P72648,P72641,P37101,P27179,P77961,P17253,Q55622,Q55900,P72796,Q55662,P52415,P74241,Q55419,P74415,P77973,P72871,P73721,P73437,P74457,P72991,P73886,P73650,P74638,P74349,Q55589,Q55614,Q55700,P73201,P73851,Q55791,P74215,P73558,P74361,Q55843,P73326,P74745,P73534,P74296,P73833,Q55154,Q55794,P73874,P74737,P51634,…	0.961132	1	0.183036
GO:0071840	cellular component organization or biogenesis	P	11	73	351	1555	0.031339	0.0469453	under	P73318,P73316,P73810,P73077,P73553,P10549,P74367,P72741,Q55604,P73418,P74395	P23350,Q55625,P72931,P73308,P73318,P36237,P48957,P74229,P73298,P73316,Q55900,P73376,P73456,Q55901,Q55899,Q55578,P73293,P36236,Q55750,Q55397,P74456,P73810,Q55738,P73077,P77966,Q55418,P54123,Q55142,P74035,P74368,P72656,P74707,P73473,P73340,P45450,Q55469,P73632,P73668,P74216,Q55676,P73553,P73437,P72991,Q55700,P73179,P10549,P74367,P73956,P72741,P73675,P74558,P72742,P72731,P74596,Q55712,P74149,P73912,…	0.961852	1	0.150685
GO:0008610	lipid biosynthetic process	P	3	27	351	1555	0.00854701	0.0173633	under	Q55160,Q57310,P73426	P72930,Q55120,P74638,P73848,P73242,P73574,P73283,P73950,Q55160,P72683,P72580,P73033,P72877,P74753,P20804,Q55746,Q57310,P73426,P73672,P72663,P73067,P29273,Q55455,P74306,P73016,Q55663,P72897	0.962477	1	0.111111
GO:0009260	ribonucleotide biosynthetic process	P	7	51	351	1555	0.019943	0.0327974	under	Q55664,P74494,P74384,P27183,P27181,P72830,Q55160	P74490,P74421,P80505,P77972,P52983,Q55664,P74309,Q59994,P72740,P73534,P49433,Q55855,P74507,P49057,P74494,P73853,P73471,Q55498,P74741,Q55843,P74384,P74232,Q55172,P72644,Q55422,Q55336,P74457,P74208,P17253,Q55435,P27180,P26527,P26533,P27183,P27181,P27179,P27182,Q55404,P27178,Q55574,Q55756,P73761,P74587,P72753,P73290,P73302,P72641,P73935,P72830,P74638,Q55160	0.962571	1	0.137255
GO:0009150	purine ribonucleotide metabolic process	P	7	51	351	1555	0.019943	0.0327974	under	Q55664,P74494,P74384,P27183,P27181,P72830,Q55160	P74490,P74421,P80505,P77972,P52983,Q55664,P74309,Q59994,P72740,P73534,P49433,Q55855,P74507,P74286,P49057,P74494,P73853,P73471,Q55498,P74741,Q55843,P74384,P74232,Q55172,P72644,Q55422,Q55336,P17253,Q55435,P72810,P27180,P26527,P26533,P27183,P27181,P27179,P27182,Q55404,Q55371,P74044,P26524,Q55429,P27178,P73290,P73302,P72641,P73935,Q55507,P72830,P74638,Q55160	0.962571	1	0.137255
GO:0034645	cellular macromolecule biosynthetic process	P	29	166	351	1555	0.0826211	0.106752	under	Q55499,P73012,P74395,Q55877,P73407,P73297,P74177,P77965,Q55758,Q55554,Q55414,Q55693,P72819,P73310,P73318,P74267,P74410,P48939,P73636,P48959,P73316,P74071,P73289,P74230,P74413,Q55486,Q55187,Q55604,P74518	P73722,Q55499,Q55505,P73097,P73012,P73340,P74565,Q55397,P73306,P73317,P74456,P74395,P36265,Q55770,P72688,Q55877,P52415,P74521,P52981,P74027,P72623,Q55738,Q55418,P73407,P74352,P73297,P74177,P77965,P73334,P73666,Q59996,Q55525,Q55192,P73710,Q55758,Q6ZER5,P72781,Q6YRQ3,P74803,Q55540,P72681,Q55554,P73808,Q55588,Q6ZEG7,P72708,Q6ZEJ4,Q55919,Q6YRR2,P74514,P74298,P73168,P74670,Q55414,P72943,Q55750,Q55693,…	0.963801	1	0.174699
GO:0031324	negative regulation of cellular metabolic process	P	1	13	351	1555	0.002849	0.00836013	under	P74518	P73437,P72991,Q55700,P73179,P73722,Q55432,Q55622,P74739,P73294,P73658,P74645,P74518,P73654	0.964579	1	0.0769231
GO:0044264	cellular polysaccharide metabolic process	P	1	13	351	1555	0.002849	0.00836013	under	P73546	P52415,P74521,P52981,P74027,P72623,P73546,P73511,P72691,P73608,P72877,P74753,P74630,P74258	0.964579	1	0.0769231
GO:0009069	serine family amino acid metabolic process	P	1	13	351	1555	0.002849	0.00836013	under	P74569	P73560,P54261,Q55793,P73410,P74089,P72662,P77962,P73821,P74569,P73201,P74281,P74497,P74008	0.964579	1	0.0769231
GO:0072528	pyrimidine-containing compound biosynthetic process	P	1	13	351	1555	0.002849	0.00836013	under	P74494	P73761,P74587,P72753,P74457,P74494,P73053,P74208,Q55894,P72965,P73067,Q55710,Q55574,Q55756	0.964579	1	0.0769231
GO:0009167	purine ribonucleoside monophosphate metabolic process	P	5	40	351	1555	0.014245	0.0257235	under	Q55664,P74384,P27183,P27181,P72830	P74421,P80505,P77972,P52983,Q55664,P74309,Q59994,P72740,P73534,P49433,Q55855,P74507,P49057,P73471,Q55498,P74741,Q55843,P74384,P74232,Q55172,P72644,Q55422,Q55336,P17253,P27180,P26527,P26533,P27183,P27181,P27179,P27182,P74044,P26524,Q55429,P27178,P73290,P73302,P72641,P73935,P72830	0.966317	1	0.125
GO:0009126	purine nucleoside monophosphate metabolic process	P	5	40	351	1555	0.014245	0.0257235	under	Q55664,P74384,P27183,P27181,P72830	P74421,P80505,P77972,P52983,Q55664,P74309,Q59994,P72740,P73534,P49433,Q55855,P74507,P49057,P73471,Q55498,P74741,Q55843,P74384,P74232,Q55172,P72644,Q55422,Q55336,P17253,P27180,P26527,P26533,P27183,P27181,P27179,P27182,P74044,P26524,Q55429,P27178,P73290,P73302,P72641,P73935,P72830	0.966317	1	0.125
GO:0017111	nucleoside-triphosphatase activity	F	11	74	351	1555	0.031339	0.0475884	under	P72955,P74214,P74228,P73268,P73077,P27183,P27181,Q55510,Q6YRT3,P73412,P74737	P74227,P28371,P73456,P72955,P73885,P73930,P72689,P74214,P74228,P73765,P72931,P73268,P73473,P72749,Q55418,P22358,Q55154,P74702,P73098,Q55738,P73077,P77966,P27180,P26527,P26533,P27183,P27181,P27179,P17253,P27182,P27178,Q55649,P73267,P73278,P74176,P74467,P54416,P74466,P73437,P72991,Q59993,Q55700,P73179,Q55510,Q55701,Q55750,Q55173,Q6YRT3,Q55900,Q55419,P73886,P73650,Q55614,Q55791,Q55794,P72730,Q55155,…	0.966465	1	0.148649
GO:0043039	tRNA aminoacylation	P	2	21	351	1555	0.00569801	0.0135048	under	Q55486,Q55187	P74423,Q55486,Q55690,P52276,P73851,Q55778,Q55716,Q55653,P74592,P73505,P73274,P73443,Q55729,P74296,Q55187,P73942,P73201,Q55806,P73655,Q55522,P74215	0.967759	1	0.0952381
GO:0043038	amino acid activation	P	2	21	351	1555	0.00569801	0.0135048	under	Q55486,Q55187	P74423,Q55486,Q55690,P52276,P73851,Q55778,Q55716,Q55653,P74592,P73505,P73274,P73443,Q55729,P74296,Q55187,P73942,P73201,Q55806,P73655,Q55522,P74215	0.967759	1	0.0952381
GO:0009110	vitamin biosynthetic process	P	2	21	351	1555	0.00569801	0.0135048	under	P73002,P73362	P72776,P74211,Q55894,P72965,P73067,Q55710,P73527,Q55852,P73471,P73547,P74152,P73874,Q55822,P73734,Q55879,P73002,P73362,Q55382,Q55074,P73735,P74342	0.967759	1	0.0952381
GO:0006767	water-soluble vitamin metabolic process	P	2	21	351	1555	0.00569801	0.0135048	under	P73002,P73362	P72776,P74211,Q55894,P72965,P73067,Q55710,P73527,Q55852,P73471,P73547,P74152,P73874,Q55822,P73734,Q55879,P73002,P73362,Q55382,Q55074,P77962,P74342	0.967759	1	0.0952381
GO:0006163	purine nucleotide metabolic process	P	7	52	351	1555	0.019943	0.0334405	under	Q55664,P74494,P74384,P27183,P27181,P72830,Q55160	P74490,P74421,P80505,P77972,P52983,Q55664,P74309,Q59994,P72740,P73534,P49433,Q55855,P74507,P74286,Q55848,Q55422,P49057,P74494,P73853,P73471,Q55498,P74741,Q55843,P74384,P74232,Q55172,P72644,Q55336,P17253,Q55435,P72810,P27180,P26527,P26533,P27183,P27181,P27179,P27182,Q55404,Q55371,P74044,P26524,Q55429,P27178,P73290,P73302,P72641,P73935,Q55507,P72830,P74638,Q55160	0.967791	1	0.134615
GO:0046390	ribose phosphate biosynthetic process	P	7	52	351	1555	0.019943	0.0334405	under	Q55664,P74494,P74384,P27183,P27181,P72830,Q55160	Q55848,P74490,P74421,P80505,P77972,P52983,Q55664,P74309,Q59994,P72740,P73534,P49433,Q55855,P74507,P49057,P74494,P73853,P73471,Q55498,P74741,Q55843,P74384,P74232,Q55172,P72644,Q55422,Q55336,P74457,P74208,P17253,Q55435,P27180,P26527,P26533,P27183,P27181,P27179,P27182,Q55404,P27178,Q55574,Q55756,P73761,P74587,P72753,P73290,P73302,P72641,P73935,P72830,P74638,Q55160	0.967791	1	0.134615
GO:0044444	cytoplasmic part	C	45	246	351	1555	0.128205	0.158199	under	P74250,P73418,P77968,P72871,P50027,P74737,P72848,P74569,P74582,P23353,Q57310,P73071,P73407,Q55707,P74410,P19569,P29256,P29254,P37277,P29255,P73488,P10549,P09191,P74145,P74367,P05429,P14835,P09192,P74214,P73545,P26287,P48939,P74230,Q55510,P73318,P74267,P48959,P73289,P73636,P74518,P73316,P74071,P72830,P73310,P22034	P73824,P74250,P73885,P73505,P54225,P73057,Q55141,P74456,P73418,Q55766,Q55564,P73299,P72874,P74421,P73348,P36265,P52761,P73263,P22358,P73471,P74314,P52232,P72648,P29107,P73922,P74665,P73527,P77968,P52983,Q55900,P72796,P72659,P20804,P73282,P54691,P73960,P74717,P74344,P77969,P74754,P48576,P72871,P74061,P74457,P72776,Q59994,P54224,Q55894,P73242,P73104,Q55624,P72688,Q55625,P73990,P73424,P73283,P74308,…	0.968619	1	0.182927
GO:0017144	drug metabolic process	P	13	86	351	1555	0.037037	0.0553055	under	Q55664,P74582,P72871,P73002,P73362,P27183,P27181,Q55592,Q55557,P74384,P74572,P73071,P72830	P73560,P54261,P73138,P74421,P80505,P77972,P52983,Q55664,P74309,Q59994,P72740,P73534,P49433,Q55855,P74507,P80046,Q55383,Q59977,P72927,P74286,P74582,P74299,P72753,P77962,P72871,P74665,P73790,Q55759,Q55798,P17253,P72776,P74211,Q55894,P72965,P73067,Q55710,P73527,Q55852,P73471,P73547,P74152,P73874,Q55822,P73734,Q55879,P73002,P73362,P27180,P26527,P26533,P27183,P27181,P27179,P27182,Q55592,Q55557,P74281,…	0.971177	1	0.151163
GO:0016853	isomerase activity	F	5	41	351	1555	0.014245	0.0263666	under	Q55118,P73037,P73810,P73077,P74234	Q55511,P73789,Q55118,P73037,P72704,Q55780,P73810,Q55738,P73077,P77966,P74561,P73424,Q55869,P52983,P74643,P74027,Q55508,P74061,Q55766,Q59994,Q55867,P74488,P74667,Q55797,Q55578,P74665,P73599,P74589,P74152,Q55498,Q55665,P74497,P74507,Q55455,P74124,Q55850,P72585,Q55183,P74234,P73504,P74429	0.971543	1	0.121951
GO:0034654	nucleobase-containing compound biosynthetic process	P	19	118	351	1555	0.0541311	0.0758842	under	P74395,Q55877,Q55664,P74494,P74384,P73407,P73297,P74177,P77965,Q55758,Q55554,Q55414,Q55693,P72819,Q55910,P27183,P27181,P72830,Q55160	P74565,P74395,P36265,Q55770,P72688,Q55877,P74490,P74421,P80505,P77972,P52983,Q55664,P74309,Q59994,P72740,P73534,P49433,Q55855,P74507,Q55848,Q55422,P73935,P0DJF8,P49057,P74494,P73853,P73471,Q55498,P74741,Q55843,P74384,P74232,Q55172,P72644,Q55336,P72753,P74457,P73053,P74208,Q55418,P73407,P74352,P73297,P74177,P77965,P73334,P73666,Q59996,Q55525,Q55192,P73710,Q55758,Q6ZER5,P72781,Q6YRQ3,P74803,Q55540,…	0.972362	1	0.161017
GO:1901659	glycosyl compound biosynthetic process	P	1	14	351	1555	0.002849	0.00900322	under	P74494	P73935,P0DJF8,P49057,P74494,P73853,P74457,P74208,Q55798,Q55850,Q55574,Q55756,P73761,P74587,P72753	0.972642	1	0.0714286
GO:0016655	oxidoreductase activity, acting on NAD(P)H, quinone or similar compound as acceptor	F	1	14	351	1555	0.002849	0.00900322	under	P26523	P73735,P26525,P19125,P19050,P26524,P26523,P19045,Q55429,P74024,P74771,P74338,P74069,P27724,P26522	0.972642	1	0.0714286
GO:0042455	ribonucleoside biosynthetic process	P	1	14	351	1555	0.002849	0.00900322	under	P74494	P73935,P0DJF8,P49057,P74494,P73853,P74457,P74208,Q55798,Q55850,Q55574,Q55756,P73761,P74587,P72753	0.972642	1	0.0714286
GO:0016791	phosphatase activity	F	1	14	351	1555	0.002849	0.00900322	under	P73626	P72715,P73323,P73626,P72756,P74313,Q55507,P74722,P73922,P74324,Q55734,Q55034,P73849,Q55129,Q55579	0.972642	1	0.0714286
GO:0009163	nucleoside biosynthetic process	P	1	14	351	1555	0.002849	0.00900322	under	P74494	P73935,P0DJF8,P49057,P74494,P73853,P74457,P74208,Q55798,Q55850,Q55574,Q55756,P73761,P74587,P72753	0.972642	1	0.0714286
GO:0072527	pyrimidine-containing compound metabolic process	P	1	14	351	1555	0.002849	0.00900322	under	P74494	P74494,Q55074,P73761,P74587,P72753,P74457,P73053,P74208,Q55894,P72965,P73067,Q55710,Q55574,Q55756	0.972642	1	0.0714286
GO:0097367	carbohydrate derivative binding	F	30	174	351	1555	0.0854701	0.111897	under	P74494,P22034,Q6YRT3,P77961,P77973,P72871,P74349,P74361,P74745,P74737,P74463,Q55187,Q55486,P72830,Q55510,P73071,P73412,Q55160,P73002,P73860,P73077,Q55693,P72955,P74214,P74228,P73268,P27319,P23353,P73129,P77965	Q05971,P73302,Q05972,P26527,P74494,P26533,P74421,Q55450,P22034,P22358,P73471,P72940,Q6YRT3,P72648,P72641,P37101,P27179,P77961,P17253,Q55622,Q55900,P72796,Q55662,P52415,P74241,Q55419,P74415,P77973,P72871,P73721,P73437,P74457,P72991,P73886,P73650,P74638,P74349,Q55589,Q55614,Q55700,P73201,P73851,Q55791,P74215,P73558,P74361,Q55843,P73326,P74745,P73534,P74296,P73833,Q55154,Q55794,P73874,P74737,P51634,…	0.972668	1	0.172414
GO:0043603	cellular amide metabolic process	P	18	113	351	1555	0.0512821	0.0726688	under	P77973,P73310,P73318,P74267,P74410,P48939,P73636,P48959,P73316,P74071,P73289,P74230,P74413,Q55486,Q55187,P74527,P74518,Q55160	P77973,Q55397,P73306,P73317,P74456,P74490,P74286,P74665,P73799,P23349,Q55385,P73312,P73308,P74226,P36236,P73310,P73318,P73315,P73309,P42352,P74267,P73305,P36237,P73304,P74410,P73299,P73014,P73293,P73319,P72851,P48949,P48944,Q55450,P73294,P23350,P74229,P48957,P73303,P48946,P73307,P73298,P73336,P73296,P73320,P36239,P48939,P73636,P73313,P73314,P73901,P48959,P73316,P48958,P74266,P73530,P72866,P74071,…	0.972981	1	0.159292
GO:0015075	ion transmembrane transporter activity	F	2	22	351	1555	0.00569801	0.0141479	under	P27183,P27181	P27180,P26527,P26533,P27183,P27181,P27179,P17253,P27182,P27178,P74044,P73544,P74477,Q55496,Q6YRW1,P54147,P73450,P74393,Q55196,P73788,P73721,Q55794,P72799	0.974097	1	0.0909091
GO:0016830	carbon-carbon lyase activity	F	2	22	351	1555	0.00569801	0.0141479	under	Q55664,P54206	P20170,P74130,Q55382,P73618,P74342,Q55664,P74309,P73043,Q55508,P73761,P54224,P72861,P72587,P74299,Q55688,Q55517,P74690,P72864,P54206,P54205,P73849,Q55894	0.974097	1	0.0909091
GO:0042254	ribosome biogenesis	P	2	22	351	1555	0.00569801	0.0141479	under	P73318,P73316	P73308,P73318,P36237,P48957,P74229,P73298,P73316,Q55578,P73293,P36236,P54123,Q55142,P74035,P74368,P72656,Q55625,P72666,P73315,P73658,P72943,P23350,P72931	0.974097	1	0.0909091
GO:1901657	glycosyl compound metabolic process	P	2	22	351	1555	0.00569801	0.0141479	under	P74494,Q55758	Q55162,P73935,P0DJF8,P49057,P74494,P73853,P74457,P74208,Q55798,Q55850,Q55758,P72753,Q55574,Q55848,P74128,P72810,P74497,P74008,Q55371,Q55756,P73761,P74587	0.974097	1	0.0909091
GO:0006766	vitamin metabolic process	P	2	22	351	1555	0.00569801	0.0141479	under	P73002,P73362	P72776,P74211,Q55894,P72965,P73067,Q55710,P73527,Q55852,P73471,P73547,P74152,P73874,Q55822,P73734,Q55879,P73002,P73362,Q55382,Q55074,P73735,P77962,P74342	0.974097	1	0.0909091
GO:0009116	nucleoside metabolic process	P	2	22	351	1555	0.00569801	0.0141479	under	P74494,Q55758	Q55162,P73935,P0DJF8,P49057,P74494,P73853,P74457,P74208,Q55798,Q55850,P72810,P74497,P74008,Q55371,Q55574,Q55756,P73761,P74587,P72753,Q55758,Q55848,P74128	0.974097	1	0.0909091
GO:0016741	transferase activity, transferring one-carbon groups	F	3	29	351	1555	0.00854701	0.0186495	under	P74360,P74712,Q55467	P72666,P54261,P77962,Q55163,Q55497,P74741,Q55172,Q55336,P73053,P72897,P73155,P73040,Q6ZE83,P73445,P73818,Q55879,P73547,Q55809,P72888,P72896,P72907,P73705,P74360,P74712,P72943,P74357,P74638,Q55638,Q55467	0.974632	1	0.103448
GO:0044270	cellular nitrogen compound catabolic process	P	3	29	351	1555	0.00854701	0.0186495	under	Q55664,Q55910,P72830	P74421,P80505,P77972,P52983,Q55664,P74309,Q59994,P72740,P73534,P49433,Q55855,P74507,Q55162,P72938,P72659,P72849,P74133,P74432,P72939,Q55910,P73618,Q54735,P74368,P74008,Q55801,P73796,P74386,P73061,P72830	0.974632	1	0.103448
GO:0009059	macromolecule biosynthetic process	P	29	170	351	1555	0.0826211	0.109325	under	Q55499,P73012,P74395,Q55877,P73407,P73297,P74177,P77965,Q55758,Q55554,Q55414,Q55693,P72819,P73310,P73318,P74267,P74410,P48939,P73636,P48959,P73316,P74071,P73289,P74230,P74413,Q55486,Q55187,Q55604,P74518	P73722,Q55499,Q55505,P73097,P73012,P73340,P74668,P73264,P72834,P74565,Q55397,P73306,P73317,P74456,P74395,P36265,Q55770,P72688,Q55877,P52415,P74521,P52981,P74027,P72623,Q55738,Q55418,P73407,P74352,P73297,P74177,P77965,P73334,P73666,Q59996,Q55525,Q55192,P73710,Q55758,Q6ZER5,P72781,Q6YRQ3,P74803,Q55540,P72681,Q55554,P73808,Q55588,Q6ZEG7,P72708,Q6ZEJ4,Q55919,Q6YRR2,P74514,P74298,P73168,P74670,Q55414,…	0.975172	1	0.170588
GO:0032553	ribonucleotide binding	F	29	170	351	1555	0.0826211	0.109325	under	P74494,P22034,Q6YRT3,P77961,P77973,P72871,P74349,P74361,P74745,P74737,P74463,Q55187,Q55486,P72830,Q55510,P73071,P73412,Q55160,P73002,P73860,P73077,Q55693,P72955,P74214,P74228,P73268,P27319,P23353,P73129	Q05971,P73302,Q05972,P26527,P74494,P26533,P74421,Q55450,P22034,P22358,P73471,P72940,Q6YRT3,P72648,P72641,P37101,P27179,P77961,P17253,Q55622,Q55900,P72796,Q55662,P52415,P74241,Q55419,P74415,P77973,P72871,P73721,P73437,P74457,P72991,P73886,P73650,P74638,P74349,Q55589,Q55614,Q55700,P73201,P73851,Q55791,P74215,P73558,P74361,Q55843,P73326,P74745,P73534,P74296,P73833,Q55154,Q55794,P73874,P74737,P51634,…	0.975172	1	0.170588
GO:0009165	nucleotide biosynthetic process	P	7	54	351	1555	0.019943	0.0347267	under	Q55664,P74494,P74384,P27183,P27181,P72830,Q55160	P74490,P74421,P80505,P77972,P52983,Q55664,P74309,Q59994,P72740,P73534,P49433,Q55855,P74507,Q55848,Q55422,P49057,P74494,P73853,P73471,Q55498,P74741,Q55843,P74384,P74232,Q55172,P72644,Q55336,P74457,P73053,P74208,P74430,P17253,Q55435,P27180,P26527,P26533,P27183,P27181,P27179,P27182,Q55404,P27178,Q55574,Q55756,P73761,P74587,P72753,P73290,P73302,P72641,P73935,P72830,P74638,Q55160	0.976296	1	0.12963
GO:0042578	phosphoric ester hydrolase activity	F	1	15	351	1555	0.002849	0.0096463	under	P73626	P72715,P73323,P73626,P72756,P74313,Q55507,P72810,P74722,Q55579,P73922,P74324,Q55734,Q55034,P73849,Q55129	0.978873	1	0.0666667
GO:0016836	hydro-lyase activity	F	1	15	351	1555	0.002849	0.0096463	under	P74582	P74207,P54384,P74582,Q55136,Q54735,P74689,P77972,P77969,P77960,Q59992,P73790,P72586,P73848,Q55513,Q55798	0.978873	1	0.0666667
GO:0022613	ribonucleoprotein complex biogenesis	P	2	23	351	1555	0.00569801	0.014791	under	P73318,P73316	P23350,Q55625,P72931,P73308,P73318,P36237,P48957,P74229,P73298,P73316,Q55578,P73293,P36236,Q55397,P54123,Q55142,P74035,P74368,P72656,P72666,P73315,P73658,P72943	0.979225	1	0.0869565
GO:1901293	nucleoside phosphate biosynthetic process	P	7	55	351	1555	0.019943	0.0353698	under	Q55664,P74494,P74384,P27183,P27181,P72830,Q55160	P74490,P74421,P80505,P77972,P52983,Q55664,P74309,Q59994,P72740,P73534,P49433,Q55855,P74507,Q55848,Q55422,P49057,P74494,P73853,P73471,Q55498,P74741,Q55843,P74384,P74232,Q55172,P72644,Q55336,P74457,P73053,P74208,P74430,P17253,P74286,Q55435,P27180,P26527,P26533,P27183,P27181,P27179,P27182,Q55404,P27178,Q55574,Q55756,P73761,P74587,P72753,P73290,P73302,P72641,P73935,P72830,P74638,Q55160	0.979726	1	0.127273
GO:0009156	ribonucleoside monophosphate biosynthetic process	P	5	43	351	1555	0.014245	0.0276527	under	Q55664,P74384,P27183,P27181,P72830	P74421,P80505,P77972,P52983,Q55664,P74309,Q59994,P72740,P73534,P49433,Q55855,P74507,P49057,P73471,Q55498,P74741,Q55843,P74384,P74232,Q55172,P72644,Q55422,Q55336,P17253,P27180,P26527,P26533,P27183,P27181,P27179,P27182,P27178,Q55574,Q55756,P73761,P74587,P72753,P73290,P73302,P72641,P73935,P72830,Q55848	0.979818	1	0.116279
GO:0044248	cellular catabolic process	P	8	61	351	1555	0.022792	0.0392283	under	P73546,Q55664,P73375,Q55910,Q55557,P74582,P74527,P72830	P73560,P54261,P73546,P73511,P72691,P73608,P74421,P80505,P77972,P52983,Q55664,P74309,Q59994,P72740,P73534,P49433,Q55855,P74507,Q55162,P72938,P72659,P74467,P54416,P74466,Q59993,P72775,P72587,Q55629,P73043,P74665,P77962,P73375,P72849,P74133,P74432,P72939,Q55910,P73618,Q54735,Q55585,P73437,P72991,Q55700,P73179,P74368,Q55557,P74008,P74582,P73348,P73728,Q55624,P73911,Q55801,P74527,P73796,P74386,P73061,…	0.980262	1	0.131148
GO:0016462	pyrophosphatase activity	F	11	78	351	1555	0.031339	0.0501608	under	P72955,P74214,P74228,P73268,P73077,P27183,P27181,Q55510,Q6YRT3,P73412,P74737	P74227,P28371,P73456,P72955,P73885,P73930,P72689,P74214,P74228,P73765,P72931,P73268,P73473,P72749,Q55418,P22358,Q55154,P74702,P73098,Q55738,P73077,P77966,P27180,P26527,P26533,P27183,P27181,P27179,P17253,P27182,P27178,Q55649,P73267,P73278,P74176,P74432,P74467,P54416,P74466,P73437,P72991,Q59993,Q55700,P73179,Q55510,Q55701,Q55750,Q55173,P80507,P74755,Q6YRT3,Q55900,Q55419,P73886,P73650,Q55614,Q55791,…	0.980329	1	0.141026
GO:0016817	hydrolase activity, acting on acid anhydrides	F	11	78	351	1555	0.031339	0.0501608	under	P72955,P74214,P74228,P73268,P73077,P27183,P27181,Q55510,Q6YRT3,P73412,P74737	P74227,P28371,P73456,P72955,P73885,P73930,P72689,P74214,P74228,P73765,P72931,P73268,P73473,P72749,Q55418,P22358,Q55154,P74702,P73098,Q55738,P73077,P77966,P27180,P26527,P26533,P27183,P27181,P27179,P17253,P27182,P27178,Q55649,P73267,P73278,P74176,P74432,P74467,P54416,P74466,P73437,P72991,Q59993,Q55700,P73179,Q55510,Q55701,Q55750,Q55173,P80507,P74755,Q6YRT3,Q55900,Q55419,P73886,P73650,Q55614,Q55791,…	0.980329	1	0.141026
GO:0016818	hydrolase activity, acting on acid anhydrides, in phosphorus-containing anhydrides	F	11	78	351	1555	0.031339	0.0501608	under	P72955,P74214,P74228,P73268,P73077,P27183,P27181,Q55510,Q6YRT3,P73412,P74737	P74227,P28371,P73456,P72955,P73885,P73930,P72689,P74214,P74228,P73765,P72931,P73268,P73473,P72749,Q55418,P22358,Q55154,P74702,P73098,Q55738,P73077,P77966,P27180,P26527,P26533,P27183,P27181,P27179,P17253,P27182,P27178,Q55649,P73267,P73278,P74176,P74432,P74467,P54416,P74466,P73437,P72991,Q59993,Q55700,P73179,Q55510,Q55701,Q55750,Q55173,P80507,P74755,Q6YRT3,Q55900,Q55419,P73886,P73650,Q55614,Q55791,…	0.980329	1	0.141026
GO:0005975	carbohydrate metabolic process	P	9	67	351	1555	0.025641	0.0430868	under	P73546,P73411,P72830,Q55664,Q57310,P54206,P73597,P74234,P74629	P74668,P73264,P72834,Q55183,P52415,P74521,P52981,P74027,P72623,P73546,P73511,P72691,P73608,P74324,P74258,P80505,P73411,P49433,P74507,P72830,Q55766,P73922,P74421,P52983,Q59994,P77972,Q55664,P74309,P72740,P73534,Q55855,P80046,P72877,P74753,P20804,P73848,Q55746,Q57310,P73618,P37101,P54206,P54205,P74061,P73424,P52208,Q55607,P74630,Q55841,P73654,P73597,P72797,P74618,P74643,Q55517,Q55797,Q55383,P73599,…	0.981013	1	0.134328
GO:0016887	ATPase activity	F	7	56	351	1555	0.019943	0.0360129	under	P73077,P27183,P27181,Q55510,P74737,Q6YRT3,P73412	P22358,Q55154,P74702,P73098,Q55738,P73077,P77966,P27180,P26527,P26533,P27183,P27181,P27179,P17253,P27182,P27178,Q55649,P73267,P73278,P74176,P74467,P54416,P74466,P73437,P72991,Q59993,Q55700,P73179,Q55510,Q55701,P74737,Q55196,P73788,P72607,P73721,Q55794,P72799,Q55709,Q6YRT3,Q55900,Q55419,P73886,P73650,Q55614,Q55791,P72730,Q55155,Q55396,Q55164,P22040,P73450,P73898,Q55799,Q55619,P73086,P73412	0.982693	1	0.125
GO:0072521	purine-containing compound metabolic process	P	7	56	351	1555	0.019943	0.0360129	under	Q55664,P74494,P74384,P27183,P27181,P72830,Q55160	P74490,P74421,P80505,P77972,P52983,Q55664,P74309,Q59994,P72740,P73534,P49433,Q55855,P74507,P74286,P74494,Q55162,Q55848,Q55422,P73935,P0DJF8,P49057,P73853,P73471,Q55498,P74741,Q55843,P74384,P74232,Q55172,P72644,Q55336,P17253,Q55435,P72810,P27180,P26527,P26533,P27183,P27181,P27179,P27182,P74497,Q55404,P74008,Q55371,P74044,P26524,Q55429,P27178,P73290,P73302,P72641,Q55507,P72830,P74638,Q55160	0.982693	1	0.125
GO:0009124	nucleoside monophosphate biosynthetic process	P	5	44	351	1555	0.014245	0.0282958	under	Q55664,P74384,P27183,P27181,P72830	P74421,P80505,P77972,P52983,Q55664,P74309,Q59994,P72740,P73534,P49433,Q55855,P74507,P49057,P73471,Q55498,P74741,Q55843,P74384,P74232,Q55172,P72644,Q55422,Q55336,P73053,P17253,Q55848,P27180,P26527,P26533,P27183,P27181,P27179,P27182,P27178,Q55574,Q55756,P73761,P74587,P72753,P73290,P73302,P72641,P73935,P72830	0.983056	1	0.113636
GO:0050661	NADP binding	F	1	16	351	1555	0.002849	0.0102894	under	P73411	P72586,P72585,P74308,Q55663,P73053,P80505,P29107,P52208,P73411,P72642,P49433,Q55512,Q55167,P52986,P73496,P54902	0.983689	1	0.0625
GO:0016070	RNA metabolic process	P	13	91	351	1555	0.037037	0.0585209	under	P74395,Q55877,P73297,P74177,P77965,Q55758,Q55554,Q55414,Q55693,P72819,Q55486,Q55187,P73407	Q55578,P73293,P73298,P36236,P74565,P74555,Q55850,P74415,P74395,P36265,Q55770,P72688,Q55877,Q55418,P74352,P73297,P74177,P77965,P73334,P73666,Q59996,Q55525,Q55192,P73710,Q55758,Q6ZER5,P72781,Q6YRQ3,P74803,Q55540,P72681,Q55554,P73808,Q55588,Q6ZEG7,P72708,Q6ZEJ4,Q55919,Q6YRR2,P74514,P74298,P73168,P74670,Q55414,P72943,Q55750,Q55693,P72819,Q6ZEF5,P73499,P74544,P54123,Q55142,P74035,P74368,P72656,P72659,…	0.984863	1	0.142857
GO:0035639	purine ribonucleoside triphosphate binding	F	26	160	351	1555	0.0740741	0.102894	under	P74494,P22034,Q6YRT3,P77961,P77973,P72871,P74349,P74361,P74745,P74737,P74463,Q55187,Q55486,P72830,Q55510,P73071,P73412,Q55160,P73002,P73860,P73077,Q55693,P72955,P74214,P74228,P73268	Q05971,P73302,Q05972,P26527,P74494,P26533,P74421,Q55450,P22034,P22358,P73471,P72940,Q6YRT3,P72648,P72641,P37101,P27179,P77961,P17253,Q55622,Q55900,P72796,Q55662,P52415,P74241,Q55419,P74415,P77973,P72871,P73721,P73437,P74457,P72991,P73886,P73650,P74638,P74349,Q55589,Q55614,Q55700,P73201,P73851,Q55791,P74215,P73558,P74361,Q55843,P73326,P74745,P73534,P74296,P73833,Q55154,Q55794,P73874,P74737,P51634,…	0.985374	1	0.1625
GO:1902494	catalytic complex	C	3	32	351	1555	0.00854701	0.0205788	under	P10549,P72830,P73412	P77972,P74587,P74207,Q55120,P74638,P74296,P26524,P26522,P19045,P73560,P73033,P10549,P73048,Q55356,Q55332,P73952,P73731,P19050,Q55141,P73527,P74357,Q55848,P72830,Q55898,P73785,P73732,Q55199,Q55649,P73544,P72625,P73412,Q55137	0.986113	1	0.09375
GO:0140110	transcription regulator activity	F	2	25	351	1555	0.00569801	0.0160772	under	P73609,P73607	P73722,P74171,P74426,Q55432,P74314,P74565,P74754,P73104,P72688,P73808,P73666,P73123,Q59996,Q55525,P33779,Q55192,P73804,P73710,P72948,Q55733,P74739,Q6ZEP4,P74326,P73609,P73607	0.9867	1	0.08
GO:0005976	polysaccharide metabolic process	P	1	17	351	1555	0.002849	0.0109325	under	P73546	P74668,P73264,P72834,P52415,P74521,P52981,P74027,P72623,P73546,P73511,P72691,P73608,P72877,P74753,P74630,P74258,Q55183	0.987409	1	0.0588235
GO:0009259	ribonucleotide metabolic process	P	7	58	351	1555	0.019943	0.037299	under	Q55664,P74494,P74384,P27183,P27181,P72830,Q55160	P74490,P74421,P80505,P77972,P52983,Q55664,P74309,Q59994,P72740,P73534,P49433,Q55855,P74507,P74286,P49057,P74494,P73853,P73471,Q55498,P74741,Q55843,P74384,P74232,Q55172,P72644,Q55422,Q55336,P74457,P74208,P17253,Q55435,P72810,P27180,P26527,P26533,P27183,P27181,P27179,P27182,Q55404,Q55371,P74044,P26524,Q55429,P27178,Q55574,Q55756,P73761,P74587,P72753,P73290,P73302,P72641,P73935,Q55507,P72830,P74638,…	0.987459	1	0.12069
GO:1901607	alpha-amino acid biosynthetic process	P	7	58	351	1555	0.019943	0.037299	under	P77973,P77961,P73071,P74569,P73375,Q55828,P74572	P74561,P73807,P74755,P73058,Q55805,P74106,P74592,P77960,Q59992,P73617,Q55508,P20170,P74130,Q55382,P77973,P54899,P74122,P73326,Q55756,P73133,P74587,P73410,P74089,P72662,P54386,P55038,P55037,P77961,P73071,P73821,P52986,Q55512,P74193,P73646,P74569,P72642,P74667,Q55513,Q55141,P29107,P54691,P74689,P73375,P73960,P48576,P74207,P54384,P73201,Q55497,P77962,P74281,P74497,P0DJF8,Q55828,P73257,P74572,Q55167,…	0.987459	1	0.12069
GO:0008652	cellular amino acid biosynthetic process	P	8	64	351	1555	0.022792	0.0411576	under	P77973,P77961,P73071,P23353,P74569,P73375,Q55828,P74572	P74561,P73807,P74755,P73058,Q55805,P74106,P74592,P77960,Q59992,P73617,Q55508,P20170,P74130,Q55382,P77973,P54899,P74122,P73326,Q55756,P73133,P74587,P73410,P74089,P72662,P54386,P55038,P55037,P77961,P73071,P73821,P72796,Q55869,Q59975,P73997,P72864,P23353,P29107,P74689,P52986,Q55512,P74193,P73646,P74569,P72642,P74667,Q55513,Q55141,P54691,P73375,P73960,P48576,P74207,P54384,P73201,Q55497,P77962,P74281,…	0.987565	1	0.125
GO:0044085	cellular component biogenesis	P	6	52	351	1555	0.017094	0.0334405	under	P73318,P73316,P10549,P74367,P72741,Q55604	P23350,Q55625,P72931,P73308,P73318,P36237,P48957,P74229,P73298,P73316,Q55900,P73376,P73456,Q55901,Q55899,Q55578,P73293,P36236,Q55397,P54123,Q55142,P74035,P74368,P72656,P45450,Q55469,P73632,P73668,P74216,Q55676,P10549,P74367,P73956,P72741,P73675,P74558,P72742,P72731,P74596,Q55712,P74149,P73912,Q55013,Q55604,P72666,Q55543,P73315,P73658,P73016,P73462,P72943,P72897	0.987612	1	0.115385
GO:0008144	drug binding	F	27	167	351	1555	0.0769231	0.107395	under	P74494,P22034,Q6YRT3,P77961,P77973,P72871,P74349,P74361,P74745,P74737,P74463,Q55187,Q55486,P72830,Q55510,P73071,P73412,Q55160,P73002,P73860,P73077,Q55693,P73925,Q55828,Q55679,P73546,P73375	P73789,Q05971,P73302,Q05972,P26527,P74494,P26533,P74421,Q55450,P22034,P22358,P73471,P72940,Q6YRT3,P72648,P72641,P37101,P27179,P77961,P17253,Q55622,Q55900,P72796,Q55662,P52415,P74241,Q55419,P74415,P77973,P72871,P73721,P73437,P74457,P72991,P73886,P73650,P74638,P74349,Q55589,Q55614,Q55700,P73201,P73851,Q55791,P74215,P73558,P74361,Q55843,P73326,P74745,P73534,P74296,P73833,Q55154,Q55794,P73874,P74737,…	0.988018	1	0.161677
GO:0010467	gene expression	P	27	167	351	1555	0.0769231	0.107395	under	P74395,Q55877,P73297,P74177,P77965,Q55758,Q55554,Q55414,Q55693,P72819,P73310,P73318,P74267,P74410,P48939,P73636,P48959,P73316,P74071,P73289,P74230,P74413,Q55486,Q55187,P73407,P74518,P73268	Q55578,P73293,P73298,P36236,P74565,Q55397,P74555,Q55850,P73306,P73317,P74456,P74415,P74395,P36265,Q55770,P72688,Q55877,P74352,P73297,P74177,P77965,P73334,P73666,Q59996,Q55525,Q55192,P73710,Q55758,Q6ZER5,P72781,Q6YRQ3,P74803,Q55540,P72681,Q55554,P73808,Q55588,Q6ZEG7,P72708,Q6ZEJ4,Q55919,Q6YRR2,P74514,P74298,P73168,P74670,Q55414,P72943,Q55750,Q55693,P72819,Q6ZEF5,P73499,P74544,P54123,Q55142,P74035,…	0.988018	1	0.161677
GO:0006732	coenzyme metabolic process	P	5	46	351	1555	0.014245	0.029582	under	Q55664,P73411,P72871,P72830,Q55160	P74490,P74421,P80505,P77972,P52983,Q55664,P74309,Q59994,P72740,P73534,P49433,Q55855,P74507,P72797,P52208,P73282,P73411,P74286,P72871,P73790,Q55759,Q55798,P73496,P74430,P72835,P72861,P74342,Q55371,P74618,Q55766,P74061,Q55894,P72965,Q55710,Q55435,Q55382,P74497,Q55404,Q55074,P74008,P77962,P73677,P73735,P72830,P74638,Q55160	0.988126	1	0.108696
GO:0009161	ribonucleoside monophosphate metabolic process	P	5	46	351	1555	0.014245	0.029582	under	Q55664,P74384,P27183,P27181,P72830	P74421,P80505,P77972,P52983,Q55664,P74309,Q59994,P72740,P73534,P49433,Q55855,P74507,P49057,P73471,Q55498,P74741,Q55843,P74384,P74232,Q55172,P72644,Q55422,Q55336,P17253,Q55848,P27180,P26527,P26533,P27183,P27181,P27179,P27182,P74044,P26524,Q55429,P27178,Q55574,Q55756,P73761,P74587,P72753,P73290,P73302,P72641,P73935,P72830	0.988126	1	0.108696
GO:0032555	purine ribonucleotide binding	F	26	162	351	1555	0.0740741	0.10418	under	P74494,P22034,Q6YRT3,P77961,P77973,P72871,P74349,P74361,P74745,P74737,P74463,Q55187,Q55486,P72830,Q55510,P73071,P73412,Q55160,P73002,P73860,P73077,Q55693,P72955,P74214,P74228,P73268	Q05971,P73302,Q05972,P26527,P74494,P26533,P74421,Q55450,P22034,P22358,P73471,P72940,Q6YRT3,P72648,P72641,P37101,P27179,P77961,P17253,Q55622,Q55900,P72796,Q55662,P52415,P74241,Q55419,P74415,P77973,P72871,P73721,P73437,P74457,P72991,P73886,P73650,P74638,P74349,Q55589,Q55614,Q55700,P73201,P73851,Q55791,P74215,P73558,P74361,Q55843,P73326,P74745,P73534,P74296,P73833,Q55154,Q55794,P73874,P74737,P51634,…	0.988204	1	0.160494
GO:0005524	ATP binding	F	22	142	351	1555	0.0626781	0.0913183	under	P74494,P22034,Q6YRT3,P77961,P77973,P72871,P74349,P74361,P74745,P74737,P74463,Q55187,Q55486,P72830,Q55510,P73071,P73412,Q55160,P73002,P73860,P73077,Q55693	Q05971,P73302,Q05972,P26527,P74494,P26533,P74421,Q55450,P22034,P22358,P73471,P72940,Q6YRT3,P72648,P72641,P37101,P27179,P77961,P17253,Q55622,Q55900,P72796,Q55662,P52415,P74241,Q55419,P74415,P77973,P72871,P73721,P73437,P74457,P72991,P73886,P73650,P74638,P74349,Q55589,Q55614,Q55700,P73201,P73851,Q55791,P74215,P73558,P74361,Q55843,P73326,P74745,P73534,P74296,P73833,Q55154,Q55794,P73874,P74737,P51634,…	0.989218	1	0.15493
GO:0016874	ligase activity	F	7	59	351	1555	0.019943	0.0379421	under	Q55160,P77973,P77961,Q55486,Q55187,P73002,P73362	P74208,P49057,Q55404,Q55120,P74638,Q55160,P73290,P77973,Q55756,P74587,P77961,P77970,P74515,P73493,Q55074,P74232,Q55422,P73471,Q55843,P72644,P74286,P74423,Q55486,Q55690,P73851,P52276,Q55778,Q55716,Q55653,P74592,P73505,P73274,P73443,Q55729,P74296,Q55187,P73942,P73201,Q55806,P73655,Q55522,P74344,P73632,P73668,Q55469,Q55658,P51634,P72894,P73002,P45450,Q55450,P74215,P73558,P73362,P73833,P73196,P72927,…	0.989353	1	0.118644
GO:0016051	carbohydrate biosynthetic process	P	2	26	351	1555	0.00569801	0.0167203	under	Q57310,P54206	P74668,P73264,P72834,P52415,P74521,P52981,P74027,P72623,P74324,P74258,P74421,P73922,P52983,Q59994,P72877,P74753,P20804,P73848,Q55746,Q57310,P37101,P54206,P54205,Q55607,P74630,P73654	0.989382	1	0.0769231
GO:0017076	purine nucleotide binding	F	26	163	351	1555	0.0740741	0.104823	under	P74494,P22034,Q6YRT3,P77961,P77973,P72871,P74349,P74361,P74745,P74737,P74463,Q55187,Q55486,P72830,Q55510,P73071,P73412,Q55160,P73002,P73860,P73077,Q55693,P72955,P74214,P74228,P73268	Q59978,Q05971,P73302,Q05972,P26527,P74494,P26533,P74421,Q55450,P22034,P22358,P73471,P72940,Q6YRT3,P72648,P72641,P37101,P27179,P77961,P17253,Q55622,Q55900,P72796,Q55662,P52415,P74241,Q55419,P74415,P77973,P72871,P73721,P73437,P74457,P72991,P73886,P73650,P74638,P74349,Q55589,Q55614,Q55700,P73201,P73851,Q55791,P74215,P73558,P74361,Q55843,P73326,P74745,P73534,P74296,P73833,Q55154,Q55794,P73874,P74737,…	0.989424	1	0.159509
GO:0009123	nucleoside monophosphate metabolic process	P	5	47	351	1555	0.014245	0.0302251	under	Q55664,P74384,P27183,P27181,P72830	P74421,P80505,P77972,P52983,Q55664,P74309,Q59994,P72740,P73534,P49433,Q55855,P74507,P49057,P73471,Q55498,P74741,Q55843,P74384,P74232,Q55172,P72644,Q55422,Q55336,P73053,P17253,Q55848,P27180,P26527,P26533,P27183,P27181,P27179,P27182,P74044,P26524,Q55429,P27178,Q55574,Q55756,P73761,P74587,P72753,P73290,P73302,P72641,P73935,P72830	0.990087	1	0.106383
GO:0009119	ribonucleoside metabolic process	P	1	18	351	1555	0.002849	0.0115756	under	P74494	P73935,P0DJF8,P49057,P74494,P73853,P74457,P74208,Q55798,Q55850,P72810,P74497,P74008,Q55371,Q55574,Q55756,P73761,P74587,P72753	0.990282	1	0.0555556
GO:0032559	adenyl ribonucleotide binding	F	22	143	351	1555	0.0626781	0.0919614	under	P74494,P22034,Q6YRT3,P77961,P77973,P72871,P74349,P74361,P74745,P74737,P74463,Q55187,Q55486,P72830,Q55510,P73071,P73412,Q55160,P73002,P73860,P73077,Q55693	Q05971,P73302,Q05972,P26527,P74494,P26533,P74421,Q55450,P22034,P22358,P73471,P72940,Q6YRT3,P72648,P72641,P37101,P27179,P77961,P17253,Q55622,Q55900,P72796,Q55662,P52415,P74241,Q55419,P74415,P77973,P72871,P73721,P73437,P74457,P72991,P73886,P73650,P74638,P74349,Q55589,Q55614,Q55700,P73201,P73851,Q55791,P74215,P73558,P74361,Q55843,P73326,P74745,P73534,P74296,P73833,Q55154,Q55794,P73874,P74737,P51634,…	0.990401	1	0.153846
GO:0016787	hydrolase activity	F	32	195	351	1555	0.0911681	0.125402	under	P72955,P74214,P74228,P73268,P73946,P74506,P73077,P27183,P27181,P75023,Q55510,P74474,P73407,P74305,P74114,P74016,P73012,Q6ZEJ5,Q55666,P73626,Q6YRT3,P73412,P74737,Q55641,P73581,Q55604,P73597,Q55592,P73002,P74527,Q55557,Q55910	P72659,P74227,P28371,P73456,P72955,P73885,P73930,P72689,P74214,P74228,P73765,P72931,P73268,P73473,P72749,Q55522,P73505,P73942,P73274,Q55418,P22358,Q55154,P74702,P73098,P73722,P72780,P74467,P54416,P74466,Q59993,P74698,P73157,Q55477,P73940,P73354,P73946,P74506,Q55738,P73077,P77966,Q55759,P27180,P26527,P26533,P27183,P27181,P27179,P17253,P27182,P27178,P74741,P72715,P73323,Q55649,P73267,P73278,P74176,…	0.990763	1	0.164103
GO:0050662	coenzyme binding	F	9	72	351	1555	0.025641	0.0463023	under	P27319,P23353,P73129,Q55828,Q55679,P73546,P73375,P73448,P73411	P27319,Q55660,P74211,P23353,P74024,Q55393,P73129,P73195,Q55828,Q55665,P73410,P73807,P74668,Q55679,P73546,P52056,P74193,P77962,Q55128,P73264,P73133,P72662,P73511,Q55793,Q55407,P73043,P73375,Q6ZEP4,P73918,P73067,P73448,P72740,P74409,P73053,Q55710,P80505,P29107,P52208,P73411,P72642,P49433,Q55512,Q55167,P52986,P73496,P54902,P73960,P73821,P80046,P54899,P73574,P73990,P27724,P73058,P74008,P73033,P72661,…	0.991059	1	0.125
GO:0030554	adenyl nucleotide binding	F	22	144	351	1555	0.0626781	0.0926045	under	P74494,P22034,Q6YRT3,P77961,P77973,P72871,P74349,P74361,P74745,P74737,P74463,Q55187,Q55486,P72830,Q55510,P73071,P73412,Q55160,P73002,P73860,P73077,Q55693	Q59978,Q05971,P73302,Q05972,P26527,P74494,P26533,P74421,Q55450,P22034,P22358,P73471,P72940,Q6YRT3,P72648,P72641,P37101,P27179,P77961,P17253,Q55622,Q55900,P72796,Q55662,P52415,P74241,Q55419,P74415,P77973,P72871,P73721,P73437,P74457,P72991,P73886,P73650,P74638,P74349,Q55589,Q55614,Q55700,P73201,P73851,Q55791,P74215,P73558,P74361,Q55843,P73326,P74745,P73534,P74296,P73833,Q55154,Q55794,P73874,P74737,…	0.991465	1	0.152778
GO:0018130	heterocycle biosynthetic process	P	27	171	351	1555	0.0769231	0.109968	under	P74395,Q55877,Q55664,P74494,P74384,P73407,P73297,P74177,P77965,Q55758,Q55554,Q55414,Q55693,P72819,P73071,P72848,Q55910,P73002,P73362,P27183,P27181,P74504,Q59987,Q55467,P74572,P72830,Q55160	P74561,P73807,P74755,P73058,Q55805,P74106,P74592,P77960,Q59992,P73617,Q55508,P20170,P74130,P74565,P74395,P36265,Q55770,P72688,Q55877,P74490,P74421,P80505,P77972,P52983,Q55664,P74309,Q59994,P72740,P73534,P49433,Q55855,P74507,Q55848,Q55422,P73935,P0DJF8,P49057,P74494,P73853,P73471,Q55498,P74741,Q55843,P74384,P74232,Q55172,P72644,Q55336,P73761,P74587,P72753,P74457,P73053,P74208,Q55418,P73407,P74352,…	0.992265	1	0.157895
GO:0019693	ribose phosphate metabolic process	P	8	67	351	1555	0.022792	0.0430868	under	Q55664,P73411,P74494,P74384,P27183,P27181,P72830,Q55160	Q55848,P74490,P74421,P80505,P77972,P52983,Q55664,P74309,Q59994,P72740,P73534,P49433,Q55855,P74507,P72797,P52208,P73282,P73411,P74286,P49057,P74494,P73853,P73471,Q55498,P74741,Q55843,P74384,P74232,Q55172,P72644,Q55422,Q55336,P74457,P74208,P17253,P74618,Q55766,P74061,Q55435,P72810,P27180,P26527,P26533,P27183,P27181,P27179,P27182,Q55404,Q55371,P74044,P26524,Q55429,P27178,Q55574,Q55756,P73761,P74587,…	0.992287	1	0.119403
GO:0090407	organophosphate biosynthetic process	P	9	73	351	1555	0.025641	0.0469453	under	Q55664,P74494,P74384,Q57310,P27183,P27181,P73426,P72830,Q55160	Q55848,P74490,P74421,P80505,P77972,P52983,Q55664,P74309,Q59994,P72740,P73534,P49433,Q55855,P74507,Q55422,P49057,P74494,P73853,P73471,Q55498,P74741,Q55843,P74384,P74232,Q55172,P72644,Q55336,P74457,P73053,P74208,P72930,P74430,P17253,Q55371,P73033,P73950,P74286,Q55894,P72965,Q55710,P20804,P73848,Q55746,Q57310,Q55435,P27180,P26527,P26533,P27183,P27181,P27179,P27182,P73426,P73672,P72663,P73067,Q55404,…	0.992348	1	0.123288
GO:0009073	aromatic amino acid family biosynthetic process	P	1	19	351	1555	0.002849	0.0122186	under	P23353	P74561,P73807,P74755,P73058,Q55805,P74106,P74592,P77960,Q59992,P73617,Q55508,P20170,P74130,P72796,Q55869,Q59975,P73997,P72864,P23353	0.992501	1	0.0526316
GO:0006508	proteolysis	P	1	19	351	1555	0.002849	0.0122186	under	P73407	P73157,P74467,P54416,P74466,Q59993,Q55418,P77966,P73529,P73437,P72991,Q55700,P73634,P74571,P73179,P73407,Q55137,Q55701,P73579,P73605	0.992501	1	0.0526316
GO:1901362	organic cyclic compound biosynthetic process	P	28	177	351	1555	0.0797721	0.113826	under	P74395,Q55877,Q55664,P74494,P74384,P73407,P73297,P74177,P77965,Q55758,Q55554,Q55414,Q55693,P72819,P73071,P72848,P23353,Q55910,P73002,P73362,P27183,P27181,P74504,Q59987,Q55467,P74572,P72830,Q55160	P74561,P73807,P74755,P73058,Q55805,P74106,P74592,P77960,Q59992,P73617,Q55508,P20170,P74130,P74565,P74395,P36265,Q55770,P72688,Q55877,P74490,P74421,P80505,P77972,P52983,Q55664,P74309,Q59994,P72740,P73534,P49433,Q55855,P74507,Q55848,Q55422,P73935,P0DJF8,P49057,P74494,P73853,P73471,Q55498,P74741,Q55843,P74384,P74232,Q55172,P72644,Q55336,P73761,P74587,P72753,P74457,P73053,P74208,Q55418,P73407,P74352,…	0.992943	1	0.158192
GO:0140101	catalytic activity, acting on a tRNA	F	2	28	351	1555	0.00569801	0.0180064	under	Q55486,Q55187	Q55522,P73505,P73942,P73274,Q59989,Q55163,P74423,Q55486,Q55690,P73851,P52276,Q55778,Q55716,Q55653,P74592,P73443,Q55729,P74296,Q55187,P73201,Q55806,P73655,Q55879,P74357,Q55450,P74215,P73558,Q55850	0.993259	1	0.0714286
[truncated: 54 more rows]
